# Supplementary material for: New Multicomponent Crystals of Antidiabetic Drug, Metformin: Mechanochemistry, Structural Studies, Biological Activity and Topological Analysis
Source: Int J Mol Sci. 2026 Mar 30;27(7):3120. doi: 10.3390/ijms27073120 (PMC13073212; doi:10.3390/ijms27073120)
Supplement: Supplementary file 1 [file ijms-27-03120-s001.zip]

Archive with 7 entries (7 files):
- 1.cif
- 1_checkcif.pdf
- 2.cif
- 2_checkcif.pdf
- 3.cif
- 3_checkcif.pdf
- supll metf _2.pdf
