# Supplementary material for: New Multicomponent Crystals of Antidiabetic Drug, Metformin: Mechanochemistry, Structural Studies, Biological Activity and Topological Analysis
Source: Int J Mol Sci. 2026 Mar 30;27(7):3120. doi: 10.3390/ijms27073120 (PMC13073212; doi:10.3390/ijms27073120)
Supplement: Supplementary file 1 [file ijms-27-03120-s001.zip › 1.cif]

data_1 


_publ_contact_author
;
Maciej Kubicki   
Faculty of Chemistry 
Adam Mickiewicz University
Uniwersytetu Pozna\'nskiego 8              
61-720 Pozna\'n   
Poland             
;
_publ_contact_author_email           mkubicki@amu.edu.pl

_journal_name_full                   .

loop_
_publ_author_name
_publ_author_address
'Kubicki, Maciej'
;  Department of Chemistry
Adam Mickiewicz University
Uniwersytetu Pozna\'nskiego 8              
61-720 Pozna\'n   
Poland
;
'Grze\'skiewicz, Anita M.'
;  Department of Chemistry
Adam Mickiewicz University
Uniwersytetu Pozna\'nskiego 8              
61-720 Pozna\'n   
Poland             
;
_chemical_name_systematic         ?
_chemical_name_common             ?
_chemical_melting_point           ?
_chemical_formula_moiety    'C4 H13 N5, 2(C2 H O4), 0.5(C2 H2 O4), H2 O'
_chemical_formula_sum              'C9 H18 N5 O11'
_chemical_formula_weight          372.28

loop_
 _atom_type_symbol
 _atom_type_description
 _atom_type_scat_dispersion_real
 _atom_type_scat_dispersion_imag
 _atom_type_scat_source
 'C'  'C'   0.0181   0.0091
 'International Tables Vol C Tables 4.2.6.8 and 6.1.1.4'
 'H'  'H'   0.0000   0.0000
 'International Tables Vol C Tables 4.2.6.8 and 6.1.1.4'
 'N'  'N'   0.0311   0.0180
 'International Tables Vol C Tables 4.2.6.8 and 6.1.1.4'
 'O'  'O'   0.0492   0.0322
 'International Tables Vol C Tables 4.2.6.8 and 6.1.1.4'
 
_space_group_crystal_system       triclinic
_space_group_IT_number            2
_space_group_name_H-M_alt         'P -1'
_space_group_name_Hall            '-P 1'
 
_shelx_space_group_comment
;
The symmetry employed for this shelxl refinement is uniquely defined
by the following loop, which should always be used as a source of
symmetry information in preference to the above space-group names.
They are only intended as comments.
;
 
loop_
 _space_group_symop_operation_xyz
 'x, y, z'
 '-x, -y, -z'
 
_cell_length_a                    5.6975(8)
_cell_length_b                    9.8874(9)
_cell_length_c                    14.7219(16)
_cell_angle_alpha                 88.026(8)
_cell_angle_beta                  79.984(6)
_cell_angle_gamma                 76.340(6)
_cell_volume                      793.58(16)
_cell_formula_units_Z             2
_cell_measurement_reflns_used      5399
_cell_measurement_temperature      100(1)
_cell_measurement_theta_max        68.540
_cell_measurement_theta_min        3.043
 
_exptl_crystal_description        prism
_exptl_crystal_colour             colourless
_exptl_crystal_density_meas       ?
_exptl_crystal_density_method     ?
_exptl_crystal_density_diffrn     1.558          
_exptl_crystal_F_000              390
_exptl_transmission_factor_min    ?
_exptl_transmission_factor_max    ?
_exptl_crystal_size_max           0.15
_exptl_crystal_size_mid           0.12
_exptl_crystal_size_min           0.1

_exptl_absorpt_coefficient_mu     1.268
_shelx_estimated_absorpt_T_min    ?
_shelx_estimated_absorpt_T_max    ?
_exptl_absorpt_correction_T_max    0.7531
_exptl_absorpt_correction_T_min    0.6398
_exptl_absorpt_correction_type     multi-scan
_exptl_absorpt_process_details
;
SADABS-2016/2 (Bruker,2016/2) was used for absorption correction.
wR2(int) was 0.1425 before and 0.0532 after correction.
The Ratio of minimum to maximum transmission is 0.8496.
The \l/2 correction factor is Not present.
;
_exptl_absorpt_special_details    ?

_diffrn_ambient_temperature       100(1)
_diffrn_radiation_type             'Cu K\a'
_diffrn_radiation_wavelength       1.54178
_diffrn_source_current             1.0
_diffrn_source_power               0.05
_diffrn_source_voltage             50.0
_diffrn_source                     'fine-focus sealed X-ray tube'
_diffrn_source_type                'Enhance (Cu) X-ray Source'
_diffrn_measurement_device         'abstract diffractometer'
_diffrn_measurement_method         '\w and \f scans'
_diffrn_detector                   'CCD plate'
_diffrn_reflns_number             10379
_diffrn_reflns_av_unetI/netI      0.0415
_diffrn_reflns_av_R_equivalents   0.0468
_diffrn_reflns_limit_h_min        -6
_diffrn_reflns_limit_h_max        6
_diffrn_reflns_limit_k_min        -11
_diffrn_reflns_limit_k_max        11
_diffrn_reflns_limit_l_min        -17
_diffrn_reflns_limit_l_max        17
_diffrn_reflns_theta_min          3.048
_diffrn_reflns_theta_max          68.674
_diffrn_reflns_theta_full         67.679
_diffrn_measured_fraction_theta_max   0.989
_diffrn_measured_fraction_theta_full  0.994
_diffrn_reflns_Laue_measured_fraction_max    0.989
_diffrn_reflns_Laue_measured_fraction_full   0.994
_diffrn_reflns_point_group_measured_fraction_max   0.989
_diffrn_reflns_point_group_measured_fraction_full  0.994
_reflns_number_total              2888
_reflns_number_gt                 2493
_reflns_threshold_expression      'I > 2\s(I)'
_reflns_Friedel_coverage          0.000
_reflns_Friedel_fraction_max      .
_reflns_Friedel_fraction_full     .
 
_reflns_special_details
;
 Reflections were merged by SHELXL according to the crystal
 class for the calculation of statistics and refinement.
 
 _reflns_Friedel_fraction is defined as the number of unique
 Friedel pairs measured divided by the number that would be
 possible theoretically, ignoring centric projections and
 systematic absences.
;
 
_computing_cell_refinement         'SAINT V8.40B (?, 2016)'
_computing_data_reduction          'SAINT V8.40B (?, 2016)'
_computing_molecular_graphics      'Olex2 1.5 (Dolomanov et al., 2009)'
_computing_publication_material    'Olex2 1.5 (Dolomanov et al., 2009)'
_computing_structure_refinement    'olex2.refine 1.5 (Bourhis et al., 2015)'
_computing_structure_solution      'SHELXT 2018/2 (Sheldrick, 2018)'

_refine_special_details           ?
_refine_ls_structure_factor_coef  Fsqd
_refine_ls_matrix_type            full
_refine_ls_weighting_scheme       calc
_refine_ls_weighting_details
'w=1/[\s^2^(Fo^2^)+(0.0422P)^2^+0.1673P] where P=(Fo^2^+2Fc^2^)/3'
_atom_sites_solution_primary      .
_atom_sites_solution_secondary    ?
_atom_sites_solution_hydrogens    difmap
_refine_ls_hydrogen_treatment     noref
_refine_ls_extinction_method      none
_refine_ls_extinction_coef        .
_refine_ls_number_reflns          2888
_refine_ls_number_parameters      226
_refine_ls_number_restraints      12
_refine_ls_R_factor_all           0.0442
_refine_ls_R_factor_gt            0.0349
_refine_ls_wR_factor_ref          0.0925
_refine_ls_wR_factor_gt           0.0886
_refine_ls_goodness_of_fit_ref    1.170
_refine_ls_restrained_S_all       1.168
_refine_ls_shift/su_max           0.001
_refine_ls_shift/su_mean          0.000
 
loop_
 _atom_site_label
 _atom_site_type_symbol
 _atom_site_fract_x
 _atom_site_fract_y
 _atom_site_fract_z
 _atom_site_U_iso_or_equiv
 _atom_site_adp_type
 _atom_site_occupancy
 _atom_site_site_symmetry_order  
 _atom_site_calc_flag
 _atom_site_refinement_flags_posn
 _atom_site_refinement_flags_adp
 _atom_site_refinement_flags_occupancy
 _atom_site_disorder_assembly
 _atom_site_disorder_group
O31 O 0.74923(19) 0.05730(11) 0.94443(7) 0.0119(2) Uani 1 1 d . . . . .
H31 H 0.581782 0.114638 0.959417 0.039 Uani 1 1 d . . . . .
O33 O 0.7850(2) 0.08146(11) 1.09272(7) 0.0135(2) Uani 1 1 d . . . . .
O21 O 0.16270(19) 0.86017(12) 0.45883(7) 0.0153(3) Uani 1 1 d . . . . .
H21 H 0.003150 0.839156 0.483346 0.037 Uani 1 1 d . . . . .
O11 O -0.1444(2) 0.32473(12) 0.96055(8) 0.0157(3) Uani 1 1 d . . . . .
H11 H -0.310371 0.360757 0.944434 0.034 Uani 1 1 d . . . . .
O26 O 0.74851(19) 0.79443(12) 0.51772(7) 0.0145(3) Uani 1 1 d . . . . .
O15 O 0.3187(2) 0.20442(11) 0.96290(8) 0.0165(3) Uani 1 1 d . . . . .
O13 O -0.0320(2) 0.49943(12) 0.87570(8) 0.0163(3) Uani 1 1 d . . . . .
O16 O 0.4225(2) 0.40650(12) 0.92373(8) 0.0166(3) Uani 1 1 d . . . . .
O25 O 0.5982(2) 0.90898(12) 0.39893(7) 0.0174(3) Uani 1 1 d . . . . .
O1W O 0.9581(2) 0.86080(13) 0.23966(8) 0.0222(3) Uani 1 1 d . . . . .
O23 O 0.3036(2) 0.73127(13) 0.57535(8) 0.0217(3) Uani 1 1 d . . . . .
N6 N 0.6749(2) 0.74500(13) 0.70080(8) 0.0125(3) Uani 1 1 d . . . . .
H6 H 0.683475 0.758964 0.630757 0.030 Uani 1 1 d . . . . .
N5 N 0.4344(2) 0.65006(13) 0.81899(8) 0.0124(3) Uani 1 1 d . . . . .
H5B H 0.374428 0.742261 0.847577 0.033 Uani 1 1 d . U . . .
H5A H 0.396883 0.567748 0.855955 0.017 Uani 1 1 d . U . . .
N2 N 0.6394(2) 0.51861(14) 0.68953(9) 0.0136(3) Uani 1 1 d . . . . .
N9 N 0.8354(2) 0.79815(14) 0.82657(9) 0.0135(3) Uani 1 1 d . . . . .
H9A H 0.862675 0.697205 0.848082 0.029 Uani 1 1 d . . . . .
H9B H 0.871211 0.866395 0.865454 0.037 Uani 1 1 d . . . . .
N8 N 0.7497(3) 0.96136(14) 0.71404(9) 0.0148(3) Uani 1 1 d . . . . .
H8A H 0.659891 0.993233 0.659399 0.026 Uani 1 1 d . . . . .
H8B H 0.844427 1.024844 0.738228 0.030 Uani 1 1 d . . . . .
C14 C 0.2762(3) 0.32843(16) 0.93781(10) 0.0110(3) Uani 1 1 d . . . . .
C4 C 0.5818(3) 0.63468(16) 0.73849(10) 0.0110(3) Uani 1 1 d . . . . .
C7 C 0.7532(3) 0.83718(16) 0.74916(10) 0.0113(3) Uani 1 1 d . . . . .
C12 C 0.0125(3) 0.39440(16) 0.92084(10) 0.0112(3) Uani 1 1 d . . . . .
C32 C 0.8656(3) 0.04074(15) 1.01387(10) 0.0102(3) Uani 1 1 d . . . . .
C22 C 0.3306(3) 0.80470(16) 0.50894(10) 0.0119(3) Uani 1 1 d . . . . .
C24 C 0.5805(3) 0.84097(16) 0.47102(10) 0.0113(3) Uani 1 1 d . . . . .
C1 C 0.4955(4) 0.41296(19) 0.70623(12) 0.0245(4) Uani 1 1 d . . . . .
H1B H 0.593902 0.325876 0.737776 0.059 Uani 1 1 d . . . . .
H1C H 0.322332 0.453155 0.749191 0.033 Uani 1 1 d . . . . .
H1A H 0.460858 0.384671 0.638800 0.065 Uani 1 1 d . . . . .
C3 C 0.8436(3) 0.48827(19) 0.61195(12) 0.0222(4) Uani 1 1 d . . . . .
H3B H 0.774274 0.501094 0.545875 0.046 Uani 1 1 d . . . . .
H3C H 0.963816 0.556267 0.613905 0.036 Uani 1 1 d . . . . .
H3A H 0.936607 0.379493 0.616857 0.046 Uani 1 1 d . . . . .
H1W H 0.884398 0.901016 0.188253 0.054 Uani 1 1 d . . . . .
H2W H 0.828525 0.879536 0.294876 0.038 Uani 1 1 d . . . . .
 
loop_
 _atom_site_aniso_label
 _atom_site_aniso_U_11
 _atom_site_aniso_U_22
 _atom_site_aniso_U_33
 _atom_site_aniso_U_23
 _atom_site_aniso_U_13
 _atom_site_aniso_U_12
O31 0.0106(5) 0.0100(5) 0.0158(5) -0.0005(4) -0.0049(4) -0.0015(4)
H31 0.047 0.051 0.029 0.005 -0.002 -0.036
O33 0.0146(6) 0.0113(6) 0.0132(5) -0.0029(4) -0.0017(4) -0.0006(4)
O21 0.0103(6) 0.0185(6) 0.0180(6) 0.0049(5) -0.0040(4) -0.0046(5)
H21 0.048 0.036 0.021 0.003 -0.019 0.011
O11 0.0094(5) 0.0120(6) 0.0269(6) 0.0054(5) -0.0052(4) -0.0042(4)
H11 0.055 0.018 0.026 0.004 -0.006 -0.006
O26 0.0110(6) 0.0189(6) 0.0149(5) 0.0021(4) -0.0038(4) -0.0049(5)
O15 0.0118(6) 0.0106(6) 0.0268(6) 0.0048(5) -0.0045(5) -0.0017(4)
O13 0.0128(6) 0.0123(6) 0.0235(6) 0.0063(5) -0.0056(5) -0.0019(4)
O16 0.0101(6) 0.0136(6) 0.0276(6) 0.0047(5) -0.0056(5) -0.0048(4)
O25 0.0137(6) 0.0236(7) 0.0156(5) 0.0054(5) -0.0027(4) -0.0065(5)
O1W 0.0244(7) 0.0242(7) 0.0187(6) 0.0001(5) -0.0007(5) -0.0093(5)
O23 0.0176(6) 0.0291(7) 0.0218(6) 0.0124(5) -0.0068(5) -0.0115(5)
N6 0.0161(7) 0.0118(7) 0.0115(6) 0.0015(5) -0.0039(5) -0.0059(5)
H6 0.036 0.032 0.026 -0.011 -0.005 -0.016
N5 0.0133(7) 0.0092(6) 0.0141(6) -0.0010(5) 0.0006(5) -0.0035(5)
H5B 0.033 0.033 0.033 0.000 -0.005 -0.008
H5A 0.018 0.017 0.017 0.000 -0.003 -0.005
N2 0.0158(7) 0.0104(7) 0.0145(6) -0.0023(5) -0.0006(5) -0.0037(5)
N9 0.0179(7) 0.0108(7) 0.0137(6) 0.0008(5) -0.0069(5) -0.0045(5)
H9A 0.039 0.005 0.044 0.000 -0.018 0.000
H9B 0.051 0.034 0.029 0.000 -0.017 -0.006
N8 0.0179(7) 0.0111(7) 0.0176(7) 0.0035(5) -0.0072(5) -0.0055(5)
H8A 0.040 0.018 0.029 0.001 -0.015 -0.018
H8B 0.026 0.028 0.033 0.009 -0.005 0.000
C14 0.0118(8) 0.0083(8) 0.0131(7) 0.0007(6) -0.0024(6) -0.0028(6)
C4 0.0100(7) 0.0111(8) 0.0129(7) 0.0016(6) -0.0052(6) -0.0027(6)
C7 0.0101(7) 0.0106(8) 0.0133(7) -0.0012(6) -0.0019(6) -0.0020(6)
C12 0.0112(8) 0.0082(7) 0.0148(7) -0.0011(6) -0.0030(6) -0.0026(6)
C32 0.0126(8) 0.0049(7) 0.0143(7) 0.0000(6) -0.0039(6) -0.0030(6)
C22 0.0124(8) 0.0111(8) 0.0123(7) -0.0013(6) -0.0030(6) -0.0024(6)
C24 0.0119(8) 0.0103(8) 0.0120(7) -0.0022(6) -0.0021(6) -0.0026(6)
C1 0.0324(10) 0.0157(9) 0.0268(9) -0.0071(7) 0.0057(8) -0.0152(8)
H1B 0.055 0.016 0.100 0.012 -0.007 -0.001
H1C 0.024 0.035 0.034 -0.008 0.018 -0.011
H1A 0.083 0.079 0.045 -0.037 0.014 -0.058
C3 0.0220(9) 0.0211(9) 0.0203(8) -0.0079(7) 0.0062(7) -0.0050(7)
H3B 0.054 0.064 0.017 -0.008 0.009 -0.022
H3C 0.024 0.042 0.048 -0.019 -0.002 -0.020
H3A 0.047 0.030 0.044 0.011 0.014 0.009
H1W 0.075 0.063 0.028 0.016 -0.023 -0.016
H2W 0.047 0.036 0.028 0.004 0.004 -0.014
 
_geom_special_details
;
 All esds (except the esd in the dihedral angle between two l.s. planes)
 are estimated using the full covariance matrix.  The cell esds are taken
 into account individually in the estimation of esds in distances, angles
 and torsion angles; correlations between esds in cell parameters are only
 used when they are defined by crystal symmetry.  An approximate (isotropic)
 treatment of cell esds is used for estimating esds involving l.s. planes.
;
 
loop_
 _geom_bond_atom_site_label_1
 _geom_bond_atom_site_label_2
 _geom_bond_distance
 _geom_bond_site_symmetry_2
 _geom_bond_publ_flag
O31 C32 1.2977(18) . ?
O31 H31 0.9799 . ?
O33 C32 1.2166(18) . ?
O21 C22 1.3154(19) . ?
O21 H21 0.9847 . ?
O11 C12 1.3026(19) . ?
O11 H11 0.9950 . ?
O26 C24 1.2646(19) . ?
O15 C14 1.2483(19) . ?
O13 C12 1.2129(19) . ?
O16 C14 1.2517(19) . ?
O25 C24 1.2388(19) . ?
O1W H1W 0.9581 . ?
O1W H2W 0.9885 . ?
O23 C22 1.2076(19) . ?
N6 C7 1.373(2) . ?
N6 C4 1.381(2) . ?
N6 H6 1.0299 . ?
N5 C4 1.3188(19) . ?
N5 H5B 0.9768 . ?
N5 H5A 1.0077 . ?
N2 C4 1.320(2) . ?
N2 C1 1.463(2) . ?
N2 C3 1.464(2) . ?
N9 C7 1.318(2) . ?
N9 H9A 1.0211 . ?
N9 H9B 0.9782 . ?
N8 C7 1.313(2) . ?
N8 H8A 1.0284 . ?
N8 H8B 1.0268 . ?
C14 C12 1.550(2) . ?
C32 C32 1.544(3) 2_757 ?
C22 C24 1.555(2) . ?
C1 H1B 1.0519 . ?
C1 H1C 1.0708 . ?
C1 H1A 1.1027 . ?
C3 H3B 1.1043 . ?
C3 H3C 1.0715 . ?
C3 H3A 1.0871 . ?
 
loop_
 _geom_angle_atom_site_label_1
 _geom_angle_atom_site_label_2
 _geom_angle_atom_site_label_3
 _geom_angle
 _geom_angle_site_symmetry_1
 _geom_angle_site_symmetry_3
 _geom_angle_publ_flag
C32 O31 H31 113.1 . . ?
C22 O21 H21 112.1 . . ?
C12 O11 H11 112.4 . . ?
H1W O1W H2W 106.9 . . ?
C7 N6 C4 125.34(13) . . ?
C7 N6 H6 118.0 . . ?
C4 N6 H6 116.6 . . ?
C4 N5 H5B 119.7 . . ?
C4 N5 H5A 121.8 . . ?
H5B N5 H5A 118.1 . . ?
C4 N2 C1 122.15(13) . . ?
C4 N2 C3 122.99(13) . . ?
C1 N2 C3 114.80(13) . . ?
C7 N9 H9A 121.7 . . ?
C7 N9 H9B 120.3 . . ?
H9A N9 H9B 118.0 . . ?
C7 N8 H8A 119.9 . . ?
C7 N8 H8B 120.5 . . ?
H8A N8 H8B 119.6 . . ?
O15 C14 O16 127.69(15) . . ?
O15 C14 C12 116.76(13) . . ?
O16 C14 C12 115.54(13) . . ?
N5 C4 N2 122.79(14) . . ?
N5 C4 N6 119.70(13) . . ?
N2 C4 N6 117.47(13) . . ?
N8 C7 N9 122.34(14) . . ?
N8 C7 N6 117.73(13) . . ?
N9 C7 N6 119.89(14) . . ?
O13 C12 O11 126.57(15) . . ?
O13 C12 C14 121.32(13) . . ?
O11 C12 C14 112.11(13) . . ?
O33 C32 O31 127.31(14) . . ?
O33 C32 C32 120.90(17) . 2_757 ?
O31 C32 C32 111.79(15) . 2_757 ?
O23 C22 O21 126.02(14) . . ?
O23 C22 C24 122.15(14) . . ?
O21 C22 C24 111.81(13) . . ?
O25 C24 O26 126.57(14) . . ?
O25 C24 C22 118.29(14) . . ?
O26 C24 C22 115.12(13) . . ?
N2 C1 H1B 109.6 . . ?
N2 C1 H1C 111.1 . . ?
H1B C1 H1C 109.7 . . ?
N2 C1 H1A 107.3 . . ?
H1B C1 H1A 111.0 . . ?
H1C C1 H1A 108.2 . . ?
N2 C3 H3B 110.4 . . ?
N2 C3 H3C 110.2 . . ?
H3B C3 H3C 109.5 . . ?
N2 C3 H3A 107.3 . . ?
H3B C3 H3A 107.4 . . ?
H3C C3 H3A 112.0 . . ?
 
loop_
 _geom_torsion_atom_site_label_1
 _geom_torsion_atom_site_label_2
 _geom_torsion_atom_site_label_3
 _geom_torsion_atom_site_label_4
 _geom_torsion
 _geom_torsion_site_symmetry_1
 _geom_torsion_site_symmetry_2
 _geom_torsion_site_symmetry_3
 _geom_torsion_site_symmetry_4
 _geom_torsion_publ_flag
C1 N2 C4 N5 17.6(2) . . . . ?
C3 N2 C4 N5 -165.33(15) . . . . ?
C1 N2 C4 N6 -159.89(15) . . . . ?
C3 N2 C4 N6 17.1(2) . . . . ?
C7 N6 C4 N5 39.5(2) . . . . ?
C7 N6 C4 N2 -142.95(15) . . . . ?
C4 N6 C7 N8 -155.09(15) . . . . ?
C4 N6 C7 N9 27.0(2) . . . . ?
O15 C14 C12 O13 -161.63(14) . . . . ?
O16 C14 C12 O13 17.8(2) . . . . ?
O15 C14 C12 O11 18.81(19) . . . . ?
O16 C14 C12 O11 -161.81(13) . . . . ?
O23 C22 C24 O25 175.10(15) . . . . ?
O21 C22 C24 O25 -3.27(19) . . . . ?
O23 C22 C24 O26 -3.7(2) . . . . ?
O21 C22 C24 O26 177.89(13) . . . . ?
 
loop_
 _geom_hbond_atom_site_label_D 
 _geom_hbond_atom_site_label_H 
 _geom_hbond_atom_site_label_A 
 _geom_hbond_distance_DH 
 _geom_hbond_distance_HA 
 _geom_hbond_distance_DA 
 _geom_hbond_angle_DHA 
 _geom_hbond_site_symmetry_A 
 _geom_hbond_publ_flag
O31 H31 O15  0.98 1.54 2.5135(15) 169.0 . yes
O21 H21 O26  0.98 1.61 2.5917(15) 175.4 1_455 yes
O11 H11 O16  1.00 1.56 2.5548(16) 175.1 1_455 yes
N6 H6 O26  1.03 1.68 2.7004(17) 168.2 . yes
N6 H6 O23  1.03 2.52 3.0684(17) 112.9 . yes
N5 H5B O33  0.98 1.93 2.8989(17) 172.6 2_667 yes
N5 H5A O16  1.01 1.84 2.8225(17) 163.7 . yes
N9 H9A O13  1.02 1.96 2.9675(17) 170.4 1_655 yes
N9 H9B O31  0.98 2.16 3.0386(17) 149.3 1_565 yes
N9 H9B O33  0.98 2.32 3.1167(17) 137.6 2_767 yes
N8 H8A O21  1.03 2.46 3.0829(17) 118.1 2_676 yes
N8 H8A O25  1.03 1.88 2.8528(18) 155.9 2_676 yes
N8 H8B O1W  1.03 1.85 2.8616(18) 169.9 2_776 yes
C1 H1C O13  1.07 2.46 3.509(2) 165.1 . yes
O1W H1W O33  0.96 2.26 3.1325(17) 150.9 1_564 yes
O1W H2W O25  0.99 1.82 2.8056(16) 177.7 . yes
 
_refine_diff_density_max    0.275
_refine_diff_density_min   -0.364
_refine_diff_density_rms    0.056

_shelx_res_file
;
TITL 206a_lt_a.res in P-1
    206A_lt.res
    created by SHELXL-2018/3 at 19:26:42 on 24-Feb-2026
REM Old TITL 206A_lt in P-1
REM SHELXT solution in P-1: R1 0.099, Rweak 0.007, Alpha 0.030
REM <I/s> 0.000 for 0 systematic absences, Orientation as input
REM Formula found by SHELXT: C10 N2 O13
CELL 1.54178 5.6975 9.8874 14.7219 88.026 79.984 76.34
ZERR 2 0.0008 0.0009 0.0016 0.008 0.006 0.006
LATT 1
SFAC C H N O
UNIT 18 36 10 22
EQIV $1 -1+X,+Y,+Z
EQIV $2 1-X,1-Y,2-Z
EQIV $3 1+X,+Y,+Z
EQIV $4 +X,1+Y,+Z
EQIV $5 2-X,1-Y,2-Z
EQIV $6 1-X,2-Y,1-Z
EQIV $7 2-X,2-Y,1-Z
EQIV $8 +X,1+Y,-1+Z
ISOR 0.001 0.002 H5b
ISOR 0.001 0.002 H5a

L.S. 9
PLAN  5
TEMP -173.15
HTAB O31 O15
HTAB O21 O26_$1
HTAB O11 O16_$1
HTAB N6 O26
HTAB N6 O23
HTAB N5 O33_$2
HTAB N5 O16
HTAB N9 O13_$3
HTAB N9 O31_$4
HTAB N9 O33_$5
HTAB N8 O21_$6
HTAB N8 O25_$6
HTAB N8 O1w_$7
HTAB C1 O13
HTAB O1w O33_$8
HTAB O1w O25
CONF
htab
BOND
list 4
MORE -1
BOND $H
fmap 2 53
acta
REM <olex2.extras>
REM <HklSrc "%.\\206A_lt.hkl">
REM </olex2.extras>

WGHT    0.042200    0.167300
FVAR       1.01265
O31   4    0.749229    0.057302    0.944432    11.00000    0.01063    0.00996 =
         0.01582   -0.00054   -0.00492   -0.00151
AFIX   1
H31   2    0.581782    0.114638    0.959417    11.00000    0.04739    0.05130 =
         0.02924    0.00471   -0.00193   -0.03604
AFIX   0
O33   4    0.784967    0.081460    1.092724    11.00000    0.01455    0.01131 =
         0.01321   -0.00288   -0.00172   -0.00056

O21   4    0.162697    0.860169    0.458834    11.00000    0.01028    0.01851 =
         0.01803    0.00491   -0.00403   -0.00456
AFIX   1
H21   2    0.003150    0.839156    0.483346    11.00000    0.04809    0.03609 =
         0.02102    0.00294   -0.01885    0.01071
AFIX   0

O11   4   -0.144441    0.324725    0.960551    11.00000    0.00938    0.01202 =
         0.02692    0.00544   -0.00518   -0.00418
AFIX   1
H11   2   -0.310371    0.360757    0.944434    11.00000    0.05505    0.01786 =
         0.02596    0.00351   -0.00639   -0.00553
AFIX   0

O26   4    0.748514    0.794432    0.517724    11.00000    0.01100    0.01886 =
         0.01492    0.00214   -0.00383   -0.00493
O15   4    0.318654    0.204418    0.962896    11.00000    0.01183    0.01063 =
         0.02677    0.00480   -0.00452   -0.00174
O13   4   -0.032008    0.499431    0.875701    11.00000    0.01285    0.01233 =
         0.02354    0.00628   -0.00564   -0.00188
O16   4    0.422543    0.406496    0.923725    11.00000    0.01012    0.01362 =
         0.02764    0.00471   -0.00559   -0.00481
O25   4    0.598249    0.908985    0.398925    11.00000    0.01371    0.02362 =
         0.01559    0.00543   -0.00265   -0.00652
O1W   4    0.958073    0.860798    0.239657    11.00000    0.02438    0.02425 =
         0.01870    0.00006   -0.00075   -0.00933
O23   4    0.303627    0.731270    0.575353    11.00000    0.01755    0.02913 =
         0.02181    0.01242   -0.00684   -0.01152
N6    3    0.674876    0.744997    0.700804    11.00000    0.01612    0.01176 =
         0.01149    0.00149   -0.00391   -0.00587
AFIX   1
H6    2    0.683475    0.758964    0.630757    11.00000    0.03551    0.03237 =
         0.02636   -0.01149   -0.00473   -0.01570
AFIX   0
N5    3    0.434383    0.650063    0.818989    11.00000    0.01330    0.00920 =
         0.01410   -0.00096    0.00057   -0.00347
AFIX   1
H5B   2    0.374428    0.742261    0.847577    11.00000    0.03346    0.03338 =
         0.03335    0.00037   -0.00542   -0.00771
H5A   2    0.396883    0.567748    0.855955    11.00000    0.01792    0.01692 =
         0.01714    0.00015   -0.00283   -0.00514
AFIX   0
N2    3    0.639381    0.518609    0.689529    11.00000    0.01577    0.01036 =
         0.01448   -0.00228   -0.00061   -0.00372
N9    3    0.835421    0.798148    0.826570    11.00000    0.01794    0.01076 =
         0.01373    0.00083   -0.00692   -0.00445
AFIX   1
H9A   2    0.862675    0.697205    0.848082    11.00000    0.03889    0.00465 =
         0.04446   -0.00041   -0.01830   -0.00016
H9B   2    0.871211    0.866395    0.865454    11.00000    0.05064    0.03417 =
         0.02865   -0.00021   -0.01739   -0.00610
AFIX   0
N8    3    0.749692    0.961364    0.714037    11.00000    0.01795    0.01114 =
         0.01759    0.00354   -0.00722   -0.00549
AFIX   1
H8A   2    0.659891    0.993233    0.659399    11.00000    0.04035    0.01772 =
         0.02916    0.00130   -0.01546   -0.01796
H8B   2    0.844427    1.024844    0.738228    11.00000    0.02615    0.02769 =
         0.03314    0.00889   -0.00465   -0.00010
AFIX   0

C14   1    0.276208    0.328432    0.937809    11.00000    0.01179    0.00835 =
         0.01310    0.00070   -0.00238   -0.00275
C4    1    0.581839    0.634684    0.738488    11.00000    0.01003    0.01113 =
         0.01289    0.00163   -0.00522   -0.00265
C7    1    0.753183    0.837180    0.749162    11.00000    0.01006    0.01057 =
         0.01325   -0.00119   -0.00188   -0.00201
C12   1    0.012454    0.394399    0.920844    11.00000    0.01121    0.00819 =
         0.01475   -0.00106   -0.00297   -0.00258
C32   1    0.865567    0.040741    1.013868    11.00000    0.01262    0.00487 =
         0.01427    0.00000   -0.00387   -0.00300
C22   1    0.330642    0.804698    0.508936    11.00000    0.01239    0.01113 =
         0.01230   -0.00126   -0.00301   -0.00243
C24   1    0.580550    0.840970    0.471024    11.00000    0.01191    0.01031 =
         0.01196   -0.00224   -0.00206   -0.00263
C1    1    0.495501    0.412957    0.706227    11.00000    0.03236    0.01572 =
         0.02681   -0.00715    0.00573   -0.01522
AFIX   1
H1B   2    0.593902    0.325876    0.737776    11.00000    0.05478    0.01563 =
         0.09986    0.01191   -0.00743   -0.00112
H1C   2    0.322332    0.453155    0.749191    11.00000    0.02377    0.03493 =
         0.03379   -0.00789    0.01843   -0.01092
H1A   2    0.460858    0.384671    0.638800    11.00000    0.08295    0.07895 =
         0.04489   -0.03674    0.01392   -0.05759
AFIX   0
C3    1    0.843557    0.488270    0.611945    11.00000    0.02197    0.02113 =
         0.02028   -0.00785    0.00625   -0.00498
AFIX   1
H3B   2    0.774274    0.501094    0.545875    11.00000    0.05429    0.06437 =
         0.01745   -0.00787    0.00865   -0.02247
H3C   2    0.963816    0.556267    0.613905    11.00000    0.02420    0.04220 =
         0.04781   -0.01882   -0.00207   -0.01952
H3A   2    0.936607    0.379493    0.616857    11.00000    0.04699    0.02996 =
         0.04425    0.01082    0.01445    0.00876

H1W   2    0.884398    0.901016    0.188253    11.00000    0.07467    0.06343 =
         0.02784    0.01650   -0.02279   -0.01619
H2W   2    0.828525    0.879536    0.294876    11.00000    0.04694    0.03575 =
         0.02847    0.00401    0.00432   -0.01420
AFIX   0
HKLF 4


REM  206a_lt_a.res in P-1
REM wR2 = 0.0925, GooF = S = 1.170, Restrained GooF = 1.168 for all data
REM R1 = 0.0349 for 2493 Fo > 4sig(Fo) and 0.0442 for all 2888 data
REM 226 parameters refined using 12 restraints

END

WGHT      0.0488      0.2496

REM Instructions for potential hydrogen bonds
HTAB O31 O15
HTAB O21 O26_$1
HTAB O11 O16_$1
HTAB N6 O26
HTAB N6 O23
HTAB N5 O33_$2
HTAB N5 O13
HTAB N5 O16
HTAB N9 O13_$3
HTAB N9 O31_$4
HTAB N9 O33_$5
HTAB N8 O21_$6
HTAB N8 O25_$6
HTAB N8 O1W_$7
HTAB C1 O13
HTAB O1W O33_$8
HTAB O1W O25

REM Highest difference peak  0.275,  deepest hole -0.364,  1-sigma level  0.056
Q1    1   1.0000  0.0000  1.0000  10.50000  0.05    0.27
Q2    1   0.3810  0.4424  0.7368  11.00000  0.05    0.26
Q3    1   0.4411  0.8407  0.4925  11.00000  0.05    0.24
Q4    1   0.5797  0.3562  0.7284  11.00000  0.05    0.23
Q5    1   0.4738  0.3990  0.6624  11.00000  0.05    0.23
;
_shelx_res_checksum   88879

_shelx_hkl_file
;
  -1   0   0  295.57   12.70
  -1   0   0  315.17   12.70
   1   0   0  329.77   12.70
   1   0   0  325.47   28.80
  -2   0   0 1604.94   64.89
  -2   0   0 1682.93   65.09
   2   0   0 1788.82   95.79
   2   0   0 1798.82   65.19
  -3   0   0   88.69    6.40
  -3   0   0   91.69    6.70
  -3   0   0   93.79    6.80
   3   0   0  104.09    7.10
   3   0   0   98.59    9.10
  -4   0   0   14.20    3.50
  -4   0   0   17.20    4.10
  -4   0   0   16.10    3.60
   4   0   0   11.20   65.79
   4   0   0   14.70    4.60
   4   0   0   13.00    4.70
   4   0   0   10.90    4.70
  -5   0   0  115.89    9.80
  -5   0   0  117.79    8.20
  -5   0   0  130.29    9.40
   5   0   0  -70.39  205.18
   5   0   0  114.49   12.70
  -6   0   0   -2.30    1.70
   6   0   0   -0.80    3.50
   6  -1   0   17.60    5.10
  -6   1   0   16.70    3.00
   5  -1   0  185.58   15.80
   5  -1   0   67.49  132.69
  -5   1   0  159.18   11.80
  -5   1   0  173.28   10.40
  -5   1   0  186.98   11.40
   4  -1   0  183.58   82.59
   4  -1   0  170.68   12.80
   4  -1   0  190.58   14.90
  -4   1   0  169.58   10.90
  -4   1   0  161.38   11.00
  -4   1   0  177.78   10.40
   3  -1   0   94.29    8.30
   3  -1   0  117.19   16.70
   3  -1   0   83.89   45.10
   3  -1   0   85.29    6.90
  -3   1   0   92.89    9.30
  -3   1   0  101.49    7.00
   2  -1   0 6546.95  278.47
   1  -1   0 2076.39   95.89
   0  -1   0   83.79    3.60
   0  -1   0   77.59    3.60
   0  -1   0  100.39   13.00
   0   1   0   83.59    3.40
  -1  -1   0  104.29    5.70
  -1  -1   0  114.69    5.40
   1   1   0  140.59   20.30
  -2  -1   0  946.51   37.70
  -2  -1   0  924.91   37.80
   2   1   0  965.20   67.89
   2   1   0 1027.30   37.80
  -3  -1   0  192.18   13.40
  -3  -1   0  211.08   11.20
  -3  -1   0  196.68   11.70
   3   1   0  274.57   57.99
   3   1   0  210.68   11.00
  -4  -1   0    0.40    2.90
  -4  -1   0   -0.20    2.50
  -4  -1   0    0.60    2.10
   4   1   0   -1.80    3.50
   4   1   0   -0.40    4.90
   4   1   0    1.30    2.70
  -5  -1   0  247.68   14.90
  -5  -1   0  192.88   16.70
   5   1   0  273.27   20.90
  -6  -1   0  221.58   13.00
   6   1   0  180.58   16.90
   6  -2   0   33.70    6.30
  -6   2   0   44.20    4.20
   5  -2   0  392.46  141.59
   5  -2   0  308.67   20.70
  -5   2   0  266.07   17.10
  -5   2   0  328.47   15.60
  -5   2   0  314.27   16.20
   4  -2   0   35.50   78.09
   4  -2   0   64.09    8.20
   4  -2   0   54.79    8.90
  -4   2   0   77.59    6.50
  -4   2   0   81.49    7.30
  -4   2   0   72.79    6.80
   3  -2   0    7.40    3.40
   3  -2   0  -18.50   47.20
   3  -2   0    4.50    3.70
  -3   2   0    4.50    2.30
  -3   2   0    3.10    2.10
  -3   2   0    7.20    2.60
   2  -2   0  647.74   26.90
   2  -2   0  617.04   63.69
  -2   2   0  660.03   26.50
   1  -2   0  600.84   25.20
   1  -2   0  730.03   50.89
   1  -2   0  605.14   24.50
  -1   2   0  619.14   24.10
   0  -2   0   28.60    2.30
   0  -2   0   28.00    2.30
   0  -2   0   59.49   15.90
   0   2   0   33.80    2.00
  -1  -2   0  184.48    8.20
  -1  -2   0  181.38    8.70
   1   2   0  186.78    8.00
   1   2   0  243.18   51.09
  -2  -2   0 1120.89   44.00
  -2  -2   0 1147.49   43.80
   2   2   0 1186.08   43.90
   2   2   0  929.91   80.39
  -3  -2   0  525.95   25.00
  -3  -2   0  562.54   24.10
  -3  -2   0  546.75   24.20
   3   2   0  591.04   24.10
   3   2   0  527.95   24.40
  -4  -2   0    0.60    3.10
  -4  -2   0    3.10    2.50
  -4  -2   0    1.50    2.30
  -4  -2   0    3.80    2.70
   4   2   0    4.80    3.60
   4   2   0    0.70    3.50
   4   2   0   -3.50    1.90
  -5  -2   0  187.98   12.80
  -5  -2   0  186.78   11.90
  -5  -2   0  180.18   14.00
   5   2   0  166.48   16.30
  -6  -2   0   27.00    5.30
  -6  -2   0   37.20    6.80
   6   2   0   17.30    6.80
   5  -3   0    1.90    3.60
   5  -3   0 -184.38  130.59
  -5   3   0    0.80    2.00
  -5   3   0    2.80    2.20
   4  -3   0    0.50    3.70
   4  -3   0  -71.09   85.89
   4  -3   0    7.90    3.80
  -4   3   0    6.10    3.00
  -4   3   0    4.00    2.60
  -4   3   0    9.80    3.20
   3  -3   0  191.88   13.00
   3  -3   0  178.08   61.09
   3  -3   0  188.98   14.40
  -3   3   0  195.98   11.00
  -3   3   0  183.18   10.60
  -3   3   0  207.18   11.10
   2  -3   0  851.81   79.79
  -2   3   0  706.93   29.40
   1  -3   0 1704.23   97.29
   0  -3   0 1205.88   45.50
   0  -3   0 1239.28   66.59
   0  -3   0 1137.19   45.00
  -1  -3   0    7.80    1.90
   1   3   0    4.90    1.40
  -2  -3   0 1251.77   47.80
  -2  -3   0 1207.58   48.00
  -3  -3   0 2425.76   97.19
  -3  -3   0 2486.25   99.19
  -3  -3   0 2645.04   98.19
  -3  -3   0 2525.25   97.39
   3   3   0 2689.63   97.39
   3   3   0 2502.15   97.19
   3   3   0 2483.85   97.69
  -4  -3   0    0.60    2.30
  -4  -3   0    5.70    4.10
   4   3   0    3.00    3.90
   4   3   0    2.30    2.90
   4   3   0    0.00    2.40
   4   3   0   -1.30    2.90
  -5  -3   0  249.08   18.30
  -5  -3   0  221.48   17.90
  -5  -3   0  192.08   13.60
   5   3   0  165.88   13.90
   5   3   0  277.27   23.50
   5   3   0  243.28   19.30
  -6  -3   0  169.78   10.90
  -6  -3   0  195.08   13.90
   6   3   0  172.98   11.80
   5  -4   0  344.77   18.40
  -5   4   0  371.36   17.10
   4  -4   0   55.99    9.10
   4  -4   0  146.89   95.39
  -4   4   0   56.29    6.30
  -4   4   0   46.20    5.50
  -4   4   0   58.99    6.10
   3  -4   0  396.26   23.20
   3  -4   0  401.56   84.59
   3  -4   0  400.46   21.80
  -3   4   0  420.56   19.10
  -3   4   0  396.76   18.80
  -3   4   0  383.76   18.90
   2  -4   0 1271.87  107.69
   2  -4   0 1338.97   57.79
   2  -4   0 1299.17   53.59
   2  -4   0 1236.68   54.69
  -2   4   0 1307.97   50.59
   1  -4   0 1188.98   84.19
  -1   4   0 1207.48   46.20
   0  -4   0  153.08   29.70
   0   4   0  132.59    6.40
  -1  -4   0 4222.88  157.18
  -2  -4   0  965.90   39.20
  -2  -4   0 1009.10   39.00
   2   4   0  971.30   38.70
  -3  -4   0  536.75   24.10
  -3  -4   0  541.75   25.90
  -3  -4   0  548.55   24.50
  -3  -4   0  571.84   24.40
   3   4   0  525.55   24.50
   3   4   0  572.44   24.30
   3   4   0  531.35   24.00
  -4  -4   0   95.09    8.20
  -4  -4   0   79.29    8.50
  -4  -4   0   87.09    7.90
   4   4   0   89.39    8.20
   4   4   0   84.29    7.70
   4   4   0   80.19    7.70
  -5  -4   0  191.18   12.50
  -5  -4   0  180.28   15.20
   5   4   0  197.18   14.10
   5   4   0  197.78   14.00
   5   4   0  236.48   21.10
  -6  -4   0  112.69    9.90
  -6  -4   0  107.49    9.10
   6   4   0  133.19   12.60
   6   4   0  111.69    9.40
  -5   5   0  245.08   11.30
  -5   5   0  217.78   11.10
   4  -5   0   58.69   93.59
   4  -5   0   15.10    4.70
  -4   5   0   16.40    3.70
  -4   5   0    7.10    2.70
   3  -5   0   76.09   10.00
   3  -5   0  123.59   75.49
   3  -5   0   71.19    8.80
   3  -5   0   89.49    9.90
  -3   5   0   77.49    6.70
  -3   5   0   76.69    6.80
  -3   5   0   88.79    9.60
   2  -5   0   10.50    4.00
   2  -5   0   19.60    6.10
   2  -5   0   41.00   47.60
   2  -5   0   15.90    4.90
  -2   5   0   16.70    3.00
   1  -5   0  497.45   25.90
   1  -5   0  482.95   23.90
   1  -5   0  500.75   60.79
  -1   5   0  521.15   21.00
   0  -5   0   -5.60   25.50
  -1  -5   0  322.17   14.60
   1   5   0  336.27   14.40
  -2  -5   0   71.79    6.90
  -2  -5   0   86.59    6.60
   2   5   0   87.69    5.90
  -3  -5   0   60.29    6.40
  -3  -5   0   65.99    7.30
   3   5   0   76.19    6.80
   3   5   0   69.89    6.50
   3   5   0   72.79    6.10
  -4  -5   0  218.88   15.00
  -4  -5   0  233.68   15.70
   4   5   0  208.08   13.50
   4   5   0  218.28   13.80
   4   5   0  213.88   13.20
  -5  -5   0  100.09   10.10
   5   5   0   93.89    9.70
   5   5   0  115.69   12.60
   5   5   0   82.79    9.40
   5   5   0   90.59    8.60
  -6  -5   0   -4.50    2.30
   6   5   0    0.10    3.80
   6   5   0   -3.90    2.90
  -4   6   0  111.79    9.90
  -4   6   0   97.59    7.10
   3  -6   0  113.79   67.19
   3  -6   0  107.39   11.40
  -3   6   0  102.09    7.60
  -3   6   0  101.19    7.50
  -3   6   0   87.59    7.20
   2  -6   0  -67.29   49.00
   2  -6   0   19.60    6.60
   2  -6   0   19.40    5.10
   1  -6   0  918.51   43.40
   1  -6   0 1002.10   84.69
   0  -6   0  189.38   10.20
   0  -6   0  227.28   16.40
   0  -6   0  203.38   14.70
   0   6   0  210.68   10.10
  -1  -6   0   42.10    4.60
  -1  -6   0   36.50    7.90
  -1  -6   0   50.09    5.90
   1   6   0   31.80    3.80
  -2  -6   0    5.90    3.10
  -2  -6   0    4.30    3.10
  -2  -6   0    8.80    3.40
   2   6   0    7.00    2.30
   2   6   0    5.60    2.70
   2   6   0    7.30    2.50
  -3  -6   0   33.70    8.00
  -3  -6   0   37.70    7.80
   3   6   0   38.20    5.50
   3   6   0   38.90    8.40
  -4  -6   0    0.10    3.10
  -4  -6   0    2.30    6.70
   4   6   0    0.40    2.90
   4   6   0    2.10    2.70
  -5  -6   0   14.30    4.20
  -5  -6   0    8.70    4.00
   5   6   0   16.00    4.50
   5   6   0   12.70    4.40
   5   6   0   14.70    5.20
  -6  -6   0   33.00    5.10
  -6  -6   0   34.30    4.60
  -4   7   0    8.70    2.20
   3  -7   0  408.66   23.30
  -3   7   0  417.76   19.30
   2  -7   0   95.49   12.10
  -2   7   0  109.49    7.70
   1  -7   0   27.10    7.00
  -1   7   0   24.10    3.50
   0  -7   0  762.02   31.10
   0   7   0  762.72   31.40
  -1  -7   0    5.40    3.30
  -1  -7   0   -1.70    2.60
  -1  -7   0    2.30    3.00
  -1  -7   0    6.20    4.30
   1   7   0    1.40    1.80
  -2  -7   0  412.16   19.50
   2   7   0  440.86   21.60
   2   7   0  410.36   19.40
   2   7   0  385.56   19.60
  -3  -7   0  425.06   21.40
  -3  -7   0  437.06   22.90
  -3  -7   0  407.46   22.10
   3   7   0  438.76   21.60
   3   7   0  444.86   21.80
   3   7   0  445.96   21.00
  -4  -7   0   74.39   13.80
  -4  -7   0   79.09   18.50
   4   7   0   88.79   14.10
   4   7   0   80.39    9.20
   4   7   0   69.09   10.80
  -5  -7   0  223.18   14.30
  -5  -7   0  203.48   13.30
  -5  -7   0  185.48   17.40
   5   7   0  203.78   13.60
   5   7   0  174.78   12.10
  -6  -7   0    0.70    2.90
  -6  -7   0    1.20    2.40
   3  -8   0  149.69   11.60
  -3   8   0  140.79    8.40
   2  -8   0  437.06   25.50
  -2   8   0  445.06   20.30
   1  -8   0    1.00    4.80
  -1   8   0    2.00    2.60
   0  -8   0    7.20    4.90
   0  -8   0   11.30    3.20
   0   8   0   11.50    3.90
  -1  -8   0  111.09   11.70
  -1  -8   0   89.39    7.50
   1   8   0   71.09    6.50
   1   8   0   89.79    7.50
  -2  -8   0  503.05   24.50
  -2  -8   0  464.45   22.60
  -2  -8   0  486.45   24.40
   2   8   0  560.04   23.70
   2   8   0  497.45   23.50
   2   8   0  556.94   24.50
  -3  -8   0   30.10    6.50
  -3  -8   0   40.70    6.60
  -3  -8   0   28.10    5.80
   3   8   0   48.20    7.00
   3   8   0   30.40    5.00
   3   8   0   28.20    5.00
  -4  -8   0   27.60    5.60
  -4  -8   0   21.00    4.90
  -4  -8   0   21.80    8.00
   4   8   0   22.50    5.70
   4   8   0   32.60    5.50
   4   8   0   23.70    5.10
  -5  -8   0   49.20    7.10
   5   8   0   84.69   10.10
   5   8   0   55.49    6.40
   3  -9   0   73.29    6.80
  -3   9   0   75.39    5.00
   2  -9   0   64.79   10.50
  -2   9   0   51.29    4.80
   1  -9   0   24.70    7.00
  -1   9   0   26.90    4.00
   0  -9   0  270.47   19.70
   0   9   0  305.17   14.90
  -1  -9   0    2.00    7.00
   1   9   0    2.90    3.40
  -2  -9   0   -1.60    4.40
  -2  -9   0   -0.10    3.10
   2   9   0    1.20    2.70
   2   9   0    3.60    2.50
  -3  -9   0   -3.00    5.70
  -3  -9   0    4.70    3.10
  -3  -9   0    3.80    3.20
   3   9   0    4.00    2.90
   3   9   0    6.60    3.50
   3   9   0    4.70    3.70
  -4  -9   0  384.16   20.60
   4   9   0  402.76   20.60
   4   9   0  392.86   19.90
  -5  -9   0   68.09    5.70
  -5  -9   0   74.59    7.00
   5   9   0   71.99    7.40
   5   9   0   56.89    6.00
   2 -10   0   24.20    5.80
  -2  10   0   15.70    2.60
   1 -10   0   24.90    5.90
  -1  10   0   30.10    3.80
   0 -10   0   16.10    5.50
   0  10   0   12.30    2.80
  -1 -10   0    4.90    4.60
   1  10   0    2.30    2.30
   2  10   0   40.20    5.10
   3  10   0  382.96   22.90
   3  10   0  407.16   19.60
  -4 -10   0   76.49    7.20
   4  10   0   71.49    6.70
   4  10   0   71.09    7.00
   1 -11   0   18.40    3.70
  -1  11   0   16.90    2.30
   0 -11   0  182.88   12.70
   0  11   0  187.78    9.70
  -1 -11   0  504.85   25.00
   1  11   0  489.65   21.70
   2  11   0   32.60    4.40
   3  11   0   98.29    7.20
   3  11  -1  139.19    8.70
   2  11  -1    0.60    2.00
   1  11  -1  136.09    8.20
  -1 -11   1  126.09   10.60
   0  11  -1  198.08   10.00
   0 -11   1  181.98   12.60
  -1  11  -1  128.79    6.60
   1 -11   1  122.19    9.30
   4  10  -1    6.50    2.90
   4  10  -1    8.20    3.30
  -4 -10   1    9.00    3.30
   3  10  -1  110.39   10.30
   3  10  -1  111.49    8.70
   2  10  -1  573.44   25.60
  -2 -10   1  563.84   26.30
   1  10  -1   -0.10    2.20
  -1 -10   1   -0.30    4.20
   0 -10   1   56.29    9.00
  -1  10  -1  182.08   10.00
   1 -10   1  204.98   14.90
  -2  10  -1   27.70    3.20
   2 -10   1   32.50    7.30
   5   9  -1  307.57   16.00
   5   9  -1  283.57   15.00
  -5  -9   1  335.27   16.00
   4   9  -1   13.60    5.00
   4   9  -1   15.00    3.80
  -4  -9   1   17.50    4.60
  -4  -9   1   11.40    4.50
   3   9  -1  229.28   13.00
   3   9  -1  205.18   13.20
   3   9  -1  185.08   14.90
  -3  -9   1  189.98   13.20
  -3  -9   1  210.88   11.80
   2   9  -1  209.68   12.10
  -2  -9   1  188.98   12.90
  -1  -9   1 1480.55   66.89
   0  -9   1  214.68   17.00
   1  -9   1  266.87   18.70
  -2   9  -1   21.80    3.40
   2  -9   1   12.60    5.10
  -3   9  -1   24.20    3.00
   3  -9   1   27.60    4.80
   5   8  -1  118.39    9.30
   5   8  -1  137.89   10.50
  -5  -8   1  146.19   10.20
  -5  -8   1  135.39    9.60
   4   8  -1  358.36   18.80
   4   8  -1  259.87   18.10
   4   8  -1  310.17   17.40
  -4  -8   1  343.37   18.10
  -4  -8   1  328.57   18.20
  -4  -8   1  315.67   18.30
   3   8  -1  306.77   17.30
   3   8  -1  295.47   16.70
   3   8  -1  357.16   19.60
  -3  -8   1  291.07   15.90
  -3  -8   1  272.67   19.00
  -3  -8   1  291.77   20.40
   2   8  -1   35.00    5.00
  -2  -8   1   21.90    4.40
  -2  -8   1   25.60    5.10
   1   8  -1    0.40    2.50
  -1  -8   1    5.50    2.70
  -1  -8   1   -2.70    4.00
  -1  -8   1    1.80    2.90
   0  -8   1  533.15   29.50
   1  -8   1   10.20    7.90
  -2   8  -1   96.99    7.10
  -3   8  -1  122.19    7.50
   3  -8   1  118.09   10.50
   6   7  -1  338.77   18.10
  -6  -7   1  343.37   16.30
  -6  -7   1  386.76   18.50
   5   7  -1   86.79    8.30
   5   7  -1  101.89    9.50
  -5  -7   1  105.39    9.40
  -5  -7   1   96.09    8.80
   4   7  -1  119.19   10.10
   4   7  -1  106.19    9.30
   4   7  -1  122.99   10.40
  -4  -7   1  122.09   10.30
  -4  -7   1  136.09   12.20
  -4  -7   1  109.19   10.30
   3   7  -1   14.10    3.70
   3   7  -1   13.40    3.90
   3   7  -1   10.50    3.70
  -3  -7   1   11.80    4.10
  -3  -7   1    4.00    4.80
  -3  -7   1   15.30    4.40
   2   7  -1  383.96   18.80
  -2  -7   1  356.36   19.00
  -2  -7   1  384.06   17.50
   1   7  -1   49.90    4.70
  -1  -7   1   54.99    5.30
  -1  -7   1   47.00    6.10
  -1  -7   1   54.39    8.60
   0   7  -1  103.99    6.70
   0  -7   1  131.09   12.60
   1  -7   1   81.29   10.40
   2  -7   1   24.80    5.50
   2  -7   1   19.40    6.00
  -3   7  -1    2.30    2.10
   3  -7   1    3.60    3.90
  -4   7  -1   65.59    5.10
   6   6  -1    0.70    2.90
  -6  -6   1    1.60    2.50
   5   6  -1    4.50    3.40
   5   6  -1    0.70    3.90
  -5  -6   1    2.20    3.20
  -5  -6   1   14.10   10.20
  -5  -6   1    1.70    3.10
   4   6  -1  243.28   15.00
   4   6  -1  272.07   16.10
   4   6  -1  271.37   16.40
  -4  -6   1  277.57   16.90
  -4  -6   1  253.77   15.90
  -4  -6   1  251.67   16.50
   3   6  -1  187.08   12.80
   3   6  -1  214.78   12.20
   3   6  -1  206.98   12.20
  -3  -6   1  193.78   13.20
  -3  -6   1  208.68   12.80
  -3  -6   1  215.18   13.30
   2   6  -1  616.64   26.20
   2   6  -1  616.14   26.80
   2   6  -1  580.94   28.40
  -2  -6   1  623.94   27.90
  -2  -6   1  637.44   26.10
  -2  -6   1  608.64   27.70
   1   6  -1 1413.66   54.89
  -1  -6   1 1402.36   54.39
  -1  -6   1 1437.96   57.99
   0   6  -1  165.78    8.60
   0  -6   1  184.88   13.60
   0  -6   1  170.48    8.40
  -1   6  -1  255.77   12.00
   1  -6   1  260.87   17.50
  -2   6  -1  129.99    8.00
   2  -6   1  129.79   11.20
   2  -6   1  148.19   43.00
   2  -6   1  150.98   13.10
  -3   6  -1   49.90    5.70
   3  -6   1   43.10    7.00
   3  -6   1   20.10   38.70
   3  -6   1   38.70    7.40
  -4   6  -1   74.89    6.10
  -4   6  -1   81.09    6.70
   6   5  -1  273.07   15.60
   6   5  -1  256.37   18.10
  -6  -5   1  282.57   15.80
   5   5  -1   25.10    5.70
   5   5  -1   13.10    4.10
  -5  -5   1   28.10    5.70
  -5  -5   1   28.80    6.30
   4   5  -1  440.26   22.60
   4   5  -1  414.46   21.70
   4   5  -1  445.56   22.30
  -4  -5   1  434.56   23.40
  -4  -5   1  464.35   22.80
   3   5  -1   21.70    4.10
   3   5  -1   21.90    3.80
   3   5  -1   19.40    3.90
  -3  -5   1   20.80    4.40
  -3  -5   1   18.80    4.40
  -2  -5   1  247.28   14.00
  -2  -5   1  270.57   12.70
   1   5  -1  815.62   31.90
  -1  -5   1  798.92   31.70
   0   5  -1  330.27   13.90
   0  -5   1  328.77   13.90
  -1   5  -1  449.36   18.10
   1  -5   1  432.26   49.10
   1  -5   1  398.76   23.60
  -2   5  -1  166.68    9.10
   2  -5   1  197.48   50.39
   2  -5   1  144.59   11.40
   2  -5   1  153.48   12.90
  -3   5  -1 1006.60   42.70
  -3   5  -1 1065.89   42.60
   3  -5   1 1050.79   46.60
   3  -5   1 1052.39   49.80
   3  -5   1 1074.39   47.70
   3  -5   1  879.71  109.49
   4  -5   1   -7.10   76.39
  -5   5  -1   23.80    3.30
  -5   5  -1   19.80    2.90
   6   4  -1   65.79   10.00
   6   4  -1   38.80    5.70
  -6  -4   1   42.80    6.00
   5   4  -1   11.70    5.60
   5   4  -1   19.10    5.40
   5   4  -1   19.20    5.40
  -5  -4   1   26.30    4.50
  -5  -4   1   23.80    6.10
  -5  -4   1   21.90    4.80
   4   4  -1   43.60    6.80
   4   4  -1   29.70    5.40
   4   4  -1   27.20    4.80
  -4  -4   1   31.50    6.20
  -4  -4   1   41.20    5.30
  -4  -4   1   53.79   10.20
   3   4  -1  213.48   11.90
   3   4  -1  213.28   12.20
   3   4  -1  238.88   12.20
  -3  -4   1  204.48   13.20
  -3  -4   1  220.98   12.20
  -2  -4   1 1153.08   45.90
  -1  -4   1 4375.46  162.48
   0   4  -1   16.00    1.80
   0  -4   1   15.20    2.00
   1  -4   1 3391.86  157.08
  -2   4  -1  299.37   13.20
   2  -4   1  285.37   53.89
   2  -4   1  280.97   15.80
   2  -4   1  267.97   16.40
  -3   4  -1  454.35   21.30
  -3   4  -1  449.16   20.50
   3  -4   1  555.94   90.79
   3  -4   1  418.46   23.90
   3  -4   1  463.35   23.90
  -4   4  -1   10.30    3.30
  -4   4  -1    9.10    3.20
  -4   4  -1    5.10    2.80
   4  -4   1    7.60    4.10
   4  -4   1   39.90   83.79
   4  -4   1   11.30    4.90
  -5   4  -1   80.49    6.40
  -5   4  -1   93.59    7.90
   6   3  -1   91.29    8.60
  -6  -3   1  107.89    7.30
  -6  -3   1  111.99    9.50
   5   3  -1   62.39    8.40
   5   3  -1   51.99   11.40
  -5  -3   1   59.39    8.90
  -5  -3   1   84.99   12.80
   4   3  -1   10.50    3.60
   4   3  -1   14.10    4.20
   4   3  -1   20.80    5.00
   4   3  -1   21.20    6.60
  -4  -3   1    8.70    3.40
  -4  -3   1   12.80    5.30
  -4  -3   1   16.60    5.10
   3   3  -1 1431.36   54.89
  -3  -3   1 1378.96   54.79
  -3  -3   1 1403.06   54.49
  -3  -3   1 1309.67   54.49
  -2  -3   1 2028.70   76.79
  -2  -3   1 2021.90   77.09
   1   3  -1  495.05   18.90
  -1  -3   1  457.25   19.00
  -1  -3   1  490.85   19.00
  -1  -3   1  462.05   18.30
   0   3  -1  461.75   18.00
   0  -3   1  483.15   33.30
   0  -3   1  461.55   19.00
   0  -3   1  468.75   17.90
  -1   3  -1  245.78   10.50
   1  -3   1  248.08   10.90
   1  -3   1  248.28   33.70
  -2   3  -1  211.18   10.10
   2  -3   1  177.38   43.30
  -3   3  -1  171.38    9.80
  -3   3  -1  160.78    9.60
  -3   3  -1  157.48    9.80
   3  -3   1  210.68   65.99
   3  -3   1  165.88   10.20
   3  -3   1  181.68   13.30
   3  -3   1  172.18   12.10
  -4   3  -1  244.48   17.30
  -4   3  -1  205.58   12.20
  -4   3  -1  186.68   11.60
   4  -3   1  199.58   15.80
   4  -3   1  229.78   15.40
   4  -3   1   58.49   79.69
   5  -3   1  -69.29  119.89
  -6   3  -1   47.70    4.00
  -6   3  -1   49.80    3.60
   6   2  -1   23.80    6.80
  -6  -2   1   24.70    5.30
  -6  -2   1   20.10    3.50
   5   2  -1  567.24   33.50
   5   2  -1  489.75   39.00
  -5  -2   1  505.75   26.00
  -5  -2   1  605.64   31.50
   4   2  -1  981.70   45.90
   4   2  -1  920.81   40.50
   4   2  -1 1068.99   42.10
   4   2  -1 1008.60   47.20
  -4  -2   1 1006.70   41.30
  -4  -2   1  831.02   42.30
   3   2  -1   73.09    6.30
   3   2  -1   72.79    5.80
   3   2  -1   73.39    6.40
  -3  -2   1   70.99    5.90
  -3  -2   1   63.99    6.90
  -3  -2   1   67.49    5.70
  -3  -2   1   69.29    7.20
  -2  -2   1 3383.96  126.59
  -1  -2   1 1317.97   49.80
   0  -2   1  708.63   35.60
   0  -2   1  719.33   27.80
   0  -2   1  734.13   27.00
  -1   2  -1  125.79    5.70
   1  -2   1  110.09    5.70
   1  -2   1  132.59   23.00
   1  -2   1  124.59    6.10
  -2   2  -1   12.40    2.20
   2  -2   1   25.90   24.20
  -3   2  -1   10.10    2.80
  -3   2  -1   10.20    2.90
  -3   2  -1   12.50    3.00
   3  -2   1    8.30    2.80
   3  -2   1    7.30   41.10
   3  -2   1    6.90    3.50
   3  -2   1   13.90    4.50
  -4   2  -1  502.35   23.50
  -4   2  -1  498.05   23.00
  -4   2  -1  522.05   23.90
   4  -2   1  498.75   27.80
   4  -2   1  383.36   93.89
   4  -2   1  499.65   26.00
  -5   2  -1  709.43   32.30
  -5   2  -1  741.93   31.00
  -5   2  -1  736.03   31.70
   5  -2   1  545.45  140.79
   5  -2   1  675.73   35.80
  -6   2  -1   52.29    4.60
  -6   2  -1   51.79    5.00
   6  -2   1   38.80    6.60
   6   1  -1   15.90    6.30
  -6  -1   1   14.80    3.30
  -6  -1   1   12.80    4.10
   5   1  -1   30.50    8.20
   5   1  -1   28.40    6.00
  -5  -1   1   33.40    8.60
  -5  -1   1   41.90    6.50
  -5  -1   1   35.80    5.10
   4   1  -1  422.16   21.30
  -4  -1   1  401.16   20.50
  -4  -1   1  440.36   20.40
  -4  -1   1  420.46   22.70
   3   1  -1  908.71   35.60
   3   1  -1  805.52   35.80
   3   1  -1  726.03   93.99
  -3  -1   1  853.51   34.30
  -3  -1   1  896.71   35.40
  -3  -1   1  828.82   35.10
   2   1  -1 2786.32  142.49
  -2  -1   1 2882.51  106.39
  -2  -1   1 2820.12  106.59
   1   1  -1  226.28    9.40
   1   1  -1  221.18   28.00
  -1  -1   1  220.78    9.40
  -1  -1   1  223.08    9.40
   0  -1   1    7.10    0.90
   0  -1   1    6.50    0.60
   0  -1   1    6.70    0.70
  -1   1  -1    2.70    1.20
   1  -1   1    4.10    1.70
   1  -1   1    7.40    1.80
   1  -1   1    1.70   11.30
   2  -1   1 3930.61  177.18
  -3   1  -1   31.30    4.30
  -3   1  -1   33.90    4.30
  -3   1  -1   28.20    4.00
   3  -1   1   28.60    5.10
   3  -1   1  -42.60   31.80
   3  -1   1   27.80    4.10
  -4   1  -1  552.74   24.20
  -4   1  -1  533.45   24.80
  -4   1  -1  513.55   24.80
   4  -1   1  509.45   97.89
   4  -1   1  544.65   29.00
   4  -1   1  536.45   27.00
  -5   1  -1  586.04   27.20
  -5   1  -1  593.34   25.60
  -5   1  -1  551.34   26.10
   5  -1   1  517.15   30.50
   5  -1   1  560.14  144.99
  -6   1  -1   17.60    2.90
  -6   1  -1   21.90    3.80
   6  -1   1   14.10    4.60
   6   0  -1    0.00    3.40
  -6   0   1    1.20    1.80
   5   0  -1   26.00    6.90
  -5   0   1   46.70    6.80
  -5   0   1   32.10    5.00
  -5   0   1   35.80    4.60
   4   0  -1   94.79   11.00
   4   0  -1  -18.70   83.19
   4   0  -1   98.99   10.90
  -4   0   1   87.99    9.60
  -4   0   1   90.59    7.40
  -4   0   1   82.19    7.60
  -4   0   1   98.59    7.00
   3   0  -1  568.84   81.59
   3   0  -1  496.15   21.40
   3   0  -1  440.66   24.00
  -3   0   1  459.75   20.80
  -3   0   1  452.25   20.70
  -3   0   1  463.45   20.20
   2   0  -1  626.54   24.70
   2   0  -1  570.64   59.49
  -2   0   1  588.14   24.40
  -2   0   1  597.24   24.50
   1   0  -1 5336.47  214.48
  -1   0   1 5206.18  194.58
   0   0  -1  413.16   15.20
   0   0  -1  373.06   15.10
   0   0   1  400.26   15.00
   0   0   1  420.36   15.00
  -1   0  -1    2.20    1.20
   1   0   1   19.80   11.40
  -2   0  -1   49.50    4.10
   2   0   1   51.79    3.90
   2   0   1   86.79   27.30
  -3   0  -1  148.69    8.70
  -3   0  -1  120.89    8.20
  -3   0  -1  130.09    9.20
   3   0   1  149.39    8.90
   3   0   1  130.29   10.30
   3   0   1  137.69    8.20
  -4   0  -1   60.99    7.70
  -4   0  -1   67.69    6.70
   4   0   1   66.39   13.40
   4   0   1   53.99   61.19
   4   0   1   67.29    8.50
  -5   0  -1  128.59   11.60
  -5   0  -1  105.49    9.70
   5   0   1  126.69   19.00
   5   0   1  110.79  127.99
  -6   0  -1    2.10    2.20
  -6   0  -1    1.30    2.10
   6   0   1    1.40    3.70
   6  -1  -1   41.50    6.70
  -6   1   1   58.09    4.90
   5  -1  -1  111.99   13.00
   5  -1  -1   51.79  168.08
  -5   1   1  134.89    8.40
  -5   1   1  121.59    8.90
   4  -1  -1  203.58   92.49
   4  -1  -1  219.48   16.90
  -4   1   1  219.18   12.00
  -4   1   1  221.18   13.00
  -4   1   1  212.88   12.50
   3  -1  -1 1132.29   49.70
   3  -1  -1 1032.20   46.00
   3  -1  -1 1024.20   43.40
   3  -1  -1 1029.90  105.09
   3  -1  -1 1029.20   42.60
  -3   1   1 1077.99   42.00
  -3   1   1  994.90   41.10
  -3   1   1  966.10   41.60
   2  -1  -1  202.98   41.00
   2  -1  -1  194.48    9.90
  -2   1   1  189.98    9.50
   1  -1  -1 1049.79   40.00
   1  -1  -1 1094.19   66.29
  -1   1   1 1060.59   39.60
  -1   1   1  990.80   39.40
   0  -1  -1 1394.66   66.69
   0   1   1 1381.86   51.49
  -1  -1  -1  466.15   18.70
  -1  -1  -1  451.85   18.50
   1   1   1  477.85   18.20
   1   1   1  506.85   34.80
  -2  -1  -1   87.99    6.70
  -2  -1  -1  103.99    6.10
   2   1   1  170.68   33.70
   2   1   1  102.89    5.70
  -3  -1  -1  221.28   11.80
   3   1   1  274.27   54.19
   3   1   1  228.68   11.60
  -4  -1  -1   49.80    6.20
  -4  -1  -1   55.29    5.50
  -4  -1  -1   46.50    6.00
   4   1   1  134.99   74.59
   4   1   1   63.99    9.10
   4   1   1   46.90    6.20
   4   1   1   60.19    7.20
  -5  -1  -1   37.40    5.10
  -5  -1  -1   45.80    7.10
  -5  -1  -1   33.20    5.30
   5   1   1   23.30    6.10
  -6  -1  -1  425.56   23.70
   6   1   1  338.17   25.20
  -6   2   1  115.09    6.90
   5  -2  -1   49.40    8.70
   5  -2  -1   68.39  168.68
  -5   2   1   58.99    6.10
  -5   2   1   70.29    5.90
   4  -2  -1  146.19   98.49
   4  -2  -1  215.78   17.30
  -4   2   1  243.68   13.80
  -4   2   1  218.68   12.50
  -4   2   1  255.17   13.60
   3  -2  -1  608.74   88.99
   3  -2  -1  570.64   30.00
   3  -2  -1  606.44   28.30
  -3   2   1  579.74   25.70
  -3   2   1  581.84   25.30
  -3   2   1  625.94   26.70
   2  -2  -1  810.12   79.59
   2  -2  -1  808.52   33.80
  -2   2   1  845.52   33.10
   1  -2  -1  127.09    6.80
   1  -2  -1  146.19   31.80
  -1   2   1  116.79    6.00
   0  -2  -1  915.11   36.10
   0  -2  -1  991.90   58.39
   0   2   1  943.71   35.50
  -1  -2  -1   53.59    4.00
  -1  -2  -1   56.79    4.00
   1   2   1   42.80   23.50
   1   2   1   61.79    3.40
  -2  -2  -1   22.30    3.10
   2   2   1   34.20   28.30
  -3  -2  -1  532.95   23.40
  -3  -2  -1  493.15   26.10
   3   2   1  498.55   67.69
   3   2   1  554.44   23.10
  -4  -2  -1  160.08   13.80
  -4  -2  -1  157.68   10.60
  -4  -2  -1  155.88    9.40
  -4  -2  -1  160.48   10.50
   4   2   1  163.18   11.10
   4   2   1  158.88   13.00
   4   2   1  152.18   10.90
  -5  -2  -1  518.45   27.80
  -5  -2  -1  539.95   23.80
  -5  -2  -1  550.74   26.70
  -5  -2  -1  561.74   25.70
   5   2   1  503.35   29.70
  -6  -2  -1   61.39    6.20
  -6  -2  -1   65.89    9.50
   6   2   1   49.90    8.70
   5  -3  -1   14.10    5.10
  -5   3   1   19.50    3.80
  -5   3   1   22.10    3.70
   4  -3  -1   65.99   10.60
   4  -3  -1    2.20   95.39
  -4   3   1   79.79    7.30
  -4   3   1   63.59    6.20
  -4   3   1   71.09    6.70
   3  -3  -1  -40.50   55.19
   3  -3  -1    7.30    3.40
   3  -3  -1    4.40    4.00
  -3   3   1    5.60    2.50
  -3   3   1    4.80    2.40
  -3   3   1    8.80    2.70
   2  -3  -1    2.10    3.10
   2  -3  -1    3.10    2.70
   2  -3  -1  -30.60   39.40
  -2   3   1    3.60    1.90
   1  -3  -1 1960.60   77.19
   1  -3  -1 2167.08  118.49
   0  -3  -1 8731.53  351.56
  -1  -3  -1 1777.72   64.79
  -1  -3  -1 1639.44   64.99
  -2  -3  -1  351.76   15.80
  -2  -3  -1  343.77   16.00
   2   3   1  373.66   15.50
  -3  -3  -1  731.03   32.50
  -3  -3  -1  789.42   32.70
  -3  -3  -1  725.63   34.10
  -3  -3  -1  789.92   32.60
   3   3   1  771.92   32.70
   3   3   1  771.12   32.10
   3   3   1  831.12   32.40
  -4  -3  -1   89.79    7.80
  -4  -3  -1   92.69   10.50
  -4  -3  -1   80.09    6.20
  -4  -3  -1   78.09    8.60
   4   3   1   68.69    7.00
   4   3   1   87.89    9.00
   4   3   1   90.69    7.60
   4   3   1   88.79    9.80
  -5  -3  -1   22.20    5.90
  -5  -3  -1   11.90    4.60
  -5  -3  -1   20.80    4.40
   5   3   1   29.20    7.60
   5   3   1   21.30    5.30
  -6  -3  -1    8.20    4.10
  -6  -3  -1   15.80    6.20
   6   3   1    7.40    4.50
   5  -4  -1  151.18   11.20
  -5   4   1  164.68    9.30
  -5   4   1  156.88    8.80
   4  -4  -1  207.08  118.39
   3  -4  -1    6.50    3.50
   3  -4  -1  -16.50   71.99
   3  -4  -1    7.70    4.70
  -3   4   1    9.80    3.10
  -3   4   1    5.60    2.60
  -3   4   1    8.00    3.00
   2  -4  -1   72.39    8.00
   2  -4  -1   86.39    9.20
   2  -4  -1   89.19   10.40
   2  -4  -1   69.69   49.70
  -2   4   1   84.59    6.30
  -2   4   1   86.89    6.00
  -2   4   1   77.79    6.30
   1  -4  -1  -30.40   31.20
  -1   4   1    6.10    1.70
   0  -4  -1  515.25   53.89
   0  -4  -1  477.35   20.80
  -1  -4  -1  944.71   36.50
  -1  -4  -1  857.51   36.60
   1   4   1  981.30   36.80
  -2  -4  -1  242.58   12.50
  -2  -4  -1  255.87   12.40
   2   4   1  254.07   11.80
  -3  -4  -1  174.58   10.50
  -3  -4  -1  170.38   10.50
  -3  -4  -1  154.68   11.10
  -3  -4  -1  171.28   11.60
   3   4   1  177.98   10.00
   3   4   1  177.78   10.20
   3   4   1  181.48   10.40
  -4  -4  -1  954.80   39.40
  -4  -4  -1  886.01   39.50
  -4  -4  -1  901.41   41.50
   4   4   1  935.41   39.80
   4   4   1  864.31   38.50
   4   4   1  933.71   39.50
  -5  -4  -1   59.29   10.50
  -5  -4  -1  134.89   13.50
   5   4   1  138.69   16.60
   5   4   1   97.29    9.90
   5   4   1   86.79   17.60
  -6  -4  -1   43.20    7.70
  -6  -4  -1   49.20    5.50
   6   4   1   33.60    8.10
   6   4   1   43.00    6.10
  -5   5   1   91.09    6.00
  -5   5   1   98.69    5.80
   4  -5  -1  273.57   17.50
   4  -5  -1  166.98  113.59
  -4   5   1  279.57   14.30
  -4   5   1  285.27   14.60
   3  -5  -1    0.80    3.60
   3  -5  -1  -72.39   73.79
   3  -5  -1   -0.50    4.10
  -3   5   1    4.80    2.50
  -3   5   1    2.00    2.30
   2  -5  -1  107.29   11.30
   2  -5  -1  103.19   10.60
   2  -5  -1  110.09   57.69
   2  -5  -1  125.19   10.10
  -2   5   1  128.89    7.80
  -2   5   1  119.39    7.80
  -2   5   1  121.49    7.90
   1  -5  -1 1133.09   50.69
   1  -5  -1 1297.47   99.79
   1  -5  -1 1083.29   55.99
  -1   5   1 1220.98   45.80
   0  -5  -1  159.98   39.10
   0   5   1  157.98    8.00
  -1  -5  -1  376.36   16.80
   1   5   1  377.16   16.30
  -2  -5  -1  876.61   38.40
  -2  -5  -1  935.31   36.50
   2   5   1  866.41   36.30
   2   5   1  837.12   36.30
   2   5   1  948.91   36.30
  -3  -5  -1  181.28   12.20
  -3  -5  -1  189.18   12.80
   3   5   1  172.78   14.10
   3   5   1  191.48   11.20
   3   5   1  191.48   10.70
  -4  -5  -1   80.79   10.00
  -4  -5  -1  105.49    8.30
  -4  -5  -1   84.69    9.40
   4   5   1   94.89    8.50
   4   5   1   95.99    8.50
   4   5   1   82.39    7.70
  -5  -5  -1   48.10    8.20
  -5  -5  -1   54.29    6.40
   5   5   1   42.10    6.60
   5   5   1   58.09    8.10
   5   5   1   36.40    7.60
  -6  -5  -1    0.70    3.00
  -6  -5  -1   -1.20    3.00
   6   5   1    3.30    3.90
  -4   6   1   -0.30    2.30
  -4   6   1   -0.20    1.90
   3  -6  -1  472.05   95.09
   3  -6  -1  566.54   28.40
   3  -6  -1  563.64   30.10
  -3   6   1  553.84   25.30
  -3   6   1  558.34   25.40
  -3   6   1  596.04   25.40
   2  -6  -1  107.69   13.00
   2  -6  -1   79.59    9.10
   2  -6  -1  137.89   62.69
   2  -6  -1   83.49    9.30
  -2   6   1   75.19    6.40
  -2   6   1   70.29    6.10
  -2   6   1   80.79    6.50
   1  -6  -1   10.60    4.40
   1  -6  -1   11.60    5.30
   1  -6  -1  -37.10   45.50
   0  -6  -1  312.47   17.20
   0  -6  -1  325.37   19.40
   0  -6  -1  293.27   53.99
   0   6   1  309.57   14.40
  -1  -6  -1   58.99    8.30
  -1  -6  -1   60.59    6.10
  -1  -6  -1   57.29    7.10
   1   6   1   52.99    5.10
   1   6   1   58.29    4.80
  -2  -6  -1  247.88   13.50
  -2  -6  -1  240.98   14.70
   2   6   1  252.77   12.90
   2   6   1  247.38   12.60
   2   6   1  257.37   13.30
  -3  -6  -1    4.10    4.90
  -4  -6  -1    2.50    3.60
  -4  -6  -1    1.40    8.00
   4   6   1    3.80    3.10
   4   6   1    1.50    4.70
   4   6   1   -1.40    2.40
  -5  -6  -1  116.29   11.10
   5   6   1  105.19    9.10
   5   6   1  127.19   10.60
   5   6   1  122.19   11.10
  -6  -6  -1    2.40    2.90
  -6  -6  -1    3.90    3.20
   6   6   1   -0.10    3.60
  -4   7   1    9.90    3.10
  -4   7   1    7.40    1.90
   3  -7  -1   64.09    9.30
  -3   7   1   73.99    6.20
  -3   7   1   79.99    6.40
   2  -7  -1   47.60   66.19
  -2   7   1   67.79    6.20
  -2   7   1   73.79    8.30
  -2   7   1   66.79    7.60
   1  -7  -1  195.08   13.00
   1  -7  -1  198.88   60.89
   1  -7  -1  186.88   15.60
  -1   7   1  192.98   10.70
  -1   7   1  190.88   10.70
   0  -7  -1  911.31   39.50
   0  -7  -1  896.11   36.90
   0  -7  -1  858.61   45.50
   0   7   1  928.61   37.00
  -1  -7  -1   52.19    6.00
  -1  -7  -1   45.90    8.30
  -1  -7  -1   45.50    6.40
   1   7   1   41.80    4.70
   1   7   1   44.90    5.30
   1   7   1   44.70    5.10
  -2  -7  -1  179.78   11.80
   2   7   1  157.98   12.70
   2   7   1  187.48   10.90
  -3  -7  -1  487.25   24.40
  -3  -7  -1  491.05   24.20
  -3  -7  -1  485.05   25.20
   3   7   1  475.95   23.40
   3   7   1  481.35   22.70
  -4  -7  -1  155.28   17.00
  -4  -7  -1  154.48   20.00
   4   7   1  120.89   10.60
  -5  -7  -1    0.20    3.10
  -5  -7  -1    0.10    3.10
   5   7   1   -0.10    3.30
   5   7   1    0.60    2.80
  -6  -7  -1    2.00    2.70
  -6  -7  -1    5.00    2.80
   3  -8  -1  153.38   11.90
  -3   8   1  160.88    9.00
   2  -8  -1  387.06   23.90
  -2   8   1  403.66   18.70
   1  -8  -1    6.40    5.30
  -1   8   1    6.30    3.20
  -1   8   1   10.20    4.10
   0  -8  -1   54.29    6.30
   0  -8  -1   56.29    9.40
   0   8   1   51.49    5.30
   0   8   1   54.99    5.60
  -1  -8  -1  197.58   13.00
  -1  -8  -1  199.98   12.30
  -1  -8  -1  218.08   16.50
   1   8   1  208.58   12.10
   1   8   1  211.18   11.50
   1   8   1  195.38   11.60
  -2  -8  -1 2236.78   85.89
  -2  -8  -1 2181.38   86.99
  -2  -8  -1 2187.48   84.39
   2   8   1 2204.78   84.59
   2   8   1 2233.78   85.59
   2   8   1 1974.50   84.69
  -3  -8  -1   -1.10    5.90
  -3  -8  -1    5.30    3.50
   3   8   1    6.30    2.80
   3   8   1    3.90    2.80
   3   8   1    7.40    3.30
  -4  -8  -1  158.88   11.80
  -4  -8  -1  124.89   12.50
  -4  -8  -1  133.29   11.40
   4   8   1  129.49   10.00
   4   8   1  142.09   11.10
   4   8   1  141.79   14.30
  -5  -8  -1  131.99   13.90
   5   8   1  111.69    8.60
  -6  -8  -1   26.30    3.90
  -6  -8  -1   28.00    4.00
   3  -9  -1  128.19    8.90
  -3   9   1  125.19    6.70
   2  -9  -1   36.80    7.30
  -2   9   1   41.20    4.50
   1  -9  -1   10.60    5.90
  -1   9   1    7.30    2.80
   0  -9  -1  136.69   13.70
   0   9   1  133.09    8.80
  -1  -9  -1  454.45   30.90
  -1  -9  -1  458.25   21.30
   1   9   1  531.95   27.60
   1   9   1  478.95   22.80
   1   9   1  543.35   24.30
  -2  -9  -1  587.64   27.60
  -2  -9  -1  576.94   26.00
  -2  -9  -1  634.24   28.00
   2   9   1  515.55   26.60
   2   9   1  630.14   27.00
   2   9   1  614.44   27.60
  -3  -9  -1   29.50    7.40
  -3  -9  -1   30.80    5.60
  -3  -9  -1   27.30    5.40
   3   9   1   29.30    5.20
   3   9   1   26.10    4.80
   3   9   1   32.80    8.40
  -4  -9  -1   -4.00   13.30
  -4  -9  -1    6.60    3.30
  -4  -9  -1    7.70    3.30
   4   9   1    2.00    2.70
   4   9   1    3.80    3.20
  -5  -9  -1    0.50    2.10
  -5  -9  -1   -0.60    2.40
   5   9   1   -0.50    2.80
   5   9   1   -0.10    2.40
   2 -10  -1   21.20    5.10
  -2  10   1   39.10    4.30
   1 -10  -1    2.60    3.70
  -1  10   1    5.60    2.10
   0 -10  -1  226.38   16.80
   0  10   1  221.98   11.90
  -1 -10  -1    0.70    4.40
   1  10   1   -1.90    1.70
   2  10   1   58.89    6.10
   2  10   1   73.09    7.60
   3  10   1    0.40    2.30
   3  10   1    1.40    3.20
  -4 -10  -1   22.10    4.50
   4  10   1   11.70    3.10
   4  10   1   17.70    4.20
   1 -11  -1   -0.10    2.60
  -1  11   1    5.30    1.50
   0 -11  -1  107.09    9.50
   0  11   1  118.99    7.00
  -1 -11  -1   14.30    4.70
   1  11   1   18.00    3.30
   2  11   1   20.20    3.60
   3  11   1  194.68   11.40
   3  11   1  234.28   11.80
  -4 -11  -1   28.20    3.70
   4  11   1   25.00    3.50
   4  11   1   28.10    3.60
   3  11  -2  264.67   12.90
  -3 -11   2  223.58   13.30
   2  11  -2  144.79    8.90
   1  11  -2    3.60    2.00
  -1 -11   2    2.00    3.50
   0 -11   2  102.49    9.30
   1 -11   2   11.40    3.90
   4  10  -2    2.00    2.70
   4  10  -2    2.30    2.40
  -4 -10   2    5.70    3.20
   3  10  -2 1142.79   48.40
   2  10  -2  299.87   15.30
  -2 -10   2  279.27   15.80
  -1 -10   2  170.58   14.00
   0 -10   2   44.90    8.20
   1 -10   2   -1.10    3.10
  -2  10  -2  125.89    6.80
   2 -10   2  115.19   11.40
   5   9  -2   93.59    8.10
   5   9  -2  110.69    8.50
  -5  -9   2  129.29    8.20
   4   9  -2    6.00    3.90
   4   9  -2    1.80    3.10
  -4  -9   2   -0.90    4.00
   3   9  -2   28.70    5.60
   3   9  -2   17.80    4.10
  -3  -9   2   13.70    4.10
   2   9  -2   22.20    4.40
  -2  -9   2   23.40    4.90
  -1  -9   2  221.88   13.70
  -1  -9   2  235.58   17.50
   0  -9   2    9.70    5.00
   1  -9   2   71.99    9.60
   2  -9   2   13.10    5.40
  -3   9  -2   20.40    2.60
   3  -9   2   19.20    4.20
   5   8  -2   98.29    8.20
   5   8  -2  113.59    9.30
  -5  -8   2   96.39    8.30
  -5  -8   2  108.09    7.70
   4   8  -2  286.67   16.50
   4   8  -2  281.37   15.80
  -4  -8   2  273.37   15.00
  -4  -8   2  237.48   15.50
  -4  -8   2  264.67   15.90
   3   8  -2  806.72   36.20
   3   8  -2  825.42   40.00
  -3  -8   2  944.81   42.10
  -3  -8   2  781.32   34.60
   2   8  -2   44.80    6.30
   2   8  -2   43.70    7.40
  -2  -8   2   49.00    5.00
  -2  -8   2   51.69    7.50
  -1  -8   2  288.47   19.40
  -1  -8   2  282.87   16.00
   0  -8   2 1235.28   55.99
   2  -8   2    8.30    4.30
  -3   8  -2   65.19    5.30
   3  -8   2   61.79    7.80
   6   7  -2    0.30    2.40
  -6  -7   2   -0.70    1.70
   5   7  -2   41.60    8.30
   5   7  -2   22.30    4.60
  -5  -7   2   20.70    5.10
  -5  -7   2   36.10    5.80
   4   7  -2  606.34   28.70
   4   7  -2  584.04   27.80
   4   7  -2  560.04   28.00
  -4  -7   2  583.74   27.00
  -4  -7   2  604.14   28.30
  -4  -7   2  566.04   28.00
   3   7  -2  159.48   11.20
   3   7  -2  166.38   11.70
   3   7  -2  176.38   11.30
  -3  -7   2  174.88   11.80
  -3  -7   2  189.68   12.40
  -3  -7   2  175.68   11.00
   2   7  -2  763.82   31.80
  -2  -7   2  724.63   33.00
  -2  -7   2  739.13   30.10
   1   7  -2   64.39    5.10
  -1  -7   2   61.19    9.50
  -1  -7   2   62.49    4.70
  -1  -7   2   64.99    7.40
   0  -7   2  196.48   15.20
   1  -7   2  337.57   21.40
   2  -7   2  287.17   19.70
   2  -7   2  259.47   17.20
   3  -7   2    1.80    3.50
   3  -7   2    9.10    4.30
  -4   7  -2   74.79    5.50
   6   6  -2  332.07   17.30
  -6  -6   2  336.27   16.70
   5   6  -2  108.49    9.90
   5   6  -2   93.69    8.90
  -5  -6   2  113.69   12.80
  -5  -6   2  101.99    9.00
  -5  -6   2  109.19    9.80
   4   6  -2  406.66   21.10
   4   6  -2  425.46   22.00
   4   6  -2  380.86   21.10
  -4  -6   2  391.76   21.80
  -4  -6   2  425.96   21.40
  -4  -6   2  432.06   21.80
   3   6  -2   66.99    6.60
   3   6  -2   66.39    6.50
   3   6  -2   74.49    7.80
  -3  -6   2   69.99    7.70
  -3  -6   2   63.89    7.30
  -3  -6   2   62.99    7.50
  -2  -6   2  206.28   10.70
  -2  -6   2  214.28   12.60
  -2  -6   2  208.28   12.10
   1   6  -2   74.19    5.10
  -1  -6   2   78.79    7.00
  -1  -6   2   74.19    5.00
  -1  -6   2   79.29    9.70
   0   6  -2  106.09    5.90
   0  -6   2  104.69   10.00
   1  -6   2   95.39   11.30
   2  -6   2   73.99   10.40
   2  -6   2   67.69    8.70
  -3   6  -2   92.39    7.30
   3  -6   2   93.99   11.20
   3  -6   2   72.39    9.30
  -4   6  -2   25.80    5.50
   6   5  -2   11.20    3.80
  -6  -5   2   12.20    3.50
   5   5  -2   32.40    5.70
   5   5  -2   27.60    6.20
   5   5  -2   49.50    7.90
  -5  -5   2   47.70    6.60
  -5  -5   2   38.70    6.50
   4   5  -2   20.70    5.20
   4   5  -2   27.30    5.40
   4   5  -2   24.10    4.70
  -4  -5   2   21.90    7.00
  -4  -5   2   26.30    5.40
  -4  -5   2   23.40    5.10
   3   5  -2   58.29    5.90
   3   5  -2   62.79    6.00
   3   5  -2   65.29    6.50
  -3  -5   2   55.59    6.60
  -3  -5   2   55.89    6.90
  -3  -5   2   50.69    5.80
   2   5  -2   39.00    4.00
  -2  -5   2   37.40    5.40
  -2  -5   2   36.20    5.10
  -2  -5   2   41.90    4.60
   1   5  -2  337.37   14.30
  -1  -5   2  330.27   14.00
   0   5  -2  134.79    6.50
   0  -5   2  135.39    6.10
   0  -5   2  123.29   11.10
   0  -5   2  136.89    6.00
  -1   5  -2   26.70    2.60
   1  -5   2   22.90    5.40
   1  -5   2   32.60    3.80
   2  -5   2   87.99   10.60
   2  -5   2   93.39    8.80
   2  -5   2   84.99   33.10
  -3   5  -2  952.80   38.80
   3  -5   2  971.60   87.99
   3  -5   2  940.71   43.10
  -4   5  -2    1.50    2.40
  -4   5  -2    1.80    2.20
   4  -5   2    2.70    3.50
  -5   5  -2   26.00    3.90
  -5   5  -2   24.40    3.30
   6   4  -2  189.58   12.40
   6   4  -2  192.18   15.10
  -6  -4   2  193.08   12.40
   5   4  -2  372.06   25.00
   5   4  -2  397.56   21.60
  -5  -4   2  405.66   22.10
   4   4  -2   12.70    4.10
   4   4  -2   21.20    4.50
   4   4  -2   18.80    5.00
  -4  -4   2   19.10    4.70
  -4  -4   2   10.50    5.80
  -4  -4   2   11.50    4.10
   3   4  -2   51.29    5.80
   3   4  -2   73.09    7.40
   3   4  -2   40.90    5.30
  -3  -4   2   52.09    5.80
  -3  -4   2   55.09    6.70
   2   4  -2 1415.56   53.89
  -2  -4   2 1357.26   53.39
   1   4  -2  190.88    8.60
  -1  -4   2  189.28    8.60
   0   4  -2    0.90    0.80
   0  -4   2   -0.60    1.00
   0  -4   2    1.00    1.40
   0  -4   2    0.50    1.00
   1  -4   2 1352.76   69.09
   1  -4   2 1328.47   50.19
  -2   4  -2   57.09    4.30
   2  -4   2   53.39    6.80
   2  -4   2   60.09   32.90
  -3   4  -2  249.18   12.80
   3  -4   2  243.88   15.70
   3  -4   2  306.37   68.69
  -4   4  -2   64.99    6.90
  -4   4  -2   78.29    7.10
  -4   4  -2   64.09    6.30
   4  -4   2   60.59    8.30
   4  -4   2   48.60   73.99
   4  -4   2   56.29    8.80
  -5   4  -2  128.99    8.30
   6   3  -2   28.90    6.50
   6   3  -2   45.90    6.60
  -6  -3   2   57.99    7.40
   5   3  -2  200.58   17.60
   5   3  -2  243.48   16.00
  -5  -3   2  220.88   12.70
  -5  -3   2  245.48   15.90
   4   3  -2   11.10    4.20
   4   3  -2   10.30    3.70
   4   3  -2    8.00    3.40
  -4  -3   2   15.10    3.70
  -4  -3   2   18.90    7.30
  -4  -3   2    6.40    3.50
   3   3  -2  614.14   27.50
   3   3  -2  632.94   28.10
   3   3  -2  622.94   27.30
  -3  -3   2  659.33   29.00
  -3  -3   2  624.04   27.00
  -3  -3   2  634.64   26.90
   2   3  -2  138.19    7.40
  -2  -3   2  136.69    7.40
  -2  -3   2  131.49    7.30
  -1  -3   2 1924.71   79.49
  -1  -3   2 2285.47   78.79
   0   3  -2  367.36   13.80
   0  -3   2  357.16   15.20
   0  -3   2  358.56   13.60
   0  -3   2  347.37   13.60
  -1   3  -2   77.09    4.10
   1  -3   2   92.59   20.10
   1  -3   2   72.69    5.70
   1  -3   2   88.99    4.60
  -2   3  -2 1069.09   40.80
   2  -3   2  980.50   44.70
   2  -3   2 1116.29   79.19
  -3   3  -2  443.46   19.30
   3  -3   2  395.26   21.50
   3  -3   2  435.36   19.70
   3  -3   2  380.26   22.00
   3  -3   2  542.85   79.69
  -4   3  -2    4.00    2.60
  -4   3  -2    5.60    2.70
   4  -3   2    3.00    4.00
   4  -3   2    0.30    3.40
   4  -3   2  -40.00   73.99
  -5   3  -2    6.60    2.80
  -5   3  -2    6.00    2.60
   5  -3   2    5.00    3.60
   5  -3   2  -46.80  105.69
  -6   3  -2   35.50    3.30
  -6   3  -2   33.70    3.40
   6   2  -2    7.00    4.50
  -6  -2   2   11.30    2.80
  -6  -2   2    8.40    3.60
   5   2  -2 1444.16   62.99
   5   2  -2 1508.25   67.89
  -5  -2   2 1536.35   60.39
  -5  -2   2 1513.85   63.69
   4   2  -2    1.50    3.60
   4   2  -2    1.70    2.60
   4   2  -2    2.40    3.20
   4   2  -2   -0.50    5.00
  -4  -2   2    1.10    2.20
  -4  -2   2   -0.60    2.00
  -4  -2   2    0.30    2.80
   3   2  -2  561.44   23.60
  -3  -2   2  546.45   23.20
  -3  -2   2  536.95   23.20
  -3  -2   2  460.35   28.70
  -3  -2   2  495.75   22.70
   2   2  -2  469.35   19.20
  -2  -2   2  438.86   19.00
  -2  -2   2  451.65   18.90
   1   2  -2 1023.20   37.70
  -1  -2   2 1019.50   37.60
  -1  -2   2  948.11   37.50
  -1  -2   2  984.90   37.50
  -1  -2   2  929.71   63.79
   0   2  -2  296.17   10.70
   0  -2   2  261.57   10.50
   0  -2   2  290.87   12.00
  -1   2  -2  213.78    9.10
   1  -2   2  260.77   25.50
   1  -2   2  220.58    9.00
   1  -2   2  215.68   10.60
  -2   2  -2   40.10    3.50
   2  -2   2   44.90   24.30
  -3   2  -2  104.29    7.10
   3  -2   2  100.69    9.20
   3  -2   2  145.99   46.90
   3  -2   2  101.49    7.40
   3  -2   2   92.19    8.30
  -4   2  -2  412.06   20.10
  -4   2  -2  435.76   20.90
  -4   2  -2  429.26   20.90
   4  -2   2  420.26   24.40
   4  -2   2  437.96   23.30
   4  -2   2  489.75   94.99
  -5   2  -2    5.40    2.80
  -5   2  -2    3.90    2.60
  -5   2  -2    2.10    3.10
   5  -2   2    5.40    4.30
   5  -2   2   31.70  109.39
  -6   2  -2   35.00    4.20
  -6   2  -2   37.10    3.90
   6   1  -2    8.20    4.50
  -6  -1   2    9.40    2.70
  -6  -1   2   14.10    4.30
   5   1  -2    2.30    4.70
   5   1  -2    2.20    3.40
  -5  -1   2    3.00    3.80
  -5  -1   2   -0.80    2.10
  -5  -1   2    1.90    3.20
   4   1  -2  553.54   26.80
   4   1  -2  551.14   30.50
  -4  -1   2  578.44   26.00
  -4  -1   2  558.64   27.80
  -4  -1   2  542.85   27.20
  -4  -1   2  567.04   25.30
   3   1  -2  227.18   12.90
   3   1  -2  236.88   15.50
   3   1  -2  248.78   18.20
   3   1  -2  256.47   13.00
  -3  -1   2  223.98   11.40
  -3  -1   2  239.68   12.40
  -3  -1   2  255.77   12.60
  -3  -1   2  249.38   14.10
  -3  -1   2  239.88   13.10
   2   1  -2   86.49   46.90
  -2  -1   2  146.39    7.80
  -2  -1   2  141.69    7.50
   1   1  -2  161.88    7.20
  -1  -1   2  153.78    7.40
  -1  -1   2  155.38    7.00
   0   1  -2  209.88    7.80
   0   1  -2  198.58    7.90
   0  -1   2  204.28   13.20
   0  -1   2  204.98    7.70
   0  -1   2  201.98    8.60
   1  -1   2 5874.41  221.58
   1  -1   2 6156.28  236.18
  -2   1  -2  210.28    9.90
   2  -1   2  230.08   32.70
   2  -1   2  203.08   10.60
  -3   1  -2 2230.28   93.09
  -3   1  -2 2350.56   93.79
  -3   1  -2 2507.35   93.69
   3  -1   2 2356.76   95.39
   3  -1   2 2563.64   98.39
   3  -1   2 2551.04  141.29
   3  -1   2 2603.34   94.49
  -4   1  -2   88.19    7.70
  -4   1  -2   91.69    7.60
  -4   1  -2   88.19    7.20
   4  -1   2   95.29   10.30
   4  -1   2   62.59   63.99
   4  -1   2   88.69    9.70
  -5   1  -2  682.63   29.60
  -5   1  -2  679.43   30.40
  -5   1  -2  664.13   30.90
   5  -1   2  665.43   34.80
   5  -1   2  543.35  134.09
  -6   1  -2    0.50    1.80
  -6   1  -2    1.40    2.00
   6  -1   2   -0.10    3.10
   6   0  -2   14.90    4.90
  -6   0   2   23.30    3.40
   5   0  -2    6.20    4.60
  -5   0   2   14.10    4.70
  -5   0   2    4.70    4.70
  -5   0   2    7.10    3.00
   4   0  -2   -0.30    3.20
   4   0  -2    1.90    3.20
   4   0  -2    0.20    3.30
  -4   0   2    1.80    2.30
  -4   0   2    4.40    2.20
  -4   0   2    0.80    3.40
  -4   0   2    1.80    2.60
   3   0  -2    4.80    2.70
   3   0  -2    4.50    3.60
   3   0  -2  -43.20   58.89
  -3   0   2    2.20    2.00
  -3   0   2    2.70    1.90
  -3   0   2    6.00    3.20
   2   0  -2  782.72   73.29
   2   0  -2  825.52   32.10
  -2   0   2  770.82   31.90
  -2   0   2  781.02   31.50
   1   0  -2  221.28    9.80
   1   0  -2  288.47   39.00
  -1   0   2  220.78    9.60
  -1   0   2  221.28    9.50
   0   0   2 1774.22   65.59
   1   0   2 1684.23   75.49
   2   0   2 2507.05  120.59
  -3   0  -2   69.89    6.00
   3   0   2   73.89    6.10
   3   0   2  123.09   40.00
   3   0   2   80.49    7.50
   3   0   2   82.29    6.50
  -4   0  -2  155.28   10.60
   4   0   2  149.19   11.90
   4   0   2  230.18   64.29
   4   0   2  213.08   19.70
  -5   0  -2   16.40    5.90
  -5   0  -2   14.80    4.60
   5   0   2  -54.59  184.78
  -6   0  -2    8.30    2.50
  -6   0  -2   16.40    4.20
   6   0   2    5.60    4.50
   6  -1  -2    0.20    3.30
  -6   1   2    3.90    2.00
   5  -1  -2    5.80    4.50
  -5   1   2   -1.40    2.60
  -5   1   2    0.10    2.00
  -5   1   2    0.40    2.10
   4  -1  -2  170.98   15.10
   4  -1  -2  146.59   11.60
   4  -1  -2  127.59  105.49
  -4   1   2  158.68   10.70
  -4   1   2  162.48   10.20
  -4   1   2  160.88    9.60
   3  -1  -2 1142.19   48.20
   3  -1  -2 1184.98   51.49
   3  -1  -2 1215.28  118.39
   3  -1  -2 1141.29   47.50
  -3   1   2 1139.79   46.30
  -3   1   2 1131.89   45.60
  -3   1   2 1166.98   46.50
   2  -1  -2 5203.68  243.98
   1  -1  -2 2566.64  129.19
  -1   1   2 2555.34   95.39
   0  -1  -2 1764.62   91.19
   0   1   2 1724.53   64.59
  -1  -1  -2  261.37   11.20
  -1  -1  -2  245.58   11.10
   1   1   2  240.38   27.20
   1   1   2  272.37   10.90
   1   1   2  260.47   10.60
  -2  -1  -2 1552.04   60.09
  -2  -1  -2 1551.94   60.09
   2   1   2 1553.44   86.99
   2   1   2 1604.14   59.69
  -3  -1  -2   52.39    5.20
   3   1   2   54.39   39.10
   3   1   2   47.10    4.60
  -4  -1  -2  139.79    9.50
  -4  -1  -2  127.59    9.40
  -4  -1  -2  134.99    8.80
   4   1   2  125.79   11.50
   4   1   2  193.58   70.49
  -5  -1  -2  534.35   25.40
  -5  -1  -2  565.94   24.40
  -5  -1  -2  522.25   26.10
   5   1   2  506.75   29.30
   5   1   2  257.87  102.19
  -6  -1  -2   54.39    5.40
  -6  -1  -2   42.60    5.30
   6   1   2   42.70    7.80
   6  -2  -2   12.70    3.90
  -6   2   2   12.10    2.50
   5  -2  -2  137.69  181.08
   4  -2  -2  218.98  115.79
   4  -2  -2  198.38   17.00
  -4   2   2  226.28   12.70
  -4   2   2  217.38   11.90
   3  -2  -2    2.00    2.80
   3  -2  -2    1.20    3.40
   3  -2  -2  -16.50   63.29
  -3   2   2   -0.30    2.00
  -3   2   2    3.40    2.00
  -3   2   2    2.20    1.90
   2  -2  -2  132.59   48.00
  -2   2   2  112.79    6.80
   1  -2  -2  844.12   72.99
   1  -2  -2  873.41   34.10
  -1   2   2  796.62   33.30
  -1   2   2  885.21   33.10
   0  -2  -2 3807.22  170.78
  -2  -2  -2 3756.42  141.39
   2   2   2 3809.52  173.48
  -3  -2  -2  364.06   17.10
  -3  -2  -2  322.17   17.30
  -3  -2  -2  346.77   17.50
   3   2   2  431.56   67.19
   3   2   2  383.26   16.70
  -4  -2  -2   17.90    5.00
  -4  -2  -2   30.60    4.30
  -4  -2  -2   24.80    4.50
  -4  -2  -2   11.70    3.80
   4   2   2   17.10   59.39
   4   2   2   22.80    4.90
   4   2   2   25.90    6.30
  -5  -2  -2   46.70    6.10
  -5  -2  -2   69.59    9.40
  -5  -2  -2   53.99    7.10
   5   2   2   38.80    7.30
  -6  -2  -2   12.20    3.30
   6   2   2    6.60    4.20
   5  -3  -2  267.57   19.50
  -5   3   2  280.47   14.30
   4  -3  -2   25.40    9.10
   4  -3  -2   97.89  109.29
  -4   3   2   45.40    5.80
  -4   3   2   53.09    6.40
  -4   3   2   57.99    8.10
   3  -3  -2   85.39   73.89
   2  -3  -2   26.70    4.80
   2  -3  -2   61.69   42.80
   2  -3  -2   14.20    4.60
  -2   3   2   18.90    3.10
  -2   3   2   18.60    3.10
  -2   3   2   19.30    3.20
   1  -3  -2 1004.70   85.29
   1  -3  -2 1005.70   41.10
  -1   3   2 1053.49   39.90
   0  -3  -2  761.92   30.70
   0  -3  -2  736.33   63.49
   0   3   2  763.92   29.50
  -2  -3  -2  811.12   32.90
  -2  -3  -2  807.92   32.50
   2   3   2  796.52   76.59
   2   3   2  796.12   31.90
  -3  -3  -2   73.59    5.70
  -3  -3  -2   67.89    7.20
  -3  -3  -2   61.29    6.10
  -3  -3  -2   66.49    6.20
   3   3   2   67.39    5.60
   3   3   2   83.89   13.10
   3   3   2   68.69    5.70
   3   3   2   65.89    5.80
  -4  -3  -2    0.10    2.20
  -4  -3  -2    0.50    3.30
  -4  -3  -2    4.80    3.30
  -4  -3  -2    3.00    4.00
   4   3   2    2.20    2.60
   4   3   2    7.10    3.50
   4   3   2    3.10    3.60
  -5  -3  -2  544.75   27.70
  -5  -3  -2  597.84   27.10
  -5  -3  -2  582.14   29.60
   5   3   2  541.75   30.70
   5   3   2  552.44   27.30
  -6  -3  -2   25.30    7.20
  -6  -3  -2   12.60    3.30
   6   3   2    9.70    4.30
   5  -4  -2   34.90    6.20
  -5   4   2   27.40    3.80
  -5   4   2   40.00    3.90
   4  -4  -2  143.89   14.00
   4  -4  -2  -62.59  114.49
  -4   4   2  159.48   10.20
  -4   4   2  126.89   12.80
  -4   4   2  160.48    9.60
   3  -4  -2    0.00    3.70
   3  -4  -2   -4.80    3.90
   3  -4  -2  -23.00   76.59
  -3   4   2    2.50    2.20
  -3   4   2    1.30    2.10
  -3   4   2   -0.10    2.10
   2  -4  -2    1.40    2.80
   2  -4  -2  -11.40   50.19
   2  -4  -2   -0.80    3.20
  -2   4   2    0.00    1.50
  -2   4   2    1.50    1.90
  -2   4   2    0.70    1.80
   1  -4  -2   76.39   45.10
  -1   4   2   68.99    4.80
   0  -4  -2   16.60   29.40
   0  -4  -2    4.60    2.20
   0   4   2    5.50    1.50
  -1  -4  -2 1532.85   59.59
  -2  -4  -2  174.18    9.90
   2   4   2  163.08    8.70
  -3  -4  -2  383.66   20.70
  -3  -4  -2  398.76   19.70
  -3  -4  -2  411.36   19.50
   3   4   2  376.66   21.00
   3   4   2  392.26   18.20
   3   4   2  424.46   19.10
  -4  -4  -2  180.08   12.10
  -4  -4  -2  181.18   11.50
  -4  -4  -2  168.38   13.00
   4   4   2  156.38   14.70
   4   4   2  164.28   11.20
   4   4   2  174.28   11.50
  -5  -4  -2  638.14   29.70
   5   4   2  561.74   42.90
   5   4   2  624.14   29.50
   5   4   2  516.75   34.40
  -6  -4  -2   87.59    8.60
  -6  -4  -2   55.49    8.80
   6   4   2   65.99    8.90
   6   4   2   45.90    9.40
  -5   5   2  142.69    7.30
  -5   5   2  132.09    8.10
   4  -5  -2  -44.30  123.89
   4  -5  -2   56.59    8.30
  -4   5   2   75.09    6.20
  -4   5   2   69.29    6.20
   3  -5  -2  394.46   23.80
   3  -5  -2  401.96   24.10
   3  -5  -2  373.46  101.89
  -3   5   2  405.06   19.40
  -3   5   2  401.76   19.00
  -3   5   2  394.16   19.50
   2  -5  -2  592.04  120.49
  -2   5   2  517.85   24.90
  -2   5   2  582.84   24.40
   1  -5  -2  645.04   32.50
   1  -5  -2  774.02   95.19
  -1   5   2  720.23   28.60
   0  -5  -2  527.25   69.09
   0   5   2  414.56   18.10
  -1  -5  -2   20.60    3.90
   1   5   2   12.60    2.50
  -2  -5  -2 1719.33   68.99
  -2  -5  -2 1753.22   66.49
  -2  -5  -2 1639.04   66.89
   2   5   2 1740.33   66.09
   2   5   2 1708.33   65.69
   2   5   2 1649.23   66.29
  -3  -5  -2 1652.63   68.29
  -3  -5  -2 1673.63   70.19
  -3  -5  -2 1739.53   68.09
  -3  -5  -2 1694.63   67.89
   3   5   2 1716.23   67.79
   3   5   2 1781.72   67.19
  -4  -5  -2  175.68   13.50
  -4  -5  -2  195.88   11.90
   4   5   2  158.28   14.00
   4   5   2  153.18   10.80
   4   5   2  172.48   11.60
   4   5   2  186.48   12.10
  -5  -5  -2   95.69    8.40
  -5  -5  -2   94.19   10.40
   5   5   2  102.89   10.90
   5   5   2  104.19   11.90
   5   5   2   98.59    9.50
  -6  -5  -2   46.00    6.30
  -6  -5  -2   46.80    7.50
  -6  -5  -2   45.40    5.60
   6   5   2   48.20    8.10
  -4   6   2   16.10    3.10
  -4   6   2   11.90    2.60
   3  -6  -2    4.20    4.50
   3  -6  -2   -1.80    3.40
   3  -6  -2  -61.39   89.29
  -3   6   2   -1.40    1.90
  -3   6   2    1.00    2.30
  -3   6   2    0.10    2.50
   2  -6  -2    7.80    4.30
   2  -6  -2   -9.50   66.79
   2  -6  -2   11.50    5.70
  -2   6   2   11.10    3.10
  -2   6   2   12.50    3.20
  -2   6   2   10.70    2.90
   1  -6  -2   12.30   52.29
   1  -6  -2    0.80    3.50
   1  -6  -2   -0.20    5.10
  -1   6   2    2.50    2.10
  -1   6   2    3.40    1.90
  -1   6   2    2.20    2.10
   0  -6  -2    7.40    4.80
   0  -6  -2    3.90   39.80
   0  -6  -2   10.70    4.20
   0   6   2   13.50    2.70
   0   6   2   11.80    2.80
   0   6   2   11.70    2.80
  -1  -6  -2   -5.00    3.00
  -1  -6  -2   -1.70    2.50
  -1  -6  -2   -2.90    5.60
   1   6   2    3.30    2.10
   1   6   2    0.10    1.50
   1   6   2    0.70    2.10
  -2  -6  -2  239.18   15.20
  -2  -6  -2  265.87   14.30
   2   6   2  268.57   13.50
   2   6   2  237.38   12.50
   2   6   2  240.18   16.30
  -3  -6  -2  144.09   14.30
  -3  -6  -2  120.49   11.80
   3   6   2  127.19   11.70
   3   6   2  122.19   11.00
  -4  -6  -2  117.89   12.70
  -4  -6  -2  101.29   10.50
   4   6   2   97.79    9.00
   4   6   2  102.49    8.70
   4   6   2  130.39   10.70
  -5  -6  -2   93.59   10.30
   5   6   2  121.79   12.50
   5   6   2   71.29    9.60
   5   6   2  112.39    9.90
  -6  -6  -2   -1.10    2.90
  -6  -6  -2   -2.80    2.70
   6   6   2   -3.70    2.90
   6   6   2   -0.20    3.60
  -4   7   2   52.19    4.20
  -4   7   2   62.09    5.30
   3  -7  -2  169.48   13.80
   3  -7  -2  -10.20   92.79
  -3   7   2  164.78   10.00
  -3   7   2  174.48    9.90
   2  -7  -2   96.79   14.10
   2  -7  -2  116.09   16.90
   2  -7  -2   37.20   75.49
  -2   7   2   90.49   10.50
  -2   7   2   90.79    9.00
  -2   7   2   97.29    7.60
   1  -7  -2  151.38   14.40
   1  -7  -2  182.28   74.09
   1  -7  -2  183.88   13.20
  -1   7   2  170.38    9.90
  -1   7   2  160.58   10.00
  -1   7   2  163.88    9.90
   0  -7  -2   62.69   10.30
   0  -7  -2   69.49   12.00
   0   7   2   61.09    6.70
   0   7   2   56.99    5.50
  -1  -7  -2   41.40    6.70
  -1  -7  -2   41.40    7.90
  -1  -7  -2   49.20    6.60
   1   7   2   50.69    5.70
   1   7   2   46.60    4.80
   1   7   2   53.59    5.30
  -2  -7  -2  499.85   26.50
  -2  -7  -2  530.65   24.50
  -2  -7  -2  515.75   25.80
   2   7   2  454.55   22.50
   2   7   2  477.65   22.60
   2   7   2  494.75   26.30
  -3  -7  -2   10.40    4.40
  -3  -7  -2   -1.10    6.50
   3   7   2    8.70    3.10
   3   7   2    9.70    3.40
  -4  -7  -2  419.26   24.70
  -4  -7  -2  504.85   32.30
   4   7   2  395.16   22.10
  -5  -7  -2   29.90    5.80
  -5  -7  -2   42.90    6.90
   5   7   2   34.70    5.10
   5   7   2   47.20    7.30
  -6  -7  -2   -2.10    2.50
  -6  -7  -2    2.40    3.00
   6   7   2    3.20    3.00
   3  -8  -2   -0.60    3.10
  -3   8   2    2.40    1.80
  -3   8   2   -0.80    1.70
   2  -8  -2    1.90    4.10
  -2   8   2    5.90    2.60
  -2   8   2    6.30    2.60
   1  -8  -2  178.18   16.90
   1  -8  -2  189.38   12.50
  -1   8   2  212.78   14.10
  -1   8   2  174.08   10.90
   0  -8  -2  105.39   13.20
   0  -8  -2  110.49    9.60
   0  -8  -2   90.29    9.50
   0   8   2   89.69    7.00
   0   8   2   89.09    7.50
  -1  -8  -2  532.95   24.60
  -1  -8  -2  525.45   29.20
  -1  -8  -2  535.55   26.40
   1   8   2  511.45   23.40
   1   8   2  515.45   24.10
   1   8   2  533.65   24.40
  -2  -8  -2  170.78   13.60
  -2  -8  -2  202.28   14.10
  -2  -8  -2  189.98   12.50
   2   8   2  214.38   12.50
   2   8   2  195.68   11.50
   2   8   2  200.88   12.30
  -3  -8  -2  495.15   26.10
  -3  -8  -2  477.35   24.70
  -3  -8  -2  481.65   24.50
   3   8   2  479.35   24.00
   3   8   2  509.25   23.30
  -4  -8  -2   48.90   10.20
  -4  -8  -2   38.60    7.10
  -4  -8  -2   36.30    6.50
   4   8   2   23.30    4.40
   4   8   2   18.30    6.70
   4   8   2   38.50    6.70
  -5  -8  -2  159.78   14.70
  -5  -8  -2  190.28   16.00
   5   8   2  141.49    9.90
   5   8   2  205.78   14.60
  -6  -8  -2  102.09    7.10
  -6  -8  -2  102.49    7.30
   6   8   2   78.99    6.50
   2  -9  -2   38.00    7.60
  -2   9   2   36.10    4.40
  -2   9   2   37.60    4.40
   1  -9  -2  232.38   17.80
  -1   9   2  244.38   12.80
  -1   9   2  242.48   13.00
   0  -9  -2   58.69   10.20
   0  -9  -2   45.80    6.20
   0   9   2   37.70    5.30
   0   9   2   34.30    4.60
  -1  -9  -2  190.08   12.90
  -1  -9  -2  200.48   16.40
  -1  -9  -2  181.08   12.60
   1   9   2  195.18   11.90
   1   9   2  178.58   11.60
   1   9   2  195.68   11.20
  -2  -9  -2  582.94   28.20
  -2  -9  -2  578.74   27.10
   2   9   2  617.84   27.50
   2   9   2  635.64   26.70
   2   9   2  510.05   26.60
  -3  -9  -2    3.00    3.20
  -3  -9  -2    4.00    7.60
  -3  -9  -2   -0.50    2.90
   3   9   2    4.30    4.60
   3   9   2    1.20    2.80
   3   9   2    1.50    2.40
  -4  -9  -2  353.26   25.50
  -4  -9  -2  385.66   20.50
  -4  -9  -2  392.26   19.90
   4   9   2  363.26   19.70
  -5  -9  -2   72.19    7.00
  -5  -9  -2   73.19    6.90
   5   9   2   71.69    7.30
   2 -10  -2  185.28   12.10
  -2  10   2  180.58    8.90
   1 -10  -2    3.00    4.10
  -1  10   2    3.20    1.90
   0 -10  -2  215.88   16.60
   0  10   2  235.18   15.00
   0  10   2  206.18   11.60
  -1 -10  -2   94.79   11.60
   1  10   2   89.39    7.00
   1  10   2   86.89    7.30
  -2 -10  -2   21.30    6.60
   2  10   2   26.60    4.80
   2  10   2   29.80    4.60
  -3 -10  -2  191.98   14.60
  -3 -10  -2  166.88   13.30
   3  10   2  157.28   10.40
   3  10   2  158.38   11.30
  -4 -10  -2    5.20    2.70
  -4 -10  -2    4.90    3.00
   4  10   2    7.10    3.30
   4  10   2    5.70    2.60
   0 -11  -2   18.90    4.90
   0  11   2   14.60    2.60
  -1 -11  -2  204.98   19.50
   1  11   2  215.78   11.20
   2  11   2  103.09    7.20
   2  11   2   92.19    7.20
   3  11   2  448.06   20.50
   3  11   2  467.45   21.10
   4  11   2   24.80    3.40
   4  11   2   28.00    3.40
   3  11  -3    0.50    2.90
  -3 -11   3    0.10    2.30
   2  11  -3    6.70    2.40
  -1 -11   3   74.49    7.90
   0 -11   3   72.29    7.70
   4  10  -3   -1.00    2.10
  -4 -10   3   -0.10    2.50
   3  10  -3    2.30    2.60
  -3 -10   3    2.60    3.20
  -2 -10   3  555.54   28.40
  -1 -10   3  115.29   11.50
   0 -10   3   24.50    6.10
   1 -10   3  136.49   11.50
   2 -10   3  231.38   14.40
   5   9  -3    0.60    2.30
  -5  -9   3   -0.40    2.60
   4   9  -3    6.10    3.10
   4   9  -3   11.00    4.00
  -4  -9   3   12.50    4.70
   3   9  -3  398.46   20.20
  -3  -9   3  411.46   21.10
   2   9  -3   69.29    9.90
  -2  -9   3   58.79    7.10
  -1  -9   3    4.30    3.30
  -1  -9   3    0.20    4.40
   0  -9   3   22.00    6.20
   1  -9   3   44.20    7.50
   2  -9   3  263.17   16.80
  -3   9  -3   34.60    4.10
   5   8  -3   59.49    7.30
   5   8  -3   45.20    5.70
  -5  -8   3   49.99    5.30
  -5  -8   3   40.20    5.20
   4   8  -3  138.79   10.90
   4   8  -3  130.29   10.30
  -4  -8   3  138.99    9.00
  -4  -8   3  140.19   10.40
  -4  -8   3  139.39   10.60
   3   8  -3  462.55   22.90
   3   8  -3  473.85   22.50
   3   8  -3  455.35   22.60
  -3  -8   3  433.16   19.00
  -3  -8   3  458.35   23.10
  -2  -8   3   13.40    4.10
  -1  -8   3  117.79   13.10
  -1  -8   3   74.19    8.30
   0  -8   3    7.00    4.40
   1  -8   3  179.88   22.20
   2  -8   3    6.70    4.20
   3  -8   3   -0.80    3.00
   5   7  -3    1.10    4.40
   5   7  -3    5.00    5.50
  -5  -7   3    2.00    2.90
  -5  -7   3    3.50    3.20
   4   7  -3  110.89    9.50
   4   7  -3  122.49   10.50
  -4  -7   3  114.79    9.80
  -4  -7   3  114.29    9.30
  -4  -7   3  112.59   10.70
   3   7  -3  219.48   13.80
   3   7  -3  217.98   13.20
  -3  -7   3  217.88   12.10
  -3  -7   3  221.68   13.00
  -3  -7   3  211.88   13.80
   2   7  -3 1663.53   64.39
  -2  -7   3 1665.83   66.29
  -2  -7   3 1579.54   61.89
  -1  -7   3   57.89    7.20
  -1  -7   3   66.49   10.00
   0  -7   3  133.29   15.90
   0  -7   3  138.59   12.60
   1  -7   3  120.69   12.20
   3  -7   3   21.10    5.70
   3  -7   3   26.70    5.90
  -4   7  -3   78.89    5.60
   6   6  -3  128.49    9.80
  -6  -6   3  148.69   10.40
   5   6  -3  113.39   10.20
   5   6  -3  100.09    9.10
  -5  -6   3  122.49    9.30
  -5  -6   3  119.79    9.80
  -5  -6   3   98.59   12.20
  -4  -6   3  809.42   36.10
   3   6  -3   73.59    6.90
   3   6  -3   70.29    7.80
   3   6  -3   64.79    6.70
  -3  -6   3   55.79    6.40
  -3  -6   3   70.99    8.00
  -3  -6   3   71.29    7.20
   2   6  -3   22.20    3.60
  -2  -6   3   26.60    5.00
  -2  -6   3   22.90    3.30
  -2  -6   3   26.00    4.20
  -1  -6   3 1054.89   40.10
  -1  -6   3 1089.09   47.00
  -1  -6   3 1064.59   44.20
   0  -6   3 1275.87   51.99
   0  -6   3 1298.27   55.69
   1  -6   3  133.39   12.70
   2  -6   3  873.41   39.50
   2  -6   3  867.51   41.40
   3  -6   3  495.05   27.30
   3  -6   3  539.85   27.40
   4  -6   3    6.30    4.10
   6   5  -3    1.20    2.70
  -6  -5   3    3.50    2.50
   5   5  -3    1.00    4.00
   5   5  -3   -1.70    3.00
  -5  -5   3  -15.00    9.00
  -5  -5   3   -0.90    3.90
  -5  -5   3    2.20    3.20
   4   5  -3    4.50    3.40
   4   5  -3    3.40    3.60
  -4  -5   3    3.20    3.20
  -4  -5   3    6.60    3.60
  -4  -5   3    7.40    5.50
   3   5  -3  472.95   22.80
   3   5  -3  446.96   22.70
   3   5  -3  478.85   22.30
  -3  -5   3  507.75   23.00
   2   5  -3  152.08    8.60
  -2  -5   3  132.39   11.80
  -2  -5   3  158.08    8.30
  -2  -5   3  152.08    9.80
  -1  -5   3   73.19    6.50
  -1  -5   3   83.29    4.50
   0  -5   3    8.20    3.60
   0  -5   3    5.30    2.10
   1  -5   3   53.49    6.50
   1  -5   3   42.20    7.10
   2  -5   3   69.89    8.00
   2  -5   3   70.69    9.70
   3  -5   3   28.20    6.10
  -4   5  -3   88.89    7.30
   4  -5   3  101.29   10.20
  -5   5  -3    1.70    1.80
   6   4  -3   97.99    8.20
   6   4  -3   61.39   14.20
  -6  -4   3   98.49    7.90
   5   4  -3    2.50    4.20
  -5  -4   3    6.00    3.60
   4   4  -3  521.95   25.20
   4   4  -3  467.85   23.90
   4   4  -3  531.95   24.80
  -4  -4   3  467.35   23.40
  -4  -4   3  466.75   24.70
   3   4  -3  237.28   12.80
   3   4  -3  230.18   13.50
   3   4  -3  238.58   13.10
  -3  -4   3  230.18   13.80
  -3  -4   3  235.48   13.40
  -3  -4   3  233.08   12.50
   2   4  -3  202.88   10.20
  -2  -4   3  196.78   11.30
  -2  -4   3  202.38    9.90
  -1  -4   3   98.49    5.60
  -1  -4   3   96.59    5.80
   0   4  -3  220.98    8.90
   0  -4   3  214.88   10.90
  -1   4  -3   53.09    3.00
   1  -4   3   54.09    5.40
  -2   4  -3   12.70    2.20
   2  -4   3   -0.30   21.80
   2  -4   3    4.60    3.10
   2  -4   3   11.80    4.70
  -3   4  -3  130.59    8.10
   3  -4   3  163.18   48.30
   3  -4   3  145.09   11.50
   3  -4   3  127.49   13.90
  -4   4  -3   67.09    9.50
  -4   4  -3   71.99    6.60
   4  -4   3   61.69   62.69
   4  -4   3   53.29    7.80
  -5   4  -3   34.40    4.20
  -5   4  -3   21.90    4.80
   6   3  -3   26.80    4.90
   6   3  -3   25.40    6.30
  -6  -3   3   29.40    5.20
   5   3  -3  365.16   21.20
   5   3  -3  456.85   31.50
   5   3  -3  368.46   24.60
  -5  -3   3  361.16   20.90
   4   3  -3  294.27   17.20
   4   3  -3  336.97   18.30
   4   3  -3  328.97   18.00
  -4  -3   3  317.07   18.30
  -4  -3   3  314.07   18.10
   3   3  -3  701.33   31.20
   3   3  -3  743.83   31.90
   3   3  -3  730.43   31.10
  -3  -3   3  733.23   30.40
  -3  -3   3  708.43   32.10
   2   3  -3 1180.38   47.40
  -2  -3   3 1188.58   46.80
  -2  -3   3 1279.47   47.90
  -1  -3   3 1308.87   49.50
  -1  -3   3 1294.77   48.70
  -1  -3   3 1260.37   77.69
   0   3  -3  189.68    7.60
   0  -3   3  199.18    9.50
  -2   3  -3   59.69    4.20
   2  -3   3   85.49   27.40
   2  -3   3   65.29    6.30
  -3   3  -3  111.39    7.70
   3  -3   3   58.89   42.70
   3  -3   3  137.49   10.50
   3  -3   3  113.79    8.20
   3  -3   3  104.59    9.70
  -4   3  -3   44.50    5.80
  -4   3  -3   58.19    6.50
   4  -3   3   46.60    7.60
   4  -3   3   45.50    7.50
   4  -3   3   18.20   68.99
  -5   3  -3    9.40    2.80
   5  -3   3    7.30    3.80
   5  -3   3 -139.29   87.99
  -6   3  -3  222.88   10.80
  -6   3  -3  236.28   10.70
   6   2  -3  116.29   11.60
   6   2  -3  106.59    8.70
  -6  -2   3  107.79    8.70
   5   2  -3  481.85   26.20
   5   2  -3  555.04   31.30
   5   2  -3  523.95   30.50
  -5  -2   3  525.15   23.70
  -5  -2   3  515.95   26.60
   4   2  -3  102.29    9.00
   4   2  -3  101.19   11.30
  -4  -2   3   98.89    8.20
  -4  -2   3  108.89    9.80
  -4  -2   3   98.29    7.60
   3   2  -3  165.48   10.80
   3   2  -3  188.68   10.80
   3   2  -3  182.88   11.40
  -3  -2   3  173.68   10.00
  -3  -2   3  190.98   11.10
  -3  -2   3  177.58   10.60
  -3  -2   3  175.88   11.40
   2   2  -3  245.48   11.30
  -2  -2   3  216.18   10.80
  -2  -2   3  233.68   10.90
   1   2  -3 1015.90   38.10
  -1  -2   3  949.21   70.49
  -1  -2   3  989.20   37.70
  -1  -2   3 1016.20   38.30
  -1  -2   3  970.50   37.70
  -1   2  -3   59.49    3.30
   1  -2   3   99.59   13.70
   1  -2   3   70.09    5.10
  -2   2  -3  608.84   24.10
   2  -2   3  638.54   51.89
   2  -2   3  562.64   26.00
  -3   2  -3   33.50    4.30
   3  -2   3   11.10   35.70
   3  -2   3   36.70    4.80
   3  -2   3   39.10    5.90
   3  -2   3   33.20    5.80
  -4   2  -3  166.58   10.50
  -4   2  -3  148.99   10.50
  -4   2  -3  163.38   10.70
   4  -2   3  170.38   13.60
   4  -2   3  181.88   13.30
   4  -2   3  177.18   70.49
   4  -2   3  190.48   11.50
  -5   2  -3    6.70    3.30
  -5   2  -3    6.50    2.80
  -5   2  -3    9.70    3.20
   5  -2   3   33.40  104.49
   5  -2   3    8.60    4.10
   5  -2   3    6.70    4.20
  -6   2  -3    2.80    1.90
  -6   2  -3    4.40    1.90
   6   1  -3    5.90    4.10
  -6  -1   3   10.40    3.50
  -6  -1   3    9.40    2.40
   5   1  -3   -0.20    3.20
   5   1  -3    4.10    4.90
  -5  -1   3   -1.50    3.10
  -5  -1   3   -0.50    2.10
   4   1  -3  103.09    9.50
   4   1  -3  115.99   10.10
   4   1  -3   95.19   11.10
   4   1  -3  102.29    9.50
  -4  -1   3   96.09    9.20
  -4  -1   3   96.59    8.10
  -4  -1   3  101.89    7.70
   3   1  -3  168.58   11.10
   3   1  -3  159.38   10.10
   3   1  -3  144.89   10.10
   3   1  -3  168.98   13.20
  -3  -1   3  171.18   10.60
  -3  -1   3  163.48   10.90
  -3  -1   3  174.08    9.60
  -3  -1   3  154.98    9.20
   2   1  -3  883.21   35.00
  -2  -1   3  855.31   34.50
  -2  -1   3  874.01   34.30
   1   1  -3   19.20    2.30
  -1  -1   3   22.60    2.50
  -1  -1   3   25.10    2.60
   0  -1   3 3165.08  123.29
   0  -1   3 3003.60  113.49
   1  -1   3 2176.88   97.89
   1  -1   3 2389.86   95.59
  -2   1  -3  287.27   13.20
   2  -1   3  267.07   34.60
   2  -1   3  278.17   13.80
  -3   1  -3  106.29    7.20
  -3   1  -3  105.89    7.60
   3  -1   3   97.79   10.40
   3  -1   3  109.49    8.70
   3  -1   3   46.80   31.80
   3  -1   3  119.79   13.10
  -4   1  -3  628.64   28.00
  -4   1  -3  632.74   28.70
  -4   1  -3  639.24   28.80
   4  -1   3  619.94   30.60
   4  -1   3  679.43   29.10
   4  -1   3  681.83  100.99
   4  -1   3  620.64   31.60
  -5   1  -3  207.68   13.00
  -5   1  -3  203.88   12.40
  -5   1  -3  218.48   13.70
   5  -1   3  219.28   16.40
   5  -1   3  236.18   15.50
   5  -1   3  236.58   99.79
  -6   1  -3    1.30    2.10
  -6   1  -3    0.00    1.80
   6  -1   3    1.10    3.00
   6   0  -3   37.90    7.00
  -6   0   3   39.30    3.90
   5   0  -3  208.08   18.00
   5   0  -3  250.57   15.40
  -5   0   3  257.67   15.10
  -5   0   3  240.48   15.80
  -5   0   3  241.88   13.40
   4   0  -3   23.30    6.40
   4   0  -3   23.00    5.40
   4   0  -3   20.40    5.20
  -4   0   3   12.00    3.40
  -4   0   3   15.60    3.40
  -4   0   3   19.70    3.50
  -4   0   3   19.70    4.90
   3   0  -3   95.49    7.70
   3   0  -3   99.59    8.50
   3   0  -3   90.99    8.20
   3   0  -3  100.69   10.40
  -3   0   3   86.69    6.40
  -3   0   3   87.59    6.10
  -3   0   3   96.59    6.80
  -3   0   3   94.29    8.40
   2   0  -3 2526.35  151.18
  -2   0   3 2599.64   97.39
  -2   0   3 2598.14   97.69
   1   0  -3 3597.54  172.68
  -1   0   3 3691.03  136.09
   0   0  -3   77.39    4.30
   0   0   3   86.79    4.50
   0   0   3   83.89    3.80
   0   0   3   80.59    3.80
  -1   0  -3  662.33   25.60
   1   0   3  655.03   25.00
   1   0   3  609.84   51.39
   1   0   3  663.13   25.90
   2   0   3 7093.09  288.97
  -3   0  -3   17.40    3.40
   3   0   3   14.40    3.10
   3   0   3   34.20   31.60
   3   0   3   14.50    4.10
  -4   0  -3  134.69    9.70
   4   0   3  112.59   53.59
   4   0   3  107.59   10.30
   4   0   3  143.49    9.80
   4   0   3  140.29   12.20
  -5   0  -3   51.89    7.30
  -5   0  -3   56.89   10.80
   5   0   3   48.00   11.80
  -6   0  -3    3.20    2.80
  -6   0  -3    3.50    2.20
   6   0   3    3.90    4.10
   6  -1  -3  142.79   11.90
  -6   1   3  132.49    8.20
  -5   1   3   24.00    4.10
  -5   1   3   16.30    5.40
   4  -1  -3  189.68   13.30
   4  -1  -3  158.78   15.40
  -4   1   3  194.48   10.40
  -4   1   3  177.78   13.30
  -4   1   3  191.68   11.30
  -4   1   3  183.68   11.90
   3  -1  -3  125.29    9.30
   3  -1  -3  133.79   10.00
   3  -1  -3  118.19   77.69
   3  -1  -3  149.69   12.80
  -3   1   3  125.29    8.10
  -3   1   3  131.39    8.40
  -3   1   3  127.79    9.90
  -3   1   3  125.29    7.70
   2  -1  -3 2433.26  149.39
   2  -1  -3 2287.07   89.39
   1  -1  -3  161.48   41.40
   1  -1  -3  208.08   10.20
  -1   1   3  210.18    9.30
  -1   1   3  203.88    9.30
   0  -1  -3 1370.56  106.59
   0  -1  -3 1157.68   46.70
   0   1   3 1250.47   45.80
  -1  -1  -3   32.30    3.30
   1   1   3   31.40    2.70
   1   1   3   35.50    2.60
   2   1   3 2672.83  128.19
  -3  -1  -3   25.30    4.10
   3   1   3   24.90   33.90
   3   1   3   27.10    5.10
   3   1   3   22.60    3.40
   3   1   3   18.30    3.90
  -4  -1  -3  254.17   14.20
  -4  -1  -3  284.47   15.10
  -4  -1  -3  251.07   14.40
   4   1   3  176.18   63.39
   4   1   3  233.48   19.90
  -5  -1  -3   95.49    8.70
  -5  -1  -3  109.19    9.80
   5   1   3  146.39   99.69
  -6  -1  -3   35.60    4.90
   6   1   3   46.20    8.40
   5  -2  -3  163.88   14.90
  -5   2   3  158.68   10.10
  -5   2   3  185.58   11.70
   4  -2  -3  127.29  118.39
   4  -2  -3  237.48   19.00
  -4   2   3  245.78   13.90
  -4   2   3  253.17   14.70
  -4   2   3  274.07   13.40
   3  -2  -3  777.22   35.60
   3  -2  -3  791.32  121.19
   3  -2  -3  811.52   36.00
   3  -2  -3  775.52   39.30
  -3   2   3  867.61   34.30
  -3   2   3  765.12   33.50
  -3   2   3  817.32   33.10
   2  -2  -3  708.23   30.90
   2  -2  -3  632.94   83.99
  -2   2   3  746.33   29.70
   1  -2  -3  287.07   13.70
   1  -2  -3  397.96   60.99
  -1   2   3  293.87   12.50
  -1   2   3  271.67   12.50
   0  -2  -3  406.76   18.70
   0  -2  -3  523.85   57.39
   0   2   3  445.46   17.70
   0   2   3  470.25   17.90
  -1  -2  -3 2114.99   84.19
  -1  -2  -3 2356.46  118.89
   1   2   3 2259.67   83.19
  -2  -2  -3 1699.93   66.79
  -2  -2  -3 1760.12   67.89
   2   2   3 1793.72   66.19
   2   2   3 1734.93   65.99
   2   2   3 1684.13   98.49
  -3  -2  -3    0.00    2.00
  -3  -2  -3    1.60    2.20
  -3  -2  -3    2.20    2.40
   3   2   3    2.80    1.90
   3   2   3  -39.30   37.30
   3   2   3    4.00    2.90
  -4  -2  -3  862.01   36.50
  -4  -2  -3  839.42   37.20
  -4  -2  -3  893.71   37.90
   4   2   3  828.22   36.90
   4   2   3  878.41   40.30
   4   2   3  873.61  112.19
  -5  -2  -3  107.09    8.10
  -5  -2  -3  105.19   10.00
  -5  -2  -3  110.59    9.20
   5   2   3  107.09   11.50
  -6  -2  -3   -0.20    2.40
   6   2   3    1.00    3.60
   5  -3  -3   60.69    9.50
  -5   3   3   73.89    5.30
  -5   3   3   78.59    6.70
   4  -3  -3  134.89   14.40
   4  -3  -3  163.08  142.79
  -4   3   3  144.29    9.70
  -4   3   3  147.59   10.30
  -4   3   3  142.69    9.00
   3  -3  -3   11.00    4.90
  -3   3   3   20.00    3.90
  -3   3   3   15.10    3.20
  -3   3   3   20.40    3.80
   2  -3  -3  189.28   66.59
   2  -3  -3  194.98   11.60
   2  -3  -3  170.48   13.60
  -2   3   3  172.88    9.80
  -2   3   3  172.38    9.50
  -2   3   3  193.48    9.90
   1  -3  -3   23.90   40.40
   0  -3  -3 5477.35  242.28
   0   3   3 5161.08  198.58
  -1  -3  -3  348.07   16.10
  -1  -3  -3  400.26   53.29
   1   3   3  367.06   15.00
   1   3   3  348.97   15.30
   1   3   3  349.77   14.10
  -2  -3  -3   60.49    5.30
  -2  -3  -3   63.99    6.60
   2   3   3   54.79    4.30
   2   3   3   50.79   38.30
  -3  -3  -3   -1.60    2.20
  -3  -3  -3    2.10    2.20
  -3  -3  -3    3.80    2.50
  -3  -3  -3    0.50    3.20
   3   3   3   -6.50   46.80
   3   3   3   -0.80    1.90
   3   3   3    0.80    3.20
   3   3   3    2.00    2.10
   3   3   3    2.00    1.80
  -4  -3  -3  682.63   29.10
  -4  -3  -3  590.04   31.00
  -4  -3  -3  675.33   29.90
   4   3   3  631.34   29.10
   4   3   3  613.04   28.60
  -5  -3  -3  154.98   13.30
  -5  -3  -3  165.68   11.60
  -5  -3  -3  173.18   10.20
  -5  -3  -3  152.68   12.10
   5   3   3  147.89   11.40
   5   3   3  164.68   14.40
  -6  -3  -3  167.08   10.60
  -6  -3  -3  140.29   14.00
   6   3   3  171.98   17.10
   5  -4  -3  243.78   15.00
  -5   4   3  238.58   11.50
  -5   4   3  264.57   12.50
   4  -4  -3  444.66  158.98
   4  -4  -3  619.34   33.90
  -4   4   3  623.74   29.10
  -4   4   3  661.83   28.40
  -4   4   3  645.64   27.40
   3  -4  -3    4.20    4.60
   3  -4  -3  -97.89   81.89
   3  -4  -3   11.80    5.30
  -3   4   3    3.30    2.40
  -3   4   3    4.40    2.50
  -3   4   3    6.90    2.60
   2  -4  -3  171.48   14.30
   2  -4  -3  175.18   71.19
  -2   4   3  181.68   10.30
  -2   4   3  182.38    9.90
  -2   4   3  189.08   10.30
   1  -4  -3  161.88   12.60
   1  -4  -3  154.18   53.79
  -1   4   3  133.39   10.90
  -1   4   3  197.28    9.20
   0  -4  -3  374.76   17.90
   0  -4  -3  377.46   59.49
   0   4   3  387.46   16.30
  -1  -4  -3   17.80   37.40
  -1  -4  -3   44.30    5.20
   1   4   3   47.80    3.80
  -2  -4  -3    4.10    2.40
  -2  -4  -3    7.80    3.80
   2   4   3    3.80    1.90
  -3  -4  -3   13.90    4.40
  -3  -4  -3    6.90    3.00
  -3  -4  -3   13.50    3.40
  -3  -4  -3   12.80    3.10
   3   4   3   13.50    3.30
   3   4   3    9.10    2.70
  -4  -4  -3  516.35   25.50
  -4  -4  -3  529.45   28.10
  -4  -4  -3  515.75   26.00
   4   4   3  548.55   25.50
   4   4   3  572.24   25.90
   4   4   3  499.65   25.60
   4   4   3  588.24   29.30
  -5  -4  -3 1045.80   53.79
  -5  -4  -3 1123.89   48.20
  -6  -4  -3  162.58   13.40
  -6  -4  -3  123.99   10.90
  -5   5   3   23.10    2.90
   4  -5  -3  209.98   15.90
   4  -5  -3   30.90  171.78
  -4   5   3  247.08   12.20
  -4   5   3  232.98   12.60
   3  -5  -3  -60.49  106.19
   3  -5  -3    4.00    4.70
   3  -5  -3    2.50    4.80
  -3   5   3    6.30    2.70
  -3   5   3    6.70    2.90
  -3   5   3    4.70    2.60
   2  -5  -3    1.70    3.60
   2  -5  -3   28.70   71.29
  -2   5   3    2.90    2.20
  -2   5   3    0.10    1.80
  -2   5   3    0.50    2.00
   1  -5  -3  -14.10   54.59
   1  -5  -3   14.20    4.70
  -1   5   3   12.90    2.70
  -1   5   3   12.10    2.80
  -1   5   3   15.50    3.10
   0  -5  -3  547.75   71.89
   0  -5  -3  547.25   26.60
   0   5   3  502.05   22.40
   0   5   3  520.75   22.70
   0   5   3  567.34   22.60
  -1  -5  -3  167.18   12.00
   1   5   3  177.18    9.10
  -2  -5  -3 2343.27   93.49
  -2  -5  -3 2475.45   92.99
  -3  -5  -3  976.20   43.40
  -3  -5  -3  970.90   41.50
  -3  -5  -3  982.20   41.10
  -3  -5  -3  990.60   41.60
   3   5   3  880.91   40.50
   3   5   3 1016.50   39.80
   3   5   3  971.80   44.20
   3   5   3  958.40   40.40
  -4  -5  -3    4.70    3.70
  -4  -5  -3    5.90    3.60
  -4  -5  -3    5.50    3.70
   4   5   3    2.80    2.90
   4   5   3    0.80    2.80
   4   5   3    5.30    4.20
   4   5   3    4.10    2.90
  -5  -5  -3   -1.10    3.20
  -5  -5  -3    1.50    3.10
   5   5   3   -3.10    3.60
   5   5   3    0.70    3.70
   5   5   3   -3.00    3.10
  -6  -5  -3   29.30    4.40
  -6  -5  -3   31.30    6.10
   6   5   3   31.10    7.00
   4  -6  -3   18.20    4.30
  -4   6   3   16.80    2.90
  -4   6   3   15.60    3.00
   3  -6  -3  517.85   27.90
   3  -6  -3  350.16  110.09
   3  -6  -3  541.55   28.90
  -3   6   3  475.95   22.70
  -3   6   3  536.55   23.70
  -3   6   3  517.25   26.90
   2  -6  -3  176.18   15.50
   2  -6  -3  214.98   89.09
   2  -6  -3  170.78   14.60
  -2   6   3  188.98   10.90
  -2   6   3  157.98   12.60
  -2   6   3  166.58   10.10
   1  -6  -3  110.29   11.90
   1  -6  -3  113.99   72.49
   1  -6  -3  106.89   17.30
  -1   6   3  104.09    7.30
   0  -6  -3    4.00    3.40
   0  -6  -3    3.50    4.20
   0  -6  -3  -23.70   46.40
   0   6   3    3.00    2.00
   0   6   3    7.10    2.50
  -1  -6  -3    2.80    3.70
  -1  -6  -3    6.10    3.60
  -1  -6  -3    6.20    6.90
   1   6   3    6.70    2.40
   1   6   3    2.30    1.90
   1   6   3    6.60    2.20
  -2  -6  -3    2.10    4.80
  -2  -6  -3   -0.40    2.70
   2   6   3   -1.30    2.90
   2   6   3    2.10    2.00
   2   6   3    3.00    2.10
  -3  -6  -3  101.29   10.00
  -3  -6  -3   97.99   10.70
   3   6   3  101.69    8.10
   3   6   3  101.89    8.10
   3   6   3   99.49    7.40
  -4  -6  -3   24.00    6.40
  -4  -6  -3   22.10    4.90
   4   6   3   17.20    6.60
   4   6   3   17.80    5.70
   4   6   3   26.40    5.30
   4   6   3   25.80    4.80
  -5  -6  -3    5.60    3.40
  -5  -6  -3    8.50    4.60
   5   6   3   10.50    4.50
   5   6   3    7.30    4.90
   5   6   3    6.30    4.80
  -6  -6  -3   43.00    5.70
  -6  -6  -3   44.10    6.30
   6   6   3   65.29    9.50
   6   6   3   44.00    5.70
  -4   7   3  320.57   15.00
  -4   7   3  369.46   15.40
   3  -7  -3   37.70    7.50
   3  -7  -3   23.00    7.30
  -3   7   3   40.20    5.00
  -3   7   3   37.60    4.60
   2  -7  -3  470.55   25.50
   2  -7  -3  471.45   27.80
   2  -7  -3  532.45  102.69
  -2   7   3  474.95   21.90
  -2   7   3  460.15   21.40
  -2   7   3  459.65   22.00
   1  -7  -3   86.49   77.89
   0  -7  -3  130.89   11.50
   0  -7  -3   88.59   68.49
   0  -7  -3  132.29   13.10
   0   7   3  132.29    8.70
   0   7   3  132.99    8.40
   0   7   3  136.99    8.90
  -1  -7  -3  157.18   15.80
  -1  -7  -3  124.29   12.30
  -1  -7  -3   95.19   11.40
   1   7   3  123.49    8.40
  -2  -7  -3   50.49    9.50
  -2  -7  -3   38.70    6.60
  -2  -7  -3   56.09    8.10
   2   7   3   39.60    5.20
   2   7   3   41.60    5.00
   2   7   3   46.90    5.90
  -3  -7  -3  119.39   11.10
  -3  -7  -3   91.09   10.70
   3   7   3   99.19    8.60
   3   7   3  101.69    8.60
   3   7   3  109.99    8.10
  -4  -7  -3  218.78   20.90
   4   7   3  195.18   13.60
  -5  -7  -3   71.39    9.50
   5   7   3   77.59    8.90
  -6  -7  -3  162.28   10.40
  -6  -7  -3  168.28   11.10
   6   7   3  140.19    9.50
   6   7   3  151.98   13.80
   3  -8  -3   45.00    6.40
  -3   8   3   61.29    5.10
  -3   8   3   57.39    4.70
   2  -8  -3   50.29    8.20
   2  -8  -3   79.99   10.90
  -2   8   3   79.19    6.20
  -2   8   3   74.69    6.40
   1  -8  -3    0.60    3.20
   1  -8  -3   -1.60    3.90
  -1   8   3   -0.20    1.80
  -1   8   3   -1.80    2.00
  -1   8   3   -0.80    2.10
   0  -8  -3    3.00    3.60
   0  -8  -3    9.30    5.50
   0  -8  -3   -3.40    5.50
   0   8   3    8.90    3.20
   0   8   3    2.60    2.30
   0   8   3    3.50    2.90
  -1  -8  -3   22.20    6.90
  -1  -8  -3   21.90    6.70
  -1  -8  -3   27.00    6.10
   1   8   3   25.60    4.50
   1   8   3   25.50    4.20
   1   8   3   20.50    4.10
  -2  -8  -3 1213.08   51.09
  -2  -8  -3 1208.68   53.39
   2   8   3 1228.78   50.59
   2   8   3 1219.58   49.50
  -3  -8  -3  128.89   12.80
  -3  -8  -3  120.39   10.70
  -3  -8  -3  136.99   12.50
   3   8   3  147.79   10.70
   3   8   3  146.49    9.80
  -4  -8  -3   61.59    8.70
  -4  -8  -3   72.09   12.20
  -4  -8  -3   41.10    6.40
   4   8   3   49.20    6.40
   4   8   3   54.09    6.30
   4   8   3   42.00    7.70
  -5  -8  -3  124.49   15.50
   5   8   3  108.79   13.90
  -6  -8  -3   89.09    6.90
  -6  -8  -3   92.19    7.70
   6   8   3   93.49    6.50
   2  -9  -3    7.20    4.30
  -2   9   3   10.60    2.80
  -2   9   3    8.70    2.40
   1  -9  -3   36.90    7.30
   1  -9  -3   69.49   10.90
  -1   9   3   56.99    6.10
  -1   9   3   51.29    5.60
   0  -9  -3    1.80    3.10
   0  -9  -3   -1.90    6.50
   0  -9  -3   -2.30    4.20
   0   9   3    1.70    2.30
   0   9   3    1.90    4.60
   0   9   3    0.50    2.00
  -1  -9  -3  139.49   11.30
  -1  -9  -3  150.98   13.20
  -1  -9  -3  153.68   14.20
   1   9   3  157.38   10.40
   1   9   3  137.69   10.10
   1   9   3  144.49    9.50
  -2  -9  -3   -0.80    3.10
  -2  -9  -3    5.30    7.00
   2   9   3    6.20    2.70
   2   9   3    6.00    3.00
   2   9   3    4.10    3.20
  -3  -9  -3   31.10    9.50
  -3  -9  -3   31.20    6.30
  -3  -9  -3   32.10    5.50
   3   9   3   25.60    5.00
   3   9   3   26.50    4.50
  -4  -9  -3  142.19   11.50
  -4  -9  -3  138.89   10.70
   4   9   3  136.89    9.60
   4   9   3  142.99   10.60
  -5  -9  -3    1.70    2.70
  -5  -9  -3    1.90    2.80
   5   9   3    0.40    2.90
   1 -10  -3  122.39   11.20
  -1  10   3  111.79    7.20
  -1  10   3  116.69    7.30
   0 -10  -3   26.60    8.80
   0  10   3   29.60    4.70
   0  10   3   33.70    4.40
  -1 -10  -3   -1.40    7.00
  -1 -10  -3    4.70    4.90
   1  10   3    6.10    2.90
   1  10   3    5.40    2.40
  -2 -10  -3    1.20    2.80
  -2 -10  -3   -3.90    8.00
   2  10   3    3.90    2.30
   2  10   3    1.30    2.40
  -3 -10  -3   14.40    4.90
   3  10   3   18.60    4.50
   3  10   3   17.60    3.80
  -4 -10  -3   31.10    4.70
  -4 -10  -3   23.10    4.20
   4  10   3   24.70    3.80
   4  10   3   40.20    5.50
   0 -11  -3   87.99    9.60
   0  11   3   96.29    6.10
   1  11   3  270.67   13.20
   1  11   3  271.77   13.50
   2  11   3  483.25   22.10
   2  11   3  506.35   21.90
   3  11   3   73.29    5.80
   3  11   3   65.49    6.00
   4  11   3   46.20    4.70
   4  11   3   43.90    4.10
   3  11  -4  191.58   10.60
  -3 -11   4  225.28   11.00
   2  11  -4   33.70    4.10
  -2 -11   4   27.90    4.60
  -1 -11   4    7.00    3.70
   0 -11   4   39.90    6.40
   4  10  -4   -1.10    2.20
  -4 -10   4    0.10    2.50
   3  10  -4   82.29    7.10
  -3 -10   4   84.19    7.60
  -2 -10   4   18.40    6.00
  -1 -10   4   58.49    7.20
   1 -10   4   24.60    5.50
   2 -10   4  188.28   10.90
   4   9  -4  124.59    9.40
   4   9  -4  135.59    9.70
  -4  -9   4  145.69   10.10
   3   9  -4   65.29    7.30
  -3  -9   4   55.39    7.00
  -2  -9   4  197.28   13.10
  -1  -9   4   37.50    5.60
  -1  -9   4   54.39    9.00
   0  -9   4  656.63   33.80
   1  -9   4  357.36   21.50
   2  -9   4  255.67   16.20
   5   8  -4    9.50    3.00
  -5  -8   4   12.50    3.50
   4   8  -4    1.20    2.90
   4   8  -4   -1.00    3.30
  -4  -8   4   -0.10    2.90
   3   8  -4  166.28   11.20
  -3  -8   4  149.99   11.30
  -2  -8   4  116.89   10.10
  -2  -8   4   90.19   13.90
  -1  -8   4   98.59    9.00
  -1  -8   4  111.69   11.80
   0  -8   4   82.99   11.20
   0  -8   4   57.69    7.00
   1  -8   4   28.00    6.30
   2  -8   4    4.30    3.90
   3  -8   4   73.19    8.10
   5   7  -4    1.60    2.80
  -5  -7   4    3.20    2.30
  -5  -7   4    1.60    2.70
   4   7  -4  375.36   20.00
   4   7  -4  379.96   19.70
   4   7  -4  331.67   20.30
  -4  -7   4  336.57   19.00
  -4  -7   4  382.56   18.40
  -4  -7   4  350.06   17.40
   3   7  -4  113.49    9.50
   3   7  -4   95.99    8.40
   3   7  -4  105.29    8.70
  -3  -7   4   96.79    7.40
  -3  -7   4  107.39    9.20
  -2  -7   4 1464.15   60.09
  -1  -7   4  186.78   14.40
  -1  -7   4  164.98   11.30
   0  -7   4   34.80    5.60
   0  -7   4   42.80    7.80
   1  -7   4   47.50    8.30
   2  -7   4   80.09   11.00
   2  -7   4  102.89   11.10
   3  -7   4   22.40    5.60
   3  -7   4   27.20    5.90
  -4   7  -4   36.80    4.00
   6   6  -4   39.80    4.90
  -6  -6   4   49.30    4.70
   5   6  -4    1.00    3.10
  -5  -6   4    2.20    3.80
  -5  -6   4    0.90    2.60
  -5  -6   4   -1.90    3.70
   4   6  -4  115.19    9.80
   4   6  -4  116.29   10.30
  -4  -6   4   95.39    9.00
  -4  -6   4  112.19   10.00
  -4  -6   4  115.99    9.60
   3   6  -4  502.75   24.10
   3   6  -4  521.85   24.40
   3   6  -4  525.05   25.00
  -3  -6   4  519.35   24.20
  -3  -6   4  501.95   22.40
  -3  -6   4  521.75   24.90
   2   6  -4    0.10    1.80
  -2  -6   4   -0.50    4.30
  -1  -6   4  259.27   14.50
  -1  -6   4  266.67   16.60
   0  -6   4   25.60    4.90
   0  -6   4   18.40    5.40
   1  -6   4    5.10    4.30
   1  -6   4    3.90    3.90
   2  -6   4  159.58   13.40
   2  -6   4  141.49   11.70
   3  -6   4  492.55   28.50
   3  -6   4  494.35   26.10
  -4   6  -4   43.50    5.00
   4  -6   4   26.80    7.10
   6   5  -4    3.00    2.60
  -6  -5   4    2.50    2.50
  -6  -5   4    3.30    2.60
  -5  -5   4  166.68   15.50
  -5  -5   4  166.18   11.80
   4   5  -4    7.70    3.70
   4   5  -4    7.40    4.50
   4   5  -4    1.70    3.40
  -4  -5   4    3.20    3.10
  -4  -5   4    4.20    3.30
  -4  -5   4    6.10    4.90
   3   5  -4  110.89    9.40
   3   5  -4  107.29    8.30
   3   5  -4  102.89    8.40
  -3  -5   4  108.39    8.80
  -3  -5   4  116.89    9.10
  -3  -5   4  116.99    8.40
   2   5  -4   11.30    2.60
  -2  -5   4   16.90    3.50
  -2  -5   4   10.80    2.60
  -2  -5   4   15.60    3.70
  -2  -5   4   13.20    3.60
   1   5  -4 1149.58   44.10
  -1  -5   4 1174.38   46.70
  -1  -5   4 1190.28   42.90
  -1  -5   4 1116.59   42.60
  -1  -5   4 1044.00   54.09
   0  -5   4 1674.83   70.39
   0  -5   4 1685.43   66.19
   1  -5   4  190.28   13.60
   1  -5   4  182.98   11.80
   1  -5   4  179.78   11.10
   2  -5   4  302.67   20.40
   3  -5   4   75.49    9.50
  -4   5  -4   29.80    4.50
   4  -5   4   20.70    5.10
  -5   5  -4  135.29    7.90
   6   4  -4    0.40    2.60
  -6  -4   4    1.30    2.20
   5   4  -4    5.50    4.10
   5   4  -4    5.20    3.80
  -5  -4   4    2.10    2.90
   4   4  -4  100.39    9.70
   4   4  -4   95.49    9.20
  -4  -4   4  109.79   10.60
  -4  -4   4  106.99    9.60
   3   4  -4   51.29    6.00
   3   4  -4   53.49    6.50
   3   4  -4   53.49    7.00
  -3  -4   4   42.40    5.30
  -3  -4   4   50.09    6.30
  -3  -4   4   52.49    6.60
   2   4  -4  284.87   13.50
  -2  -4   4  271.37   14.30
  -2  -4   4  295.67   12.90
   1   4  -4  102.89    5.70
  -1  -4   4  107.59    6.50
  -1  -4   4  110.89    5.20
  -1  -4   4  117.99    5.90
   0  -4   4   73.29    5.70
   1  -4   4 2331.67   97.69
   1  -4   4 2574.64   95.49
   2  -4   4   35.40    5.30
   2  -4   4   36.20    5.50
   2  -4   4   32.80    6.20
   3  -4   4   54.99    7.70
   3  -4   4   61.49    6.50
  -4   4  -4   61.69    6.70
   4  -4   4   55.39    8.30
  -5   4  -4    7.60    2.70
   5  -4   4    4.80    3.90
   6   3  -4   15.40    5.40
   6   3  -4   32.40    5.00
  -6  -3   4   15.10    3.20
   5   3  -4   14.40    5.60
   5   3  -4    6.40    4.10
   5   3  -4    4.20    5.00
  -5  -3   4    7.60    3.80
   4   3  -4  551.54   27.50
   4   3  -4  594.64   28.40
   4   3  -4  598.64   28.60
  -4  -3   4  591.54   28.60
  -4  -3   4  586.54   27.20
   3   3  -4  368.36   19.00
   3   3  -4  405.86   19.20
   3   3  -4  387.76   19.60
  -3  -3   4  371.46   19.50
  -3  -3   4  404.16   18.20
   2   3  -4   91.09    6.00
  -2  -3   4   92.49    6.00
  -2  -3   4   92.59    5.80
  -1  -3   4 4110.89  152.18
   0   3  -4   64.79    3.00
   0  -3   4   64.69    4.80
  -1   3  -4  125.89    5.30
   1  -3   4  122.79    8.00
  -2   3  -4  366.06   15.00
   2  -3   4  333.07   17.80
   2  -3   4  350.06   16.60
   2  -3   4  377.66   39.30
   2  -3   4  346.37   17.90
   2  -3   4  338.67   37.80
  -3   3  -4  113.59    7.20
   3  -3   4  107.09    8.20
   3  -3   4  109.69   42.50
   3  -3   4   94.79    9.80
  -4   3  -4   61.59    6.40
  -4   3  -4   72.29    6.90
   4  -3   4   47.00   62.39
   4  -3   4   52.59    6.20
   4  -3   4   63.79    8.30
  -5   3  -4   56.79    5.80
  -5   3  -4   62.79    6.20
   5  -3   4   56.79    7.40
  -6   3  -4  242.68   11.10
  -6   3  -4  235.88   11.00
   6   2  -4    2.80    3.40
   6   2  -4    4.70    4.20
  -6  -2   4    3.70    2.40
   5   2  -4   34.50    6.50
   5   2  -4   18.40    6.20
   5   2  -4   20.10    7.20
  -5  -2   4   33.00    4.60
  -5  -2   4   30.00    6.30
   4   2  -4   68.29    8.40
   4   2  -4   51.69    8.90
  -4  -2   4   70.79    6.40
  -4  -2   4   80.59    8.40
   3   2  -4  498.85   23.90
   3   2  -4  505.75   24.30
   3   2  -4  519.25   28.90
  -3  -2   4  506.95   24.40
  -3  -2   4  546.45   22.80
  -3  -2   4  503.55   22.70
   2   2  -4   44.60    4.10
  -2  -2   4   51.19    6.30
  -2  -2   4   43.60    3.80
   1   2  -4  214.88    9.70
  -1  -2   4  218.48   10.00
  -1  -2   4  206.78    9.10
   0   2  -4  261.47   10.60
   0  -2   4  274.87   14.00
   0  -2   4  264.47   12.00
  -1   2  -4  231.38    9.60
   1  -2   4  241.78   11.80
  -2   2  -4  673.73   26.60
   2  -2   4  679.93   49.40
   2  -2   4  642.84   28.90
  -3   2  -4  576.54   24.20
   3  -2   4  570.64   26.40
   3  -2   4  529.75   26.20
   3  -2   4  539.55   24.80
   3  -2   4  520.25   66.09
  -4   2  -4    3.20    2.80
  -4   2  -4    0.40    2.30
  -4   2  -4   -0.10    2.40
   4  -2   4    5.80    3.50
   4  -2   4  -34.40   55.59
   4  -2   4    2.50    3.40
   4  -2   4    2.40    2.80
  -5   2  -4  152.18    9.90
  -5   2  -4  148.29    9.90
  -5   2  -4  136.59   11.20
   5  -2   4  142.49   11.70
   5  -2   4  139.19   11.90
   5  -2   4   79.49   94.69
  -6   2  -4   11.50    2.60
  -6   2  -4   19.30    3.20
   6   1  -4   -1.00    3.60
  -6  -1   4    0.60    2.20
   5   1  -4   38.30    9.00
   5   1  -4   41.00    6.90
  -5  -1   4   41.30    5.30
  -5  -1   4   45.50    7.20
   4   1  -4    3.90    3.60
   4   1  -4   10.00    4.70
   4   1  -4   13.70    4.90
   4   1  -4   14.80    6.20
  -4  -1   4   14.60    4.40
  -4  -1   4    7.30    3.20
  -4  -1   4   15.20    3.60
   3   1  -4  126.59    9.60
   3   1  -4  152.08    9.80
   3   1  -4  157.48   15.40
  -3  -1   4  141.49    8.50
  -3  -1   4  145.09    8.70
  -3  -1   4  129.39    9.80
  -3  -1   4  140.19    9.60
   2   1  -4  218.28   11.10
  -2  -1   4  206.08   10.20
  -2  -1   4  214.38   10.30
   1   1  -4  618.94   25.10
  -1  -1   4  641.14   24.30
  -1  -1   4  615.24   24.40
   0  -1   4  -21.20   17.50
   0  -1   4    3.40    1.60
   1  -1   4 3817.02  161.58
   1  -1   4 4046.40  156.28
  -2   1  -4  158.28   10.80
   2  -1   4  208.18   28.30
   2  -1   4  170.48    9.90
  -3   1  -4    8.30    2.60
   3  -1   4  -37.80   29.40
   3  -1   4    7.40    2.70
   3  -1   4    5.10    3.10
  -4   1  -4   45.90    6.00
  -4   1  -4   41.50    5.70
  -4   1  -4   41.70    5.40
   4  -1   4   44.80   48.40
   4  -1   4   29.00    5.70
   4  -1   4   48.70    7.50
   4  -1   4   38.40    5.40
  -5   1  -4   49.99    6.50
  -5   1  -4   46.80    5.90
  -5   1  -4   50.29    6.00
   5  -1   4   66.19    8.50
   5  -1   4   36.10    6.90
   5  -1   4  -35.50   90.79
  -6   1  -4   13.60    2.90
  -6   1  -4   18.50    3.60
   6  -1   4   13.20    3.80
   6   0  -4   12.80    5.40
  -6   0   4    9.60    2.10
  -6   0   4    9.00    2.90
   5   0  -4   48.90    9.60
   5   0  -4   38.80    6.20
  -5   0   4   40.20    4.90
  -5   0   4   49.00    6.90
   4   0  -4  101.69   12.00
   4   0  -4  129.29   10.80
   4   0  -4  112.59   10.60
  -4   0   4  105.39    8.60
  -4   0   4  108.49    9.80
  -4   0   4  105.19    8.00
   3   0  -4   80.79    8.10
   3   0  -4   85.99    7.70
   3   0  -4   93.09   11.80
   3   0  -4   70.79    7.40
  -3   0   4   72.29    7.50
  -3   0   4   75.49    6.20
  -3   0   4   76.89    6.10
  -3   0   4   73.49    5.40
  -2   0   4 3227.18  120.99
   1   0  -4   14.10    2.60
  -1   0   4   14.30    2.10
  -1   0   4   12.80    1.90
   0   0   4 1587.04   59.09
  -1   0  -4  463.05   19.60
   1   0   4  435.26   49.30
   1   0   4  520.35   34.70
   1   0   4  501.15   20.10
   1   0   4  489.35   18.90
   2   0   4  177.88    8.20
   2   0   4  160.08    9.30
   2   0   4  197.68   28.80
  -3   0  -4   66.59    5.80
  -3   0  -4   62.79    6.40
   3   0   4   66.09    6.00
   3   0   4   80.69   35.70
   3   0   4   67.69    6.90
  -4   0  -4   71.59    6.70
  -4   0  -4   67.69   10.50
  -4   0  -4   72.99    7.10
   4   0   4   63.89    7.00
   4   0   4   71.59    8.40
   4   0   4   89.39   55.39
   4   0   4   64.69    8.40
  -5   0  -4  226.88   13.30
  -5   0  -4  225.68   14.10
  -5   0  -4  209.18   14.30
   5   0   4  102.49   81.59
   5   0   4  222.18   19.50
  -6   0  -4    7.00    2.70
  -6   0  -4    8.50    2.80
   6   0   4   10.50    4.40
   6  -1  -4   25.70    5.00
  -6   1   4   22.20    3.00
   5  -1  -4  350.76   23.80
  -5   1   4  372.66   20.50
  -5   1   4  399.16   18.30
   4  -1  -4  332.77   23.90
   4  -1  -4  339.17   20.40
  -4   1   4  377.46   18.50
  -4   1   4  375.36   21.00
  -4   1   4  374.16   17.10
  -4   1   4  461.85   26.10
   3  -1  -4   33.20    5.60
   3  -1  -4   31.30    6.80
  -3   1   4   40.20    4.80
  -3   1   4   29.40    4.20
  -3   1   4   37.80    4.20
  -3   1   4   37.90    5.90
   2  -1  -4  634.64   27.00
  -2   1   4  627.04   25.60
  -2   1   4  588.04   25.40
   1  -1  -4 1836.02   70.29
   1  -1  -4 1757.52  124.49
  -1   1   4 1838.82   69.19
  -1   1   4 1836.32   68.99
   0  -1  -4 7696.83  326.57
  -1  -1  -4  134.49   67.69
  -1  -1  -4  105.29    6.30
   1   1   4  106.89    5.30
   1   1   4  104.79    5.50
   1   1   4  110.09    5.80
  -2  -1  -4  331.27   15.80
   2   1   4  338.17   41.60
   2   1   4  332.17   15.00
  -3  -1  -4  822.82   33.20
  -3  -1  -4  752.22   33.20
  -3  -1  -4  728.43   32.50
   3   1   4  836.62   34.80
   3   1   4  797.52   33.00
   3   1   4  704.93   73.19
  -4  -1  -4   31.50    5.10
   4   1   4   87.79   53.99
  -5  -1  -4 1972.10   80.29
  -5  -1  -4 2078.09   82.79
  -5  -1  -4 1945.41   79.79
   5   1   4 2012.60  186.88
   5   1   4 1936.61   90.19
  -6  -1  -4   10.20    3.20
  -6  -1  -4   10.70    3.20
   6   1   4    2.50    4.30
   5  -2  -4   -1.10    4.20
  -5   2   4   -0.60    2.00
   4  -2  -4   19.20    9.40
  -4   2   4    8.70    3.30
  -4   2   4   10.20    3.00
  -4   2   4   12.70    4.00
  -4   2   4   11.60    4.30
   3  -2  -4  448.26   22.50
  -3   2   4  434.16   20.00
  -3   2   4  409.26   19.90
  -3   2   4  410.36   22.00
   2  -2  -4   48.30    5.90
   2  -2  -4   52.49    8.20
   2  -2  -4   71.69   66.99
   2  -2  -4   54.89    6.70
  -2   2   4   54.69    4.80
  -2   2   4   60.79    4.70
  -2   2   4   51.09    4.80
   1  -2  -4  467.85   76.99
  -1   2   4  463.75   18.80
  -1   2   4  430.36   18.60
   0  -2  -4 9999.00  413.96
   0   2   4 9872.91  366.26
  -1  -2  -4  316.27   14.70
  -1  -2  -4  276.47   54.69
   1   2   4  330.67   13.60
   1   2   4  324.37   13.50
   1   2   4  321.07   13.60
  -2  -2  -4 1111.99   43.80
   2   2   4 1077.39   42.70
   2   2   4 1126.29   76.69
   2   2   4 1089.09   42.60
  -3  -2  -4  850.91   35.20
  -3  -2  -4  788.62   34.40
  -3  -2  -4  803.72   35.10
   3   2   4  780.22   81.19
   3   2   4  876.71   34.20
   3   2   4  837.82   36.40
  -4  -2  -4  114.79    9.30
   4   2   4  102.19    8.30
   4   2   4   35.10   56.09
  -5  -2  -4 1168.68   49.80
  -5  -2  -4 1218.88   48.50
  -5  -2  -4 1131.79   50.49
  -6  -2  -4   49.99    5.80
  -6  -2  -4   58.29    6.60
   6   2   4   35.20    6.70
   5  -3  -4    2.10    3.90
  -5   3   4    6.10    2.40
   4  -3  -4   61.29    9.70
  -4   3   4   91.99    6.60
  -4   3   4   77.59    7.80
  -4   3   4   98.69    7.60
   3  -3  -4  233.48   18.30
   3  -3  -4  164.28  109.89
  -3   3   4  252.57   13.70
  -3   3   4  248.98   13.30
  -3   3   4  237.58   12.50
   2  -3  -4 2515.05  101.99
   2  -3  -4 2471.15  105.49
   2  -3  -4 2639.04  101.99
  -2   3   4 2721.13   99.69
  -2   3   4 2669.93   99.09
  -2   3   4 2608.84   99.59
   1  -3  -4  474.25   22.10
   1  -3  -4  347.67   66.79
  -1   3   4  502.45   20.40
   0  -3  -4  379.36   60.69
   0  -3  -4  396.46   18.40
   0   3   4  409.56   17.00
   0   3   4  400.06   17.30
  -1  -3  -4  367.26   60.29
  -1  -3  -4  491.65   21.60
   1   3   4  516.65   20.20
   1   3   4  477.15   19.60
  -2  -3  -4   97.09    7.10
  -2  -3  -4   95.49    8.60
   2   3   4   94.09    5.90
   2   3   4  107.89   39.20
  -3  -3  -4    0.80    2.80
  -3  -3  -4   -2.60    1.80
  -3  -3  -4   -2.80    3.00
  -3  -3  -4    4.50    2.60
   3   3   4    2.80    2.20
   3   3   4  -41.00   43.80
  -4  -3  -4  169.48   11.90
  -4  -3  -4  154.38   11.10
  -4  -3  -4  155.28   13.00
  -4  -3  -4  174.68   11.40
   4   3   4  160.08   11.30
   4   3   4  171.18   14.10
   4   3   4  171.28   11.00
   4   3   4  161.58   87.69
  -5  -3  -4   24.70    4.30
  -5  -3  -4   28.20    5.10
  -5  -3  -4   27.90    6.00
  -5  -3  -4   32.10    8.90
   5   3   4   25.20    6.80
  -6  -3  -4    4.80    2.80
   6   3   4    9.40    4.40
   5  -4  -4   89.39    8.10
  -5   4   4   95.59    6.20
   4  -4  -4    8.50  169.48
   4  -4  -4    9.40    5.00
  -4   4   4   25.20    3.90
  -4   4   4   18.20    3.00
   3  -4  -4   53.09    9.30
   3  -4  -4  129.29  115.59
  -3   4   4   70.29    6.50
  -3   4   4   83.19    6.30
   2  -4  -4  453.75   26.70
   2  -4  -4  378.36   85.49
  -2   4   4  479.35   21.40
  -2   4   4  458.85   20.70
  -2   4   4  494.75   21.50
   1  -4  -4   54.19   56.59
   1  -4  -4   26.50    4.90
  -1   4   4   26.90    3.50
   0  -4  -4  536.85   24.80
   0  -4  -4  538.95   73.19
   0   4   4  574.24   23.10
  -1  -4  -4  467.45   65.99
  -1  -4  -4  456.65   21.20
   1   4   4  467.35   19.60
  -2  -4  -4  104.39    9.20
  -2  -4  -4   95.59    7.90
   2   4   4  112.19    6.90
  -3  -4  -4  320.67   16.10
  -3  -4  -4  317.67   19.00
  -3  -4  -4  337.27   17.60
  -3  -4  -4  355.96   18.10
   3   4   4  352.66   19.00
   3   4   4  352.36   16.00
   3   4   4  341.17   16.70
   3   4   4  331.97   16.30
  -4  -4  -4  231.68   14.10
  -4  -4  -4  232.68   12.70
  -4  -4  -4  229.18   16.10
  -4  -4  -4  215.38   14.40
   4   4   4  237.98   13.90
   4   4   4  217.98   13.50
   4   4   4  218.48   15.70
  -5  -4  -4    7.70    5.00
  -5  -4  -4    6.80    4.60
   5   4   4    8.20    5.30
   5   4   4   10.00    6.20
  -6  -4  -4  104.49   10.30
  -6  -4  -4  122.59   11.70
   6   4   4  119.19   13.60
  -4   5   4   59.29    5.70
  -4   5   4   76.09    8.10
   3  -5  -4  239.88   18.20
   3  -5  -4  234.38   18.20
   3  -5  -4  222.48  122.09
  -3   5   4  229.98   13.10
  -3   5   4  227.18   13.50
  -3   5   4  251.97   12.80
   2  -5  -4   29.10    7.30
   2  -5  -4    2.30   83.39
  -2   5   4   39.50    5.10
  -2   5   4   19.80    3.70
  -2   5   4   29.20    4.20
   1  -5  -4  257.87   17.50
   1  -5  -4  190.98   71.29
  -1   5   4  260.37   12.60
  -1   5   4  254.27   12.90
  -1   5   4  247.28   12.90
   0  -5  -4  732.63   92.19
   0  -5  -4  686.73   33.10
   0  -5  -4  692.43   30.60
   0   5   4  748.43   28.60
   0   5   4  603.24   29.30
  -1  -5  -4  148.99   55.79
  -1  -5  -4  166.38   12.30
  -1  -5  -4  163.78   10.40
   1   5   4  159.68    8.90
   1   5   4  148.89    8.90
   1   5   4  165.78    8.70
  -2  -5  -4  739.03   35.40
  -2  -5  -4  775.12   33.90
  -2  -5  -4  803.32   33.60
  -2  -5  -4  772.72   33.80
   2   5   4  785.72   32.20
   2   5   4  783.72   31.70
   2   5   4  748.33   32.30
  -3  -5  -4 1149.29   49.80
  -3  -5  -4 1191.98   49.50
  -3  -5  -4 1197.98   51.99
   3   5   4 1178.18   51.49
   3   5   4 1203.08   48.40
   3   5   4 1195.78   47.60
   3   5   4 1176.78   48.50
  -4  -5  -4  140.89   12.40
  -4  -5  -4  130.29   10.40
  -4  -5  -4  121.59   10.80
   4   5   4  136.89   10.20
   4   5   4  130.79   10.30
   4   5   4  119.79    8.90
   4   5   4  140.69   12.60
  -5  -5  -4   42.80    7.70
  -5  -5  -4   37.40    5.90
   5   5   4   42.60    7.60
   5   5   4   44.90    6.70
  -6  -5  -4   24.50    4.20
  -6  -5  -4   18.00    5.00
   6   5   4   16.30    4.90
   4  -6  -4  222.08   13.30
  -4   6   4  228.58   11.00
  -4   6   4  244.98   11.90
   3  -6  -4  223.88  132.69
   3  -6  -4   60.89    9.40
   3  -6  -4   81.99   11.10
  -3   6   4   93.99    7.30
  -3   6   4   90.99    6.70
   2  -6  -4  191.58   16.80
   2  -6  -4  250.17  110.59
   2  -6  -4  197.88   16.30
  -2   6   4  202.08   12.00
  -2   6   4  203.68   11.90
  -2   6   4  204.58   11.30
   1  -6  -4   97.49   10.80
   1  -6  -4   85.19   70.19
  -1   6   4  102.29    7.10
  -1   6   4   96.69    7.30
  -1   6   4  112.99    7.70
   0  -6  -4 2170.28   90.49
   0  -6  -4 2307.27  163.38
   0   6   4 2157.98   85.49
   0   6   4 2212.78   85.09
   0   6   4 2300.97   85.69
  -1  -6  -4  110.59   11.60
  -1  -6  -4  122.49   10.80
   1   6   4  124.59    7.70
   1   6   4  128.59    8.20
  -2  -6  -4    4.90    3.50
  -2  -6  -4    1.40    5.10
   2   6   4    2.60    2.20
   2   6   4    9.00    2.60
   2   6   4    6.50    2.50
  -3  -6  -4  105.19   10.20
  -3  -6  -4   99.59   11.50
   3   6   4  100.39    7.40
   3   6   4   87.79    7.80
   3   6   4   99.09    8.10
  -4  -6  -4  307.17   19.70
  -4  -6  -4  293.77   16.90
   4   6   4  302.77   15.80
   4   6   4  299.47   16.90
   4   6   4  277.27   19.50
  -5  -6  -4   12.30    4.00
  -5  -6  -4   20.60    6.40
   5   6   4   11.00    5.50
   5   6   4   15.40    5.70
   5   6   4   19.10    5.20
  -6  -6  -4   74.49    7.80
   6   6   4   68.19    6.70
   6   6   4   69.99    9.40
   3  -7  -4  308.87   20.70
   3  -7  -4  313.07   18.90
  -3   7   4  298.87   18.10
   2  -7  -4   30.00    7.20
   2  -7  -4   47.60    8.40
   2  -7  -4   69.69   94.49
  -2   7   4   42.20    5.10
  -2   7   4   44.10    5.70
   1  -7  -4  305.17   21.60
   1  -7  -4  332.27   20.60
   1  -7  -4  180.38   80.49
  -1   7   4  320.97   15.60
  -1   7   4  296.87   15.80
   0  -7  -4  225.18   16.20
   0  -7  -4  238.08   18.00
   0  -7  -4  124.39   74.99
   0   7   4  234.68   12.80
   0   7   4  231.88   12.20
   0   7   4  226.38   12.70
  -1  -7  -4  238.78   15.40
  -1  -7  -4  237.28   16.20
   1   7   4  236.88   12.30
   1   7   4  237.18   13.00
   1   7   4  222.28   12.80
  -2  -7  -4    3.30    6.60
  -2  -7  -4    0.40    3.30
   2   7   4   -0.80    2.10
   2   7   4    3.40    2.40
   2   7   4    3.70    2.20
  -3  -7  -4   30.60    9.60
  -3  -7  -4   19.90    5.60
   3   7   4   18.90    3.70
   3   7   4   15.80    4.20
   3   7   4   16.80    4.00
  -4  -7  -4   20.50    7.50
   4   7   4   44.40    6.80
   4   7   4   41.60    7.00
   4   7   4   42.40    8.30
  -5  -7  -4    4.50    3.90
   5   7   4    8.50    4.30
   5   7   4   11.20    5.50
  -6  -7  -4   -0.60    2.60
  -6  -7  -4    2.20    3.00
   6   7   4    2.20    3.00
   6   7   4   -0.50    4.00
   3  -8  -4   -4.10    3.10
  -3   8   4    3.10    1.90
  -3   8   4    5.80    1.90
   2  -8  -4    6.30    5.40
   2  -8  -4   10.40    4.20
  -2   8   4    4.80    2.10
  -2   8   4   10.40    3.00
   1  -8  -4    7.90    5.60
   1  -8  -4   15.10    5.10
  -1   8   4   12.70    3.90
  -1   8   4   13.00    3.00
  -1   8   4   13.50    3.50
   0  -8  -4  202.98   15.40
   0  -8  -4  181.78   14.40
   0  -8  -4  196.08   17.00
   0   8   4  201.58   11.90
   0   8   4  200.18   11.30
   0   8   4  199.58   12.00
  -1  -8  -4  244.48   18.00
  -1  -8  -4  215.38   15.80
  -1  -8  -4  233.78   16.30
   1   8   4  224.88   13.10
   1   8   4  213.98   12.20
  -2  -8  -4 1182.78   49.99
  -2  -8  -4 1210.38   52.69
   2   8   4 1098.19   48.60
   2   8   4 1191.98   47.80
  -3  -8  -4   -4.30   10.70
   3   8   4    2.70    3.10
  -4  -8  -4  137.29   12.50
  -4  -8  -4  156.88   11.90
  -4  -8  -4  151.88   16.80
   4   8   4  128.69   11.10
   4   8   4  141.69    9.90
   4   8   4  143.09   10.90
  -5  -8  -4   59.29   10.70
   5   8   4   89.19   10.40
  -6  -8  -4   19.70    3.90
  -6  -8  -4   25.60    4.30
   6   8   4   25.90    3.60
   2  -9  -4   28.50    5.90
  -2   9   4   33.80    4.20
  -2   9   4   36.10    4.10
   1  -9  -4    0.20    4.00
  -1   9   4   -0.80    1.80
  -1   9   4    1.70    1.90
   0  -9  -4  381.26   24.20
   0  -9  -4  419.06   21.30
   0  -9  -4  355.96   21.10
   0   9   4  371.16   19.00
   0   9   4  374.46   18.70
   0   9   4  374.86   18.10
  -1  -9  -4  301.97   18.10
  -1  -9  -4  288.47   18.60
  -1  -9  -4  278.97   19.80
   1   9   4  284.17   14.80
   1   9   4  302.67   15.90
   1   9   4  262.77   15.70
  -2  -9  -4   86.09    9.60
  -2  -9  -4   74.89   10.70
   2   9   4   81.59    7.00
   2   9   4   77.49    7.40
   2   9   4   69.89    8.10
  -3  -9  -4  486.85   25.50
  -3  -9  -4  431.26   26.80
  -3  -9  -4  458.45   22.80
   3   9   4  471.95   23.10
   3   9   4  472.65   22.00
  -4  -9  -4  223.28   14.80
   4   9   4  226.28   13.60
   4   9   4  210.58   12.50
  -5  -9  -4    9.60    3.40
  -5  -9  -4   18.80    4.10
   5   9   4   18.90    4.20
   1 -10  -4 1053.09   45.70
  -1  10   4 1032.70   40.60
  -1  10   4  987.80   40.80
   0 -10  -4   29.10    7.20
   0  10   4   40.10    5.20
   0  10   4   33.50    6.00
  -1 -10  -4   41.00    8.40
  -1 -10  -4   50.99   10.50
   1  10   4   44.90    5.70
   1  10   4   51.59    5.30
  -2 -10  -4   74.19    7.70
   2  10   4   57.69    5.90
   2  10   4   64.29    6.50
  -3 -10  -4    1.10    3.30
   3  10   4   -0.60    3.00
  -4 -10  -4  210.38   11.60
  -4 -10  -4  201.08   12.10
   4  10   4  195.08   11.80
   4  10   4  189.58   10.60
   0 -11  -4    4.50    3.60
   0  11   4    1.60    1.40
   0  11   4    4.00    1.80
   1  11   4    0.30    1.70
   1  11   4    2.80    2.10
   2  11   4  105.09    7.00
   2  11   4   99.19    7.20
   3  11   4   15.10    3.30
   3  11   4   22.80    3.40
  -2 -11   5   34.10    4.00
  -1 -11   5  116.39    9.00
   3  10  -5   12.10    3.30
  -3 -10   5   12.80    3.80
  -2 -10   5   -0.60    2.50
  -1 -10   5  146.69   11.60
  -1 -10   5  135.89    9.60
   0 -10   5  344.37   20.20
   1 -10   5   18.90    4.30
   4   9  -5   18.70    4.10
  -4  -9   5   20.10    3.90
  -3  -9   5  392.76   20.00
  -2  -9   5    3.60    5.80
  -2  -9   5    1.60    3.20
  -1  -9   5   47.30    7.70
  -1  -9   5   51.79    6.60
   0  -9   5  266.77   14.90
   0  -9   5  265.07   18.30
   1  -9   5  432.86   24.30
   2  -9   5   78.69    8.50
   5   8  -5  311.07   17.10
  -5  -8   5  355.06   15.70
   4   8  -5   -4.20    3.90
   4   8  -5    1.20    3.50
  -4  -8   5   -1.50    3.40
   3   8  -5    7.40    3.30
  -3  -8   5    6.10    3.20
  -2  -8   5  941.51   41.40
  -2  -8   5  956.40   44.30
  -1  -8   5    7.30    5.00
  -1  -8   5    8.10    3.90
   1  -8   5  198.38   15.40
   2  -8   5   70.89    8.80
   5   7  -5   72.09    7.10
   5   7  -5   89.89    8.30
  -5  -7   5   84.69    7.00
   4   7  -5   64.49    7.50
   4   7  -5   76.49    8.70
  -4  -7   5   83.99    7.00
  -4  -7   5   61.39    7.30
  -3  -7   5   85.19   12.70
  -3  -7   5   89.09    6.90
  -2  -7   5  188.48   12.50
  -2  -7   5  182.88   14.00
  -1  -7   5  467.25   23.10
  -1  -7   5  469.55   25.90
   0  -7   5   54.59    8.70
   0  -7   5   65.89    7.90
   1  -7   5   14.50    5.00
   1  -7   5   22.60    5.00
   2  -7   5  310.77   19.90
   2  -7   5  308.67   18.60
   3  -7   5  280.97   17.20
   3  -7   5  287.87   21.10
   5   6  -5  176.98   12.30
  -5  -6   5  157.18   10.00
  -5  -6   5  146.49    9.50
   4   6  -5  291.37   17.20
   4   6  -5  279.17   16.60
  -4  -6   5  286.17   14.90
  -4  -6   5  281.97   16.00
  -4  -6   5  278.27   15.50
  -4  -6   5  265.37   14.80
   3   6  -5  369.86   18.90
   3   6  -5  321.37   21.70
   3   6  -5  341.77   19.00
  -3  -6   5  362.06   16.20
  -3  -6   5  372.56   17.90
  -3  -6   5  362.86   17.80
  -3  -6   5  355.46   19.00
   2   6  -5  206.48   10.90
  -2  -6   5  216.98   12.90
  -2  -6   5  184.88    8.60
  -1  -6   5  181.78   13.40
  -1  -6   5  156.78   15.10
   0  -6   5   66.29    7.60
   0  -6   5   63.39    9.30
   1  -6   5    5.20    3.60
   1  -6   5    0.50    3.40
   2  -6   5   17.40    4.80
   2  -6   5   19.20    5.60
   3  -6   5  450.65   24.40
  -4   6  -5  201.28   11.10
   4  -6   5  197.18   15.00
   5   5  -5    0.30    2.90
  -5  -5   5    2.10    2.70
   4   5  -5  124.89   10.80
   4   5  -5  129.69   11.50
   4   5  -5  115.39   10.50
  -4  -5   5  135.59   11.00
  -4  -5   5  144.99   10.80
  -4  -5   5  131.39   13.10
   3   5  -5  346.37   18.60
   3   5  -5  336.97   17.90
   3   5  -5  348.57   17.80
  -3  -5   5  322.07   17.80
  -3  -5   5  344.27   16.10
  -3  -5   5  347.07   17.80
  -2  -5   5    2.60    2.60
  -2  -5   5   -0.50    2.40
  -2  -5   5    2.90    3.30
  -2  -5   5    2.50    2.00
  -1  -5   5 1333.57   56.39
  -1  -5   5 1347.67   54.19
   0  -5   5   19.20    3.70
   0  -5   5   17.20    4.60
   0  -5   5   23.40    4.60
   1  -5   5  400.46   20.60
   1  -5   5  426.66   20.20
   1  -5   5  399.76   21.00
   1  -5   5  436.36   22.80
   2  -5   5    8.60    3.90
   2  -5   5    5.10    4.40
   3  -5   5   33.50    6.40
  -4   5  -5  509.15   22.80
   4  -5   5  478.25   25.80
  -5   5  -5   30.10    3.60
   6   4  -5   35.10    5.30
  -6  -4   5   26.50    4.80
  -6  -4   5   29.20    4.30
   5   4  -5   26.60    5.80
   5   4  -5   16.40    4.70
  -5  -4   5   13.50    3.70
  -5  -4   5   21.40    9.40
   4   4  -5   16.20    4.90
   4   4  -5   29.10    6.40
   4   4  -5   20.70    5.10
  -4  -4   5   32.50    6.20
  -4  -4   5   14.40    4.20
   3   4  -5  233.98   14.20
   3   4  -5  267.27   14.40
   3   4  -5  258.77   18.10
  -3  -4   5  220.28   17.20
  -3  -4   5  251.97   14.40
  -3  -4   5  268.07   13.20
   2   4  -5  402.16   18.20
  -2  -4   5  416.96   17.10
  -2  -4   5  392.66   19.20
  -2  -4   5  389.96   18.60
   1   4  -5  186.18    8.90
  -1  -4   5  177.08   12.20
  -1  -4   5  188.28   10.90
  -1  -4   5  194.98    8.20
  -1  -4   5  184.78   10.10
  -1  -4   5  185.68    7.70
   0  -4   5    5.10    2.20
   0  -4   5    0.60    2.70
   0  -4   5    4.50    2.80
   1  -4   5  164.88   10.60
   1  -4   5  191.88   10.80
   1  -4   5  174.78   11.00
   1  -4   5  168.68   12.50
   1  -4   5  186.28   11.00
   2  -4   5   28.70    6.40
   2  -4   5   32.70    5.60
   2  -4   5   39.80    5.60
   2  -4   5   25.00    4.30
   3  -4   5   39.20    6.60
   3  -4   5   49.70    6.00
  -4   4  -5  433.46   20.80
   4  -4   5  442.16   24.30
   4  -4   5  441.96   21.30
  -5   4  -5   26.90    3.80
   5  -4   5   37.40    6.40
   6   3  -5    5.10    3.60
  -6  -3   5    1.10    1.80
   5   3  -5   21.40    5.40
   5   3  -5   16.30    4.90
  -5  -3   5    9.60    3.50
   4   3  -5  274.67   17.60
   4   3  -5  277.57   16.60
  -4  -3   5  289.97   16.90
   3   3  -5 1087.69   44.60
   3   3  -5 1066.19   45.20
   3   3  -5 1005.70   44.50
  -3  -3   5 1069.09   45.40
  -3  -3   5 1091.09   42.80
   2   3  -5   20.50    3.30
  -2  -3   5   27.50    4.30
  -2  -3   5   28.70    4.60
  -2  -3   5   25.00    3.10
  -2  -3   5   21.00    3.20
   1   3  -5   36.40    3.20
  -1  -3   5   47.80    4.30
  -1  -3   5   38.00    2.80
   0   3  -5   19.00    1.70
   0  -3   5   21.60    3.30
   1  -3   5   15.80    3.40
  -2   3  -5   12.30    2.10
   2  -3   5   13.90    3.80
   2  -3   5   12.50    3.70
   2  -3   5    9.80    3.50
  -3   3  -5 1009.40   39.30
   3  -3   5  981.40   43.10
   3  -3   5  815.42   83.49
  -4   3  -5   61.89    6.30
   4  -3   5   50.79   49.30
   4  -3   5   62.29    7.20
   4  -3   5   80.69    9.90
  -5   3  -5    1.20    3.10
  -5   3  -5    3.10    2.50
   5  -3   5    3.60    3.30
  -6   3  -5   31.00    3.60
   6   2  -5   77.19    8.80
   6   2  -5   79.89    6.70
  -6  -2   5   97.59    7.60
   5   2  -5   33.40    6.30
   5   2  -5   35.30    9.00
  -5  -2   5   32.80    5.60
   4   2  -5  152.18   12.20
  -4  -2   5  155.58   11.80
  -4  -2   5  147.59   13.00
   3   2  -5 1128.09   45.00
   3   2  -5 1013.10   44.50
   3   2  -5 1060.39   45.10
  -3  -2   5 1052.99   45.00
  -3  -2   5 1067.09   42.80
   2   2  -5   88.69    6.30
  -2  -2   5   73.09    6.50
  -2  -2   5   85.29    5.70
  -1  -2   5  796.12   31.10
  -1  -2   5  829.12   34.00
   0   2  -5  391.56   15.90
   0  -2   5  418.96   17.60
   0  -2   5  424.56   24.60
   0  -2   5  378.16   15.00
  -1   2  -5   60.99    3.40
   1  -2   5   56.09    5.20
  -2   2  -5   64.59    4.40
   2  -2   5   45.80   18.50
   2  -2   5   64.89    6.80
   2  -2   5   61.09    6.20
   2  -2   5   87.39   30.50
  -3   2  -5  609.34   26.10
   3  -2   5  602.54   27.20
   3  -2   5  618.74   65.19
   3  -2   5  618.34   28.70
  -4   2  -5  373.96   18.90
  -4   2  -5  407.96   20.10
  -4   2  -5  375.66   18.90
   4  -2   5  383.06   21.60
   4  -2   5  372.26   20.80
   4  -2   5  352.06   72.99
   4  -2   5  386.36   19.50
  -5   2  -5   36.10    5.00
  -5   2  -5   37.50    4.90
   5  -2   5   63.99   83.79
   5  -2   5   41.40    6.70
  -6   2  -5   12.20    3.10
  -6   2  -5   11.80    2.70
   6   1  -5   54.69    8.00
  -6  -1   5   62.99    5.70
   5   1  -5  150.28   14.90
   5   1  -5  161.38   12.30
  -5  -1   5  167.28    9.70
  -5  -1   5  176.08   12.40
   4   1  -5   20.20    5.50
   4   1  -5   13.90    6.20
   4   1  -5   14.70    4.80
  -4  -1   5   17.40    4.90
  -4  -1   5   21.80    4.00
   3   1  -5   42.10    6.30
   3   1  -5   45.00    6.20
  -3  -1   5   53.69    6.30
  -3  -1   5   44.50    6.10
  -3  -1   5   31.10    4.30
  -3  -1   5   42.30    4.80
   2   1  -5  167.28    9.40
  -2  -1   5  152.68    8.20
  -2  -1   5  142.09    9.40
  -1  -1   5   95.59    5.10
  -1  -1   5   97.89    5.20
   0   1  -5 1015.70   40.50
   0  -1   5 1127.89   41.50
   0  -1   5 1040.30   39.50
   0  -1   5 1020.00   64.19
   1  -1   5 3035.30  137.89
   1  -1   5 3239.98  128.69
  -2   1  -5 1702.93   66.19
   2  -1   5 1792.12   88.99
   2  -1   5 1720.23   67.99
  -3   1  -5 1617.74   65.49
   3  -1   5 1723.63   66.59
   3  -1   5 1743.23   67.49
   3  -1   5 1723.53  104.39
   3  -1   5 1601.94   67.29
  -4   1  -5    7.20    3.20
  -4   1  -5    8.30    3.10
  -4   1  -5   11.00    3.60
   4  -1   5   12.90    4.50
   4  -1   5    6.00    2.90
   4  -1   5   27.40   48.60
   4  -1   5    7.20    3.80
  -5   1  -5  215.98   18.80
  -5   1  -5  248.68   13.80
  -5   1  -5  253.47   14.30
   5  -1   5  259.17   16.40
   5  -1   5   77.29   85.49
   5  -1   5  215.98   15.60
  -6   1  -5    1.90    2.10
  -6   1  -5    0.90    2.00
   5   0  -5   -1.00    2.90
   5   0  -5   -2.00    3.70
  -5   0   5    1.50    1.90
  -5   0   5    4.30    3.20
   4   0  -5 1395.16   66.09
   4   0  -5 1460.65   61.69
  -4   0   5 1482.35   58.19
  -4   0   5 1459.75   61.29
   3   0  -5  807.12   35.10
   3   0  -5  776.22   39.40
   3   0  -5  806.22   36.00
   3   0  -5  824.52   35.50
  -3   0   5  755.32   35.00
  -3   0   5  769.42   32.80
   2   0  -5  492.65   22.20
   2   0  -5  501.65   23.20
  -2   0   5  513.75   21.20
  -2   0   5  478.35   20.80
  -2   0   5  455.85   22.30
   1   0  -5  208.38   10.60
  -1   0   5  209.38    9.40
  -1   0   5  201.48    9.40
   0   0   5 1707.33   63.49
   0   0   5 1691.43   63.59
  -1   0  -5  135.29    7.30
   1   0   5  137.09    6.20
   1   0   5  144.59    7.60
  -2   0  -5    2.20    1.80
   2   0   5    1.00    1.90
   2   0   5   -2.50   17.90
  -3   0  -5    1.70    2.60
  -3   0  -5    0.60    2.10
  -3   0  -5   -3.20    2.10
   3   0   5    3.50    2.70
   3   0   5   -0.10    2.00
   3   0   5   -2.20    1.90
   3   0   5  -38.40   26.50
  -4   0  -5    3.20    2.80
  -4   0  -5    2.10    2.50
  -4   0  -5    3.20    3.00
   4   0   5  -15.10   50.59
   4   0   5    1.70    2.60
   4   0   5    4.30    3.50
  -5   0  -5   93.79    8.60
  -5   0  -5  102.09    9.30
  -5   0  -5   84.19    7.80
   5   0   5  138.49   79.39
   5   0   5  101.29   10.60
  -6   0  -5   39.20    5.30
  -6   0  -5   33.30    4.50
   6   0   5   32.40    5.90
   5  -1  -5    8.80    5.30
  -5   1   5    8.70    3.30
  -5   1   5    5.10    4.40
   4  -1  -5  156.98   15.80
   4  -1  -5  141.69   11.90
  -4   1   5  151.68   10.70
  -4   1   5  146.49    9.70
  -4   1   5  149.88   12.00
   3  -1  -5   19.00    4.60
   3  -1  -5   16.80    4.80
   3  -1  -5   11.00    5.40
  -3   1   5   17.20    3.40
  -3   1   5   21.10    3.20
  -3   1   5   18.80    4.70
   2  -1  -5 2523.35   97.39
   2  -1  -5 2207.78  110.69
   2  -1  -5 2584.64   98.59
   2  -1  -5 2598.14   97.59
  -2   1   5 2540.05   95.19
  -2   1   5 2691.13   95.79
  -2   1   5 2442.36   95.49
  -2   1   5 2427.36   97.29
   1  -1  -5   16.10    3.20
  -1   1   5   17.20    2.70
  -1   1   5   24.80    2.90
   0   1   5 3374.66  125.29
  -1  -1  -5   -2.30    1.40
   1   1   5    4.60    1.70
   1   1   5   -0.50    1.70
   1   1   5    2.90    1.30
  -2  -1  -5  921.41   37.70
   2   1   5  950.20   37.70
   2   1   5  921.21   36.50
   2   1   5  973.90   65.89
  -3  -1  -5  602.54   25.60
  -3  -1  -5  513.45   24.70
  -3  -1  -5  549.45   25.40
   3   1   5  601.04   25.60
   3   1   5  613.54   65.59
   3   1   5  556.04   25.50
  -4  -1  -5  468.85   23.10
  -4  -1  -5  498.75   23.50
  -4  -1  -5  455.55   22.10
   4   1   5  445.56   22.30
   4   1   5  298.67   67.09
   4   1   5  491.85   25.00
  -5  -1  -5   46.90    7.30
  -5  -1  -5   37.40    9.90
   5   1   5   45.30   11.00
   5   1   5  -15.50   78.49
  -6  -1  -5   -0.20    2.20
   6   1   5    6.40    6.40
   5  -2  -5   -0.40    3.70
  -5   2   5   -1.80    2.80
  -5   2   5    0.20    1.70
   4  -2  -5  115.29   10.70
   4  -2  -5  117.49   13.60
  -4   2   5  130.29   10.20
  -4   2   5  131.99    9.00
  -4   2   5  122.19    9.50
  -4   2   5  123.29   10.80
   3  -2  -5    3.00    3.30
   3  -2  -5   10.00    5.20
   3  -2  -5    0.90    3.30
  -3   2   5    9.20    3.90
  -3   2   5    4.70    2.20
  -3   2   5    4.80    2.60
  -3   2   5    2.60    2.10
   2  -2  -5  440.66   21.30
   2  -2  -5  387.56   24.00
   2  -2  -5  457.35   22.00
  -2   2   5  450.45   19.30
  -2   2   5  430.96   19.20
  -2   2   5  364.96   24.90
  -2   2   5  437.16   18.50
   1  -2  -5 1827.72   73.49
   1  -2  -5 1862.61  143.79
  -1   2   5 1895.81   71.49
  -1   2   5 1923.81   71.79
   0  -2  -5  120.79   11.10
   0  -2  -5  115.79   60.29
   0   2   5  149.19    7.30
   0   2   5  151.08    7.30
  -1  -2  -5 1238.18   51.39
   1   2   5 1242.88   49.10
   1   2   5 1301.47   48.80
   1   2   5 1323.87   49.00
  -2  -2  -5  817.12   33.00
   2   2   5  799.52   31.40
   2   2   5  773.82   64.79
   2   2   5  753.12   31.70
  -3  -2  -5    8.50    3.30
  -3  -2  -5    2.90    3.90
  -3  -2  -5    2.90    2.50
   3   2   5    1.60    2.80
   3   2   5    6.60    2.20
   3   2   5   -8.10   33.80
   3   2   5    3.40    2.40
  -4  -2  -5  213.38   14.40
  -4  -2  -5  264.97   15.00
  -4  -2  -5  257.97   14.10
   4   2   5  262.27   16.60
   4   2   5  244.78   75.49
  -5  -2  -5   12.60    6.40
  -5  -2  -5    4.10    3.70
   5   2   5    7.60    4.90
   5   2   5  -26.70   80.39
  -6  -2  -5   35.60    5.40
  -6  -2  -5   36.80    6.40
   6   2   5   23.50    6.30
   5  -3  -5   22.40    5.90
  -5   3   5   18.90    3.30
   4  -3  -5   16.60    6.40
  -4   3   5   12.30    2.70
  -4   3   5   14.10    3.40
  -4   3   5   13.50    3.90
   3  -3  -5  307.07   21.80
   3  -3  -5  298.07   17.80
  -3   3   5  306.87   15.80
  -3   3   5  260.47   16.90
  -3   3   5  296.07   14.30
  -3   3   5  291.47   15.20
   2  -3  -5   70.49   84.19
   1  -3  -5  191.28   15.90
   1  -3  -5  196.58   13.70
   1  -3  -5  174.18   11.20
   1  -3  -5  250.77   73.99
  -1   3   5  172.78    9.50
  -1   3   5  201.98    9.80
  -1   3   5  181.28    9.30
   0  -3  -5 1186.28  115.19
   0  -3  -5 1215.18   48.60
   0   3   5 1163.18   46.30
   0   3   5 1220.08   46.40
  -1  -3  -5 1113.49  105.29
  -1  -3  -5 1172.58   47.90
   1   3   5 1231.98   46.10
   1   3   5 1182.28   46.00
   1   3   5 1183.18   45.80
  -2  -3  -5  330.57   16.50
   2   3   5  336.27   53.39
   2   3   5  331.37   15.00
  -3  -3  -5   21.80    4.20
  -3  -3  -5   15.70    4.10
  -3  -3  -5   17.30    4.10
   3   3   5   39.90   42.70
   3   3   5   19.20    4.80
   4   3   5   52.69   65.79
  -5  -3  -5    3.70    4.10
   5   3   5    3.40    5.10
  -6  -3  -5  103.59    8.60
   6   3   5   93.89   10.70
   5  -4  -5  128.59   10.50
  -5   4   5  149.29    8.70
   4  -4  -5    7.40    4.70
  -4   4   5   14.50    2.80
  -4   4   5   13.40    3.40
   3  -4  -5  294.07   21.70
   3  -4  -5  176.78  118.69
  -3   4   5  315.87   16.10
  -3   4   5  327.47   15.40
  -3   4   5  302.97   16.50
   2  -4  -5  383.56   24.60
   2  -4  -5  392.16   22.80
   2  -4  -5  367.86  109.59
  -2   4   5  407.76   18.40
  -2   4   5  430.66   19.40
  -2   4   5  408.86   19.10
   1  -4  -5   71.99   68.29
   1  -4  -5   40.80    6.90
   1  -4  -5   41.10    7.60
   1  -4  -5   57.29    7.40
  -1   4   5   44.00    4.80
  -1   4   5   40.00    4.20
  -1   4   5   41.30    4.10
   0  -4  -5   48.70    6.10
   0  -4  -5   51.99    8.50
   0  -4  -5   19.50   58.49
   0   4   5   48.60    4.10
   0   4   5   50.79    4.20
   0   4   5   45.80    4.20
  -1  -4  -5  880.51   39.00
  -1  -4  -5 1038.90  104.69
   1   4   5  959.30   37.20
  -2  -4  -5   70.49    6.20
  -2  -4  -5   77.69    9.00
  -2  -4  -5   68.29    7.00
  -2  -4  -5   78.29    7.30
   2   4   5   83.59    5.90
   2   4   5   67.09    7.90
   2   4   5   73.59    5.30
   2   4   5   71.79    5.80
  -3  -4  -5  638.54   27.90
  -3  -4  -5  620.84   31.10
  -3  -4  -5  670.73   29.80
  -3  -4  -5  627.04   29.20
   3   4   5  625.14   30.30
   3   4   5  622.54   27.60
   3   4   5  629.84   28.00
   3   4   5  662.53   28.00
  -4  -4  -5  421.66   19.70
  -4  -4  -5  395.76   21.70
  -4  -4  -5  404.96   23.50
  -4  -4  -5  399.86   21.10
   4   4   5  384.86   20.10
   4   4   5  410.16   23.20
   4   4   5  394.46   20.40
  -5  -4  -5  815.82   33.90
  -5  -4  -5  855.71   39.80
  -5  -4  -5  815.12   36.40
  -5  -4  -5  783.52   37.60
   5   4   5  750.32   35.50
   5   4   5  779.92   39.50
  -6  -4  -5  455.05   24.00
   4  -5  -5    4.60    4.20
  -4   5   5    0.80    1.60
  -4   5   5   -0.10    1.90
   3  -5  -5    4.40    4.60
   3  -5  -5   65.09  136.99
   3  -5  -5   13.90    5.60
  -3   5   5    5.50    2.50
  -3   5   5    7.30    3.10
  -3   5   5   10.10    2.80
   2  -5  -5  127.99   13.20
   2  -5  -5  230.08  101.79
  -2   5   5  123.29    8.60
  -2   5   5  119.89    8.70
  -2   5   5  128.39    8.20
   1  -5  -5   39.50   73.49
   1  -5  -5   87.39   11.30
  -1   5   5   81.09    6.40
  -1   5   5   84.69    6.50
  -1   5   5   83.29    6.10
   0  -5  -5  929.21  117.89
   0  -5  -5  954.50   45.20
   0  -5  -5 1009.50   42.90
   0   5   5  978.10   39.60
   0   5   5 1006.90   40.30
   0   5   5 1031.30   40.20
  -1  -5  -5  319.47   17.40
  -1  -5  -5  276.67   79.19
  -1  -5  -5  317.97   19.30
  -1  -5  -5  355.96   17.80
   1   5   5  319.67   14.90
   1   5   5  325.97   15.60
   1   5   5  327.07   15.30
  -2  -5  -5  141.99   10.40
  -2  -5  -5  125.59   12.00
  -2  -5  -5  127.09   11.20
  -2  -5  -5  132.99   10.00
   2   5   5  135.29    7.90
   2   5   5  137.69   16.80
   2   5   5  134.39    8.50
   2   5   5  134.79    8.50
  -3  -5  -5   49.00    7.90
  -3  -5  -5   49.40    6.60
  -3  -5  -5   61.99    8.00
   3   5   5   57.19    5.70
   3   5   5   50.39    6.00
   3   5   5   46.20    5.30
   3   5   5   42.60    7.10
  -4  -5  -5  121.99   10.50
  -4  -5  -5  137.79   11.80
  -4  -5  -5  130.79   12.40
   4   5   5  148.99   10.90
   4   5   5  161.68   13.20
   4   5   5  153.68   10.70
  -5  -5  -5  443.16   25.70
  -5  -5  -5  427.46   22.80
   5   5   5  455.35   23.00
   5   5   5  483.65   26.90
  -6  -5  -5  108.39    8.30
  -6  -5  -5   98.59    9.70
   6   5   5  111.69   11.00
   4  -6  -5   37.40    5.80
  -4   6   5   43.20    4.40
   3  -6  -5 -166.08  133.29
   2  -6  -5   33.80    9.30
   2  -6  -5   27.40    8.60
   2  -6  -5  218.68  123.89
  -2   6   5   41.50    5.40
  -2   6   5   64.49    6.90
  -2   6   5   42.30    5.40
   1  -6  -5  -30.50   87.39
   1  -6  -5    2.70    4.00
  -1   6   5    0.40    2.10
  -1   6   5   -1.30    1.60
  -1   6   5    1.80    2.00
   0  -6  -5   82.29   70.99
  -1  -6  -5   89.09    9.80
   1   6   5   91.89    6.50
   1   6   5   89.39    6.80
   1   6   5   90.99    6.90
  -2  -6  -5   17.80    4.90
  -2  -6  -5   25.20    5.50
  -2  -6  -5   25.30    6.30
  -2  -6  -5   14.80    7.20
   2   6   5   20.30    3.60
   2   6   5   20.70    3.90
   2   6   5   15.90    3.60
  -3  -6  -5   79.39    8.00
  -3  -6  -5   73.49    9.80
  -3  -6  -5   64.59    8.30
   3   6   5   74.49    7.30
   3   6   5   79.19    6.60
   3   6   5   74.39    7.00
   3   6   5   82.59   10.40
  -4  -6  -5  221.58   16.80
  -4  -6  -5  224.98   14.30
   4   6   5  200.38   14.10
   4   6   5  207.88   16.20
   4   6   5  229.58   13.90
   4   6   5  215.58   16.40
  -5  -6  -5  188.28   15.10
  -5  -6  -5  219.48   13.30
   5   6   5  193.08   13.00
   5   6   5  203.38   16.10
  -6  -6  -5  171.28   12.20
  -6  -6  -5  169.08    9.90
   6   6   5  173.58   13.30
   3  -7  -5   21.90    5.90
   3  -7  -5   23.20    5.20
  -3   7   5   18.80    3.10
  -3   7   5   21.70    3.70
   2  -7  -5  131.29   13.70
   2  -7  -5  123.29   12.20
   2  -7  -5    8.00  109.59
  -2   7   5  111.29    7.80
  -2   7   5  126.59    8.70
  -2   7   5  111.29    8.90
   1  -7  -5  -32.10  101.99
   1  -7  -5    6.00    5.40
   1  -7  -5   -0.70    3.60
  -1   7   5   -0.50    2.10
  -1   7   5    0.40    2.40
  -1   7   5    1.40    1.90
   0  -7  -5   54.69   10.00
   0  -7  -5  -12.80   73.39
   0  -7  -5   62.49    9.90
   0   7   5   36.00    5.00
   0   7   5   50.89    5.60
   0   7   5   51.79    5.90
  -1  -7  -5  139.69   12.60
  -1  -7  -5  127.49   13.00
  -1  -7  -5  156.48   14.10
   1   7   5  134.19    9.30
   1   7   5  140.19    8.80
   1   7   5  145.69    9.50
  -2  -7  -5  551.34   29.10
  -2  -7  -5  537.35   28.30
   2   7   5  537.35   24.10
   2   7   5  515.15   25.10
   2   7   5  566.44   25.30
  -3  -7  -5  409.76   24.00
   3   7   5  401.16   20.50
   3   7   5  395.86   21.80
   3   7   5  408.66   19.50
  -4  -7  -5   22.40    6.00
   4   7   5   25.80    6.80
   4   7   5   28.50    4.70
   4   7   5   35.80    6.40
   4   7   5   27.50    5.20
  -5  -7  -5  143.49   12.40
   5   7   5  146.19   10.80
   5   7   5  134.69   13.00
  -6  -7  -5    4.00    3.10
  -6  -7  -5    2.50    2.90
   6   7   5    3.10    4.80
   3  -8  -5    4.90    3.50
  -3   8   5    8.70    2.40
  -3   8   5    6.20    2.00
   2  -8  -5   -0.30    4.30
   2  -8  -5    0.90    4.70
  -2   8   5    2.20    2.00
  -2   8   5   -0.10    2.30
   1  -8  -5  143.69  112.09
   1  -8  -5  174.78   15.80
   1  -8  -5  167.18   13.60
  -1   8   5  171.68   10.70
  -1   8   5  165.28    9.90
  -1   8   5  155.28   11.80
   0  -8  -5    5.50    5.60
   0  -8  -5    8.60    8.30
   0   8   5    1.80    2.70
  -1  -8  -5   73.89   11.10
  -1  -8  -5   59.59    9.50
  -1  -8  -5   65.09   10.70
   1   8   5   70.79    7.80
   1   8   5   69.09    6.20
   1   8   5   66.89    6.70
  -2  -8  -5   67.89   10.70
  -2  -8  -5   50.19    8.20
   2   8   5   51.79    6.50
   2   8   5   76.19    7.20
   2   8   5   66.79    6.20
  -3  -8  -5   72.09   12.50
  -3  -8  -5   46.80    6.80
  -3  -8  -5   74.09   10.20
   3   8   5   68.39    6.50
   3   8   5   68.99    8.00
   3   8   5   72.49    8.40
  -4  -8  -5  185.68   14.80
   4   8   5  206.78   12.90
   4   8   5  174.58   11.10
  -5  -8  -5  330.07   17.60
  -5  -8  -5  316.47   18.60
   5   8   5  277.67   16.20
   2  -9  -5  298.07   17.50
  -2   9   5  277.47   13.60
  -2   9   5  299.87   13.30
   1  -9  -5  374.46   24.50
   1  -9  -5  355.76   22.00
  -1   9   5  402.86   17.90
  -1   9   5  411.66   20.70
   0  -9  -5   46.00    7.20
   0  -9  -5   46.90    9.10
   0  -9  -5   24.30    9.70
   0   9   5   43.50    5.20
   0   9   5   47.90    6.00
  -1  -9  -5  567.84   30.70
  -1  -9  -5  575.44   29.20
  -1  -9  -5  582.24   29.30
   1   9   5  555.54   25.10
   1   9   5  553.44   26.10
  -2  -9  -5    0.50    9.60
  -2  -9  -5    5.00    4.40
   2   9   5    6.30    3.10
   2   9   5    4.70    4.50
   2   9   5    2.20    2.40
  -3  -9  -5   41.50    6.90
  -3  -9  -5   31.70   13.20
   3   9   5   65.59    6.20
   3   9   5   69.59    7.90
  -4  -9  -5   62.49    8.90
  -4  -9  -5   55.19    9.70
   4   9   5   39.20    5.50
   4   9   5   42.50    5.90
  -5  -9  -5   67.59    6.70
  -5  -9  -5   66.49    6.80
   5   9   5   61.29    6.60
   1 -10  -5  232.88   14.90
  -1  10   5  222.38   10.80
  -1  10   5  222.18   11.30
   0 -10  -5   26.30    6.20
   0  10   5   19.50    3.10
   0  10   5   30.90    4.40
  -1 -10  -5  284.87   21.10
  -1 -10  -5  235.08   19.40
   1  10   5  229.28   14.70
   1  10   5  252.47   12.90
  -2 -10  -5   97.89   10.50
   2  10   5   97.59    7.80
   2  10   5   88.09    7.00
  -3 -10  -5  144.99   11.60
   3  10   5  134.79    8.70
   3  10   5  133.69   10.30
  -4 -10  -5  289.47   15.80
   4  10   5  308.17   15.70
   0 -11  -5    8.40    3.30
   0  11   5    6.40    1.90
   0  11   5   10.80    2.10
   1  11   5    3.30    2.10
   1  11   5    3.70    1.80
   2  11   5  286.87   14.50
   2  11   5  307.17   14.00
   3  11   5   45.00    5.00
   3  11   5   28.80    3.80
  -1 -11   6   37.10    5.10
   3  10  -6   -0.50    3.20
  -3 -10   6   -1.20    2.20
  -2 -10   6    5.70    3.20
  -1 -10   6   55.19    6.40
  -1 -10   6   45.10    6.60
   0 -10   6   10.80    4.00
   1 -10   6   56.49    7.40
   4   9  -6    4.50    2.70
  -4  -9   6   -0.10    2.50
   3   9  -6   -0.40    2.50
  -3  -9   6    0.40    3.70
  -2  -9   6  204.98   13.10
  -2  -9   6  215.88   15.00
  -1  -9   6    2.40    2.90
  -1  -9   6    3.10    4.20
   0  -9   6  296.37   15.80
   0  -9   6  273.27   18.20
   1  -9   6    2.50    3.50
   2  -9   6  556.94   26.60
   4   8  -6   20.00    4.30
  -4  -8   6   27.60    4.70
   3   8  -6  306.47   16.90
  -3  -8   6  310.97   17.20
  -2  -8   6    4.40    4.30
  -2  -8   6    0.10    2.70
  -1  -8   6   92.89   11.40
  -1  -8   6   81.99    8.40
   0  -8   6   36.30    5.60
   0  -8   6   43.60    8.40
   1  -8   6   63.79    8.10
   1  -8   6   41.20    7.20
   2  -8   6  200.58   14.60
   3  -8   6   29.40    6.20
   5   7  -6  233.88   13.30
   4   7  -6   32.00    5.40
  -4  -7   6   40.20    5.60
   3   7  -6   51.99    7.10
  -3  -7   6   42.70    6.40
  -2  -7   6   -1.80    3.60
  -2  -7   6    0.30    2.80
  -1  -7   6    1.70    3.90
  -1  -7   6    2.10    3.40
   0  -7   6  327.17   20.90
   0  -7   6  353.56   18.70
   1  -7   6  117.39    9.50
   1  -7   6  110.09   11.60
   2  -7   6  511.45   26.30
   2  -7   6  518.15   27.80
   3  -7   6   -3.90    3.50
   5   6  -6   34.70    5.40
  -5  -6   6   36.60    4.40
  -5  -6   6   50.09    4.80
   4   6  -6  402.26   22.50
  -4  -6   6  469.35   21.50
  -4  -6   6  473.15   21.40
  -4  -6   6  452.25   20.30
  -4  -6   6  463.85   22.30
   3   6  -6  278.47   16.80
   3   6  -6  265.47   15.90
   3   6  -6  285.87   15.80
  -3  -6   6  280.57   12.90
  -3  -6   6  276.07   16.00
  -3  -6   6  300.47   15.30
  -2  -6   6   10.60    3.70
  -2  -6   6   18.30    5.50
  -2  -6   6    8.10    3.30
  -1  -6   6  146.69   10.60
  -1  -6   6  147.69   12.30
   0  -6   6   67.39    9.30
   0  -6   6   64.09    7.30
   1  -6   6   31.40    5.60
   1  -6   6   42.40    7.70
   1  -6   6   30.20    5.40
   2  -6   6  787.52   37.20
   2  -6   6  790.92   37.50
   2  -6   6  718.83   35.50
   3  -6   6  333.67   19.80
   4  -6   6   42.10    6.50
   5   5  -6  305.37   17.20
   5   5  -6  285.67   16.10
  -5  -5   6  282.47   14.60
  -5  -5   6  282.07   15.10
   4   5  -6   -0.80    3.50
   4   5  -6    2.70    3.70
  -4  -5   6    7.80    4.80
  -4  -5   6    1.00    2.70
   3   5  -6  129.89    9.70
   3   5  -6  130.49   10.00
   3   5  -6  125.49   10.40
  -3  -5   6  132.39    9.90
  -3  -5   6  128.09    9.20
  -3  -5   6  130.49    9.20
  -3  -5   6  126.09    8.30
   2   5  -6    9.50    2.70
  -2  -5   6    8.60    5.20
  -2  -5   6   13.50    4.90
  -2  -5   6    9.20    2.20
  -2  -5   6   12.60    5.30
  -1  -5   6  310.77   18.00
  -1  -5   6  295.77   15.10
  -1  -5   6  306.37   16.10
   0  -5   6    2.70    2.40
   0  -5   6    9.90    3.20
   0  -5   6    4.80    2.80
   0  -5   6    8.60    4.10
   1  -5   6 1809.42   72.69
   1  -5   6 1695.23   69.29
   1  -5   6 1808.22   68.89
   1  -5   6 1753.02   70.19
   1  -5   6 1657.33   70.69
   2  -5   6   60.89    8.70
   2  -5   6   56.69    6.80
   2  -5   6   50.09    7.10
   2  -5   6   58.49    6.20
   3  -5   6  533.15   25.10
   3  -5   6  449.26   28.10
   4  -5   6    1.40    3.10
  -5   5  -6    2.30    3.00
   5  -5   6    3.60    2.90
   5   4  -6    0.40    3.20
  -5  -4   6    1.40    2.40
   4   4  -6  485.95   25.40
   4   4  -6  462.95   24.60
  -4  -4   6  532.75   25.00
  -4  -4   6  490.95   23.00
   3   4  -6  944.11   42.00
   3   4  -6  993.40   42.00
   3   4  -6  922.11   42.20
  -3  -4   6 1006.60   39.50
  -3  -4   6  986.40   41.30
  -3  -4   6 1017.60   41.80
   2   4  -6  404.66   23.40
  -2  -4   6  427.86   22.20
  -2  -4   6  413.56   19.30
  -2  -4   6  409.16   20.00
  -2  -4   6  439.26   17.60
  -2  -4   6  408.96   19.20
   1   4  -6   12.50    2.30
  -1  -4   6   14.80    3.20
  -1  -4   6   14.70    1.50
  -1  -4   6   16.50    4.70
  -1  -4   6   14.50    1.60
  -1  -4   6   18.00    4.10
  -1  -4   6   17.40    3.80
   0  -4   6   83.19    6.80
   0  -4   6   87.99    7.80
   0  -4   6   88.39    6.90
   0  -4   6  100.99    9.60
   1  -4   6   27.10    5.40
   1  -4   6   31.50    5.30
   1  -4   6   41.30    5.60
   1  -4   6   26.80    4.90
   1  -4   6   31.10    4.70
   2  -4   6    6.40    3.30
   2  -4   6    3.90    2.60
   2  -4   6    3.10    2.80
   2  -4   6    1.90    3.70
   2  -4   6    0.90    2.80
   3  -4   6   45.30    5.80
   3  -4   6   50.29    7.30
   4  -4   6  155.58   12.80
   4  -4   6  157.18   10.50
  -5   4  -6  158.08    9.30
   5  -4   6  150.98   11.50
   5   3  -6  164.28   15.90
   4   3  -6   23.40    6.30
   4   3  -6   34.40    6.50
  -4  -3   6   29.40    7.60
  -4  -3   6   34.30    6.70
   3   3  -6   66.69    7.80
   3   3  -6   73.19    7.30
   3   3  -6   74.69    8.70
  -3  -3   6   70.19    7.10
  -3  -3   6   61.49    6.90
   2   3  -6  129.99    8.50
  -2  -3   6  138.19    8.40
  -2  -3   6  133.49    7.40
  -2  -3   6  122.39    8.50
   1   3  -6 1519.85   56.49
  -1  -3   6 1463.25   57.49
  -1  -3   6 1506.95   54.79
  -1  -3   6 1483.45   61.19
  -1  -3   6 1324.77   56.79
   0  -3   6  158.98    9.40
   1  -3   6  421.16   19.40
   1  -3   6  356.16   18.60
   1  -3   6  407.96   19.50
   1  -3   6  382.86   18.40
   2  -3   6  163.58   10.10
   2  -3   6  166.38   10.20
   2  -3   6  164.88   11.00
   2  -3   6  168.68   11.60
   3  -3   6  418.66   20.60
   3  -3   6  424.46   22.40
   4  -3   6  132.59   15.30
  -5   3  -6   75.69    6.50
   5  -3   6   47.50    6.80
   5   2  -6  133.99   11.10
  -5  -2   6  142.49   10.70
   4   2  -6    4.90    3.90
   4   2  -6   -1.20    4.00
   4   2  -6    2.40    3.60
  -4  -2   6   -0.80    2.70
  -4  -2   6   -0.40    5.60
   3   2  -6  312.27   17.40
   3   2  -6  312.17   17.40
  -3  -2   6  328.17   17.40
  -3  -2   6  322.27   16.50
   2   2  -6   39.40    5.00
   2   2  -6   36.20    5.50
  -2  -2   6   40.50    4.30
  -2  -2   6   39.60    5.20
  -2  -2   6   38.60    4.30
   1   2  -6   81.09    5.60
  -1  -2   6   87.29    6.10
  -1  -2   6   84.39    4.70
   0   2  -6  510.35   21.40
   0  -2   6  537.25   20.10
   0  -2   6  547.85   34.80
   0  -2   6  548.05   23.10
  -1   2  -6  409.56   16.90
   1  -2   6  439.06   19.70
  -2   2  -6   61.29    4.40
   2  -2   6   65.49    6.20
   2  -2   6   64.89    6.40
   2  -2   6   73.89    7.00
   2  -2   6   49.50   16.00
   3  -2   6  131.29   10.70
   3  -2   6  164.28   37.30
   3  -2   6  156.38   10.10
  -4   2  -6 1341.27   54.89
  -4   2  -6 1314.77   57.09
   4  -2   6 1167.78  108.19
   4  -2   6 1419.06   55.89
   4  -2   6 1383.36   58.09
  -5   2  -6    5.60    2.90
  -5   2  -6    4.00    2.50
   5  -2   6    7.70    4.10
  -6   2  -6  103.39    6.40
  -6   2  -6   87.59    5.80
   5   1  -6  415.06   21.50
   5   1  -6  404.86   30.70
  -5  -1   6  385.36   20.70
   4   1  -6   34.30    6.30
   4   1  -6   33.60    8.20
   4   1  -6   45.80    7.80
   4   1  -6   36.20    6.50
  -4  -1   6   42.70    6.80
   3   1  -6   -2.40    2.70
   3   1  -6   -0.30    2.70
  -3  -1   6   -1.60    4.00
  -3  -1   6    0.40    2.60
   2   1  -6    8.40    2.90
  -2  -1   6    7.60    2.90
  -2  -1   6    8.40    2.50
   1   1  -6   57.69    4.90
  -1  -1   6   54.29    4.70
   0   1  -6 1741.23   68.09
   0  -1   6 1834.02   66.69
  -1   1  -6  457.45   19.80
   1  -1   6  434.66   49.99
   1  -1   6  521.65   33.20
   1  -1   6  497.85   21.30
   2  -1   6 4581.04  193.48
  -3   1  -6 2103.69   79.49
   3  -1   6 2155.48   80.79
   3  -1   6 2055.29  115.69
   3  -1   6 1966.70   81.09
   3  -1   6 2048.59   80.19
   3  -1   6 1933.71   82.09
  -4   1  -6  140.69   10.00
  -4   1  -6  125.09    9.50
  -4   1  -6  139.69    9.90
   4  -1   6  135.99   10.00
   4  -1   6  141.29   11.70
   4  -1   6  146.59   11.20
   4  -1   6  189.08   57.19
  -5   1  -6  136.39   13.00
  -5   1  -6  171.88   10.90
  -5   1  -6  177.28   11.30
   5  -1   6  163.48   12.10
   5  -1   6   25.70   79.89
   5  -1   6  153.08   12.60
  -6   1  -6   10.80    2.80
  -6   1  -6    9.60    2.80
   5   0  -6  209.98   19.90
   5   0  -6  129.99   11.90
  -5   0   6  169.28    9.20
   4   0  -6  587.34   29.30
   4   0  -6  510.55   35.80
  -4   0   6  543.35   29.20
   3   0  -6  180.48   12.60
   3   0  -6  179.28   12.60
   3   0  -6  172.68   12.50
   3   0  -6  159.78   15.20
  -3   0   6  172.08   11.90
  -3   0   6  150.28   11.80
  -3   0   6  178.68   10.40
   2   0  -6  317.07   16.60
   2   0  -6  308.97   16.70
   2   0  -6  328.17   16.30
  -2   0   6  307.17   14.30
  -2   0   6  294.67   14.10
  -2   0   6  294.07   15.70
  -2   0   6  284.17   14.00
   1   0  -6  961.00   39.50
  -1   0   6  962.00   37.90
  -1   0   6  996.30   37.70
   0   0  -6  875.61   37.50
   0   0   6  907.71   35.50
   0   0   6  971.20   36.90
   0   0   6  934.11   35.20
  -1   0  -6  548.75   23.50
   1   0   6  578.94   23.90
  -2   0  -6  517.25   22.20
   2   0   6  519.25   23.10
   2   0   6  487.15   45.10
  -3   0  -6   31.00    4.60
   3   0   6   38.70    5.70
   3   0   6   31.20    5.30
   3   0   6   62.89   32.00
   3   0   6   34.30    5.40
   3   0   6   33.20    4.80
  -4   0  -6   39.30    5.60
  -4   0  -6   40.20    6.10
  -4   0  -6   42.20    6.40
   4   0   6   48.50    6.20
   4   0   6   52.19    7.60
   4   0   6   42.20    6.70
   4   0   6   22.70   48.20
  -5   0  -6   46.20    6.30
  -5   0  -6   39.10    6.30
  -5   0  -6   45.60    6.50
   5   0   6  139.99   77.99
   5   0   6   30.00    6.00
  -6   0  -6  265.77   13.80
  -6   0  -6  289.27   13.60
   6   0   6  224.78   13.90
   5  -1  -6   20.40    6.60
  -5   1   6   25.90    4.80
  -5   1   6   37.10    4.30
   4  -1  -6    2.10    3.50
   4  -1  -6    1.90    4.60
  -4   1   6    2.20    2.90
  -4   1   6    4.00    2.50
   3  -1  -6   -1.00    4.10
   3  -1  -6    6.60    4.20
   3  -1  -6   -1.20    3.20
   3  -1  -6    0.80    3.20
  -3   1   6    0.40    1.90
  -3   1   6    2.40    3.20
  -3   1   6    0.90    1.90
   2  -1  -6  403.16   19.90
   2  -1  -6  394.96   20.40
   2  -1  -6  365.26   31.00
   2  -1  -6  387.16   19.70
  -2   1   6  390.76   19.50
  -2   1   6  387.36   17.70
  -2   1   6  373.26   17.50
  -2   1   6  399.56   17.90
   1  -1  -6    9.80    2.90
  -1   1   6   11.40    2.50
  -1   1   6    7.70    1.90
   0  -1  -6 1224.48   52.79
   0   1   6 1382.96   51.29
   0   1   6 1397.96   52.39
   0   1   6 1370.06   51.09
  -1  -1  -6    2.70    2.20
   1   1   6    4.20    1.90
   1   1   6    0.10    1.60
   1   1   6    1.60    1.20
  -2  -1  -6  106.59    7.10
   2   1   6   90.79    6.70
   2   1   6  111.79   29.00
  -3  -1  -6 1866.31   72.79
  -3  -1  -6 1877.11   72.19
  -3  -1  -6 1716.03   71.59
   3   1   6 1845.92   71.69
   3   1   6 1897.11   73.09
   3   1   6 1732.63   72.19
   3   1   6 1844.52  115.19
  -4  -1  -6  150.28   10.60
  -4  -1  -6  155.88   11.30
  -4  -1  -6  158.28   11.30
   4   1   6  179.68   12.80
   4   1   6  153.98   10.60
   4   1   6  142.89   57.49
  -5  -1  -6  256.17   16.30
  -5  -1  -6  281.87   16.10
  -5  -1  -6  254.07   14.90
   5   1   6  285.37   18.20
   5   1   6  152.98   81.69
  -6  -1  -6    2.60    2.60
  -6  -1  -6    0.60    2.30
   6   1   6    3.10    3.20
   5  -2  -6    0.50    3.80
  -5   2   6    3.50    1.90
  -5   2   6    5.80    2.90
   4  -2  -6    0.00    4.20
   4  -2  -6    0.80    3.30
  -4   2   6   -0.20    4.80
  -4   2   6   -0.80    1.80
  -4   2   6    2.60    3.40
   3  -2  -6    7.80    5.30
   3  -2  -6    4.40    4.00
   3  -2  -6    5.90    3.80
  -3   2   6    4.30    2.60
  -3   2   6    7.80    4.10
  -3   2   6    4.30    2.40
  -3   2   6    7.40    2.70
   2  -2  -6   18.10    4.70
   2  -2  -6   13.40    4.40
   2  -2  -6   11.00    5.10
   2  -2  -6   14.80    4.50
  -2   2   6   12.30    2.80
  -2   2   6   19.30    3.00
  -2   2   6   19.50    3.30
  -2   2   6   17.20    4.30
   1  -2  -6   78.89    8.30
   1  -2  -6   64.79    7.20
   1  -2  -6   65.59    7.40
  -1   2   6   64.29    5.50
  -1   2   6   68.89    4.90
   0  -2  -6  379.56   18.40
   0   2   6  408.46   17.40
   0   2   6  385.56   16.40
  -1  -2  -6 1208.38   48.70
   1   2   6 1203.78   46.70
   1   2   6 1224.78   47.40
   1   2   6 1211.58   46.60
  -2  -2  -6  318.17   15.60
   2   2   6  294.87   13.70
   2   2   6  321.57   49.99
  -3  -2  -6 1573.34   63.79
  -3  -2  -6 1541.35   62.99
  -3  -2  -6 1605.54   63.79
   3   2   6 1511.05  111.79
   3   2   6 1633.74   64.59
  -4  -2  -6  915.51   41.70
  -4  -2  -6  985.50   41.90
  -4  -2  -6  911.91   40.50
   4   2   6  986.20   40.80
   4   2   6  904.01  113.39
   4   2   6  995.60   43.50
  -5  -2  -6  497.85   25.70
  -5  -2  -6  504.05   23.80
  -5  -2  -6  472.05   24.60
   5   2   6  513.75   28.00
   5   2   6  500.75  105.89
  -6  -2  -6    7.50    4.00
  -6  -2  -6    9.50    2.90
   6   2   6   16.90    7.90
   5  -3  -6    8.80    4.70
  -5   3   6   10.70    2.70
   4  -3  -6  119.69   13.30
  -4   3   6  114.69    8.10
  -4   3   6  120.99   10.10
   3  -3  -6  470.95   29.00
   3  -3  -6  442.46   24.50
  -3   3   6  481.85   24.60
  -3   3   6  478.65   22.00
  -3   3   6  444.56   26.20
  -3   3   6  494.25   20.90
   2  -3  -6  750.62   36.40
   2  -3  -6  775.12   40.30
   2  -3  -6  792.22   36.60
  -2   3   6  828.72   36.50
  -2   3   6  830.42   32.70
  -2   3   6  796.12   33.60
  -2   3   6  810.02   35.90
   1  -3  -6  143.79   10.50
   1  -3  -6  128.99    9.60
   1  -3  -6  135.29   10.20
  -1   3   6  147.29   10.60
  -1   3   6  130.39    8.00
  -1   3   6  143.49    8.20
   0  -3  -6  275.37   15.10
   0   3   6  297.07   13.20
   0   3   6  281.57   13.30
  -1  -3  -6  455.55   21.80
   1   3   6  481.15   19.90
   1   3   6  470.35   20.00
   1   3   6  470.05   20.00
  -2  -3  -6   88.69    7.20
  -2  -3  -6   77.69    7.30
  -2  -3  -6   96.39    7.90
   2   3   6   91.99    6.10
   2   3   6  106.79   41.30
   2   3   6   92.89    7.70
  -3  -3  -6   91.99    8.10
  -3  -3  -6   82.79    7.80
  -3  -3  -6   87.29    7.50
   3   3   6   87.99    8.40
   3   3   6   90.79    7.10
   3   3   6  128.79   54.99
  -4  -3  -6   53.59    7.10
  -4  -3  -6   49.60    7.00
  -4  -3  -6   53.69    6.40
   4   3   6  135.59   67.09
   4   3   6   42.20    6.90
   4   3   6   51.39    6.10
  -5  -3  -6  573.54   25.90
  -5  -3  -6  532.75   28.20
  -5  -3  -6  569.14   27.40
   5   3   6  542.75   29.60
  -6  -3  -6  348.47   20.70
   6   3   6  437.36   25.70
   4  -4  -6   -3.00    3.50
  -4   4   6   -1.30    1.60
   3  -4  -6   55.09   10.20
  -3   4   6   61.79    5.40
  -3   4   6   55.29    6.40
  -3   4   6   62.09    6.10
   2  -4  -6    4.30    3.70
   2  -4  -6    2.20    4.20
  -2   4   6    7.10    3.90
  -2   4   6    3.50    2.40
  -2   4   6    7.40    2.40
   1  -4  -6    2.00    3.20
   1  -4  -6    1.00    4.10
   1  -4  -6    9.20   88.69
   1  -4  -6   -1.40    2.90
  -1   4   6    1.50    1.70
  -1   4   6    1.30    1.70
  -1   4   6   -2.20    2.30
   0  -4  -6 2203.48  173.28
   0  -4  -6 2174.08   87.89
   0  -4  -6 2223.68   86.19
   0   4   6 2184.08   87.29
   0   4   6 2284.17   85.19
   0   4   6 2271.47   85.49
  -1  -4  -6  109.99    8.00
  -1  -4  -6  120.69   10.70
  -1  -4  -6  108.19    9.00
  -1  -4  -6  114.29    9.00
   1   4   6  114.89    9.20
   1   4   6  122.89    6.80
   1   4   6  107.89    6.90
   1   4   6  110.39    7.10
  -2  -4  -6   73.49    7.60
  -2  -4  -6   74.09    6.60
  -2  -4  -6   84.39   10.30
  -2  -4  -6   68.89    7.10
   2   4   6    4.80   63.39
   2   4   6   73.79   11.80
   2   4   6   78.89    6.10
   2   4   6   81.39    5.60
   2   4   6   69.79    5.60
  -3  -4  -6   23.00    5.10
  -3  -4  -6   18.30    4.00
  -3  -4  -6   11.70    4.10
  -3  -4  -6   24.50    6.20
   3   4   6   18.50    4.70
   3   4   6   54.19  107.49
   3   4   6   21.50    4.10
   3   4   6   15.10    3.70
  -4  -4  -6  160.58   11.80
  -4  -4  -6  152.58   12.40
  -4  -4  -6  170.68   10.90
  -4  -4  -6  160.38   13.80
   4   4   6  157.68   13.10
   4   4   6  149.59   10.70
  -5  -4  -6  107.89    9.70
  -5  -4  -6   97.79    8.00
  -5  -4  -6  115.59   11.30
   5   4   6  102.99   11.30
  -6  -4  -6  126.39    9.10
   6   4   6   96.69   11.10
   4  -5  -6   37.50    7.00
  -4   5   6   41.00    4.50
   3  -5  -6    3.20    4.70
   3  -5  -6    2.70    4.60
   3  -5  -6 -231.68  193.18
  -3   5   6   -1.80    1.60
  -3   5   6    1.30    1.80
  -3   5   6    2.10    3.10
   2  -5  -6 1359.76   60.89
   2  -5  -6  964.40  158.28
  -2   5   6 1279.47   52.79
  -2   5   6 1334.27   51.99
   1  -5  -6   10.20    5.20
   1  -5  -6    8.00    3.80
   1  -5  -6   58.89  101.39
  -1   5   6    9.10    2.80
  -1   5   6    6.10    2.60
  -1   5   6   11.30    2.70
   0  -5  -6 1602.04   69.89
   0  -5  -6 1525.85   66.59
   0  -5  -6 1652.23  160.48
   0  -5  -6 1627.94   66.39
   0   5   6 1684.43   63.39
   0   5   6 1694.83   64.79
   0   5   6 1616.14   63.89
   0   5   6 1658.83   74.79
  -1  -5  -6  333.57   83.99
  -1  -5  -6  473.45   23.70
  -1  -5  -6  483.35   25.90
  -1  -5  -6  461.25   23.20
   1   5   6  488.85   21.20
   1   5   6  451.05   23.30
   1   5   6  482.55   21.30
   1   5   6  478.45   20.50
  -2  -5  -6  748.53   31.70
  -2  -5  -6  754.02   33.70
  -2  -5  -6  717.13   33.80
  -2  -5  -6  734.63   35.90
   2   5   6  730.13   31.50
   2   5   6  729.73   30.60
   2   5   6  752.02   34.50
   2   5   6  783.02   36.80
  -3  -5  -6   25.80    4.50
  -3  -5  -6   21.50    5.50
  -3  -5  -6   18.50    5.30
   3   5   6   17.40    4.10
   3   5   6   20.00    5.00
   3   5   6   22.40    4.20
  -4  -5  -6   11.70    4.10
  -4  -5  -6   15.70    6.00
  -4  -5  -6   15.80    5.20
  -4  -5  -6   23.60    4.60
   4   5   6   16.10    4.80
   4   5   6   13.90    4.10
   4   5   6   22.80    6.30
  -5  -5  -6  177.98   16.00
  -5  -5  -6  164.98   14.10
  -5  -5  -6  182.98   12.40
   5   5   6  181.08   14.60
   5   5   6  126.99   10.80
  -6  -5  -6   90.49    7.70
  -6  -5  -6  101.19    9.40
   6   5   6  104.99   10.30
   4  -6  -6    2.00    2.50
  -4   6   6   -2.40    1.50
   3  -6  -6   -4.10    3.10
   3  -6  -6    1.80    4.10
  -3   6   6    0.90    1.80
  -3   6   6    1.90    2.00
   2  -6  -6    7.90  115.19
   2  -6  -6   -0.40    3.90
  -2   6   6   -0.10    1.90
  -2   6   6   -1.80    1.80
  -2   6   6   -0.20    2.60
   1  -6  -6  215.98   17.00
   1  -6  -6  278.37  118.39
  -1   6   6  200.68   12.10
  -1   6   6  205.68   11.90
  -1   6   6  209.28   11.30
   0  -6  -6  905.61   43.50
   0  -6  -6 1014.50  169.08
   0   6   6  894.91   37.60
   0   6   6  902.21   36.80
   0   6   6  888.61   37.60
  -1  -6  -6  104.19   84.69
  -1  -6  -6  112.89    9.90
   1   6   6  148.49   12.90
   1   6   6  124.89    8.60
  -2  -6  -6  525.15   31.30
  -2  -6  -6  519.75   30.00
  -2  -6  -6  498.75   26.90
   2   6   6  546.05   24.70
   2   6   6  584.54   24.20
   2   6   6  530.95   27.50
   2   6   6  556.94   24.90
  -3  -6  -6   77.79    9.30
  -3  -6  -6   72.99    8.60
  -3  -6  -6   68.39    9.90
   3   6   6   86.09    6.70
   3   6   6   68.69    9.20
   3   6   6   82.19    7.40
   3   6   6   66.89    6.90
  -4  -6  -6  138.59   11.20
  -4  -6  -6  141.79   12.80
  -4  -6  -6  140.79   13.40
   4   6   6  153.08   13.50
   4   6   6  159.48   11.10
   4   6   6  152.28   11.60
  -5  -6  -6  237.58   14.60
  -5  -6  -6  247.18   17.40
   5   6   6  238.98   17.30
   5   6   6  232.38   14.10
  -6  -6  -6   47.00    5.10
  -6  -6  -6   57.59    7.70
   6   6   6   41.30    7.00
   3  -7  -6   35.70    6.10
   3  -7  -6   52.59    7.00
  -3   7   6   62.09    5.30
  -3   7   6   58.89    4.40
   2  -7  -6  725.13   36.10
   2  -7  -6  704.23   37.10
   2  -7  -6  373.66  150.68
  -2   7   6  707.33   30.00
  -2   7   6  744.63   31.20
   1  -7  -6  -18.70  100.99
   1  -7  -6    6.60    7.50
   1  -7  -6    2.70    5.20
  -1   7   6    8.80    2.90
  -1   7   6    4.40    3.00
  -1   7   6    9.70    3.50
   0  -7  -6    5.80    4.90
   0  -7  -6  -86.09   99.29
   0  -7  -6    1.50    4.50
   0   7   6    8.00    2.60
   0   7   6    5.10    2.80
  -1  -7  -6   34.50    8.20
  -1  -7  -6   53.99   10.20
  -1  -7  -6   38.10    7.80
   1   7   6   26.20    4.40
   1   7   6   28.90    4.50
   1   7   6   35.90    4.70
  -2  -7  -6   95.29   10.80
  -2  -7  -6   82.99   11.30
   2   7   6   97.79    7.30
   2   7   6   93.09    7.80
   2   7   6   92.39    8.10
  -3  -7  -6 1035.30   45.10
  -3  -7  -6 1054.59   48.90
   3   7   6 1000.30   44.50
   3   7   6 1078.69   44.50
   3   7   6 1032.10   48.00
   3   7   6 1049.09   42.90
  -4  -7  -6   75.79    8.40
  -4  -7  -6   54.69    8.60
   4   7   6   72.39   10.30
   4   7   6   63.19    7.40
   4   7   6   57.69    7.80
  -5  -7  -6  157.28   13.20
  -5  -7  -6  132.99   12.10
   5   7   6  119.39    9.80
   5   7   6  122.59   12.90
  -6  -7  -6  110.49    8.10
  -6  -7  -6   83.59    9.70
   6   7   6  103.49   11.20
   2  -8  -6  204.28   13.50
   2  -8  -6  205.08   15.60
  -2   8   6  199.18   11.10
  -2   8   6  210.18   10.50
   1  -8  -6  120.29  127.19
   1  -8  -6  237.38   18.50
   1  -8  -6  242.68   16.80
  -1   8   6  234.48   13.10
  -1   8   6  227.98   12.30
   0  -8  -6  477.45   26.90
   0  -8  -6  458.95   28.20
   0   8   6  482.65   21.60
   0   8   6  504.95   22.70
   0   8   6  424.06   22.30
  -1  -8  -6  168.38   20.40
  -1  -8  -6  228.98   21.70
  -1  -8  -6  259.37   23.90
   1   8   6  204.68   13.00
  -2  -8  -6   74.99   11.20
  -2  -8  -6  115.59   13.80
   2   8   6   88.69   11.50
  -3  -8  -6   45.20    8.40
   3   8   6   41.00    6.20
   3   8   6   36.90    5.00
   3   8   6   43.40    6.40
  -4  -8  -6   79.49   10.80
   4   8   6   41.90   10.70
   4   8   6   55.89    6.80
  -5  -8  -6    0.00    2.90
  -5  -8  -6   -2.10    2.90
   5   8   6    0.40    2.90
   5   8   6   -1.60    3.30
   2  -9  -6    8.70    4.50
  -2   9   6    9.20    2.00
  -2   9   6    8.50    2.50
   1  -9  -6   68.99    9.60
   1  -9  -6   53.59    7.00
  -1   9   6   72.39    5.50
  -1   9   6   66.79    5.90
   0  -9  -6   56.59    9.50
   0  -9  -6   57.89    8.40
   0  -9  -6   88.79   12.60
   0   9   6   49.99    6.00
   0   9   6   40.60    4.80
  -1  -9  -6   61.59    9.30
  -1  -9  -6   42.90   12.00
  -1  -9  -6   60.39    8.70
   1   9   6   67.89    6.00
   1   9   6   70.49    6.70
  -2  -9  -6   36.40    6.80
  -2  -9  -6   37.70   12.60
   2   9   6   23.40    3.90
   2   9   6   40.40    5.80
  -3  -9  -6   36.40    7.40
  -3  -9  -6   46.30   15.40
   3   9   6   30.90    5.60
   3   9   6   32.80    4.70
  -4  -9  -6   18.60    4.10
  -4  -9  -6   19.30    6.90
   4   9   6   41.60    7.40
  -5  -9  -6  148.69   10.40
  -5  -9  -6  171.08   11.00
   5   9   6  131.79    9.00
  -1  10   6   -0.80    1.80
  -1  10   6    1.60    1.50
   0 -10  -6    1.90    3.70
   0 -10  -6    5.10    2.90
   0  10   6    4.70    2.00
   0  10   6    4.30    2.40
  -1 -10  -6  122.09    9.70
   1  10   6  118.59    8.60
   1  10   6  115.39    7.80
  -2 -10  -6  292.07   19.70
   2  10   6  346.17   17.00
   2  10   6  359.06   19.90
  -3 -10  -6   14.60    4.40
   3  10   6   13.10    3.50
   3  10   6   15.10    3.10
  -4 -10  -6  218.88   13.10
   4  10   6  220.58   12.10
   1  11   6   66.69    6.00
   1  11   6   99.69    6.20
   2  11   6    4.70    3.10
   2  11   6    5.40    2.20
  -3 -11  -6   96.99    6.30
   3  11   6   87.29    7.60
   3  10  -7    9.50    2.50
  -3 -10   7   14.70    3.30
  -2 -10   7    4.50    2.70
  -1 -10   7   78.39    6.80
  -1 -10   7   74.49    7.60
   0 -10   7   99.79    8.90
   1 -10   7   40.60    6.00
   4   9  -7   12.10    3.00
  -4  -9   7   22.90    3.50
   3   9  -7   55.59    6.20
  -3  -9   7   55.79    6.10
  -2  -9   7  498.75   25.60
  -2  -9   7  515.45   25.20
  -1  -9   7   16.80    4.50
  -1  -9   7   18.60    5.00
   0  -9   7    6.40    4.60
   0  -9   7    9.50    4.10
   1  -9   7    5.30    3.40
   2  -9   7  100.19    8.30
   4   8  -7  127.49    9.30
  -4  -8   7  126.49    8.70
   3   8  -7  599.74   33.40
  -3  -8   7  587.54   27.40
  -2  -8   7  444.96   24.40
  -2  -8   7  449.95   22.50
  -1  -8   7   59.69    8.40
  -1  -8   7   75.29    8.50
   0  -8   7   27.70    5.00
   0  -8   7   39.60    7.90
   1  -8   7   15.50    4.10
   1  -8   7    9.10    4.60
   2  -8   7    1.30    4.80
   5   7  -7  199.28   11.20
   5   7  -7  190.58   11.00
   4   7  -7  101.99   11.70
   4   7  -7  104.99    9.10
  -4  -7   7  101.79    7.60
  -4  -7   7  110.69    8.40
   3   7  -7   13.30    4.10
  -3  -7   7   14.20    4.10
  -3  -7   7   12.60    3.70
  -2  -7   7  148.49   18.40
  -2  -7   7  105.99   10.00
  -1  -7   7   89.29    8.40
  -1  -7   7   68.49    9.20
   0  -7   7   -0.50    3.50
   0  -7   7   -1.00    3.00
   1  -7   7    5.90    5.70
   2  -7   7  345.07   20.90
   2  -7   7  351.66   19.90
   3  -7   7  323.17   18.30
   4  -7   7    5.70    3.00
   5   6  -7    7.40    3.30
   5   6  -7    6.10    3.70
  -5  -6   7    2.40    2.40
   4   6  -7    1.60    3.00
   4   6  -7   -3.20    2.70
  -4  -6   7    6.10    3.00
  -4  -6   7    4.50    4.80
  -4  -6   7    0.10    2.90
   3   6  -7  143.39   10.80
  -3  -6   7  134.99   10.50
  -3  -6   7  161.28   10.20
  -3  -6   7  135.99    6.90
  -2  -6   7  451.05   21.60
  -2  -6   7  438.46   24.50
  -2  -6   7  476.25   23.00
  -1  -6   7   10.60    3.70
  -1  -6   7   17.20    5.00
  -1  -6   7   17.10    3.80
   0  -6   7    2.50    4.00
   0  -6   7    4.20    3.40
   1  -6   7 1264.57   51.79
   1  -6   7 1271.67   55.19
   1  -6   7 1179.98   52.29
   2  -6   7  155.88   14.10
   2  -6   7  176.08   17.80
   2  -6   7  221.98   18.50
   3  -6   7  569.94   28.70
   4  -6   7    1.70    3.10
   5   5  -7   11.90    3.90
   5   5  -7    9.60    4.20
  -5  -5   7    7.50    2.70
  -5  -5   7    9.80    2.70
   4   5  -7  161.78   12.20
   4   5  -7  185.68   13.20
  -4  -5   7  171.08   11.00
  -4  -5   7  175.58   11.60
  -4  -5   7  180.08   11.10
   3   5  -7  371.86   19.70
   3   5  -7  357.46   19.30
  -3  -5   7  367.56   18.50
  -3  -5   7  380.86   16.40
  -3  -5   7  365.06   17.90
  -3  -5   7  351.86   18.90
   2   5  -7    1.50    2.10
  -2  -5   7    3.70    1.70
  -2  -5   7   -0.30    2.80
  -2  -5   7   -1.80    2.30
  -2  -5   7    3.00    4.10
  -1  -5   7  558.34   25.00
   0  -5   7   -1.00    2.30
   0  -5   7   -1.40    2.70
   0  -5   7    3.10    3.00
   1  -5   7  574.04   28.50
   1  -5   7  515.65   28.80
   1  -5   7  545.25   27.20
   1  -5   7  545.95   25.70
   2  -5   7  700.23   31.40
   2  -5   7  687.73   32.90
   2  -5   7  683.33   30.70
   2  -5   7  711.33   34.20
   3  -5   7  703.33   32.10
   3  -5   7  767.72   35.60
   4  -5   7   45.40    6.40
   4  -5   7   77.09    8.70
  -5   5  -7    4.20    1.80
   5  -5   7    1.70    2.80
   5   4  -7   46.40    6.30
  -5  -4   7   48.50    5.60
  -5  -4   7   62.29    6.30
   4   4  -7   49.40    7.50
  -4  -4   7   49.80    6.70
  -4  -4   7   37.10    6.30
   3   4  -7  351.46   19.50
   3   4  -7  367.76   19.50
  -3  -4   7  366.06   17.00
  -3  -4   7  379.66   18.70
   2   4  -7   74.09    6.50
  -2  -4   7   75.89    9.80
  -2  -4   7   69.19    7.00
  -2  -4   7   69.89    6.00
   1   4  -7  505.75   22.20
  -1  -4   7  528.75   23.80
  -1  -4   7  503.45   23.50
  -1  -4   7  509.65   22.90
  -1  -4   7  512.35   25.50
   0  -4   7  437.96   20.80
   0  -4   7  435.26   19.90
   0  -4   7  421.36   20.80
   0  -4   7  407.36   20.20
   0  -4   7  441.66   22.60
   1  -4   7    2.60    3.30
   1  -4   7    3.10    2.90
   1  -4   7    0.70    2.40
   1  -4   7    5.20    2.90
   1  -4   7    4.00    3.20
   2  -4   7  981.70   53.89
   2  -4   7 1141.29   49.70
   2  -4   7 1189.38   48.80
   2  -4   7 1243.48   48.90
   2  -4   7 1081.59   47.80
   3  -4   7  392.86   20.10
   3  -4   7  406.76   22.40
   4  -4   7   36.40    6.30
   4  -4   7   54.59    6.30
  -5   4  -7   51.39    5.00
   5  -4   7   52.79    7.00
   5   3  -7  104.29   13.40
   5   3  -7  121.49   10.40
  -5  -3   7  126.19    8.80
  -5  -3   7  129.59    9.30
   4   3  -7   15.30    5.00
   4   3  -7   16.20    5.30
   4   3  -7   20.10    5.60
  -4  -3   7   14.80    4.20
  -4  -3   7   18.30    6.00
   3   3  -7  501.75   24.60
   3   3  -7  425.66   22.90
   3   3  -7  473.25   23.40
  -3  -3   7  471.45   22.70
  -3  -3   7  457.95   20.90
   2   3  -7  194.48   12.90
   2   3  -7  199.98   11.80
  -2  -3   7  201.48   11.50
  -2  -3   7  221.28   12.10
  -2  -3   7  209.18   10.20
   1   3  -7  564.64   24.20
  -1  -3   7  572.04   22.10
  -1  -3   7  551.34   24.60
  -1  -3   7  598.34   25.40
  -1  -3   7  567.34   27.20
  -1  -3   7  568.94   25.30
   0  -3   7    2.70    5.00
   0  -3   7    3.10    2.40
   0  -3   7    2.30    2.20
   0  -3   7    2.10    2.70
   0  -3   7    3.90    2.50
   1  -3   7   14.60    3.70
   1  -3   7   15.90    3.50
   1  -3   7   13.90    3.70
   1  -3   7    9.10    3.10
   2  -3   7   74.89    8.80
   2  -3   7   71.29    8.00
   2  -3   7   69.39    7.60
   2  -3   7   70.19    7.10
   3  -3   7    5.70    3.10
   3  -3   7    3.50    3.40
   4  -3   7  333.77   19.90
   4  -3   7  318.57   17.50
  -5   3  -7   13.90    3.70
   5  -3   7   18.80    7.30
   5   2  -7    7.90    4.40
  -5  -2   7   10.10    3.90
   4   2  -7    7.80    4.70
   4   2  -7    3.60    3.60
   4   2  -7    3.20    4.10
  -4  -2   7    3.00    2.80
  -4  -2   7   -4.20    5.90
   3   2  -7   47.80    7.20
   3   2  -7   40.30    6.40
   3   2  -7   45.60    6.90
  -3  -2   7   50.89    5.90
  -3  -2   7   50.29    6.70
  -3  -2   7   35.00    5.50
   2   2  -7   20.10    4.60
   2   2  -7   18.30    4.50
  -2  -2   7   20.90    3.80
  -2  -2   7   25.60    3.50
  -2  -2   7   20.70    3.90
   1   2  -7    1.10    1.70
  -1  -2   7    0.80    2.90
  -1  -2   7   -1.60    2.00
  -1  -2   7    0.30    1.70
  -1  -2   7    0.30    1.50
   0  -2   7   22.40   18.90
  -1   2  -7  725.03   29.50
   1  -2   7  761.22   32.20
   1  -2   7  726.33   31.60
   1  -2   7  813.82   32.70
   1  -2   7  738.13   31.30
  -2   2  -7 1469.65   56.39
   2  -2   7 1495.25   60.09
   2  -2   7 1439.56   59.19
   2  -2   7 1441.56   58.29
   2  -2   7 1451.35   58.19
  -3   2  -7    2.60    2.10
   3  -2   7    2.40    3.50
   3  -2   7   10.90   24.00
   3  -2   7    4.40    3.30
   3  -2   7    4.00    2.70
  -4   2  -7   44.40    6.00
   4  -2   7   53.99    7.70
   4  -2   7   35.00    5.30
  -5   2  -7   12.30    3.50
   5  -2   7   10.30    4.50
  -6   2  -7    8.80    3.60
   5   1  -7  346.57   22.60
   5   1  -7  350.46   19.40
  -5  -1   7  374.16   18.90
   4   1  -7  133.19   11.50
   4   1  -7  105.29   11.10
   4   1  -7  122.99   11.00
  -4  -1   7  131.19   10.50
   3   1  -7   10.40    4.70
   3   1  -7    7.10    3.60
   3   1  -7    7.40    3.80
  -3  -1   7    4.10    3.30
  -3  -1   7    6.50    4.40
   2   1  -7  513.15   24.10
   2   1  -7  430.06   22.10
   2   1  -7  463.05   23.10
  -2  -1   7  460.35   22.00
  -2  -1   7  477.75   20.20
   1   1  -7  474.55   21.20
  -1  -1   7  474.45   21.10
  -1  -1   7  473.35   19.20
  -1  -1   7  462.65   20.80
   0   1  -7   76.79    5.80
   0  -1   7   91.29    4.60
   0  -1   7   93.99    6.60
  -1   1  -7  321.17   14.70
   1  -1   7  342.47   30.70
   1  -1   7  268.57   53.99
   1  -1   7  342.97   16.30
  -2   1  -7   55.19    4.70
   2  -1   7   54.79   19.90
   2  -1   7   52.99    7.10
   2  -1   7   53.49    5.80
   3  -1   7    0.70   29.70
   3  -1   7   -1.40    2.30
   3  -1   7    9.90    3.50
   3  -1   7    1.30    3.00
  -4   1  -7    2.40    2.60
  -4   1  -7    1.30    2.40
   4  -1   7    2.70    3.60
   4  -1   7    4.60    3.30
   4  -1   7    2.60    2.80
   4  -1   7   42.40   48.40
  -5   1  -7  186.88   11.60
  -5   1  -7  176.98   11.40
   5  -1   7  172.98   13.10
   5  -1   7  194.98   79.99
   5  -1   7  177.08   11.80
  -6   1  -7    7.80    2.40
  -6   1  -7    6.20    2.50
   5   0  -7  137.79   13.40
   5   0  -7  169.68   11.40
  -5   0   7  162.58   10.70
   4   0  -7  137.89   14.90
   4   0  -7  139.29   11.90
   4   0  -7  125.69   12.70
  -4   0   7  142.89    8.90
  -4   0   7  153.08   11.60
   3   0  -7   64.29    8.40
   3   0  -7   60.69    7.90
   3   0  -7   60.59    7.90
  -3   0   7   66.69    7.50
  -3   0   7   79.19    6.10
  -3   0   7   54.69    6.70
   2   0  -7  303.07   17.00
   2   0  -7  308.27   17.20
  -2   0   7  301.47   14.50
  -2   0   7  303.07   16.20
   1   0  -7  362.86   16.80
  -1   0   7  332.47   14.40
  -1   0   7  310.07   16.00
   0   0  -7    3.00    2.10
   0   0   7    1.80    2.20
   0   0   7    4.20    2.00
  -1   0  -7  882.31   37.20
   1   0   7  964.10   37.90
  -2   0  -7  247.88   12.60
   2   0   7  238.78   35.10
   2   0   7  261.67   13.60
   2   0   7  221.28   16.90
   2   0   7  236.58   12.70
  -3   0  -7   60.39    8.90
   3   0   7   64.99    6.80
   3   0   7   16.40   32.70
   3   0   7   55.09    6.30
   3   0   7   52.19    7.00
   3   0   7   50.69    6.90
  -4   0  -7   17.60    4.40
  -4   0  -7   21.70    4.60
  -4   0  -7   22.10    5.10
   4   0   7   27.90    5.70
   4   0   7   21.60    5.40
   4   0   7   22.90    4.60
   4   0   7   26.30   48.90
  -5   0  -7    4.10    2.90
  -5   0  -7    2.10    2.60
   5   0   7  -14.70   76.09
   5   0   7    2.50    3.30
   5   0   7    1.60    2.60
  -6   0  -7    0.30    2.10
  -6   0  -7    0.20    2.00
   5  -1  -7    0.20    3.90
  -5   1   7   -0.70    2.10
   4  -1  -7  188.58   14.20
   4  -1  -7  200.88   17.70
  -4   1   7  209.08   13.90
  -4   1   7  210.18   11.50
   3  -1  -7   50.99    7.20
   3  -1  -7   52.89    7.60
   3  -1  -7   55.69    9.80
   3  -1  -7   75.89    9.90
  -3   1   7   40.90    6.10
  -3   1   7   59.79    5.60
   2  -1  -7   20.50    5.40
   2  -1  -7   16.60    4.80
   2  -1  -7   17.10    4.50
  -2   1   7   16.80    3.30
  -2   1   7   18.00    4.10
  -2   1   7   13.20    4.20
  -2   1   7   18.90    3.30
   1  -1  -7  189.18   11.90
   1  -1  -7  162.38   10.70
   1  -1  -7  188.68   11.90
  -1   1   7  175.78   10.60
  -1   1   7  174.08    9.10
  -1   1   7  176.38    9.00
   0  -1  -7    2.10    2.20
   0   1   7   -0.10    1.70
   0   1   7    0.50    1.20
   0   1   7    1.40    1.80
  -1  -1  -7  129.39    8.40
   1   1   7  128.49    7.80
  -2  -1  -7  647.44   27.90
   2   1   7  631.84   57.29
   2   1   7  616.94   28.50
   2   1   7  649.14   27.80
  -3  -1  -7  363.06   18.60
  -3  -1  -7  366.46   19.10
   3   1   7  355.76   55.09
   3   1   7  368.06   19.10
   3   1   7  414.06   19.70
   3   1   7  359.36   18.20
  -4  -1  -7   19.60    4.70
  -4  -1  -7   14.10    4.10
  -4  -1  -7   10.70    3.80
   4   1   7    2.70   48.30
   4   1   7   18.20    4.90
   4   1   7    7.70    3.10
  -5  -1  -7   32.30    5.60
  -5  -1  -7   18.80    4.40
  -5  -1  -7   11.30    4.20
   5   1   7   40.00   72.19
   5   1   7   15.20    4.80
  -6  -1  -7  128.99    8.70
  -6  -1  -7  122.99    8.20
   6   1   7  106.29    9.00
   5  -2  -7  147.19   11.80
  -5   2   7  139.29    7.70
   4  -2  -7   42.80    8.60
  -4   2   7   73.59    8.00
  -4   2   7   71.09    6.00
   3  -2  -7  139.59   17.00
   3  -2  -7  117.59   11.30
  -3   2   7  135.99    8.90
  -3   2   7  159.08   13.60
  -3   2   7  137.49   11.00
   2  -2  -7 1491.15   62.89
   2  -2  -7 1466.35   66.69
   2  -2  -7 1549.74   64.59
   2  -2  -7 1402.66   67.99
  -2   2   7 1589.44   63.59
  -2   2   7 1663.93   61.59
  -2   2   7 1658.63   61.19
   1  -2  -7  151.18   11.10
   1  -2  -7  129.59   13.00
   1  -2  -7  149.09   10.60
   1  -2  -7  146.79   10.40
  -1   2   7  163.08    8.70
  -1   2   7  158.28    8.80
  -1   2   7  142.09    9.70
   0  -2  -7  219.08   12.80
   0   2   7  220.88   10.80
   0   2   7  232.48   10.80
   0   2   7  230.28   11.70
  -1  -2  -7  351.76   17.90
   1   2   7  356.46   15.80
   1   2   7  354.16   16.60
   1   2   7  390.66   16.50
  -2  -2  -7 1546.55   59.29
  -2  -2  -7 1446.86   59.29
  -2  -2  -7 1395.76   58.49
   2   2   7 1489.15   98.09
   2   2   7 1501.75   59.19
   2   2   7 1431.96   57.79
  -3  -2  -7   63.49    7.50
  -3  -2  -7   38.50    8.90
  -3  -2  -7   52.09    6.40
   3   2   7   51.99    5.80
   3   2   7   60.79    7.60
   3   2   7    7.00   35.70
  -4  -2  -7   90.49    8.30
  -4  -2  -7   96.59    9.00
  -4  -2  -7   93.19    9.20
   4   2   7   91.49    9.40
   4   2   7   62.59   55.89
   4   2   7   96.29    8.20
  -5  -2  -7   78.59    7.60
  -5  -2  -7   52.09    7.70
  -5  -2  -7   87.89    9.50
   5   2   7  161.18   76.89
   5   2   7   51.19    7.80
  -6  -2  -7   67.29    6.00
  -6  -2  -7   65.09    7.40
   4  -3  -7  106.79   13.70
  -4   3   7   85.89    6.60
  -4   3   7   86.99   10.20
   3  -3  -7  971.50   51.29
   3  -3  -7 1104.69   61.19
  -3   3   7  913.31   41.50
  -3   3   7 1021.20   48.40
   2  -3  -7  243.78   19.00
   2  -3  -7  255.87   16.40
   2  -3  -7  236.98   16.30
  -2   3   7  267.07   13.90
  -2   3   7  241.68   15.00
  -2   3   7  260.67   12.30
  -2   3   7  255.97   13.30
   1  -3  -7  116.69    9.70
   1  -3  -7  109.29    9.70
   1  -3  -7  105.39    8.80
   1  -3  -7  124.89   12.50
  -1   3   7  105.69    7.10
  -1   3   7  110.39    8.80
  -1   3   7  112.29    6.70
  -1   3   7  118.49    7.50
   0  -3  -7   48.30    9.70
   0  -3  -7   48.50    6.50
   0  -3  -7   48.40   13.70
   0   3   7   47.10    5.40
   0   3   7   41.10    4.00
   0   3   7   47.90    5.30
   0   3   7   38.60    3.90
  -1  -3  -7  197.58   11.60
  -1  -3  -7  185.88   11.90
  -1  -3  -7  183.78   12.00
   1   3   7  189.88   11.50
   1   3   7  195.48   10.10
   1   3   7  177.48   12.00
   1   3   7  186.88    9.60
  -2  -3  -7  748.03   33.20
  -2  -3  -7  747.73   34.10
  -2  -3  -7  758.02   34.10
   2   3   7  806.72   31.90
   2   3   7  771.62   34.20
   2   3   7  801.12   32.20
   2   3   7  749.42   83.39
  -3  -3  -7  280.77   16.70
  -3  -3  -7  298.37   16.20
  -3  -3  -7  306.87   17.20
   3   3   7  236.58   57.59
   3   3   7  318.57   17.60
  -4  -3  -7    4.10    3.20
  -4  -3  -7    4.40    3.90
  -4  -3  -7   -0.70    2.40
   4   3   7    3.00    3.20
   4   3   7   -2.30    2.20
   4   3   7   38.90   72.09
  -5  -3  -7  172.58   11.20
  -5  -3  -7  167.08   12.20
  -5  -3  -7  157.28   13.00
   5   3   7   40.20   84.29
   5   3   7  150.58   13.20
  -6  -3  -7   -0.90    2.00
  -6  -3  -7    1.50    2.60
   6   3   7    3.40    3.40
   4  -4  -7   10.00    5.20
  -4   4   7    7.90    2.40
   3  -4  -7   14.00    6.40
  -3   4   7   -0.50    2.10
  -3   4   7   14.20    6.00
  -3   4   7    4.90    3.20
   2  -4  -7  819.02   43.60
   2  -4  -7  918.91   39.90
  -2   4   7  850.71   36.60
  -2   4   7  886.11   35.20
  -2   4   7  819.92   38.50
  -2   4   7  869.81   36.40
   1  -4  -7  723.63   33.70
   1  -4  -7  718.63   37.30
   1  -4  -7  720.23   34.20
  -1   4   7  695.93   32.00
  -1   4   7  748.33   29.80
  -1   4   7  735.23   30.90
  -1   4   7  711.43   32.80
   0  -4  -7 1339.47   56.29
   0  -4  -7 1224.68   54.79
   0  -4  -7 1375.86   56.19
   0  -4  -7 1337.17   59.39
   0   4   7 1415.66   53.29
   0   4   7 1292.27   55.09
   0   4   7 1392.16   52.39
   0   4   7 1376.76   53.19
  -1  -4  -7  190.68   12.70
  -1  -4  -7  204.78   12.90
  -1  -4  -7  208.08   11.90
   1   4   7  187.98   10.40
   1   4   7  192.28   10.50
   1   4   7  177.48   12.00
   1   4   7  217.08   10.70
  -2  -4  -7  113.49    8.60
  -2  -4  -7  103.69    9.30
  -2  -4  -7  125.29   10.00
  -2  -4  -7  110.99   10.90
   2   4   7  109.59    7.50
   2   4   7  118.89    9.50
   2   4   7  115.09    7.70
   2   4   7  173.98   62.89
  -3  -4  -7  364.76   20.60
  -3  -4  -7  402.26   23.00
  -3  -4  -7  337.87   21.80
   3   4   7  374.26   23.10
   3   4   7  417.96   18.90
   3   4   7  326.57   80.09
  -4  -4  -7  520.85   24.80
  -4  -4  -7  511.05   26.30
  -4  -4  -7  534.25   27.30
   4   4   7  544.15   28.10
   4   4   7  326.97  105.09
  -5  -4  -7  349.87   19.70
  -5  -4  -7  368.96   18.00
   5   4   7  344.07   21.70
  -6  -4  -7   10.10    3.20
   6   4   7   15.40    4.70
   4  -5  -7  164.18   12.20
  -4   5   7  184.58    9.40
   3  -5  -7  359.96   22.90
   3  -5  -7  385.06   24.30
  -3   5   7  387.86   18.40
  -3   5   7  388.56   18.60
   2  -5  -7  155.08   15.70
  -2   5   7  145.59    9.10
  -2   5   7  156.58   10.10
  -2   5   7  152.98   10.30
   1  -5  -7    4.30    3.50
   1  -5  -7    0.20    4.10
  -1   5   7    2.60    3.40
  -1   5   7    0.30    2.00
  -1   5   7    3.70    2.30
  -1   5   7    4.30    2.10
   0  -5  -7  714.23   33.20
   0  -5  -7  708.33   34.00
   0  -5  -7  759.72   37.30
   0   5   7  764.62   30.00
   0   5   7  700.13   32.90
   0   5   7  687.63   33.10
   0   5   7  700.33   30.60
  -1  -5  -7   74.19   10.00
  -1  -5  -7   67.49    8.10
   1   5   7   67.29    5.40
   1   5   7   67.69    7.90
   1   5   7   71.19    5.90
   1   5   7   74.49    6.20
  -2  -5  -7  133.29   10.80
  -2  -5  -7  133.29   11.30
  -2  -5  -7  135.39    9.50
  -2  -5  -7  146.29   13.00
   2   5   7  150.78    8.50
   2   5   7  137.99    9.10
   2   5   7  145.79   11.50
   2   5   7  133.19    9.00
  -3  -5  -7   35.90    6.50
  -3  -5  -7   26.30    6.80
  -3  -5  -7   22.10    5.70
  -3  -5  -7   30.20    4.90
   3   5   7   29.90    4.70
   3   5   7   24.60    4.70
   3   5   7   36.40    6.90
  -4  -5  -7  271.97   16.40
  -4  -5  -7  239.98   17.00
  -4  -5  -7  246.88   18.20
  -4  -5  -7  259.17   14.20
   4   5   7  239.78   14.50
   4   5   7  255.47   17.60
  -5  -5  -7  400.96   25.00
  -5  -5  -7  445.36   23.10
  -5  -5  -7  557.64   35.40
   5   5   7  447.36   25.50
  -6  -5  -7   82.99    7.00
   6   5   7   78.89    8.80
   3  -6  -7   34.10    7.30
   3  -6  -7   15.40    6.20
  -3   6   7   23.40    3.90
   2  -6  -7  175.88   15.70
  -2   6   7  154.88   10.30
  -2   6   7  209.58   16.60
  -2   6   7  161.78    9.50
   1  -6  -7  -21.60  111.79
   1  -6  -7   33.10    8.30
  -1   6   7   30.80    4.30
  -1   6   7   35.20    5.10
  -1   6   7   23.80    4.30
   0  -6  -7   97.39  113.79
   0  -6  -7   13.50    4.50
   0  -6  -7   10.30    5.60
   0   6   7    8.00    2.80
   0   6   7   11.30    2.90
   0   6   7    7.40    3.00
  -1  -6  -7  123.49   12.70
  -1  -6  -7  110.89   10.20
  -1  -6  -7  110.49   10.90
   1   6   7  125.69    8.60
   1   6   7  124.59    8.70
   1   6   7  130.09    8.10
   1   6   7  148.29   15.30
  -2  -6  -7    0.40    3.50
  -2  -6  -7   -1.20    3.30
  -2  -6  -7    0.40    3.10
   2   6   7   -1.40    2.00
   2   6   7    4.90    2.60
   2   6   7    4.90    2.70
   2   6   7   -1.80    3.40
  -3  -6  -7  459.25   25.50
  -3  -6  -7  477.05   24.60
  -3  -6  -7  469.25   27.00
   3   6   7  491.15   22.90
   3   6   7  441.56   22.70
   3   6   7  480.55   26.00
  -4  -6  -7   21.10    5.50
  -4  -6  -7   32.10    9.70
  -4  -6  -7   30.50    7.20
   4   6   7   33.50    9.20
   4   6   7   27.50    6.10
  -5  -6  -7  583.84   26.70
  -5  -6  -7  559.44   29.50
   5   6   7  492.25   25.10
   5   6   7  573.64   29.80
  -6  -6  -7   43.30    7.40
  -6  -6  -7   38.70    4.90
   6   6   7   47.10    7.00
   3  -7  -7  141.49   10.00
   3  -7  -7  124.79   10.70
   2  -7  -7  228.68   17.40
   2  -7  -7  214.88   16.20
  -2   7   7  219.68   11.20
  -2   7   7  223.98   12.30
   1  -7  -7  -27.50  122.49
   1  -7  -7   12.90    5.70
   1  -7  -7   10.90    5.60
  -1   7   7   16.60    3.30
  -1   7   7   20.20    4.60
  -1   7   7   16.70    3.90
   0  -7  -7  170.08   14.90
   0  -7  -7   90.79  108.89
   0   7   7  146.59   10.00
   0   7   7  150.18   10.50
   0   7   7  162.48    9.60
  -1  -7  -7   23.20    7.10
  -1  -7  -7   22.80    6.30
   1   7   7   26.40    4.00
   1   7   7   26.20    4.50
  -2  -7  -7  222.98   14.30
  -2  -7  -7  209.98   16.50
   2   7   7  212.88   12.70
   2   7   7  209.38   11.60
   2   7   7  188.68   14.80
  -3  -7  -7  117.99   12.50
  -3  -7  -7  113.09   10.10
   3   7   7  108.59   11.50
   3   7   7  113.89    8.00
   3   7   7   94.99    8.70
  -4  -7  -7    6.80    3.90
  -4  -7  -7    4.50    4.10
   4   7   7   13.50    5.00
   4   7   7   10.20    3.70
   4   7   7    9.20    5.00
  -5  -7  -7  114.19    8.70
  -5  -7  -7  104.39   12.40
   5   7   7   99.49    8.50
   5   7   7  138.99   14.20
  -6  -7  -7    1.30    2.50
  -6  -7  -7   -1.00    3.40
   6   7   7    1.50    2.80
   2  -8  -7  230.08   16.10
   2  -8  -7  231.18   14.10
  -2   8   7  216.78   11.60
  -2   8   7  219.98   10.50
   1  -8  -7  377.56   23.70
   1  -8  -7  371.66   21.90
   1  -8  -7  -36.80  164.38
  -1   8   7  373.76   17.00
  -1   8   7  348.67   17.70
   0  -8  -7  461.95   26.80
   0  -8  -7  488.75   28.50
   0   8   7  521.55   27.00
   0   8   7  441.66   22.00
   0   8   7  458.55   21.20
  -1  -8  -7   75.09   13.30
  -1  -8  -7   77.79   11.50
  -1  -8  -7   43.00    8.00
   1   8   7   42.00    5.80
   1   8   7   64.29    5.80
   1   8   7   45.20    5.80
  -2  -8  -7   38.60    7.70
   2   8   7   50.09    6.40
   2   8   7   39.80    6.00
   2   8   7   38.40    5.00
  -3  -8  -7  345.57   21.80
   3   8   7  346.07   16.60
   3   8   7  320.97   17.70
  -4  -8  -7  330.17   20.70
   4   8   7  327.37   17.60
   4   8   7  324.57   20.50
  -5  -8  -7    6.60    3.60
  -5  -8  -7   10.60    4.30
   5   8   7    4.80    3.00
   5   8   7   13.10    4.50
   1  -9  -7    6.60    3.40
   1  -9  -7    6.60    4.30
  -1   9   7   10.50    2.30
  -1   9   7    6.50    2.30
   0  -9  -7  100.59   10.20
   0  -9  -7  100.99   13.60
   0   9   7  106.79    7.80
   0   9   7  103.89    7.10
  -1  -9  -7   49.10   13.60
  -1  -9  -7   58.19    8.90
  -1  -9  -7   56.49   13.40
   1   9   7   31.20    4.60
   1   9   7   41.90    4.90
  -2  -9  -7   25.90   13.80
  -2  -9  -7   32.60    7.10
   2   9   7   21.70    4.10
   2   9   7   22.60    3.70
  -3  -9  -7  126.69   11.90
   3   9   7  122.29    9.20
   3   9   7  125.79    9.50
   4   9   7   13.00    3.40
  -5  -9  -7  126.69    9.90
  -5  -9  -7  101.39    7.20
   5   9   7  105.39    7.20
   0 -10  -7   52.59    5.80
   0 -10  -7   41.50    6.40
   0  10   7   47.60    4.20
   0  10   7   51.59    4.90
  -1 -10  -7   36.00    6.10
   1  10   7   24.60    3.90
   1  10   7   23.30    3.30
  -2 -10  -7   91.89    8.90
   2  10   7   93.89    7.30
   2  10   7   93.09    6.40
  -3 -10  -7   74.69    7.90
   3  10   7   68.69    6.30
  -4 -10  -7   36.00    5.00
   4  10   7   45.20    5.00
  -2 -11  -7   66.59    6.10
   2  11   7   79.29    6.30
  -2 -10   8   17.60    4.50
  -1 -10   8   14.00    4.50
  -1 -10   8    8.70    3.00
   0 -10   8   22.60    3.50
   0 -10   8   26.50    5.00
  -3  -9   8    0.30    2.30
  -2  -9   8   -4.50    2.40
  -1  -9   8  233.88   17.50
   0  -9   8  402.46   20.00
   0  -9   8  438.06   26.80
   1  -9   8    5.50    3.40
   2  -9   8  394.06   19.00
   4   8  -8    0.70    2.30
  -4  -8   8    4.80    2.60
   3   8  -8  120.49    9.40
  -3  -8   8  136.29    9.90
  -2  -8   8  165.28   11.50
  -1  -8   8    3.30    3.80
  -1  -8   8   -3.30    2.70
   0  -8   8  969.60   41.00
   0  -8   8  925.81   43.60
   1  -8   8  239.08   14.10
   1  -8   8  276.77   17.30
   2  -8   8   28.90    5.70
   4   7  -8  140.29   10.90
   4   7  -8  132.69    9.90
  -4  -7   8  145.59    9.10
  -4  -7   8  148.19    8.80
   3   7  -8    3.70    3.10
  -3  -7   8   -0.20    2.70
  -3  -7   8    0.80    2.70
  -2  -7   8  208.28   13.10
  -2  -7   8  226.08   15.60
  -2  -7   8  213.98   13.70
  -1  -7   8    7.00    3.50
  -1  -7   8    9.70    4.90
   0  -7   8   34.10    5.90
   0  -7   8   24.80    7.20
   1  -7   8   11.90    4.30
   1  -7   8    5.70    4.20
   2  -7   8   68.49    8.50
   2  -7   8   45.30    7.10
   2  -7   8   61.79    7.00
   3  -7   8  209.98   13.60
   5   6  -8   23.40    4.20
   5   6  -8   25.40    4.30
  -5  -6   8   30.50    3.60
   4   6  -8  129.29   14.70
   4   6  -8  101.59    9.20
  -4  -6   8   99.69    9.00
   3   6  -8  128.39   10.50
  -3  -6   8  145.89   10.40
  -3  -6   8  133.49    9.60
  -2  -6   8  299.27   16.20
  -2  -6   8  306.07   17.00
  -1  -6   8  134.19   11.90
  -1  -6   8  131.39    9.50
  -1  -6   8  120.99    9.90
   0  -6   8  145.79   12.50
   0  -6   8  132.09   10.20
   0  -6   8  124.99    9.60
   1  -6   8    8.90    4.30
   1  -6   8    9.00    3.60
   1  -6   8    4.40    3.40
   1  -6   8   13.40    3.60
   2  -6   8   14.50    5.10
   2  -6   8   13.00    4.00
   2  -6   8   14.30    4.40
   2  -6   8   20.70    5.90
   3  -6   8  148.49   12.00
   4  -6   8   16.30    4.20
   5   5  -8  313.57   16.00
   5   5  -8  257.27   15.90
  -5  -5   8  315.67   14.40
   4   5  -8  236.28   14.90
  -4  -5   8  215.98   12.40
  -4  -5   8  221.28   12.00
  -4  -5   8  238.18   13.10
   3   5  -8 1241.68   51.29
   3   5  -8 1114.39   49.90
   3   5  -8 1145.69   49.90
  -3  -5   8 1184.98   48.80
  -3  -5   8 1198.38   45.40
  -3  -5   8 1216.58   50.09
  -2  -5   8 1261.17   49.99
  -2  -5   8 1171.98   50.49
  -1  -5   8   21.30    4.60
  -1  -5   8   20.40    5.40
  -1  -5   8   24.80    4.50
   0  -5   8   51.39    6.90
   0  -5   8   45.40    7.30
   0  -5   8   53.89    6.30
   0  -5   8   47.30    7.00
   1  -5   8   69.49    7.30
   1  -5   8   60.79    8.50
   1  -5   8   59.39    8.40
   1  -5   8   67.49    7.90
   1  -5   8   64.69    7.90
   2  -5   8  377.96   19.60
   2  -5   8  390.66   19.30
   2  -5   8  358.86   21.50
   2  -5   8  368.46   20.80
   3  -5   8  370.66   18.90
   3  -5   8  369.06   21.20
   4  -5   8   90.49    7.50
   4  -5   8  139.19   12.90
   5   4  -8  151.98   10.50
   5   4  -8  168.38   11.20
  -5  -4   8  170.08    9.70
  -5  -4   8  166.88    9.30
   4   4  -8  118.59   10.60
  -4  -4   8  115.29    8.80
  -4  -4   8  120.09    8.90
  -4  -4   8  124.59   10.70
   3   4  -8  171.68   12.40
   3   4  -8  159.48   12.50
   3   4  -8  168.28   12.40
  -3  -4   8  168.98   11.10
  -3  -4   8  175.38   11.00
  -3  -4   8  191.98   10.10
   2   4  -8  304.37   16.30
  -2  -4   8  307.37   16.10
  -2  -4   8  319.67   13.40
  -2  -4   8  311.37   16.60
  -1  -4   8   35.30    5.50
  -1  -4   8   30.50    4.60
  -1  -4   8   37.60    6.80
  -1  -4   8   22.50    5.60
   0  -4   8   52.19    9.10
   0  -4   8   56.79    6.70
   0  -4   8   64.69    6.60
   0  -4   8   54.29    7.50
   0  -4   8   49.50    6.20
   1  -4   8  219.38   14.70
   1  -4   8  215.08   12.70
   1  -4   8  222.88   13.80
   1  -4   8  220.78   14.20
   2  -4   8  134.59   11.10
   2  -4   8  105.69    8.80
   2  -4   8  109.09   10.30
   2  -4   8  103.49    8.70
   2  -4   8  112.39   10.00
   3  -4   8  115.29    9.20
   3  -4   8  102.09   10.10
   4  -4   8   76.59    7.60
   4  -4   8   78.49    9.30
  -5   4  -8   69.99    5.40
   5  -4   8   59.09    7.00
   5   3  -8    4.80    3.20
  -5  -3   8    4.30    2.20
  -5  -3   8    2.60    2.60
   4   3  -8  319.27   18.40
   4   3  -8  286.37   17.60
   4   3  -8  228.48   18.10
  -4  -3   8  324.17   16.70
  -4  -3   8  269.17   15.90
  -4  -3   8  315.17   16.00
   3   3  -8  186.88   13.30
   3   3  -8  164.68   12.50
  -3  -3   8  178.78   10.70
  -3  -3   8  184.68   11.50
  -3  -3   8  188.58   11.80
   2   3  -8  122.69   10.70
   2   3  -8  117.39    9.70
   2   3  -8  117.09    9.00
  -2  -3   8  121.49    7.30
  -2  -3   8  123.49    8.50
  -2  -3   8  119.19    9.00
   1   3  -8   59.89    5.50
  -1  -3   8   58.99    6.10
  -1  -3   8   62.39    6.70
  -1  -3   8   60.79    3.70
  -1  -3   8   63.49    8.40
  -1  -3   8   53.39    6.20
  -1  -3   8   62.09    6.30
   0  -3   8  858.41   37.00
   0  -3   8  951.50   38.70
   0  -3   8  883.21   37.90
   0  -3   8  922.71   39.80
   0  -3   8  868.91   37.50
   1  -3   8   72.49    6.70
   1  -3   8   83.99    8.30
   1  -3   8   83.49    7.90
   1  -3   8   80.19    6.70
   1  -3   8   76.39    7.30
   2  -3   8    1.80    2.70
   3  -3   8   -0.80    2.70
   3  -3   8    0.60    2.90
   4  -3   8  310.87   17.00
   4  -3   8  305.77   18.80
  -5   3  -8    0.90    2.10
   5  -3   8    5.20    3.70
   5   2  -8  114.19    9.60
  -5  -2   8  124.79    7.90
  -5  -2   8  116.99    8.40
   4   2  -8  133.59   12.90
   4   2  -8  126.79   11.40
   4   2  -8  142.89   11.90
  -4  -2   8  129.59   10.10
   3   2  -8  613.84   33.30
   3   2  -8  600.34   29.40
  -3  -2   8  615.44   28.20
  -3  -2   8  576.24   25.70
  -3  -2   8  557.14   27.40
   2   2  -8    2.00    2.60
   2   2  -8    2.00    3.10
   2   2  -8    2.90    3.10
  -2  -2   8    2.50    3.00
  -2  -2   8    5.30    2.80
  -2  -2   8    2.50    2.40
   1   2  -8 1073.79   43.60
  -1  -2   8 1033.10   43.10
  -1  -2   8 1084.79   45.50
  -1  -2   8 1107.29   44.30
  -1  -2   8 1045.60   40.80
   0   2  -8    4.10    2.00
   0  -2   8   11.40    3.00
   0  -2   8    7.60   23.90
   0  -2   8    7.60    2.90
   0  -2   8   12.50    1.70
   0  -2   8   11.00    4.10
   0  -2   8   10.80    3.10
   1  -2   8  838.12   35.30
   1  -2   8  822.52   36.00
   1  -2   8  828.62   35.50
   1  -2   8  890.41   36.80
   2  -2   8  202.98   13.30
   2  -2   8  220.68   13.20
   2  -2   8  208.48   12.10
   2  -2   8  200.68   12.10
   3  -2   8   55.29    8.30
   3  -2   8   62.49    7.00
   3  -2   8   69.29    8.10
   4  -2   8  197.78   17.80
   4  -2   8  188.48   19.20
  -5   2  -8   85.49    7.30
   5  -2   8   91.39    9.70
   5  -2   8   82.59    7.60
  -6   2  -8  453.55   19.30
   5   1  -8    5.40    3.20
  -5  -1   8   15.20    3.10
  -5  -1   8    8.70    3.30
   4   1  -8    5.10    3.60
   4   1  -8   -3.30    4.60
   4   1  -8    9.70    4.40
  -4  -1   8    6.90    3.40
   3   1  -8   62.79    8.50
   3   1  -8   81.89    9.80
   3   1  -8   91.59   10.20
  -3  -1   8   79.59    8.80
  -3  -1   8   86.19    8.30
  -3  -1   8   78.49    7.90
   2   1  -8  204.28   13.40
   2   1  -8  203.48   12.90
  -2  -1   8  200.18   10.70
  -2  -1   8  197.88   12.10
  -2  -1   8  202.68   12.20
   1   1  -8  428.36   19.90
   1   1  -8  389.06   20.40
  -1  -1   8  398.56   18.70
  -1  -1   8  412.86   17.10
  -1  -1   8  427.46   19.70
  -1  -1   8  409.26   19.00
   0   1  -8  312.47   15.20
   0  -1   8  291.87   15.40
   0  -1   8  316.57   15.10
   0  -1   8  323.27   15.80
   0  -1   8  328.27   13.10
  -1   1  -8   24.20    3.60
   1  -1   8   23.30    4.30
   1  -1   8   34.70   16.80
   1  -1   8   31.30    4.60
   1  -1   8   30.80    4.90
   1  -1   8   30.20    4.30
  -2   1  -8  446.06   19.70
   2  -1   8  430.36   21.30
   2  -1   8  442.46   21.90
   2  -1   8  439.76   20.90
   2  -1   8  429.66   41.10
   2  -1   8  445.16   20.80
  -3   1  -8  422.86   20.00
   3  -1   8  440.66   52.49
   3  -1   8  404.26   22.50
   3  -1   8  489.65   24.70
   3  -1   8  399.96   20.70
  -4   1  -8  373.06   19.40
  -4   1  -8  381.26   21.50
   4  -1   8  333.97   58.89
   4  -1   8  384.76   19.80
   4  -1   8  378.46   21.20
  -5   1  -8   27.00    4.80
  -5   1  -8   23.40    4.50
   5  -1   8   25.60    4.60
   5  -1   8   28.40    5.60
  -6   1  -8    6.30    2.10
  -6   1  -8    9.80    2.50
   5   0  -8   66.79    6.80
   5   0  -8   50.39    8.30
  -5   0   8   57.19    5.10
  -5   0   8   63.59    5.90
   4   0  -8   51.59    8.20
   4   0  -8   35.80    8.50
  -4   0   8   51.09    7.40
   3   0  -8   21.20    5.50
   3   0  -8   10.00    4.20
  -3   0   8    6.80    3.30
  -3   0   8   13.20    5.10
   2   0  -8  445.66   24.80
   2   0  -8  497.15   24.50
   2   0  -8  511.25   25.50
  -2   0   8  461.95   25.90
  -2   0   8  506.75   21.50
   1   0  -8 1070.99   43.60
   1   0  -8 1000.00   44.10
   1   0  -8 1010.00   45.10
  -1   0   8 1039.00   42.40
  -1   0   8 1020.80   40.30
  -1   0   8 1061.49   42.70
   0   0  -8  298.47   15.20
   0   0   8  311.47   12.90
   0   0   8  310.57   15.00
   0   0   8  264.37   17.50
  -1   0  -8  186.58   10.40
   1   0   8  183.68   10.60
   1   0   8  173.88   10.50
  -2   0  -8   56.89    5.70
   2   0   8   65.99   26.10
   2   0   8   72.19    7.20
   2   0   8   62.99    6.00
   2   0   8   54.99    6.10
   2   0   8   63.89    5.80
  -3   0  -8    1.70    2.30
   3   0   8   -6.20   30.90
   3   0   8   -2.20    2.40
   3   0   8    0.50    2.20
   3   0   8    0.70    2.30
   3   0   8   -3.50    2.50
  -4   0  -8  134.69   10.20
  -4   0  -8  132.49   10.50
  -4   0  -8  138.79   10.80
   4   0   8  138.99   11.50
   4   0   8  140.09   10.90
   4   0   8  155.38   10.80
   4   0   8  103.09   51.09
   5   0   8  102.19   77.19
  -6   0  -8  104.29    7.20
  -6   0  -8  102.09    7.10
   5  -1  -8  106.19   11.50
  -5   1   8  147.49    9.10
   4  -1  -8    7.80    5.00
   4  -1  -8   15.90    5.20
  -4   1   8   17.80    4.80
  -4   1   8   15.70    4.00
   3  -1  -8   57.69    8.40
   3  -1  -8  102.39   11.70
   3  -1  -8   93.39   10.00
   3  -1  -8  105.69   14.60
  -3   1   8   75.09    8.10
  -3   1   8   79.79    6.50
   2  -1  -8    2.50    3.70
   2  -1  -8    1.70    3.00
   2  -1  -8    2.90    3.40
  -2   1   8    1.60    2.10
  -2   1   8    9.80    4.20
  -2   1   8    2.50    2.70
   1  -1  -8  128.79   10.10
   1  -1  -8  118.69    9.30
   1  -1  -8  115.79    9.90
  -1   1   8  124.49    7.50
  -1   1   8  127.79    8.80
   0  -1  -8   45.40    6.50
   0  -1  -8   38.90    6.50
   0  -1  -8   39.60    5.50
   0   1   8   42.30    4.30
   0   1   8   43.10    4.90
   0   1   8   52.19    4.90
  -1  -1  -8  586.74   26.30
   1   1   8  557.44   25.40
   1   1   8  609.44   23.90
   1   1   8  594.24   25.70
  -2  -1  -8  104.39    8.70
  -2  -1  -8  106.49    8.20
  -2  -1  -8  107.79    8.80
   2   1   8   99.49    8.10
   2   1   8  109.09    8.30
   2   1   8  107.79    7.60
   2   1   8  115.89    8.30
   2   1   8  122.99   31.40
  -3  -1  -8  586.24   26.60
  -3  -1  -8  537.05   26.10
  -3  -1  -8  497.85   30.40
   3   1   8  569.54   29.10
   3   1   8  578.24   26.70
   3   1   8  622.74   71.39
   3   1   8  590.84   25.90
  -4  -1  -8    0.50    2.80
  -4  -1  -8    1.20    2.80
  -4  -1  -8    1.30    3.30
   4   1   8  -63.39   49.30
   4   1   8   -1.10    2.30
   4   1   8    4.30    3.30
  -5  -1  -8  870.01   47.30
  -5  -1  -8  941.41   41.50
  -5  -1  -8 1016.20   41.20
   5   1   8  962.10   40.90
   5   1   8  930.41   42.50
  -6  -1  -8   55.29    5.40
  -6  -1  -8   40.50    5.00
   5  -2  -8  260.77   15.10
  -5   2   8  248.48   12.70
   4  -2  -8   19.60    5.60
   4  -2  -8   18.50    6.90
  -4   2   8   17.70    4.00
  -4   2   8   24.80    5.20
   3  -2  -8   70.59    9.70
   3  -2  -8   93.79   18.20
   2  -2  -8   -0.10    3.30
   2  -2  -8    2.40    3.80
   2  -2  -8    0.70    4.60
   2  -2  -8    4.70    3.90
  -2   2   8   -0.70    2.40
  -2   2   8    0.30    2.30
  -2   2   8    3.50    2.10
   1  -2  -8  405.96   21.60
   1  -2  -8  371.26   20.30
  -1   2   8  426.16   18.50
  -1   2   8  412.16   20.20
  -1   2   8  427.26   18.40
  -1   2   8  383.36   18.10
   0  -2  -8  232.08   14.90
   0  -2  -8  237.38   17.50
   0  -2  -8  270.87   15.00
   0   2   8  266.87   14.10
   0   2   8  264.97   13.50
   0   2   8  268.57   12.50
   0   2   8  270.47   12.50
  -1  -2  -8  786.42   35.10
  -1  -2  -8  751.62   34.40
  -1  -2  -8  802.32   35.00
   1   2   8  799.72   33.50
   1   2   8  853.11   32.30
  -2  -2  -8    6.90    3.20
  -2  -2  -8   14.90    4.20
  -2  -2  -8   13.50    4.10
   2   2   8   16.00   34.90
   2   2   8   11.80    3.70
   2   2   8   12.70    3.20
  -3  -2  -8 2111.79   80.59
  -3  -2  -8 1938.51   79.39
  -3  -2  -8 1925.61   80.09
   3   2   8 2012.30   80.29
   3   2   8 2020.50   78.49
  -4  -2  -8   98.09    9.30
  -4  -2  -8   90.29    8.60
  -4  -2  -8   99.39    9.60
   4   2   8   36.80   62.09
   4   2   8   98.39    9.70
   4   2   8   89.89    8.10
  -5  -2  -8  423.16   21.00
  -5  -2  -8  444.66   22.30
   5   2   8  382.66   22.70
  -6  -2  -8   12.70    3.10
  -6  -2  -8   11.20    3.40
   6   2   8    8.10    3.40
   4  -3  -8  122.89   12.60
  -4   3   8  130.29    9.90
  -4   3   8  139.29    8.20
   3  -3  -8  382.16   25.90
   3  -3  -8  398.86   22.10
  -3   3   8  415.56   21.60
  -3   3   8  350.16   25.00
  -3   3   8  417.96   19.10
   2  -3  -8   -0.90    4.50
   2  -3  -8    4.60    4.10
   2  -3  -8    4.40    4.50
  -2   3   8    6.20    2.50
  -2   3   8    3.80    2.40
  -2   3   8    4.90    3.30
   1  -3  -8    6.60    3.80
   1  -3  -8    4.30    3.80
   1  -3  -8    6.20    5.10
   1  -3  -8    4.70    3.60
  -1   3   8    4.10    2.10
  -1   3   8    2.20    2.60
  -1   3   8    1.60    2.00
   0  -3  -8  839.32   36.20
   0  -3  -8  833.82   37.20
   0  -3  -8  824.82   37.10
   0   3   8  839.62   34.00
   0   3   8  812.42   33.80
   0   3   8  852.91   34.10
   0   3   8  805.42   35.80
   0   3   8  838.42   35.00
  -1  -3  -8 1319.07   53.99
  -1  -3  -8 1305.37   54.89
  -1  -3  -8 1366.06   55.19
   1   3   8 1295.27   51.79
   1   3   8 1261.67   52.39
   1   3   8 1421.56   52.39
   1   3   8 1309.87   51.69
   1   3   8 1286.97   53.79
  -2  -3  -8   29.70    5.10
  -2  -3  -8   46.60    7.30
  -2  -3  -8   50.99    6.90
   2   3   8   -1.90   42.60
   2   3   8   32.30    5.50
  -3  -3  -8    7.10    3.50
   3   3   8    3.70   52.59
  -4  -3  -8  483.45   27.00
  -4  -3  -8  475.45   24.70
  -4  -3  -8  456.75   23.30
   4   3   8  525.95   96.19
   4   3   8  481.35   25.50
   5   3   8  130.49   99.49
  -6  -3  -8   53.79    6.10
  -6  -3  -8   57.69    5.10
   6   3   8   41.80    6.20
   4  -4  -8   45.60    7.80
  -4   4   8   49.99    5.90
  -4   4   8   48.20    4.40
   3  -4  -8  113.29   11.00
   3  -4  -8  114.79   13.20
  -3   4   8  118.99    8.10
  -3   4   8  118.99   10.10
   2  -4  -8   56.39   10.50
   2  -4  -8   52.19    7.50
  -2   4   8   69.39    6.10
  -2   4   8   49.99    6.00
   1  -4  -8  382.36   25.00
   1  -4  -8  368.36   21.10
   1  -4  -8  374.86   22.10
  -1   4   8  382.16   20.50
  -1   4   8  396.26   18.50
  -1   4   8  376.06   18.50
  -1   4   8  404.66   17.80
   0  -4  -8   68.69    7.10
   0  -4  -8   82.39   11.60
   0  -4  -8   79.69    9.30
   0  -4  -8   55.59    8.00
   0   4   8   78.19    6.50
   0   4   8   73.09    7.70
   0   4   8   69.09    7.00
   0   4   8   68.49    5.90
  -1  -4  -8   88.29    7.80
  -1  -4  -8   91.49    8.60
  -1  -4  -8  103.09   10.90
   1   4   8   93.09    9.60
   1   4   8   92.09    6.50
   1   4   8   80.79    6.30
   1   4   8   75.49    7.90
  -2  -4  -8  617.74   27.90
  -2  -4  -8  613.64   29.20
  -2  -4  -8  595.94   33.40
  -2  -4  -8  607.04   29.50
   2   4   8  566.04   26.20
   2   4   8  701.43  104.39
   2   4   8  628.84   26.60
  -3  -4  -8 1043.10   47.40
  -3  -4  -8 1054.59   47.00
  -3  -4  -8 1061.49   45.50
   3   4   8 1243.98  185.08
   3   4   8 1128.79   47.80
  -4  -4  -8   14.60    4.20
  -4  -4  -8   26.80    6.00
  -4  -4  -8   14.40    5.20
   4   4   8   44.40   77.89
   4   4   8   17.60    5.00
  -5  -4  -8 1283.67   53.49
  -5  -4  -8 1287.77   51.19
  -5  -4  -8 1144.49   55.69
   5   4   8 1270.17   55.39
  -6  -4  -8    1.00    2.40
   6   4   8   -0.40    3.00
   4  -5  -8   18.20    4.80
  -4   5   8   16.90    2.60
   3  -5  -8    1.10    3.90
   3  -5  -8    8.70    6.50
  -3   5   8    4.10    4.00
  -3   5   8    6.40    2.30
   2  -5  -8  328.77   19.00
   2  -5  -8  305.77   22.70
  -2   5   8  336.77   19.50
  -2   5   8  357.66   17.30
  -2   5   8  334.37   17.80
  -2   5   8  361.06   16.50
   1  -5  -8  600.24   28.40
   1  -5  -8  555.84   32.10
  -1   5   8  568.54   25.60
  -1   5   8  562.64   25.10
  -1   5   8  492.55   27.00
  -1   5   8  568.34   24.00
   0  -5  -8   49.50    7.50
   0  -5  -8   48.30    8.40
   0  -5  -8   61.59   10.50
   0   5   8   61.89    5.60
   0   5   8   57.99    5.10
   0   5   8   58.69    7.50
   0   5   8   55.69    5.60
  -1  -5  -8   13.80    3.90
  -1  -5  -8    9.50    7.40
  -1  -5  -8    7.90    5.70
  -1  -5  -8    5.70    4.20
   1   5   8    7.30    2.50
   1   5   8    9.90    3.90
   1   5   8    9.00    3.10
  -2  -5  -8    3.10    3.40
  -2  -5  -8   10.90    4.50
  -2  -5  -8    0.30    3.80
   2   5   8   12.10    4.70
   2   5   8    5.90    2.60
   2   5   8    5.40    2.60
  -3  -5  -8   12.70    4.50
  -3  -5  -8   26.50    6.50
  -3  -5  -8   15.60    6.20
  -3  -5  -8   24.10    4.80
   3   5   8   14.30    4.80
   3   5   8   16.90    4.20
   3   5   8   16.90    3.90
  -4  -5  -8    3.30    5.10
  -4  -5  -8   11.60    5.10
  -4  -5  -8    2.30    3.70
  -4  -5  -8    5.50    5.20
   4   5   8    5.50    5.60
   4   5   8    1.90    3.10
  -5  -5  -8   13.90    4.40
   5   5   8   13.10    4.90
  -6  -5  -8   78.69    6.70
   6   5   8   77.19    8.20
   3  -6  -8  200.98   14.10
   3  -6  -8  181.78   13.80
  -3   6   8  203.68   10.60
   2  -6  -8  176.18   15.40
  -2   6   8  172.28    9.40
  -2   6   8  168.68   10.40
  -1   6   8    1.90    3.20
  -1   6   8    1.30    2.70
   0  -6  -8  315.07   21.70
   0  -6  -8  313.47   18.30
   0   6   8  310.57   16.00
   0   6   8  327.37   15.10
   0   6   8  298.67   16.30
   0   6   8  283.57   18.00
  -1  -6  -8   31.70    7.30
  -1  -6  -8   42.60    8.10
  -1  -6  -8   51.99    7.60
   1   6   8   29.30    4.70
   1   6   8   44.30    4.90
   1   6   8   42.30    7.40
   1   6   8   31.90    4.70
  -2  -6  -8   45.20    8.60
  -2  -6  -8   45.00    7.00
  -2  -6  -8   52.59    8.70
   2   6   8   45.20    5.90
   2   6   8   55.59    6.80
   2   6   8   49.20    7.60
  -3  -6  -8  131.39   11.20
  -3  -6  -8  136.39   13.50
   3   6   8  122.79    9.40
   3   6   8  133.29   12.10
  -4  -6  -8  418.96   25.60
  -4  -6  -8  436.46   25.00
  -4  -6  -8  438.46   23.20
   4   6   8  417.06   21.30
   4   6   8  450.85   25.20
  -5  -6  -8  172.98   16.90
  -5  -6  -8  126.99   10.40
   5   6   8  146.19   12.60
  -6  -6  -8   35.50    6.40
  -6  -6  -8   33.00    4.60
   6   6   8   40.30    6.00
   3  -7  -8   89.59    8.00
   3  -7  -8   81.49    6.90
  -3   7   8   90.39    5.70
   2  -7  -8  264.07   23.80
   2  -7  -8  200.58   16.60
   1  -7  -8   11.40    5.10
   1  -7  -8   18.40    6.90
  -1   7   8   15.70    4.80
  -1   7   8   16.70    3.10
  -1   7   8    9.20    2.70
   0  -7  -8    6.50    5.20
   0   7   8    2.70    2.10
   0   7   8    3.30    2.30
   0   7   8    1.60    3.10
  -1  -7  -8  167.78   12.70
  -1  -7  -8  166.78   15.00
  -1  -7  -8  166.58   15.30
   1   7   8  163.48   10.60
   1   7   8  155.78   11.00
   1   7   8  169.68    9.80
  -2  -7  -8   26.80    6.60
  -2  -7  -8   31.10    5.90
   2   7   8   46.50    6.30
   2   7   8   37.80    4.80
   2   7   8   26.00    4.70
   2   7   8   45.70    8.10
  -3  -7  -8    6.60    4.60
  -3  -7  -8   -1.30    3.00
   3   7   8   -2.90    3.00
   3   7   8    4.40    3.00
   3   7   8    7.90    4.30
  -4  -7  -8   -0.80    2.90
  -4  -7  -8    3.40    4.20
   4   7   8   -1.00    3.60
   4   7   8   -1.10    2.60
  -5  -7  -8  385.66   19.00
  -5  -7  -8  383.16   21.90
   5   7   8  378.06   21.80
   2  -8  -8   33.60    5.40
   2  -8  -8   23.30    5.50
  -2   8   8   37.70    4.20
   1  -8  -8   36.50   10.10
   1  -8  -8   30.20    8.10
  -1   8   8   50.99    4.60
  -1   8   8   44.00    5.70
   0  -8  -8  370.46   23.70
   0  -8  -8  401.76   23.60
   0   8   8  382.86   17.30
   0   8   8  339.27   18.10
  -1  -8  -8   28.80    7.60
  -1  -8  -8   33.00    7.80
   1   8   8   28.60    4.90
   1   8   8   20.30    3.60
  -2  -8  -8  257.67   18.90
   2   8   8  270.97   13.90
   2   8   8  292.77   15.50
   2   8   8  293.97   20.20
  -3  -8  -8   10.80    5.00
   3   8   8   13.30    4.00
   3   8   8   10.40    5.10
  -4  -8  -8   57.39    8.40
   4   8   8   64.99    7.90
  -5  -8  -8   -0.40    2.90
  -5  -8  -8   -2.60    2.30
   5   8   8    0.70    3.10
   5   8   8   -0.90    3.00
   1  -9  -8    8.60    4.00
   1  -9  -8   11.80    3.80
  -1   9   8   11.40    2.80
   0  -9  -8  687.83   33.50
   0  -9  -8  669.33   32.20
   0   9   8  663.23   28.80
   0   9   8  647.04   27.20
  -1  -9  -8   21.70    6.10
   1   9   8   13.30    3.60
  -2  -9  -8    0.80    3.70
   2   9   8    3.50    2.50
  -3  -9  -8   -3.10    3.70
   3   9   8    2.10    3.70
  -4  -9  -8    2.80    3.30
   4   9   8    3.70    2.70
   4   9   8    8.50    6.10
  -5  -9  -8   16.90    4.60
   5   9   8   15.50    3.70
   0 -10  -8    3.90    3.20
   0 -10  -8    3.50    2.80
   0  10   8    3.80    2.00
  -1 -10  -8    1.30    2.70
   1  10   8    0.60    1.90
  -2 -10  -8  212.48   13.50
   2  10   8  200.58   11.30
  -3 -10  -8   -2.30    2.60
   3  10   8    1.70    2.20
  -4 -10  -8   29.60    4.80
   4  10   8   43.40    4.40
  -1 -10   9    2.70    2.30
   3   9  -9   59.59    5.50
  -3  -9   9   69.09    5.60
  -2  -9   9    8.10    3.00
  -1  -9   9   27.90    5.70
  -1  -9   9   23.40    4.30
   0  -9   9  367.56   19.60
   0  -9   9  334.37   16.90
   1  -9   9   33.30    5.00
   1  -9   9   18.50    4.20
   3   8  -9   39.10    5.30
  -3  -8   9   45.20    5.50
  -2  -8   9    3.20    3.90
  -1  -8   9   13.00    4.10
  -1  -8   9   17.30    5.60
   0  -8   9  472.15   23.00
   1  -8   9   19.50    6.80
   1  -8   9   25.60    6.80
   2  -8   9   32.00    5.10
  -4  -7   9   74.19    6.50
   3   7  -9  124.19    9.90
  -3  -7   9  128.09    8.70
  -3  -7   9  145.69   12.80
  -2  -7   9  333.57   16.90
  -2  -7   9  322.37   17.70
  -1  -7   9   -0.10    3.00
  -1  -7   9   -3.10    3.40
  -1  -7   9    2.80    3.10
   0  -7   9  159.48   11.40
   0  -7   9  139.39   12.60
   1  -7   9    3.10    3.50
   1  -7   9    1.60    3.00
   2  -7   9  714.03   35.60
   2  -7   9  875.11   39.60
   3  -7   9  118.09    9.40
   4   6  -9    2.30    3.00
  -4  -6   9    3.00    2.60
   3   6  -9   23.40    5.20
  -3  -6   9   24.30    4.40
  -3  -6   9   22.70    4.60
  -2  -6   9  843.62   37.10
  -2  -6   9  833.92   36.10
  -1  -6   9   27.20    4.80
  -1  -6   9   44.20    7.90
  -1  -6   9   45.00    7.30
   0  -6   9  308.17   16.80
   0  -6   9  330.57   20.20
   0  -6   9  308.07   17.70
   1  -6   9    1.10    4.90
   1  -6   9   -1.50    5.50
   1  -6   9    2.70    3.70
   2  -6   9    2.00    3.30
   2  -6   9    7.20    3.60
   2  -6   9    3.90    3.80
   2  -6   9   10.70    3.40
   3  -6   9   91.99    9.40
   4  -6   9    0.50    2.60
   4   5  -9  213.68   18.20
   4   5  -9  205.58   13.70
  -4  -5   9  236.98   13.60
   3   5  -9  108.79    9.70
   3   5  -9   99.69    9.30
  -3  -5   9  102.49    8.30
  -2  -5   9  108.69    9.10
  -2  -5   9  100.69    8.50
  -1  -5   9    1.30    2.70
  -1  -5   9    1.40    3.50
  -1  -5   9    2.40    3.40
   0  -5   9  231.88   16.20
   0  -5   9  232.98   15.60
   0  -5   9  250.07   14.70
   0  -5   9  240.88   14.80
   0  -5   9  244.88   14.00
   1  -5   9  117.99    9.60
   1  -5   9  116.89    9.20
   1  -5   9  112.69   10.10
   1  -5   9  100.19   10.50
   1  -5   9  100.79   10.40
   2  -5   9  496.55   24.90
   2  -5   9  496.95   27.10
   2  -5   9  451.25   27.70
   2  -5   9  506.85   27.20
   2  -5   9  484.75   24.40
   3  -5   9  577.14   27.50
   3  -5   9  650.03   30.80
   4  -5   9  122.69    8.30
   4  -5   9  126.39   10.30
   5   4  -9   33.60    5.30
  -5  -4   9   49.60    4.90
  -5  -4   9   42.40    5.30
   4   4  -9    4.10    3.30
   4   4  -9    5.40    4.30
  -4  -4   9    1.10    2.50
  -4  -4   9    1.60    3.80
   3   4  -9   51.89    7.30
   3   4  -9   63.49    8.30
   3   4  -9   60.19    8.30
  -3  -4   9   58.29    6.30
  -3  -4   9   70.19    7.40
  -3  -4   9   56.89    5.70
   2   4  -9  444.06   21.80
  -2  -4   9  444.76   21.60
  -2  -4   9  439.46   21.30
  -2  -4   9  440.16   17.60
  -1  -4   9  762.22   32.70
  -1  -4   9  705.83   34.70
  -1  -4   9  733.13   32.30
  -1  -4   9  703.23   32.90
  -1  -4   9  720.53   31.70
   0  -4   9   39.20    7.40
   0  -4   9   39.20    6.40
   0  -4   9   36.50    5.20
   0  -4   9   28.50    5.90
   0  -4   9   49.30    6.50
   1  -4   9   81.29    7.60
   1  -4   9   95.49    9.40
   1  -4   9  109.29   10.20
   1  -4   9   96.49    9.00
   1  -4   9   89.49    8.30
   2  -4   9  346.37   21.40
   2  -4   9  369.56   20.50
   2  -4   9  362.96   19.00
   2  -4   9  366.26   19.40
   2  -4   9  406.76   21.50
   3  -4   9  204.28   12.90
   3  -4   9  198.68   14.40
   4  -4   9  751.62   32.90
   4  -4   9  758.22   35.40
  -5   4  -9   25.30    3.20
   5  -4   9   27.00    4.80
   5   3  -9  164.38   10.80
  -5  -3   9  163.18    9.30
  -5  -3   9  181.98   10.40
   4   3  -9  350.26   19.80
   4   3  -9  355.46   20.20
  -4  -3   9  364.06   18.20
  -4  -3   9  394.66   18.40
  -4  -3   9  352.16   18.10
   3   3  -9  758.92   35.60
   3   3  -9  821.32   44.10
  -3  -3   9  683.13   34.70
  -3  -3   9  845.62   38.10
   2   3  -9  196.38   12.90
   2   3  -9  189.68   12.70
   2   3  -9  203.18   14.10
  -2  -3   9  196.48   12.40
  -2  -3   9  198.08   11.20
  -2  -3   9  196.18   12.80
  -2  -3   9  204.98   12.10
  -2  -3   9  208.28    9.90
   1   3  -9   98.39    7.70
  -1  -3   9   91.99    8.40
  -1  -3   9  111.99    8.70
  -1  -3   9  115.99    9.00
  -1  -3   9  104.39    5.20
  -1  -3   9  100.99    8.10
   0  -3   9    1.90    2.20
   0  -3   9   -0.30    2.60
   0  -3   9    1.10    2.50
   0  -3   9    0.20    2.80
   0  -3   9    2.20    2.70
   1  -3   9  388.56   19.80
   1  -3   9  381.26   19.30
   1  -3   9  366.06   18.50
   1  -3   9  364.46   20.10
   1  -3   9  373.36   20.60
   2  -3   9  357.46   22.10
   2  -3   9  446.06   21.00
   2  -3   9  409.26   20.80
   2  -3   9  451.05   26.10
   2  -3   9  421.26   21.90
   3  -3   9  319.37   17.20
   3  -3   9  313.67   18.70
   3  -3   9  284.87   19.40
   4  -3   9   21.60    4.40
   4  -3   9   19.90    5.50
  -5   3  -9    3.20    2.20
   5  -3   9   -0.50    2.80
   5   2  -9  219.08   12.60
  -5  -2   9  194.58   10.60
  -5  -2   9  221.98   11.10
   4   2  -9  308.47   17.60
   4   2  -9  262.07   16.20
  -4  -2   9  235.78   16.40
  -4  -2   9  269.97   15.10
  -4  -2   9  281.07   14.60
   3   2  -9  165.18   13.30
   3   2  -9  194.38   15.00
   3   2  -9  180.88   13.80
  -3  -2   9  188.78   12.60
  -3  -2   9  199.38   12.20
  -3  -2   9  202.28   11.80
   2   2  -9   42.70    6.50
   2   2  -9   45.30    7.10
  -2  -2   9   34.60    4.90
  -2  -2   9   33.80    5.50
  -2  -2   9   44.10    4.50
  -2  -2   9   48.70    6.00
   1   2  -9   32.70    7.40
  -1  -2   9   33.70    4.30
  -1  -2   9   29.60    3.10
  -1  -2   9   43.50    5.70
  -1  -2   9   26.50    4.30
  -1  -2   9   31.60    5.20
   0   2  -9   35.10    4.70
   0  -2   9   34.60    6.20
   0  -2   9   39.90    5.50
   0  -2   9   37.70    5.30
   0  -2   9   43.30    5.30
   0  -2   9   32.80    6.00
   1  -2   9    3.10    2.50
   1  -2   9    1.60    2.30
   1  -2   9   -0.40    2.50
   1  -2   9    4.30    3.10
   1  -2   9   -0.40    3.10
   2  -2   9  249.78   18.30
   2  -2   9  227.58   14.90
   3  -2   9   52.09    6.60
   3  -2   9   47.70    7.70
   3  -2   9   54.99    7.60
   4  -2   9    2.70    3.60
   4  -2   9   -2.70    2.10
  -5   2  -9    3.20    2.50
   5  -2   9    6.30    3.30
   5  -2   9    7.30    4.00
   5   1  -9   12.50    4.00
  -5  -1   9   14.70    3.20
  -5  -1   9   13.10    2.80
   4   1  -9    3.90    3.60
   4   1  -9    2.60    3.70
  -4  -1   9    5.70    3.30
  -4  -1   9   -0.90    2.60
  -4  -1   9    4.10    7.00
   3   1  -9 1004.90   45.90
   3   1  -9  916.11   45.30
   3   1  -9 1033.90   45.30
  -3  -1   9 1084.19   44.90
  -3  -1   9 1033.40   42.00
  -3  -1   9 1051.79   42.80
   2   1  -9   71.29    8.90
   2   1  -9   86.39    8.80
   2   1  -9   84.79    9.60
  -2  -1   9   84.09    7.40
  -2  -1   9   83.59    7.80
  -2  -1   9   91.99    7.30
  -2  -1   9   82.29    7.00
   1   1  -9  298.57   17.10
   1   1  -9  304.47   17.30
   1   1  -9  315.37   17.40
  -1  -1   9  312.17   13.80
  -1  -1   9  313.07   15.40
  -1  -1   9  310.37   15.50
  -1  -1   9  323.27   16.60
   0   1  -9  227.28   13.10
   0  -1   9  238.78   13.60
   0  -1   9  258.57   10.90
   0  -1   9  253.67   13.00
   0  -1   9  247.68   13.60
  -1   1  -9  369.66   17.50
   1  -1   9  380.86   18.10
   1  -1   9  366.76   18.60
   1  -1   9  383.06   36.80
   1  -1   9  370.46   19.00
   1  -1   9  382.36   18.20
  -2   1  -9  277.07   14.30
   2  -1   9  285.47   16.70
   2  -1   9  285.87   35.00
   2  -1   9  314.37   15.70
   2  -1   9  275.27   15.80
   2  -1   9  292.97   15.30
  -3   1  -9   36.40    5.00
   3  -1   9   23.40    5.50
   3  -1   9   32.70    5.70
   3  -1   9   33.60   26.90
   3  -1   9   31.30    5.40
  -5   1  -9  142.59    9.80
   5  -1   9  134.69   11.40
   5  -1   9  141.29   10.00
  -6   1  -9  110.79    8.20
   5   0  -9  149.88    9.00
  -5   0   9  128.09    9.10
   4   0  -9  211.98   14.90
  -4   0   9  225.68   12.20
  -4   0   9  235.08   14.00
   3   0  -9    0.50    3.70
  -3   0   9   -2.60    3.00
  -3   0   9    3.60    5.30
  -3   0   9    2.00    4.20
   2   0  -9  476.55   24.50
   2   0  -9  448.56   23.70
   2   0  -9  433.56   23.80
  -2   0   9  457.95   20.70
  -2   0   9  454.25   22.40
  -2   0   9  474.45   22.90
  -2   0   9  463.55   21.30
   1   0  -9 1298.57   55.29
   1   0  -9 1370.16   56.19
   1   0  -9 1276.07   55.19
  -1   0   9 1318.77   54.39
  -1   0   9 1377.66   51.79
  -1   0   9 1355.76   53.99
  -1   0   9 1347.47   53.19
   0   0  -9 1575.14   64.89
   0   0  -9 1572.04   66.19
   0   0   9 1590.04   63.59
   0   0   9 1650.63   61.79
   0   0   9 1613.74   63.59
   0   0   9 1739.93   65.09
  -1   0  -9   24.10    4.30
   1   0   9   32.00    4.80
   1   0   9   33.70    5.00
   1   0   9   34.70    4.70
  -2   0  -9   73.69    6.60
   2   0   9   86.19   31.20
   2   0   9   72.09    6.90
   2   0   9   87.69   12.70
   2   0   9   74.89    7.20
   2   0   9   84.09    6.80
  -3   0  -9   33.60    5.20
   3   0   9   33.10    5.80
   3   0   9   33.60   36.20
   3   0   9   31.50    5.10
   3   0   9   22.90    5.50
  -4   0  -9  272.37   15.80
  -4   0  -9  258.57   15.40
  -4   0  -9  259.27   15.70
   4   0   9  208.78   54.79
   4   0   9  279.67   15.70
   4   0   9  260.27   16.50
   4   0   9  271.37   15.50
  -5   0  -9  220.08   13.20
  -5   0  -9  232.78   13.50
   5   0   9   68.89   76.99
   5   0   9  208.08   13.00
  -6   0  -9   85.49    6.80
  -6   0  -9   91.09    6.40
   4  -1  -9  175.68   18.80
   4  -1  -9  176.28   13.10
  -4   1   9  195.88   12.30
   3  -1  -9  285.67   18.10
   3  -1  -9  244.68   16.00
   3  -1  -9  273.07   18.60
  -3   1   9  282.57   16.50
  -3   1   9  288.17   14.80
   2  -1  -9    9.70    4.30
   2  -1  -9   21.30    5.70
   2  -1  -9   15.50    5.00
  -2   1   9   15.10    3.50
  -2   1   9   13.60    5.20
  -2   1   9   15.30    3.90
   1  -1  -9   67.79    8.60
   1  -1  -9   64.69    8.20
   1  -1  -9   66.29    8.10
  -1   1   9   75.99    6.30
  -1   1   9   70.29    6.70
  -1   1   9   62.09    6.50
   0  -1  -9  303.57   17.50
   0  -1  -9  279.47   16.80
   0   1   9  326.77   14.30
   0   1   9  317.47   15.90
   0   1   9  332.17   16.30
  -1  -1  -9  557.04   26.50
   1   1   9  584.84   23.80
   1   1   9  593.14   25.50
   1   1   9  574.14   25.50
   1   1   9  563.04   25.60
   1   1   9  588.44   26.10
  -2  -1  -9    8.10    3.90
  -2  -1  -9    5.00    3.80
  -2  -1  -9   18.00    4.40
   2   1   9   -7.00   28.70
   2   1   9    9.50    3.50
   2   1   9    9.20    3.40
   2   1   9   10.20    3.40
   2   1   9   17.60    3.90
  -3  -1  -9   29.20    5.30
   3   1   9   42.90   39.10
   3   1   9   29.20    5.10
   3   1   9   33.60    6.00
   3   1   9   27.00    5.60
   3   1   9   28.20    5.40
  -4  -1  -9  439.26   22.20
  -4  -1  -9  417.36   22.40
  -4  -1  -9  410.06   21.50
   4   1   9  413.96   21.90
   4   1   9  346.47   70.69
   4   1   9  402.96   20.70
  -5  -1  -9   -0.40    2.60
  -5  -1  -9    1.50    2.80
   5   1   9   -1.10    2.60
   5   1   9   -1.90   77.19
   5   1   9   -0.40    2.10
  -6  -1  -9  115.89    7.40
  -6  -1  -9   93.19    7.20
   4  -2  -9  129.59   13.20
   4  -2  -9  140.39   10.20
  -4   2   9  134.09    9.80
   3  -2  -9   39.40    6.80
   3  -2  -9   53.09    9.60
   3  -2  -9   46.60   11.40
  -3   2   9   63.29    5.70
  -3   2   9   63.09    7.40
   2  -2  -9    7.20    4.20
   2  -2  -9    5.00    3.80
   2  -2  -9    1.00    3.80
   2  -2  -9    3.40    5.10
  -2   2   9    0.50    2.30
  -2   2   9   -1.30    1.70
   1  -2  -9   60.79    8.40
  -1   2   9   53.89    5.80
  -1   2   9   52.69    6.60
   0  -2  -9  654.63   31.50
   0  -2  -9  718.73   32.70
   0   2   9  721.63   30.70
   0   2   9  704.23   28.80
   0   2   9  694.73   30.80
  -1  -2  -9  523.55   26.20
  -1  -2  -9  575.84   26.70
  -1  -2  -9  545.55   25.90
   1   2   9  539.85   25.10
   1   2   9  560.54   24.80
   1   2   9  550.14   25.00
   1   2   9  565.24   23.50
  -2  -2  -9  700.23   31.80
  -2  -2  -9  668.73   31.00
  -2  -2  -9  702.93   31.80
   2   2   9  660.73   30.40
   2   2   9  716.63   31.30
   2   2   9  690.53   75.69
  -3  -2  -9   -1.40    2.70
  -3  -2  -9   -1.50    2.60
  -3  -2  -9    0.70    2.90
   3   2   9    2.10    2.80
   3   2   9   -0.20    3.70
   3   2   9   -8.50   40.10
  -4  -2  -9  244.88   15.40
  -4  -2  -9  230.88   15.50
  -4  -2  -9  212.08   14.10
   4   2   9  220.88   15.00
   4   2   9  233.48   73.89
   4   2   9  238.88   13.80
  -5  -2  -9   -1.50    2.40
  -5  -2  -9    4.70    3.60
   5   2   9    5.60   77.49
   5   2   9    2.50    3.00
  -6  -2  -9   17.20    3.20
  -6  -2  -9   23.10    4.10
   6   2   9   15.20    3.90
   4  -3  -9    9.60    4.60
  -4   3   9    8.40    3.20
  -4   3   9    8.20    2.50
   3  -3  -9    5.80    3.60
   3  -3  -9    0.40    4.70
  -3   3   9    3.20    2.20
  -3   3   9    5.60    3.40
   2  -3  -9  638.84   33.70
   2  -3  -9  633.94   36.60
   2  -3  -9  689.93   33.10
  -2   3   9  673.93   28.80
  -2   3   9  666.53   31.30
   1  -3  -9  257.87   17.00
   1  -3  -9  249.18   16.40
   1  -3  -9  232.88   19.50
   1  -3  -9  258.27   15.40
  -1   3   9  261.97   13.60
  -1   3   9  235.08   14.80
  -1   3   9  273.47   13.40
   0  -3  -9  630.94   29.30
   0  -3  -9  624.54   30.60
   0  -3  -9  634.64   30.40
   0   3   9  650.13   29.20
   0   3   9  641.24   27.20
   0   3   9  635.54   28.40
   0   3   9  617.84   27.00
   0   3   9  623.64   26.90
  -1  -3  -9   -1.70    2.30
  -1  -3  -9   -3.70    2.20
  -1  -3  -9   -1.40    2.60
   1   3   9   -3.10    4.10
   1   3   9    1.80    2.90
   1   3   9    3.40    2.30
  -2  -3  -9   -1.50    2.50
  -2  -3  -9    3.10    3.10
  -2  -3  -9   -0.60    3.00
   2   3   9   -0.40    2.70
   2   3   9   11.30   46.40
  -3  -3  -9  310.87   17.90
  -3  -3  -9  354.36   19.70
  -3  -3  -9  344.67   19.30
   3   3   9  243.28   63.49
   3   3   9  329.67   18.90
  -4  -3  -9  127.49   10.90
  -4  -3  -9  111.69   11.10
  -4  -3  -9  119.99   10.00
   4   3   9  120.49   11.00
   4   3   9  169.98   78.89
  -5  -3  -9    6.70    3.40
  -5  -3  -9   13.20    4.60
   5   3   9    7.90    3.90
   5   3   9  -73.39   82.79
  -6  -3  -9   66.89    6.30
  -6  -3  -9   66.29    5.50
   6   3   9   68.39    6.90
   4  -4  -9  183.18   14.30
  -4   4   9  154.58    9.50
  -4   4   9  143.69    7.60
   3  -4  -9   10.90    6.10
   3  -4  -9    7.40    5.10
  -3   4   9    9.30    3.80
  -3   4   9   11.60    2.80
   2  -4  -9  290.67   18.10
   2  -4  -9  286.57   21.80
  -2   4   9  303.17   17.70
  -2   4   9  275.77   15.80
  -2   4   9  305.27   15.20
   1  -4  -9  628.04   31.70
   1  -4  -9  617.04   30.60
   1  -4  -9  619.34   32.80
   1  -4  -9  598.54   34.20
  -1   4   9  607.34   29.40
  -1   4   9  614.74   26.90
  -1   4   9  597.94   27.30
   0  -4  -9  165.18   11.30
   0  -4  -9  167.38   12.60
   0  -4  -9  146.69   12.50
   0   4   9  155.68   11.50
   0   4   9  170.18    9.90
   0   4   9  166.28   10.10
   0   4   9  161.18   10.70
  -1  -4  -9   39.00    8.00
  -1  -4  -9   39.00    7.20
   1   4   9   41.80    7.20
   1   4   9   35.80    5.10
   1   4   9   38.30    4.90
  -2  -4  -9   86.29    8.20
  -2  -4  -9   87.39   10.20
  -2  -4  -9   77.09    9.20
   2   4   9   91.99    8.70
   2   4   9   88.59    7.00
   2   4   9   51.79   63.59
  -3  -4  -9   76.39    9.60
  -3  -4  -9   80.39    8.20
  -3  -4  -9   90.79   10.30
   3   4   9  -11.10   74.79
   3   4   9   77.19    8.70
  -4  -4  -9   46.40    8.10
  -4  -4  -9   73.59   10.10
  -4  -4  -9   63.79   11.60
   4   4   9  -95.59   83.09
   4   4   9  110.59   17.40
  -5  -4  -9   18.40    4.50
  -5  -4  -9   29.70    4.90
   5   4   9   25.40    6.00
  -6  -4  -9   90.59    7.30
   6   4   9   90.69    8.20
   3  -5  -9    2.90    4.10
   3  -5  -9    4.30    3.80
  -3   5   9    8.00    3.50
  -3   5   9    5.10    2.40
   2  -5  -9  347.67   22.90
   2  -5  -9  314.77   17.90
  -2   5   9  312.97   15.60
  -2   5   9  297.57   17.80
  -2   5   9  270.87   16.80
   1  -5  -9  169.18   12.70
   1  -5  -9  166.38   15.90
  -1   5   9  165.98   12.30
  -1   5   9  158.68   10.00
  -1   5   9  136.99   11.00
  -1   5   9  151.88   10.40
   0  -5  -9  205.48   14.60
   0  -5  -9  203.98   17.40
   0  -5  -9  196.18   15.50
   0   5   9  214.78   12.00
   0   5   9  208.78   14.20
   0   5   9  219.88   12.50
  -1  -5  -9   24.80    6.10
  -1  -5  -9   17.70    5.50
  -1  -5  -9   25.20    7.80
  -1  -5  -9   24.90    4.90
   1   5   9   19.60    3.70
   1   5   9   29.60    6.40
   1   5   9   15.10    3.80
  -2  -5  -9  122.69   12.90
  -2  -5  -9  124.89   11.90
  -2  -5  -9  103.19   10.40
  -2  -5  -9  116.99    9.50
   2   5   9  120.19    8.90
   2   5   9  123.69    8.60
   2   5   9  135.19   11.40
  -3  -5  -9  204.78   16.30
  -3  -5  -9  164.88   11.80
  -3  -5  -9  197.68   13.90
   3   5   9  169.98   13.50
   3   5   9  174.98   11.20
  -4  -5  -9   19.40    6.50
  -4  -5  -9   20.70    4.50
  -4  -5  -9   12.00    4.70
   4   5   9   16.20    5.60
  -5  -5  -9  220.58   14.30
   5   5   9  236.18   16.10
  -6  -5  -9   73.29    6.30
   6   5   9   84.69    7.80
   3  -6  -9   13.60    5.10
   3  -6  -9   10.50    3.90
  -3   6   9   10.50    2.30
   2  -6  -9   64.19   10.90
  -2   6   9   44.60    8.60
  -2   6   9   55.59    5.50
   1  -6  -9   78.89    9.10
   1  -6  -9  117.59   14.90
  -1   6   9   82.99    7.10
  -1   6   9   89.39    9.40
   0  -6  -9  240.78   15.40
   0  -6  -9  249.68   19.00
   0   6   9  208.78   12.40
   0   6   9  208.38   13.00
   0   6   9  219.38   15.00
  -1  -6  -9    0.00    3.80
  -1  -6  -9    3.40    3.80
   1   6   9    0.90    2.10
   1   6   9   -0.30    3.70
  -2  -6  -9   28.90    6.30
  -2  -6  -9   28.80    7.30
   2   6   9   22.10    5.70
   2   6   9   36.80    5.40
  -3  -6  -9  161.08   20.40
  -3  -6  -9  122.99   12.80
  -3  -6  -9  149.49   17.50
   3   6   9   99.89   12.30
   3   6   9  169.18   21.80
  -4  -6  -9   10.70    5.90
  -4  -6  -9    7.90    4.30
  -4  -6  -9    4.90    4.60
   4   6   9    7.50    4.40
   4   6   9   -0.90    3.00
  -5  -6  -9    2.20    3.70
  -5  -6  -9    4.10    3.90
  -6  -6  -9    5.00    2.20
   6   6   9    4.10    2.80
   2  -7  -9   -2.20    3.10
   2  -7  -9    3.30    4.20
  -2   7   9    2.70    2.10
   1  -7  -9    8.90    5.80
   1  -7  -9   18.80    6.50
  -1   7   9    6.20    2.30
   0  -7  -9  516.15   30.00
   0   7   9  504.45   26.50
   0   7   9  552.94   24.50
  -1  -7  -9  119.69   12.80
  -1  -7  -9  107.89   12.30
  -1  -7  -9  109.39   10.10
   1   7   9  100.59    8.10
   1   7   9   93.29    8.50
  -2  -7  -9  113.19   12.40
  -2  -7  -9  113.09   10.30
   2   7   9  106.49    8.40
   2   7   9   99.39   10.60
  -3  -7  -9   15.00    4.50
  -3  -7  -9   15.00    5.50
   3   7   9   16.10    4.90
   3   7   9   18.10    3.90
  -4  -7  -9  111.09   11.60
  -4  -7  -9   98.79    9.00
   4   7   9   89.89    7.90
   4   7   9   92.19   10.20
  -5  -7  -9  784.12   36.40
  -5  -7  -9  815.22   33.70
   5   7   9  749.42   35.90
   2  -8  -9   84.39    7.00
   2  -8  -9   85.09    8.50
  -2   8   9   71.29    4.90
   1  -8  -9    0.60    4.00
   1  -8  -9    4.10    4.00
  -1   8   9    0.50    1.80
   0  -8  -9   37.20    8.30
   0  -8  -9   32.00    7.70
   0   8   9   23.30    4.00
   1   8   9   31.80    5.10
  -2  -8  -9   44.40    8.80
   2   8   9   38.20    6.70
   2   8   9   34.90    5.00
  -3  -8  -9   64.39    9.40
   3   8   9   63.49    6.60
   3   8   9   82.49   10.30
  -4  -8  -9   44.20    7.60
   4   8   9   44.40    7.40
   4   8   9   38.60    5.10
  -5  -8  -9   75.19    7.20
  -5  -8  -9   73.49    8.40
   5   8   9   72.29    8.30
   1  -9  -9   12.30    3.50
   1  -9  -9    8.70    3.80
  -1   9   9   14.40    3.40
   0  -9  -9   51.99    7.20
   0  -9  -9   46.60    7.40
   0   9   9   37.60    4.30
  -1  -9  -9  143.49   13.00
   1   9   9  143.89    9.30
  -2  -9  -9   35.80    9.60
   2   9   9   31.30    6.90
  -3  -9  -9    4.00    3.80
   3   9   9   -1.30    4.00
   3   9   9   -1.20    2.20
  -4  -9  -9  235.58   14.10
   4   9   9  226.28   11.60
   4   9   9  172.38   14.10
  -1 -10  -9   51.09    6.90
   1  10   9   68.09    5.20
  -2 -10  -9   -1.00    2.50
   2  10   9   -0.30    1.90
  -3 -10  -9   28.40    5.30
   3  10   9   18.50    3.60
  -2  -9  10   73.29    6.80
  -1  -9  10    1.00    2.40
   0  -9  10   10.50    2.80
   0  -9  10   11.70    3.60
   1  -9  10   17.10    4.10
  -3  -8  10   36.70    5.10
  -2  -8  10   10.90    3.50
  -1  -8  10   53.99   10.70
   0  -8  10  376.06   24.90
   1  -8  10    6.20    3.30
   1  -8  10    4.30    2.60
   2  -8  10   28.70    7.30
   4   7 -10   14.00    3.50
   3   7 -10   -1.90    2.50
  -3  -7  10    4.00    2.50
  -3  -7  10    0.40    2.40
  -2  -7  10   32.90    6.10
  -2  -7  10   38.00    6.00
  -1  -7  10   10.10    4.70
  -1  -7  10    2.60    3.00
  -1  -7  10    3.90    3.10
   0  -7  10  439.36   21.20
   0  -7  10  370.46   22.50
   0  -7  10  389.66   19.50
   1  -7  10  119.89   11.20
   1  -7  10  138.99   10.00
   2  -7  10  116.39    9.80
   2  -7  10  115.39    9.80
   4   6 -10    4.20    3.50
  -4  -6  10    6.70    2.60
  -3  -6  10  157.48   11.40
  -3  -6  10  151.48   10.30
  -2  -6  10   26.90    4.70
  -2  -6  10   36.30    5.40
  -1  -6  10  336.27   18.50
  -1  -6  10  338.97   17.70
  -1  -6  10  347.87   20.90
   0  -6  10 1221.78   51.19
   0  -6  10 1146.99   49.80
   0  -6  10 1261.27   54.29
   1  -6  10    1.90    3.80
   1  -6  10    2.50    3.10
   1  -6  10    2.90    3.20
   1  -6  10    2.70    2.60
   2  -6  10  641.64   31.60
   2  -6  10  699.73   32.00
   2  -6  10  630.54   29.90
   2  -6  10  688.53   29.70
   3  -6  10   83.39    8.70
   3  -6  10   62.29    6.00
   4  -6  10   29.90    4.60
   4   5 -10   32.00    5.30
   4   5 -10   49.10    6.70
  -4  -5  10   22.20    3.60
  -3  -5  10   50.89    6.30
  -2  -5  10  293.37   16.20
  -2  -5  10  287.57   15.80
  -1  -5  10  268.87   14.80
  -1  -5  10  244.38   15.00
   0  -5  10   30.20    5.70
   0  -5  10   14.30    4.90
   0  -5  10   32.00    5.90
   0  -5  10   18.30    4.10
   1  -5  10  619.44   28.70
   1  -5  10  580.24   30.70
   1  -5  10  606.54   29.30
   1  -5  10  605.14   27.90
   1  -5  10  599.94   30.70
   2  -5  10   13.30    4.20
   2  -5  10    9.20    3.80
   2  -5  10    8.70    3.50
   2  -5  10   11.10    4.80
   2  -5  10   12.40    4.50
   3  -5  10  140.99   11.60
   3  -5  10  144.49   10.00
   4  -5  10   48.50    4.90
   4  -5  10   49.99    6.40
   4   4 -10   -1.50    3.30
   4   4 -10    1.90    3.00
  -4  -4  10    0.40    2.40
   3   4 -10  164.38   12.00
  -3  -4  10  148.39   10.20
  -3  -4  10  151.88    8.40
   2   4 -10   89.59    8.90
  -2  -4  10   89.59    9.00
  -2  -4  10   91.79    8.70
  -1  -4  10  118.99   10.20
  -1  -4  10   99.39    9.20
  -1  -4  10  118.69    9.10
  -1  -4  10  112.59    9.20
   0  -4  10  345.07   18.90
   0  -4  10  343.47   18.00
   0  -4  10  368.96   21.00
   0  -4  10  351.66   18.70
   0  -4  10  337.57   19.80
   1  -4  10 1158.88   49.20
   1  -4  10 1122.59   50.29
   1  -4  10 1130.09   47.70
   1  -4  10 1143.09   50.59
   1  -4  10 1153.68   48.30
   2  -4  10 1001.60   44.60
   2  -4  10 1013.40   44.50
   2  -4  10 1014.50   43.00
   2  -4  10  946.41   42.30
   3  -4  10    7.60    4.00
   3  -4  10    3.80    2.80
   4  -4  10   -0.20    3.20
   4  -4  10    9.90    5.60
   5  -4  10  105.59    7.80
   4   3 -10    2.90    3.50
   4   3 -10    5.60    4.20
  -4  -3  10    2.20    2.20
  -4  -3  10    8.10    3.60
   3   3 -10   71.79    8.90
   3   3 -10   93.49    9.40
  -3  -3  10   83.89    7.80
  -3  -3  10   94.99    7.70
  -3  -3  10   96.69    7.40
   2   3 -10  486.65   27.10
  -2  -3  10  514.85   23.70
  -2  -3  10  468.05   19.80
  -2  -3  10  478.45   22.90
  -1  -3  10  119.59    9.40
  -1  -3  10  134.89   10.30
  -1  -3  10  117.69    8.80
  -1  -3  10  105.99    8.70
   0  -3  10  147.29   10.20
   0  -3  10  157.78   11.50
   0  -3  10  154.58   12.60
   0  -3  10  156.48   11.10
   0  -3  10  163.38   10.80
   1  -3  10    9.10    3.90
   1  -3  10    8.70    3.60
   1  -3  10   10.30    3.70
   1  -3  10    8.00    3.10
   1  -3  10   11.60    4.70
   2  -3  10  109.89    8.90
   2  -3  10   98.69   10.00
   2  -3  10   95.09    8.70
   2  -3  10  103.89   10.00
   2  -3  10   90.39    9.10
   3  -3  10   -3.70    3.20
   3  -3  10   -4.70    4.00
   3  -3  10   -4.50    3.40
   4  -3  10   34.30    5.40
   4  -3  10   20.70    5.40
  -5   3 -10   64.19    5.90
   5  -3  10   65.39    7.00
   4   2 -10    4.90    5.70
   4   2 -10    3.70    6.40
  -4  -2  10   -1.20    3.80
  -4  -2  10    5.70    3.70
   3   2 -10  414.46   22.80
   3   2 -10  386.36   22.80
   3   2 -10  412.26   22.60
  -3  -2  10  414.26   20.40
  -3  -2  10  414.06   20.30
  -3  -2  10  426.56   19.00
   2   2 -10   34.90    6.50
   2   2 -10   33.90    6.20
   2   2 -10   40.50    7.10
  -2  -2  10   43.30    5.60
  -2  -2  10   33.20    5.60
  -2  -2  10   39.60    5.30
  -2  -2  10   40.20    4.50
   1   2 -10   41.20    6.10
  -1  -2  10   51.79    6.30
  -1  -2  10   44.60    4.40
  -1  -2  10   42.90    5.40
  -1  -2  10   38.40    5.90
   0  -2  10   20.20    4.70
   0  -2  10   24.90   21.10
   0  -2  10    0.90   15.60
   0  -2  10   15.20    3.80
   1  -2  10  110.79    9.60
   1  -2  10  135.89   10.80
   1  -2  10  103.09   11.60
   2  -2  10   38.30    6.80
   2  -2  10   43.60    6.30
   2  -2  10   35.60    5.80
   2  -2  10   33.70    5.20
   3  -2  10  289.07   17.30
   3  -2  10  291.77   15.90
   3  -2  10  238.68   17.60
   4  -2  10  991.50   42.40
   4  -2  10  985.50   44.30
  -5   2 -10   39.70    4.80
   5  -2  10   24.50    3.90
   5  -2  10   36.30    5.70
   4   1 -10   -0.30    3.20
   4   1 -10   10.30    6.50
  -4  -1  10    4.40    3.00
   3   1 -10    5.50    3.70
   3   1 -10    4.80    4.30
   3   1 -10    4.70    4.20
  -3  -1  10    3.80    2.70
  -3  -1  10   12.10    5.20
  -3  -1  10    0.00    3.20
  -3  -1  10    9.00    3.60
   2   1 -10   25.00    6.30
   2   1 -10   13.90    4.60
   2   1 -10   14.90    5.00
  -2  -1  10   25.80    5.40
  -2  -1  10   15.30    3.70
  -2  -1  10   19.30    4.10
  -2  -1  10   18.70    3.70
   1   1 -10  381.36   20.50
   1   1 -10  356.76   21.90
  -1  -1  10  402.56   17.10
  -1  -1  10  389.76   18.90
  -1  -1  10  393.26   20.20
  -1  -1  10  431.96   23.90
   0   1 -10  106.49   13.40
   0  -1  10  111.69    8.20
   0  -1  10  116.89    9.00
   0  -1  10  101.99    6.30
   0  -1  10  111.99    8.70
  -1   1 -10   79.19    7.00
   1  -1  10  138.69   26.80
   1  -1  10   87.19    7.40
   1  -1  10   89.59    8.10
   1  -1  10  101.29    8.70
   1  -1  10   90.89    7.60
  -2   1 -10  105.99    9.70
   2  -1  10  110.19    8.80
   2  -1  10  114.09    9.30
   2  -1  10  102.39    9.60
   3  -1  10   54.39    7.60
   3  -1  10   61.79    7.40
   3  -1  10   65.69    9.40
  -4   1 -10   26.60    4.80
   4  -1  10   18.50    4.90
   4  -1  10   16.50    3.90
  -5   1 -10    2.50    2.80
   5  -1  10   -2.40    3.10
   5  -1  10    2.50    3.00
   4   0 -10   76.09    8.80
  -4   0  10   80.79    7.80
  -4   0  10   73.79    6.00
   3   0 -10  221.68   20.70
   3   0 -10  291.37   17.40
   3   0 -10  284.77   18.30
  -3   0  10  294.27   16.50
  -3   0  10  337.67   20.80
  -3   0  10  279.17   16.50
  -3   0  10  296.07   15.30
   2   0 -10   88.39   10.10
   2   0 -10   85.89   10.50
   2   0 -10   72.59    9.70
  -2   0  10   75.79    8.00
  -2   0  10   90.09    8.00
  -2   0  10   82.09    7.30
  -2   0  10   86.59    8.10
   1   0 -10  722.33   40.00
   1   0 -10  639.54   31.50
   1   0 -10  653.53   31.80
  -1   0  10  685.43   27.80
  -1   0  10  668.33   30.70
  -1   0  10  677.33   29.80
   0   0 -10   17.80    5.50
   0   0 -10   19.70    4.40
   0   0 -10   23.90    5.50
   0   0  10   20.50    4.30
   0   0  10   16.60    3.60
   0   0  10   25.30    4.70
   0   0  10   16.60    3.70
   0   0  10   15.00    3.10
   1   0  10    7.50   27.30
   1   0  10   -0.10    2.60
   1   0  10    0.90    2.30
   1   0  10    0.50    2.20
   1   0  10   -1.30    2.10
  -2   0 -10  324.47   17.00
   2   0  10  314.47   22.30
   2   0  10  315.27   18.10
   2   0  10  346.47   18.30
   2   0  10  311.57   52.29
  -3   0 -10  258.37   14.70
  -3   0 -10  245.48   17.20
   3   0  10  250.27   14.50
   3   0  10  241.98   16.20
   3   0  10  251.07   15.40
   3   0  10  237.58   46.90
  -4   0 -10    0.80    4.30
  -4   0 -10    0.80    2.80
  -4   0 -10    4.10    3.30
   4   0  10    1.40    2.50
   4   0  10    6.10   47.10
   4   0  10   -3.10    3.30
  -5   0 -10   11.10    3.40
  -5   0 -10    9.20    4.40
   5   0  10   12.70    3.50
  -6   0 -10    1.80    1.60
  -6   0 -10    8.00    3.00
   4  -1 -10   92.19    8.70
  -4   1  10  100.49    7.80
   3  -1 -10   23.40    5.70
   3  -1 -10   19.00    6.40
   3  -1 -10   26.60    5.70
  -3   1  10   11.60    4.30
  -3   1  10   39.80    6.20
   2  -1 -10   39.80   10.20
   2  -1 -10   34.00    6.70
   2  -1 -10   43.10    7.50
  -2   1  10   53.09    6.70
  -2   1  10   35.30    5.50
  -2   1  10   40.20    8.10
   1  -1 -10  157.18   12.60
   1  -1 -10  168.88   12.70
   1  -1 -10  160.48   12.80
  -1   1  10  170.78   11.60
  -1   1  10  175.28   10.30
  -1   1  10  186.38   11.50
   0  -1 -10    8.20    3.60
   0  -1 -10   15.30    4.70
   0  -1 -10   11.30    4.60
   0   1  10    8.90    3.50
   0   1  10   16.30    3.50
   0   1  10    8.50    3.20
  -1  -1 -10  252.97   15.10
  -1  -1 -10  239.18   14.60
  -1  -1 -10  242.28   14.80
   1   1  10  256.17   13.60
   1   1  10  241.68   14.00
   1   1  10  231.88   13.50
   1   1  10  254.67   13.30
   1   1  10  232.78   12.10
  -2  -1 -10  155.98   11.20
  -2  -1 -10  148.19   11.20
  -2  -1 -10  158.68   11.10
   2   1  10  144.99   10.90
   2   1  10  133.69   10.30
   2   1  10  171.78   10.60
   2   1  10  151.48   10.00
  -3  -1 -10   24.20    5.40
  -3  -1 -10   14.50    4.60
  -3  -1 -10   15.40    4.50
   3   1  10   22.80    4.80
   3   1  10   13.00    4.60
   3   1  10   22.70    5.00
   3   1  10    8.50   41.00
   3   1  10   21.40    4.60
  -4  -1 -10   -0.90    3.80
  -4  -1 -10    4.60    3.50
   4   1  10   15.10   61.29
  -5  -1 -10  284.37   15.70
  -5  -1 -10  273.37   15.20
   5   1  10  218.78   80.69
   5   1  10  250.87   14.50
  -6  -1 -10    6.20    2.80
  -6  -1 -10    7.50    2.40
   4  -2 -10   26.50    6.40
   4  -2 -10   24.00    4.40
  -4   2  10   31.00    4.70
   3  -2 -10    8.70    5.40
   3  -2 -10    3.40    3.80
  -3   2  10    9.00    3.70
   2  -2 -10  191.08   13.70
   2  -2 -10  203.48   15.10
   2  -2 -10  192.98   15.60
  -2   2  10  218.38   13.80
  -2   2  10  218.98   14.10
   1  -2 -10  230.68   15.90
   1  -2 -10  217.08   15.40
   1  -2 -10  210.68   14.50
  -1   2  10  224.38   13.50
  -1   2  10  234.78   14.20
  -1   2  10  237.38   14.10
   0  -2 -10  669.43   32.20
   0   2  10  675.73   28.30
   0   2  10  672.93   30.40
  -1  -2 -10    0.20    2.80
  -1  -2 -10    0.60    3.20
  -1  -2 -10    0.50    3.10
   1   2  10   -5.60    3.40
   1   2  10   -2.30    2.30
   1   2  10   -0.40    2.60
   1   2  10    1.50    2.50
  -2  -2 -10  117.59   10.10
  -2  -2 -10  105.19   15.30
   2   2  10  127.39   11.50
   2   2  10  188.18   55.59
   2   2  10  112.39    9.00
   2   2  10  101.59    8.80
  -3  -2 -10   15.00    4.70
  -3  -2 -10   13.00    4.50
  -3  -2 -10    9.70    4.30
   3   2  10   12.30    4.00
   3   2  10  -33.50   46.20
   3   2  10   15.10    4.00
  -4  -2 -10   60.89    8.80
  -5  -2 -10    9.50    3.40
  -5  -2 -10    2.20    3.10
   5   2  10   10.10    3.70
   5   2  10   46.70   85.39
  -6  -2 -10    2.20    1.90
  -6  -2 -10    1.60    2.10
   4  -3 -10   16.70    5.20
   3  -3 -10    9.30    4.30
   3  -3 -10   10.70    5.70
  -3   3  10   11.60    4.50
  -3   3  10   10.40    3.50
   2  -3 -10   12.00    6.10
   2  -3 -10   13.90    6.70
   2  -3 -10    7.50    4.20
  -2   3  10   16.40    4.60
  -2   3  10   11.40    2.90
  -2   3  10   21.60    5.60
   1  -3 -10  155.48   11.80
   1  -3 -10  180.28   13.50
   1  -3 -10  151.78   17.30
   1  -3 -10  165.08   13.60
  -1   3  10  158.38   11.60
  -1   3  10  170.98    9.80
  -1   3  10  158.78   11.70
   0  -3 -10  229.58   15.70
   0  -3 -10  228.48   15.30
   0  -3 -10  238.08   14.70
   0   3  10  228.58   14.10
   0   3  10  219.98   17.40
   0   3  10  230.38   13.70
  -1  -3 -10   16.10    4.90
  -1  -3 -10   13.70    4.50
  -1  -3 -10   12.60    4.00
   1   3  10   19.30    4.70
   1   3  10   20.70    5.60
   1   3  10   11.80    3.50
   1   3  10   18.10    4.00
  -2  -3 -10    8.30    4.40
  -2  -3 -10    6.50    3.50
  -2  -3 -10    5.60    3.60
   2   3  10    6.40    3.40
   2   3  10   39.20   57.39
  -3  -3 -10   31.10    5.90
  -3  -3 -10   27.90    6.40
  -3  -3 -10   24.60    6.00
   3   3  10   62.59   61.29
   3   3  10   25.60    5.30
  -4  -3 -10  232.48   15.30
  -4  -3 -10  220.58   16.10
  -4  -3 -10  235.18   15.90
   4   3  10  260.07   81.49
   4   3  10  267.67   16.80
   5   3  10  185.88  103.29
  -6  -3 -10    2.00    2.20
  -6  -3 -10    5.10    2.60
   6   3  10    3.50    3.00
   3  -4 -10   -3.30    3.70
   3  -4 -10   -2.70    2.80
  -3   4  10   -0.90    1.70
  -3   4  10    1.10    2.60
   2  -4 -10   14.10    4.60
   2  -4 -10   18.80    6.60
  -2   4  10    9.60    4.40
  -2   4  10   27.10    4.20
  -2   4  10   12.40    4.10
   1  -4 -10   28.90    8.60
   1  -4 -10   25.30    6.30
   1  -4 -10   15.00    4.60
   1  -4 -10    7.30    5.70
  -1   4  10   15.70    3.30
  -1   4  10   18.50    5.10
  -1   4  10   20.30    5.00
   0  -4 -10  271.17   20.20
   0  -4 -10  251.67   16.40
   0  -4 -10  255.37   17.40
   0  -4 -10  236.78   14.60
   0   4  10  231.38   15.00
   0   4  10  235.68   12.80
   0   4  10  235.28   14.20
  -1  -4 -10   12.00    4.10
  -1  -4 -10   14.10    4.60
  -1  -4 -10   17.40    5.80
   1   4  10   15.60    3.50
   1   4  10   23.30    7.30
   1   4  10   13.30    4.80
  -2  -4 -10   99.89   11.40
  -2  -4 -10   89.19   10.10
  -2  -4 -10   91.79    8.70
   2   4  10   95.39    9.40
   2   4  10   49.10   75.49
  -3  -4 -10   71.69    8.50
  -3  -4 -10   60.09    8.20
   3   4  10   73.19    9.40
   3   4  10   14.30   63.49
  -4  -4 -10  408.56   22.00
  -4  -4 -10  403.56   20.50
  -4  -4 -10  383.36   22.80
   4   4  10  363.36   21.70
   4   4  10  185.38   91.59
  -5  -4 -10  147.69   11.10
  -5  -4 -10  139.19    9.60
   5   4  10  135.69   11.40
  -6  -4 -10  116.49    7.60
   6   4  10   92.69    9.00
   3  -5 -10    4.90    3.70
   3  -5 -10   -1.20    3.20
  -3   5  10    4.30    2.00
  -3   5  10    2.20    2.40
   2  -5 -10  356.76   23.30
   2  -5 -10  343.67   19.30
  -2   5  10  379.66   19.80
  -2   5  10  357.96   17.10
   1  -5 -10   47.10    9.80
   1  -5 -10   16.70    4.80
  -1   5  10   26.10    4.00
  -1   5  10   28.70    5.30
   0  -5 -10   81.19   10.30
   0  -5 -10   59.99   10.10
   0  -5 -10   95.99   12.40
   0   5  10   71.79    6.40
   0   5  10   64.89    9.10
   0   5  10   78.99    8.70
  -1  -5 -10   49.00    7.50
  -1  -5 -10   59.19    7.40
  -1  -5 -10   48.40    9.40
  -1  -5 -10   68.19   10.40
   1   5  10   72.99    9.10
   1   5  10   56.89    5.90
  -2  -5 -10  441.36   21.80
  -2  -5 -10  426.66   23.70
  -2  -5 -10  423.06   26.20
   2   5  10  418.96   20.40
   2   5  10  436.96   23.60
  -3  -5 -10   66.09    7.50
  -3  -5 -10   50.69    7.70
  -3  -5 -10   50.79    8.40
   3   5  10   38.30    6.70
  -4  -5 -10   52.79   11.00
  -4  -5 -10   37.50    5.50
  -4  -5 -10   25.70    5.40
   4   5  10   35.50    6.70
  -5  -5 -10  564.34   29.80
   5   5  10  559.74   33.90
  -6  -5 -10    0.60    1.90
   6   5  10    3.20    2.50
   2  -6 -10   65.99    9.00
  -2   6  10   85.39    7.80
  -2   6  10   86.09    6.30
   1  -6 -10   48.70    9.50
   1  -6 -10   40.10    6.20
  -1   6  10   46.50    7.20
  -1   6  10   53.59    5.40
   0  -6 -10   19.00    5.40
   0  -6 -10   10.40    5.80
   0   6  10    8.50    2.80
   0   6  10   16.00    5.10
   0   6  10   12.90    4.00
  -1  -6 -10   76.59   10.60
  -1  -6 -10  111.69   16.10
   1   6  10   76.59   10.30
   1   6  10  101.09   16.50
   1   6  10   65.39    8.00
  -2  -6 -10   67.09   15.00
  -2  -6 -10  106.99   12.40
   2   6  10   56.49   12.60
  -3  -6 -10  195.68   16.20
  -3  -6 -10  182.98   15.60
  -3  -6 -10  194.88   14.10
   3   6  10  193.78   11.60
   3   6  10  178.38   14.10
  -4  -6 -10  199.98   15.80
   4   6  10  205.78   14.90
  -5  -6 -10  396.36   19.90
   5   6  10  393.46   21.40
   2  -7 -10   63.19    8.20
   2  -7 -10   41.30    6.20
  -2   7  10   58.99    4.70
   1  -7 -10   12.50    6.80
   1  -7 -10   34.50   10.00
  -1   7  10   25.10    4.40
  -1   7  10   29.30    6.00
   0  -7 -10    6.60    5.00
   0   7  10   13.70    3.50
   0   7  10   11.50    4.60
  -1  -7 -10    9.20    5.20
  -1  -7 -10   14.10    4.80
   1   7  10   18.30    3.80
   1   7  10    8.40    3.60
  -2  -7 -10    0.00    3.90
  -2  -7 -10   -0.70    3.20
   2   7  10    2.00    2.60
   2   7  10    2.30    3.60
  -3  -7 -10  104.29   11.80
  -3  -7 -10  101.19    9.50
   3   7  10  100.99   10.40
   3   7  10   96.39    8.00
  -4  -7 -10  534.65   29.20
  -4  -7 -10  419.16   28.80
   4   7  10  412.06   26.00
  -5  -7 -10  121.79   11.70
  -5  -7 -10   96.79    7.50
   5   7  10   96.39    8.80
   1  -8 -10   33.80    6.30
   1  -8 -10   51.09    7.50
  -1   8  10   45.40    4.30
   0  -8 -10  225.88   16.30
   0  -8 -10  213.88   17.20
   0   8  10  210.78   11.80
  -1  -8 -10   -3.20    3.20
   1   8  10   -1.80    1.80
   1   8  10    0.50    4.70
  -2  -8 -10  102.79   11.50
   2   8  10  114.39   10.60
   2   8  10  109.69    8.20
  -3  -8 -10  284.17   18.20
  -3  -8 -10  405.66   25.80
   3   8  10  314.07   18.30
   3   8  10  353.96   24.10
  -4  -8 -10    7.50    4.10
  -4  -8 -10    3.30    4.50
   4   8  10    0.60    2.90
   4   8  10    2.80    3.10
  -5  -8 -10  155.68   10.60
   5   8  10  175.98   10.80
   0  -9 -10   35.20    7.30
   0  -9 -10   56.99    7.10
   0   9  10   47.50    4.50
  -1  -9 -10  286.27   17.10
   1   9  10  273.57   13.90
  -2  -9 -10  134.89   11.20
   2   9  10  121.39    8.30
  -3  -9 -10  336.17   19.10
   3   9  10  349.67   16.30
   3   9  10  328.67   18.40
  -4  -9 -10   22.10    5.60
   4   9  10   39.50    5.60
  -2 -10 -10   71.39    6.70
   2  10  10   77.39    5.40
  -1  -9  11   31.20    4.30
   0  -9  11   -1.30    1.80
  -2  -8  11  280.87   14.10
  -1  -8  11    9.50    3.40
   0  -8  11   52.19    6.20
   1  -8  11   -0.70    2.20
   1  -8  11    3.90    2.90
  -3  -7  11  169.08   10.10
  -2  -7  11  332.07   16.90
  -2  -7  11  336.07   16.20
  -1  -7  11   28.80    5.40
  -1  -7  11   16.10    5.30
   0  -7  11   36.00    6.20
   1  -7  11    1.70    3.70
   1  -7  11   -1.00    4.30
   2  -7  11    2.50    2.80
   2  -7  11    1.30    3.00
   3  -7  11   -4.50    2.10
   3   6 -11   26.70    5.30
  -3  -6  11   29.00    4.20
  -2  -6  11    1.00    2.80
  -2  -6  11   -0.30    2.60
  -1  -6  11  213.18   13.50
  -1  -6  11  230.38   13.20
   0  -6  11   50.09    6.90
   0  -6  11   46.70    8.00
   0  -6  11   30.00    4.70
   1  -6  11    2.30    3.50
   1  -6  11   -0.80    2.80
   1  -6  11   -0.20    2.40
   1  -6  11    1.30    3.00
   2  -6  11  292.27   18.00
   2  -6  11  350.56   20.10
   3  -6  11   11.00    3.60
   3  -6  11   18.20    3.50
   4   5 -11  174.48   10.30
   4   5 -11  161.58   10.20
  -4  -5  11  156.08    9.20
  -3  -5  11    1.80    2.90
  -2  -5  11   -0.30    2.80
  -2  -5  11    3.10    2.90
  -1  -5  11  125.69    9.90
  -1  -5  11  134.69    9.90
   0  -5  11  634.14   31.80
   0  -5  11  607.54   28.40
   0  -5  11  607.64   29.30
   0  -5  11  631.84   29.60
   1  -5  11   89.39    9.80
   1  -5  11   92.49    9.90
   1  -5  11   74.19    8.00
   1  -5  11   80.99   10.10
   1  -5  11   80.59    8.20
   2  -5  11   34.40    5.10
   2  -5  11   40.80    6.20
   2  -5  11   65.69    8.60
   2  -5  11   53.29    6.60
   2  -5  11   37.90    8.00
   3  -5  11   34.80    5.40
   4  -5  11   10.30    3.20
   4  -5  11    7.80    2.60
   4   4 -11    0.00    2.50
   4   4 -11   -0.80    3.00
  -4  -4  11   -1.30    1.90
   3   4 -11   33.70    5.90
   3   4 -11   38.80    6.80
  -3  -4  11   33.90    4.80
  -2  -4  11  419.86   20.80
  -1  -4  11  277.17   16.30
  -1  -4  11  285.47   15.80
  -1  -4  11  282.27   22.90
  -1  -4  11  278.67   15.80
   0  -4  11  141.39   12.70
   0  -4  11  143.09   11.00
   0  -4  11  135.19   10.10
   0  -4  11  128.99   10.20
   1  -4  11    0.30    3.70
   1  -4  11    7.20    4.10
   1  -4  11    5.60    3.10
   1  -4  11    6.70    3.70
   1  -4  11    3.20    3.60
   2  -4  11    6.00    3.80
   2  -4  11   10.40    4.90
   2  -4  11   16.30    4.00
   2  -4  11    5.00    4.20
   2  -4  11   14.90    4.50
   3  -4  11  255.47   16.00
   3  -4  11  224.78   13.80
   4  -4  11  104.39    7.70
   4  -4  11  102.49    9.30
   4   3 -11   -0.30    2.70
   4   3 -11    2.20    3.30
  -4  -3  11    0.00    2.00
   3   3 -11  185.88   13.70
   3   3 -11  176.28   13.00
  -3  -3  11  191.78   11.60
  -3  -3  11  180.88   10.20
  -3  -3  11  184.38   10.40
   2   3 -11   15.30    5.20
   2   3 -11   12.40    5.30
  -2  -3  11   13.80    4.00
  -2  -3  11   12.00    3.70
  -2  -3  11   14.60    3.10
  -1  -3  11  141.59   10.50
  -1  -3  11  129.39    9.70
  -1  -3  11  132.39    9.60
  -1  -3  11  110.39   14.40
   0  -3  11  265.67   16.60
   0  -3  11  263.47   15.70
   0  -3  11  259.27   15.10
   0  -3  11  272.07   15.10
   1  -3  11   81.09    9.20
   1  -3  11   88.79   10.50
   1  -3  11   75.39    7.80
   1  -3  11   91.99    8.30
   2  -3  11  114.89   10.30
   2  -3  11  109.99   11.20
   2  -3  11  106.89    9.20
   2  -3  11  113.19    9.50
   3  -3  11  441.16   22.10
   3  -3  11  413.96   23.30
   3  -3  11  479.85   31.00
   4  -3  11  115.69   10.30
   4  -3  11  115.99    8.80
  -5   3 -11  103.19    6.30
   5  -3  11  101.39    8.40
   4   2 -11    7.70    3.40
   4   2 -11    6.80    3.40
  -4  -2  11    5.20    2.40
  -4  -2  11    7.40    2.70
   3   2 -11   98.99   10.30
   3   2 -11   98.19    9.70
  -3  -2  11  108.69    9.30
  -3  -2  11  100.49    8.10
  -3  -2  11  106.99    7.90
  -3  -2  11   90.19    8.20
   2   2 -11   -2.40    3.30
   2   2 -11    0.50    4.50
  -2  -2  11   -1.70    2.90
  -2  -2  11    2.30    3.90
   1   2 -11   90.99    8.90
   1   2 -11  107.59   10.60
  -1  -2  11  108.09    9.50
  -1  -2  11   95.29    6.20
  -1  -2  11  104.29    8.90
  -1  -2  11  106.79    8.40
   0  -2  11   10.20    3.50
   0  -2  11    6.70    3.30
   0  -2  11   11.50    3.50
   0  -2  11    7.40    3.80
   1  -2  11    3.50    2.80
   1  -2  11    1.00    2.50
   1  -2  11    4.30    3.10
   1  -2  11    4.20    3.20
   2  -2  11  448.26   22.30
   2  -2  11  461.15   25.20
   2  -2  11  457.85   23.60
   3  -2  11  246.08   16.50
   3  -2  11  234.08   14.70
   3  -2  11  247.38   17.50
   4  -2  11  226.58   13.50
   4  -2  11  217.18   14.70
  -5   2 -11  114.99    7.40
   5  -2  11   98.09    7.30
   5  -2  11   91.59    7.80
   4   1 -11   23.00    5.90
   4   1 -11   36.30    5.80
  -4  -1  11   30.30    4.10
  -4  -1  11   34.80    4.20
  -4  -1  11   37.10    4.80
   3   1 -11   33.80    6.40
   3   1 -11   17.10    4.90
  -3  -1  11   14.50    5.90
  -3  -1  11   22.70    4.00
  -3  -1  11   32.50    5.00
   2   1 -11  121.79   11.50
   2   1 -11  116.29   12.80
   2   1 -11   85.19   10.30
  -2  -1  11  118.39    9.40
  -2  -1  11  106.89    9.70
  -2  -1  11  121.89    9.80
  -2  -1  11  100.69    8.30
   1   1 -11   10.30    4.30
   1   1 -11   13.70    5.20
   1   1 -11   12.30    4.40
  -1  -1  11    6.60    3.50
  -1  -1  11   20.10    3.70
  -1  -1  11   13.70    3.60
  -1  -1  11   12.20    3.80
  -1  -1  11   17.20    4.00
   0   1 -11    9.30    3.60
   0  -1  11    7.20    3.50
   0  -1  11    9.60    3.60
   0  -1  11   10.90    2.90
   0  -1  11   10.50    3.30
  -1   1 -11  985.70   43.20
   1  -1  11 1027.40   45.50
   1  -1  11 1095.09   43.90
   1  -1  11 1053.29   44.60
   1  -1  11 1037.80   58.79
   1  -1  11 1049.00   43.60
   2  -1  11  229.48   14.10
   2  -1  11  182.08   14.00
   2  -1  11  196.28   12.50
   3  -1  11   77.39    9.00
   3  -1  11   89.69   11.10
   3  -1  11   93.39    8.60
  -4   1 -11    7.40    3.40
   4  -1  11    3.40    3.80
   4  -1  11    3.50    2.80
  -5   1 -11   52.69    5.70
   5  -1  11   52.89    6.70
   5  -1  11   40.40    4.50
   4   0 -11   77.89    7.70
  -4   0  11   90.69    6.80
   3   0 -11  453.75   23.60
   3   0 -11  488.45   25.50
  -3   0  11  491.85   22.00
  -3   0  11  484.65   23.40
  -3   0  11  478.65   23.20
   2   0 -11   42.90    7.80
   2   0 -11   62.59   13.80
  -2   0  11   62.79    8.20
  -2   0  11   57.79    7.20
  -2   0  11   62.09   10.10
  -2   0  11   62.29    8.20
   1   0 -11   87.79   10.40
   1   0 -11  101.09   11.00
   1   0 -11   96.99   10.60
  -1   0  11   91.69    8.70
  -1   0  11   91.99    7.90
  -1   0  11   91.79    7.80
  -1   0  11   90.49    7.40
   0   0 -11   14.10    4.40
   0   0 -11   20.80    8.00
   0   0 -11   22.00    6.00
   0   0  11   15.40    4.20
   0   0  11   25.00    4.50
   0   0  11   22.10    3.80
   0   0  11   17.70    4.00
   0   0  11   18.60    4.20
  -1   0 -11   80.39    8.00
   1   0  11   90.69    8.60
   1   0  11   85.09    7.50
   1   0  11   45.50   32.90
   1   0  11   85.99    8.00
  -2   0 -11   12.40    3.80
   2   0  11    7.50    3.80
   2   0  11   15.60    3.90
   2   0  11   14.80    4.70
   2   0  11  -22.50   31.20
  -3   0 -11  440.86   22.60
   3   0  11  510.35   30.40
   3   0  11  440.06   23.00
   3   0  11  430.66   21.70
   3   0  11  353.56   48.20
  -4   0 -11  152.08   11.00
   4   0  11  141.29   11.50
   4   0  11  141.69   10.40
  -5   0 -11  104.79    7.90
   5   0  11   75.79    7.20
   4  -1 -11   31.30    4.70
  -4   1  11   48.00    5.00
   3  -1 -11  360.46   20.60
   3  -1 -11  350.36   18.50
  -3   1  11  378.06   19.10
   2  -1 -11    6.50    4.30
   2  -1 -11   13.60    5.20
   2  -1 -11   10.00    5.00
  -2   1  11    9.20    6.20
  -2   1  11   11.60    4.60
  -2   1  11   12.70    4.00
   1  -1 -11  130.29   11.50
   1  -1 -11  100.09   10.20
   1  -1 -11  112.69   11.10
  -1   1  11  114.49    9.00
  -1   1  11  107.59    9.60
  -1   1  11  118.89    9.20
   0  -1 -11   10.70    4.50
   0  -1 -11   13.50    4.60
   0  -1 -11   13.10    4.90
   0   1  11   17.10    4.10
   0   1  11   15.30    3.90
   0   1  11   16.60    4.20
   0   1  11   16.10    4.40
  -1  -1 -11  561.74   27.20
  -1  -1 -11  541.55   27.20
  -1  -1 -11  526.35   31.30
   1   1  11  580.94   26.20
   1   1  11  563.54   29.20
   1   1  11  557.44   25.40
   1   1  11  550.14   26.80
  -2  -1 -11  129.19   10.70
  -2  -1 -11  145.19   11.30
  -2  -1 -11  139.49   11.00
   2   1  11   85.79   40.10
   2   1  11  151.68   10.00
   2   1  11  136.09   10.90
   2   1  11  144.39    9.70
   2   1  11  118.09   10.00
  -3  -1 -11  169.88   12.40
  -3  -1 -11  148.69   11.70
   3   1  11  171.48   12.10
   3   1  11  177.18   11.40
   3   1  11  148.39   12.70
   3   1  11  164.88   11.00
   3   1  11  145.59   46.80
  -4  -1 -11  145.49   11.40
  -4  -1 -11  142.39   10.90
  -4  -1 -11  138.39   16.10
   4   1  11  184.28   59.09
   4   1  11  143.89   10.40
   4   1  11  141.29   10.20
  -5  -1 -11    8.40    4.90
  -5  -1 -11    4.60    3.10
   5   1  11    5.30    3.30
  -6  -1 -11  107.39    7.10
   4  -2 -11    2.00    2.30
   4  -2 -11   -2.60    2.60
  -4   2  11    0.60    1.90
   3  -2 -11   31.00    5.30
  -3   2  11   36.20    5.30
   2  -2 -11  170.98   13.60
   2  -2 -11  178.58   12.50
   2  -2 -11  163.38   14.70
  -2   2  11  177.58   12.20
  -2   2  11  171.78   16.40
   1  -2 -11  216.08   14.80
   1  -2 -11  229.98   16.00
  -1   2  11  233.38   14.20
  -1   2  11  220.48   13.80
  -1   2  11  223.28   18.00
   0  -2 -11   55.19    8.20
   0  -2 -11   50.39    8.20
   0  -2 -11   57.09    8.10
   0   2  11   46.80    6.20
   0   2  11   54.19    7.10
   0   2  11   55.39    7.20
  -1  -2 -11   86.29   10.00
  -1  -2 -11   80.09    9.50
  -1  -2 -11   84.29    9.60
   1   2  11   73.79    7.60
   1   2  11   79.39    7.90
   1   2  11   88.89    8.60
   1   2  11   76.09    7.40
  -2  -2 -11   17.90    4.70
  -2  -2 -11   12.50    4.80
  -2  -2 -11   15.40    5.00
   2   2  11    7.70    3.40
   2   2  11   13.50    4.00
   2   2  11   34.40   47.50
   2   2  11   14.50    4.20
  -3  -2 -11    9.70    4.40
  -3  -2 -11   15.20    4.70
   3   2  11    9.40    3.60
   3   2  11   -7.60   52.19
  -4  -2 -11    0.10    3.10
  -4  -2 -11   -1.20    2.60
  -4  -2 -11   -0.10    3.70
   4   2  11   12.80   63.79
   4   2  11    1.40    2.60
   4   2  11    3.80    2.70
  -5  -2 -11   26.70    6.90
  -5  -2 -11   33.20    5.40
   5   2  11   25.90    5.00
  -6  -2 -11    9.20    2.20
  -6  -2 -11    5.00    2.10
   3  -3 -11   -0.40    4.10
   3  -3 -11    4.30    3.20
  -3   3  11   -0.20    2.50
   2  -3 -11   10.20    6.30
   2  -3 -11   14.40    5.30
   2  -3 -11    8.00    5.80
  -2   3  11    8.50    4.70
  -2   3  11   15.90    4.50
   1  -3 -11  262.67   15.90
   1  -3 -11  254.07   18.30
   1  -3 -11  275.37   17.60
  -1   3  11  268.47   16.30
  -1   3  11  243.38   15.70
   0  -3 -11   36.00    6.70
   0  -3 -11   33.20    6.30
   0  -3 -11   39.00    7.20
   0   3  11   44.60    6.90
   0   3  11   29.80    5.50
  -1  -3 -11  237.38   14.70
  -1  -3 -11  233.18   15.40
  -1  -3 -11  219.28   15.80
   1   3  11  220.48   14.10
   1   3  11  219.68   13.90
   1   3  11  219.88   13.00
   1   3  11  197.58   13.20
  -2  -3 -11  894.01   40.70
  -2  -3 -11  868.71   39.50
  -2  -3 -11  886.11   41.20
   2   3  11  907.21   39.80
   2   3  11  810.02  104.19
  -3  -3 -11  753.72   35.30
  -3  -3 -11  726.03   35.50
  -3  -3 -11  735.23   33.90
   3   3  11  715.43   34.10
  -4  -3 -11   19.30    5.10
  -4  -3 -11   23.20    5.10
   4   3  11   26.80    5.60
   4   3  11  -19.50   70.89
  -5  -3 -11   62.39   10.90
  -5  -3 -11   76.39   10.00
   5   3  11   61.59    8.60
  -6  -3 -11   38.10    3.40
  -6  -3 -11   27.40    3.60
   3  -4 -11    3.60    3.70
   3  -4 -11    7.10    4.30
  -3   4  11   10.10    3.30
   2  -4 -11   -0.80    2.70
   2  -4 -11    1.00    4.60
  -2   4  11    4.00    3.10
  -2   4  11    3.60    2.90
   1  -4 -11  233.78   15.80
   1  -4 -11  235.68   19.00
   1  -4 -11  214.28   17.20
  -1   4  11  210.48   14.30
  -1   4  11  222.48   14.60
  -1   4  11  223.38   12.10
   0  -4 -11  593.44   30.60
   0  -4 -11  565.24   28.90
   0  -4 -11  569.74   27.00
   0   4  11  510.55   26.50
   0   4  11  557.44   27.40
  -1  -4 -11   28.00    5.40
  -1  -4 -11   32.80    9.70
  -1  -4 -11   34.50    6.70
   1   4  11   38.90    6.90
   1   4  11   30.60    8.10
  -2  -4 -11  238.98   16.00
  -2  -4 -11  210.68   14.30
   2   4  11  177.88   83.09
   2   4  11  239.28   15.40
  -3  -4 -11  233.28   16.90
   3   4  11  269.67   99.39
  -4  -4 -11  291.27   18.70
  -4  -4 -11  277.47   16.10
  -4  -4 -11  291.87   17.70
   4   4  11  224.08   98.89
   4   4  11  272.27   17.40
  -5  -4 -11    6.90    3.90
  -5  -4 -11    7.80    3.10
   5   4  11    1.80    2.90
   3  -5 -11    0.70    2.80
   3  -5 -11    6.80    3.80
  -3   5  11   -0.40    1.70
   2  -5 -11  179.28   12.10
   2  -5 -11  186.08   15.60
  -2   5  11  204.88   10.40
  -2   5  11  179.18   12.20
   1  -5 -11    0.00    3.20
   1  -5 -11   -1.50    4.10
  -1   5  11   -0.60    2.90
  -1   5  11    1.00    1.90
   0  -5 -11   -8.10    4.50
   0  -5 -11    2.20    3.40
   0  -5 -11   -2.20    4.40
   0   5  11   -0.50    3.10
   0   5  11   -0.20    1.80
  -1  -5 -11  134.49   13.60
  -1  -5 -11  122.99   11.70
  -1  -5 -11  146.09   10.70
  -1  -5 -11  143.59   14.70
   1   5  11  132.89    9.20
   1   5  11  165.08   13.40
  -2  -5 -11  394.76   27.10
  -2  -5 -11  425.76   25.80
  -2  -5 -11  438.56   25.70
   2   5  11  524.95   33.70
  -3  -5 -11  129.09   10.10
  -3  -5 -11  120.79   12.60
  -3  -5 -11  126.59   11.40
   3   5  11  116.89   11.10
  -4  -5 -11   11.70    4.30
  -4  -5 -11   12.60    3.70
   4   5  11  -76.49  124.69
   5   5  11  213.28   13.70
   2  -6 -11  230.48   15.70
  -2   6  11  233.58   13.40
  -2   6  11  255.67   11.80
   1  -6 -11    6.70    5.00
   1  -6 -11   12.10    5.50
  -1   6  11   13.20    3.30
  -1   6  11   22.30    5.90
   0  -6 -11  226.98   15.30
   0  -6 -11  241.18   18.60
   0   6  11  225.18   15.00
   0   6  11  232.48   12.70
  -1  -6 -11  303.07   21.60
  -1  -6 -11  337.07   19.60
   1   6  11  303.77   15.90
  -2  -6 -11    2.60    3.80
  -2  -6 -11    7.40    5.00
  -2  -6 -11    4.80    6.60
   2   6  11    4.80    3.00
   2   6  11    4.40    3.60
  -3  -6 -11    1.50    3.50
  -3  -6 -11   -3.50    3.80
   3   6  11   -0.10    3.10
  -4  -6 -11   28.60    5.10
   4   6  11   54.09    7.90
  -5  -6 -11    0.30    2.40
   5   6  11   -1.90    2.60
   1  -7 -11   48.20    7.50
   1  -7 -11   35.20    6.50
  -1   7  11   52.89    4.70
  -1   7  11   55.79    6.90
   0  -7 -11    3.20    4.20
   0   7  11   10.00    3.50
   0   7  11    3.60    4.90
  -1  -7 -11   30.70    7.60
  -1  -7 -11   30.40    6.10
   1   7  11   25.60    4.40
  -2  -7 -11    6.20    4.80
  -2  -7 -11    1.90    4.00
   2   7  11    2.90    2.60
   2   7  11    1.90    3.20
  -3  -7 -11   72.49   10.20
  -3  -7 -11   61.69    8.20
   3   7  11   43.10    6.80
  -4  -7 -11    4.00    3.40
  -4  -7 -11    4.60    4.10
   4   7  11   11.70    4.60
  -5  -7 -11   70.99    5.80
   5   7  11   82.89    7.50
   1  -8 -11   24.00    5.90
   1  -8 -11   13.20    4.50
  -1   8  11   17.90    2.60
   0  -8 -11    5.60    4.30
   0  -8 -11    4.20    3.80
   0   8  11    4.30    2.20
   0   8  11   -0.80    2.90
  -1  -8 -11  728.63   34.00
   1   8  11  636.74   28.40
   1   8  11  649.24   31.20
  -2  -8 -11   25.40    6.50
   2   8  11   22.60    5.50
   2   8  11   18.20    3.60
  -3  -8 -11    3.40    3.20
  -3  -8 -11    1.80    3.60
   3   8  11   -3.00    2.20
   3   8  11    1.10    3.10
  -4  -8 -11    6.90    3.50
   4   8  11    4.60    3.10
  -1  -9 -11   10.30    3.80
   1   9  11   16.70    3.50
  -2  -9 -11    1.80    3.10
   2   9  11   -1.70    3.00
   2   9  11   -1.70    1.90
  -3  -9 -11  202.88   13.10
   3   9  11  187.98   12.00
   3   9  11  180.88    9.80
  -1  -8  12    9.80    2.90
   0  -8  12    9.30    2.70
  -2  -7  12   59.09    5.80
  -2  -7  12   56.19    5.20
  -1  -7  12  157.48    9.70
  -1  -7  12  166.28   10.50
   0  -7  12    0.00    2.40
   0  -7  12   -0.80    2.10
   1  -7  12   18.80    3.80
   1  -7  12   26.70    4.20
   2  -7  12    3.20    3.10
   3   6 -12  191.68   11.90
  -3  -6  12  187.88   10.20
  -2  -6  12   47.00    5.60
  -2  -6  12   37.10    5.20
  -1  -6  12    4.70    2.90
  -1  -6  12    1.60    2.80
   0  -6  12   31.10    4.90
   0  -6  12   23.00    3.90
   1  -6  12  294.87   16.20
   1  -6  12  348.47   22.00
   1  -6  12  338.37   17.50
   2  -6  12   39.40    4.60
   2  -6  12   61.09    7.30
   3  -6  12   36.10    5.40
   3  -6  12   32.20    3.50
   3   5 -12   80.79    7.90
  -3  -5  12   70.89    6.30
  -2  -5  12    1.60    2.80
  -1  -5  12 1138.29   48.50
  -1  -5  12 1194.78   48.30
   0  -5  12   60.79    7.70
   0  -5  12   55.79    6.50
   0  -5  12   62.09    7.40
   1  -5  12    3.70    3.00
   1  -5  12    8.10    3.80
   1  -5  12    8.60    3.70
   2  -5  12   46.40    5.40
   2  -5  12   70.99    8.40
   3  -5  12   35.70    5.80
   3  -5  12   37.10    5.00
   4   4 -12   84.89    6.60
   4   4 -12   82.09    6.70
   3   4 -12  253.57   15.20
   3   4 -12  282.67   15.90
  -3  -4  12  271.07   14.20
   2   4 -12   42.80    6.80
  -2  -4  12   28.60    4.60
  -1  -4  12  194.48   12.30
  -1  -4  12  198.78   12.40
  -1  -4  12  198.08   13.00
   0  -4  12   44.80    6.60
   0  -4  12   41.60    7.40
   0  -4  12   43.90    6.20
   0  -4  12   33.70    5.80
   1  -4  12   -1.00    2.70
   1  -4  12   -5.20    3.20
   1  -4  12   -0.90    3.10
   1  -4  12    1.50    3.00
   2  -4  12 1270.27   54.39
   2  -4  12 1173.68   56.29
   2  -4  12 1374.36   53.19
   3  -4  12    4.30    3.30
   3  -4  12    4.20    2.70
   4  -4  12   18.40    3.80
   4  -4  12   23.90    3.50
   4   3 -12   51.29    6.20
   4   3 -12   61.09    6.20
  -4  -3  12   62.39    5.50
   3   3 -12   66.19    7.60
  -3  -3  12   67.39    8.00
   2   3 -12  298.17   18.00
  -2  -3  12  288.57   15.80
  -2  -3  12  291.47   16.10
  -1  -3  12  101.19    9.30
  -1  -3  12   64.59    8.30
  -1  -3  12  102.09    8.70
   0  -3  12  690.83   31.20
   0  -3  12  719.73   32.50
   0  -3  12  686.93   31.20
   0  -3  12  676.93   33.60
   1  -3  12    8.20    3.30
   1  -3  12    8.50    3.50
   1  -3  12   12.30    4.90
   1  -3  12   12.00    4.40
   2  -3  12   14.00    4.00
   2  -3  12   13.20    4.70
   2  -3  12   10.40    4.60
   3  -3  12  236.08   14.50
   3  -3  12  277.07   16.60
   4  -3  12   14.80    3.30
   4  -3  12   14.10    4.10
   4   2 -12   77.89    6.20
   4   2 -12   83.39    7.90
  -4  -2  12   83.29    6.20
   3   2 -12    1.90    4.40
   3   2 -12    2.00    3.80
  -3  -2  12    2.00    2.70
  -3  -2  12    1.00    2.90
  -3  -2  12    4.60    3.50
   2   2 -12  103.99   11.30
   2   2 -12   94.49   10.70
  -2  -2  12  115.49    8.90
  -2  -2  12   96.49   12.10
  -2  -2  12  101.69    8.70
  -2  -2  12   97.99    7.30
  -2  -2  12   97.99   10.40
   1   2 -12   -2.90    3.90
  -1  -2  12   -1.60    2.60
  -1  -2  12    4.50    3.50
  -1  -2  12    0.60    2.90
   0  -2  12   18.70    4.40
   0  -2  12   19.90    5.70
   0  -2  12   27.40    5.10
   0  -2  12   28.70    5.10
   1  -2  12   17.50    5.60
   1  -2  12    8.60    3.70
   1  -2  12   12.20    3.80
   1  -2  12   15.50    4.00
   2  -2  12  177.58   14.20
   2  -2  12  193.48   12.30
   2  -2  12  169.38   13.00
   3  -2  12   43.80    6.10
   3  -2  12   64.09   11.40
   3  -2  12   60.29    7.90
   4  -2  12  224.38   16.30
   4  -2  12  209.78   12.60
  -5   2 -12    3.80    1.90
   5  -2  12   -2.20    2.10
   5  -2  12   -0.50    1.50
   4   1 -12   89.49    7.90
  -4  -1  12   94.49    5.90
  -4  -1  12   84.79    5.50
   3   1 -12   -2.40    3.00
   3   1 -12    1.20    3.20
  -3  -1  12    0.00    3.30
  -3  -1  12   -3.10    3.10
  -3  -1  12    2.00    2.60
   2   1 -12  193.28   14.30
   2   1 -12  227.38   25.90
   2   1 -12  207.08   14.60
  -2  -1  12  211.18   18.10
  -2  -1  12  191.08   12.10
  -2  -1  12  196.68   11.50
  -2  -1  12  203.78   12.90
  -2  -1  12  201.38   11.90
   1   1 -12   15.30    5.40
   1   1 -12   19.30    5.90
   1   1 -12   18.60    5.20
  -1  -1  12   18.20    3.90
  -1  -1  12   16.50    4.00
  -1  -1  12    9.70    3.60
  -1  -1  12   20.30    4.00
  -1  -1  12   11.40    4.10
   0   1 -12  326.27   20.40
   0   1 -12  326.37   18.50
   0  -1  12  344.77   18.40
   0  -1  12  338.37   17.50
   0  -1  12  339.07   19.30
   1  -1  12   60.59    6.80
   1  -1  12   56.49    7.20
   1  -1  12   78.29    9.60
   2  -1  12 1175.18   54.29
   2  -1  12 1258.27   51.59
   2  -1  12 1296.37   53.29
   3  -1  12   89.59    8.20
   3  -1  12   71.89   10.20
   3  -1  12   89.99    9.80
  -4   1 -12  209.88   12.80
   4  -1  12  212.88   12.70
   4  -1  12  200.58   13.70
  -5   1 -12  125.59    8.10
   5  -1  12  112.49   11.90
   5  -1  12  134.29    8.40
   4   0 -12   -0.30    2.50
  -4   0  12    2.00    1.90
  -4   0  12    3.10    1.90
   3   0 -12  208.18   15.10
  -3   0  12  211.08   11.50
   2   0 -12    7.70    4.10
   2   0 -12   10.50    4.90
  -2   0  12   14.40    5.10
  -2   0  12    8.80    3.40
  -2   0  12    8.10    3.20
  -2   0  12   14.30    5.50
   1   0 -12  111.69   11.30
   1   0 -12  133.99   11.70
   1   0 -12  107.59   11.00
  -1   0  12  126.89   10.10
  -1   0  12  133.59    8.80
  -1   0  12  122.99    9.30
  -1   0  12  122.79    9.20
  -1   0  12  117.59   10.50
   0   0 -12   -2.00    2.90
   0   0 -12    2.00    3.60
   0   0 -12    2.20    4.00
   0   0  12    0.70    2.60
   0   0  12   -0.40    2.70
   0   0  12    6.60    3.50
   0   0  12   -0.80    2.60
   0   0  12    1.80    2.90
  -1   0 -12   41.50    6.80
  -1   0 -12   35.00    6.10
   1   0  12   49.99    6.00
   1   0  12    3.90   36.60
   1   0  12   30.50    5.20
   1   0  12   31.80    6.20
  -2   0 -12   86.89   10.40
  -2   0 -12   92.89    9.30
   2   0  12   93.49    8.10
   2   0  12   60.19   35.20
   2   0  12   93.09   13.40
   2   0  12   86.99    8.80
  -3   0 -12  123.99   14.80
   3   0  12   93.69    9.30
   3   0  12  107.39   12.20
   3   0  12  113.19   11.90
  -4   0 -12   38.90    5.80
   4   0  12   32.30    5.00
   4   0  12   50.39    7.20
  -5   0 -12   18.70    3.70
   5   0  12   23.60    4.00
   3  -1 -12  112.19   10.70
  -3   1  12  138.69   10.30
   2  -1 -12   13.40    4.70
   2  -1 -12   31.50    7.40
   2  -1 -12    9.50    4.30
  -2   1  12   15.30    3.90
  -2   1  12   14.70    4.80
  -2   1  12   15.00    5.60
   1  -1 -12   84.89   10.40
   1  -1 -12   93.29   11.20
   1  -1 -12   94.89   10.70
  -1   1  12  111.29    9.10
  -1   1  12   97.09    8.90
  -1   1  12   82.89    9.00
   0  -1 -12  123.79   11.00
   0  -1 -12  120.49   10.80
   0  -1 -12  101.39   10.50
   0   1  12  102.89    9.90
   0   1  12  115.79    9.00
   0   1  12  108.69    8.90
   0   1  12  108.59    9.00
  -1  -1 -12  197.78   14.40
  -1  -1 -12  219.28   14.80
  -1  -1 -12  218.78   14.70
   1   1  12  233.38   14.00
   1   1  12  225.78   12.80
   1   1  12  212.68   14.40
   1   1  12  186.48   50.29
  -2  -1 -12  209.78   14.50
  -2  -1 -12  235.78   16.80
  -2  -1 -12  221.98   14.90
   2   1  12  215.68   13.00
   2   1  12  160.38   48.90
   2   1  12  248.78   13.50
   2   1  12  227.58   15.60
   2   1  12  227.38   14.30
  -3  -1 -12  230.98   14.90
   3   1  12  187.18   69.39
  -4  -1 -12  177.08   12.00
  -4  -1 -12  163.78   11.80
   4   1  12   77.19   74.89
   4   1  12  163.08   10.80
  -5  -1 -12   36.90    5.10
  -5  -1 -12   50.89    6.00
   3  -2 -12   25.20    5.50
  -3   2  12   22.30    4.30
   2  -2 -12    3.20    3.40
   2  -2 -12    0.30    3.10
  -2   2  12   -0.60    2.40
  -2   2  12    7.80    7.90
   1  -2 -12  215.48   14.80
   1  -2 -12  246.98   17.60
   1  -2 -12  206.98   16.00
  -1   2  12  197.38   14.00
  -1   2  12  205.68   14.40
  -1   2  12  215.78   13.80
   0  -2 -12  119.89   11.10
   0  -2 -12  123.79   12.70
   0  -2 -12  119.49   10.80
   0   2  12  116.69   11.90
   0   2  12  127.59    9.80
   0   2  12  114.99   10.40
   0   2  12  129.69   10.00
  -1  -2 -12   18.50    5.50
  -1  -2 -12   21.00    5.50
  -1  -2 -12   14.20    5.20
   1   2  12   11.00    3.70
   1   2  12   13.80    4.30
   1   2  12   20.90    4.90
  -2  -2 -12   13.20    4.80
  -2  -2 -12    7.70    3.90
   2   2  12    4.70    3.10
   2   2  12    5.80    3.30
   2   2  12    5.70    5.00
   2   2  12   29.30   47.20
  -3  -2 -12  111.99   16.90
  -3  -2 -12  104.99   10.60
  -3  -2 -12   90.89   13.10
   3   2  12  131.69   60.99
  -4  -2 -12  145.89   11.70
  -4  -2 -12  163.08   11.60
   4   2  12  148.19   73.39
   4   2  12  158.48   10.70
   4   2  12  146.39    9.90
  -5  -2 -12  165.08   10.90
  -5  -2 -12  175.88   10.90
   3  -3 -12    0.50    4.80
   3  -3 -12    5.60    2.90
  -3   3  12    3.20    2.50
   2  -3 -12    1.70    3.30
  -2   3  12    1.10    2.70
   1  -3 -12  120.49   14.10
   1  -3 -12  104.39    9.30
   1  -3 -12  124.69   11.10
  -1   3  12  101.29   10.00
  -1   3  12  105.89    9.50
  -1   3  12   78.59    9.20
   0  -3 -12  372.46   20.50
   0  -3 -12  400.76   22.20
   0  -3 -12  360.86   22.60
   0   3  12  367.26   20.40
   0   3  12  375.76   20.10
   0   3  12  376.46   19.30
   0   3  12  345.17   19.80
  -1  -3 -12   94.89    9.30
  -1  -3 -12  103.99   10.30
  -1  -3 -12   97.89   12.10
   1   3  12   84.69    8.00
   1   3  12  106.49   14.30
   1   3  12   88.09    8.90
  -2  -3 -12  940.51   40.80
  -2  -3 -12  954.40   42.20
  -2  -3 -12  880.71   42.30
   2   3  12  908.01   40.40
   2   3  12  669.83   94.69
  -3  -3 -12   25.50    6.50
  -3  -3 -12   18.90    4.80
  -3  -3 -12   21.10    5.40
   3   3  12   -4.30   67.29
   3   3  12   28.20    5.70
  -4  -3 -12  414.06   21.90
  -4  -3 -12  402.46   20.80
   4   3  12  275.37   90.99
   4   3  12  388.86   20.80
  -5  -3 -12    1.20    2.60
  -5  -3 -12   -0.60    2.40
   5   3  12    0.50    2.20
   3  -4 -12  193.78   12.30
   3  -4 -12  188.18   11.80
  -3   4  12  167.98   10.10
   2  -4 -12   33.10    5.20
   2  -4 -12   47.00    8.40
   1  -4 -12  197.68   17.00
   1  -4 -12  191.28   14.10
  -1   4  12  192.48   13.10
   0  -4 -12  872.31   42.90
   0  -4 -12  922.41   39.30
   0  -4 -12  884.61   41.30
   0   4  12  896.71   39.90
   0   4  12  859.41   38.10
  -1  -4 -12  497.45   33.60
  -1  -4 -12  477.15   27.30
  -2  -4 -12  104.29   16.60
  -2  -4 -12  119.19   13.40
   2   4  12   35.30   67.19
   2   4  12  127.29   17.00
  -3  -4 -12  300.67   18.30
  -3  -4 -12  292.27   16.90
  -3  -4 -12  275.27   20.50
   3   4  12  272.67   17.20
   3   4  12  338.77   92.69
  -4  -4 -12  363.36   19.80
  -4  -4 -12  338.77   18.10
   4   4  12  330.47   19.00
  -5  -4 -12   -0.40    2.30
  -5  -4 -12    0.60    2.30
   5   4  12    1.90    2.50
   2  -5 -12   16.90    4.20
   2  -5 -12   18.00    5.70
  -2   5  12   23.40    4.70
   1  -5 -12   44.40    8.70
   1  -5 -12   26.00    4.90
  -1   5  12   33.50    5.40
   0  -5 -12  203.18   14.80
   0  -5 -12  234.08   18.30
   0  -5 -12  205.18   18.80
   0   5  12  226.68   14.70
  -1  -5 -12  153.78   10.90
  -1  -5 -12  141.19   16.40
  -1  -5 -12  161.28   12.90
  -2  -5 -12  362.16   19.00
  -2  -5 -12  362.86   21.10
  -2  -5 -12  342.17   24.00
   2   5  12  356.86   20.60
  -3  -5 -12   -0.90    3.30
  -3  -5 -12    1.40    3.00
  -3  -5 -12   -3.90    6.00
   3   5  12   -0.20    2.90
   3   5  12   10.50  108.89
  -4  -5 -12    2.00    4.00
  -4  -5 -12   -0.30    3.20
   4   5  12    1.10    3.00
  -5  -5 -12  185.68   11.30
   5   5  12  172.08   11.20
   2  -6 -12   15.40    5.50
   2  -6 -12   12.90    4.20
  -2   6  12   11.10    2.90
   1  -6 -12   19.40    5.70
   1  -6 -12   30.80    5.30
  -1   6  12   28.50    4.80
  -1   6  12   20.60    4.70
   0  -6 -12  109.19    9.70
   0  -6 -12  104.49   12.00
   0   6  12  100.99    9.40
   0   6  12  107.79    9.00
  -1  -6 -12   45.40    8.80
  -1  -6 -12   38.70    6.80
  -2  -6 -12   11.80    4.80
  -2  -6 -12   11.50    5.70
   2   6  12    8.90    4.10
  -3  -6 -12  327.67   18.60
   3   6  12  297.77   18.30
  -4  -6 -12   50.99    7.20
   4   6  12   49.70    7.20
  -5  -6 -12  436.96   20.20
   5   6  12  387.56   20.40
   1  -7 -12  167.48   11.60
   1  -7 -12  149.39   11.70
  -1   7  12  144.89    9.60
   0  -7 -12    4.30    4.30
   0  -7 -12   10.00    4.90
   0   7  12    5.80    2.50
  -1  -7 -12   57.49    7.30
  -1  -7 -12   85.39   13.50
   1   7  12   35.50    8.10
   1   7  12   60.99    5.60
  -2  -7 -12    2.40    6.30
  -2  -7 -12    8.50    6.00
   2   7  12    4.00    4.20
  -3  -7 -12  731.93   32.50
  -3  -7 -12  702.43   34.90
   3   7  12  706.13   33.10
  -4  -7 -12   47.90    9.00
  -4  -7 -12   22.60    4.10
   4   7  12   28.20    5.10
   0  -8 -12   36.20    5.80
   0  -8 -12   44.00    7.30
   0   8  12   41.30    5.40
   0   8  12   33.30    3.70
  -1  -8 -12   16.20    4.90
   1   8  12   12.70    3.90
   1   8  12   18.30    3.10
  -2  -8 -12   13.20    4.70
   2   8  12    7.10    3.60
  -3  -8 -12    0.70    3.20
  -3  -8 -12    3.40    3.60
   3   8  12   -2.00    2.60
  -4  -8 -12   16.30    4.20
   4   8  12   18.90    3.90
  -2  -9 -12   32.60    5.30
   2   9  12   30.60    4.60
  -2  -7  13   18.00    2.70
  -1  -7  13   13.90    3.60
  -1  -7  13   11.00    3.00
   0  -7  13  485.25   22.40
   0  -7  13  529.65   24.10
   1  -7  13    8.00    3.50
  -2  -6  13  197.58   10.70
  -1  -6  13  282.17   14.80
  -1  -6  13  287.07   14.70
   0  -6  13   34.50    5.00
   0  -6  13   57.69    6.10
   1  -6  13  243.88   13.80
   1  -6  13  222.98   12.30
   1  -6  13  216.98   12.80
   2  -6  13    1.00    2.80
   2  -6  13   -1.40    1.90
  -3  -5  13    5.60    2.80
   2   5 -13  489.95   23.10
  -2  -5  13  463.25   21.60
  -1  -5  13  283.67   15.10
   0  -5  13   14.00    3.60
   0  -5  13   16.80    4.50
   0  -5  13   15.80    3.90
   1  -5  13   61.49    7.60
   1  -5  13   48.60    6.20
   1  -5  13   54.79    7.20
   2  -5  13   30.10    5.40
   2  -5  13   23.10    4.20
   3  -5  13   62.59    5.50
   3  -5  13   49.70    5.90
   3   4 -13   19.50    4.30
  -3  -4  13   10.90    2.70
   2   4 -13   22.00    5.70
  -2  -4  13   25.50    4.50
  -1  -4  13   59.79    6.60
  -1  -4  13   63.19    6.70
  -1  -4  13   55.79    6.40
   0  -4  13  133.59   19.90
   0  -4  13  128.59    9.50
   0  -4  13  117.19    9.40
   1  -4  13    4.30    3.20
   1  -4  13   -2.50    4.80
   1  -4  13    2.90    3.10
   1  -4  13    2.90    3.20
   2  -4  13    6.50    3.60
   2  -4  13    0.90    2.60
   3  -4  13  215.58   12.30
   3  -4  13  226.28   14.00
   4  -4  13    3.50    2.90
   4  -4  13    4.00    2.00
   3   3 -13   43.60    5.80
   3   3 -13   37.50    5.60
  -3  -3  13   35.10    4.30
   2   3 -13   19.30    5.40
  -2  -3  13   10.60    4.20
  -2  -3  13   13.10    3.60
   1   3 -13    5.50    4.60
  -1  -3  13   20.70    5.30
  -1  -3  13    5.70    3.50
  -1  -3  13    6.00    3.00
   0  -3  13   42.70    6.40
   0  -3  13   45.10    6.00
   0  -3  13   40.10    6.80
   0  -3  13   46.70    6.00
   1  -3  13    8.40    3.40
   1  -3  13   13.30    5.40
   1  -3  13    9.70    3.90
   1  -3  13   10.90    3.80
   2  -3  13    3.20    3.00
   2  -3  13   -2.90    3.50
   2  -3  13    0.60    3.20
   3  -3  13   27.90    5.80
   3  -3  13   22.50    4.40
   4  -3  13    4.90    2.80
   4  -3  13    0.80    2.10
   3   2 -13    1.10    3.20
   3   2 -13    3.10    3.60
  -3  -2  13    6.30    2.90
  -3  -2  13    7.80    2.90
   2   2 -13  518.35   26.30
   2   2 -13  506.75   26.20
  -2  -2  13  569.94   24.80
  -2  -2  13  526.35   24.90
   1   2 -13    0.20    4.20
  -1  -2  13   -1.00    2.60
  -1  -2  13   -2.50    3.50
  -1  -2  13   -0.30    2.50
   0  -2  13  118.89   10.10
   0  -2  13  126.49    9.60
   0  -2  13  115.29   11.00
   1  -2  13   96.19    9.40
   1  -2  13  106.49    9.00
   1  -2  13   99.29   10.40
   2  -2  13  371.56   19.90
   2  -2  13  363.06   18.50
   2  -2  13  296.47   20.40
   3  -2  13  146.59   11.40
   3  -2  13  131.69    9.90
   4  -2  13    8.80    3.00
   4  -2  13   15.00    3.90
   3   1 -13  190.58   12.60
   3   1 -13  191.48   12.10
  -3  -1  13  212.48   11.40
  -3  -1  13  186.38   10.50
  -3  -1  13  198.88   10.20
   2   1 -13    4.00    3.70
   2   1 -13    5.30    3.70
  -2  -1  13    1.50    2.30
  -2  -1  13    0.30    2.60
  -2  -1  13    7.70    5.40
  -2  -1  13    1.10    2.70
   1   1 -13  229.38   15.90
   1   1 -13  210.58   15.10
   1   1 -13  225.28   15.30
  -1  -1  13  238.18   14.20
  -1  -1  13  225.18   11.40
  -1  -1  13  208.68   14.90
  -1  -1  13  243.78   13.60
   0  -1  13  192.48   14.20
   1  -1  13  587.14   33.10
   1  -1  13  663.23   31.90
   2  -1  13  282.77   19.00
   2  -1  13  309.77   16.60
   2  -1  13  305.77   17.80
   3  -1  13  142.29   20.30
   3  -1  13  117.59   10.40
   3  -1  13  123.99    9.50
  -4   1 -13   26.70    4.70
   4  -1  13   26.60    5.50
   4  -1  13   31.10    5.60
  -5   1 -13   34.20    3.80
   5  -1  13   21.50    3.60
   3   0 -13  138.59    9.10
   3   0 -13  121.69    9.70
  -3   0  13  127.49    8.00
  -3   0  13  124.59    8.50
   2   0 -13  100.59    9.80
  -2   0  13   90.19    7.40
  -2   0  13  102.19    7.90
  -2   0  13   97.09    8.80
  -2   0  13   94.49    8.50
   1   0 -13   23.10    5.80
   1   0 -13   26.70    6.80
   1   0 -13   27.50    5.90
  -1   0  13   33.70    5.40
  -1   0  13   25.50    4.40
  -1   0  13   14.40    4.40
  -1   0  13   31.70    5.10
   0   0 -13   55.09    8.00
   0   0 -13   55.59   10.40
   0   0 -13   57.99    9.40
   0   0  13   57.49    8.90
   0   0  13   65.09    8.70
   0   0  13   50.39    8.80
   0   0  13   48.60    7.60
  -1   0 -13  157.98   12.30
  -1   0 -13  148.79   11.50
   1   0  13  133.39   11.90
   1   0  13  154.28   39.30
   1   0  13  143.29   11.10
   1   0  13  153.38   10.40
   2   0  13   10.90    4.70
   2   0  13   18.30    6.00
   2   0  13   13.20    5.40
  -3   0 -13    7.90    3.80
   3   0  13   12.20    4.40
   3   0  13    6.50    5.20
   3   0  13    6.60    3.10
  -4   0 -13   13.00    4.40
   4   0  13   14.40    5.40
   4   0  13   13.60    3.50
  -5   0 -13  163.28    9.50
   3  -1 -13   71.69    7.20
  -3   1  13   87.39    7.00
  -3   1  13   78.29    6.00
   2  -1 -13   57.49    7.70
   2  -1 -13   59.59    7.20
  -2   1  13   85.99    7.90
  -2   1  13   90.79   12.90
  -2   1  13   91.59    7.60
   1  -1 -13    0.70    3.60
   1  -1 -13   -1.20    3.00
   1  -1 -13   -3.80    5.90
  -1   1  13   -4.70    5.50
  -1   1  13   -1.80    2.40
  -1   1  13    3.60    3.20
  -1   1  13    6.00    5.10
   0  -1 -13  182.18   14.50
   0   1  13  190.28   13.60
   0   1  13  186.68   15.20
  -1  -1 -13  178.28   13.40
  -1  -1 -13  202.18   13.80
  -1  -1 -13  179.68   13.80
   1   1  13  186.88   54.29
   1   1  13  162.08   12.90
   1   1  13  186.68   12.60
  -2  -1 -13  450.45   23.70
   2   1  13  483.25   30.80
   2   1  13  394.16   70.19
   2   1  13  430.86   24.10
  -3  -1 -13   19.20    5.00
  -3  -1 -13   18.10    5.10
   3   1  13   15.80    4.30
   3   1  13  -30.90   43.20
   3   1  13   11.10    3.60
  -4  -1 -13  285.67   16.40
  -4  -1 -13  319.37   19.50
   4   1  13  292.47   15.80
  -5  -1 -13   10.80    3.00
   3  -2 -13  150.48   10.00
  -3   2  13  168.38    9.20
  -3   2  13  156.38    9.20
   2  -2 -13   -0.20    3.30
   2  -2 -13    0.80    3.20
  -2   2  13    2.50    2.90
   1  -2 -13 1150.28   53.89
   1  -2 -13 1246.88   51.09
   1  -2 -13 1209.98   52.49
  -1   2  13 1167.88   51.69
  -1   2  13 1115.59   48.30
  -1   2  13 1228.48   50.19
  -1   2  13 1227.08   50.09
   0  -2 -13  226.58   15.60
   0  -2 -13  214.38   14.60
   0  -2 -13  189.28   15.60
   0   2  13  228.18   13.70
   0   2  13  219.98   13.60
   0   2  13  207.98   13.50
   0   2  13  198.48   14.30
  -1  -2 -13   33.70    7.00
   1   2  13   45.40    7.40
   1   2  13   47.30    9.50
   1   2  13   99.89   78.39
  -2  -2 -13  744.33   34.20
  -2  -2 -13  662.73   34.60
  -2  -2 -13  717.63   34.80
   2   2  13  740.23   35.10
   2   2  13  621.34   82.79
   2   2  13  774.72   34.50
  -3  -2 -13   78.99   12.60
  -3  -2 -13   71.59    8.70
  -3  -2 -13   82.49    9.90
   3   2  13   18.60   57.19
   3   2  13   75.09    7.30
  -4  -2 -13  371.46   19.80
  -4  -2 -13  364.36   19.30
  -5  -2 -13   17.20    3.40
  -5  -2 -13   17.20    3.70
  -3   3  13  517.95   23.20
   2  -3 -13   40.00    5.70
  -2   3  13   58.79    6.30
   1  -3 -13   45.50    6.20
   1  -3 -13   33.60    6.40
  -1   3  13   66.69   11.50
  -1   3  13   41.30    6.40
  -1   3  13   49.00    6.40
   0  -3 -13  234.48   16.10
   0  -3 -13  216.68   14.50
   0  -3 -13  206.48   18.60
   0   3  13  223.28   15.70
   0   3  13  281.97   20.40
   0   3  13  234.28   14.60
   0   3  13  228.68   13.90
  -1  -3 -13  287.87   17.10
  -1  -3 -13  291.77   18.20
  -1  -3 -13  272.77   18.90
   1   3  13  192.28   77.39
   1   3  13  273.57   15.80
  -2  -3 -13  139.99   12.90
  -2  -3 -13  148.79   12.30
  -2  -3 -13  157.98   11.80
   2   3  13  141.99   10.90
   2   3  13   61.99   61.29
  -3  -3 -13    4.60    4.30
  -3  -3 -13    0.10    2.90
  -3  -3 -13    5.50    3.70
   3   3  13  -28.10   69.49
   3   3  13    2.40    2.70
  -4  -3 -13    6.90    3.40
  -4  -3 -13    8.80    4.00
   4   3  13    4.90    3.20
  -5  -3 -13   70.79    6.10
  -5  -3 -13   63.39    6.30
   2  -4 -13    2.60    2.60
   2  -4 -13   -3.40    5.20
  -2   4  13    2.90    2.80
  -2   4  13    3.40    2.50
   1  -4 -13   32.30    6.10
  -1   4  13   42.70    6.00
  -1   4  13   28.80    5.20
   0  -4 -13   48.50    8.10
   0  -4 -13   56.39    7.20
   0   4  13   31.80    6.20
   0   4  13   38.50    5.60
  -1  -4 -13  207.58   15.00
  -1  -4 -13  206.68   13.60
   1   4  13  132.69  101.59
  -2  -4 -13  127.29   16.50
  -2  -4 -13  107.89    9.70
  -2  -4 -13  106.79   10.70
   2   4  13  113.09   10.10
   2   4  13   85.39   88.19
  -3  -4 -13   16.30    5.00
  -3  -4 -13   15.50    4.30
   3   4  13   21.30    5.00
   3   4  13    5.20  114.69
  -4  -4 -13   23.90    7.20
   4   4  13   15.70    4.60
  -5  -4 -13    0.30    2.40
  -5  -4 -13    5.50    3.20
   5   4  13    3.60    2.40
   2  -5 -13   15.70    4.10
  -2   5  13   17.40    3.00
  -2   5  13   29.70    5.00
   1  -5 -13   41.90    6.10
   1  -5 -13   47.40    8.20
  -1   5  13   49.90    5.60
  -1   5  13   52.39    6.80
   0  -5 -13    5.40    3.50
   0   5  13    5.60    3.70
  -1  -5 -13  131.19    9.70
  -1  -5 -13  143.69   12.00
  -2  -5 -13   88.99   10.40
  -2  -5 -13   89.49    8.20
   2   5  13   81.69    8.80
   2   5  13   30.70  107.99
  -3  -5 -13   34.80    5.30
  -3  -5 -13   46.40    7.40
   3   5  13   25.60    4.90
  -4  -5 -13  121.19    8.20
  -4  -5 -13  125.89   10.00
   4   5  13  129.29    9.80
  -5  -5 -13    1.30    2.30
   5   5  13    0.50    2.00
   1  -6 -13   76.19    8.80
   1  -6 -13   76.19    8.20
  -1   6  13   70.89    6.50
   0  -6 -13  373.76   22.40
   0  -6 -13  377.96   19.70
  -1  -6 -13   27.40    7.40
  -1  -6 -13   29.60    6.60
   1   6  13   24.70    5.30
  -2  -6 -13   47.40    6.70
   2   6  13   67.09    7.70
  -3  -6 -13  186.58   14.90
   3   6  13  250.97   17.00
  -4  -6 -13   50.39    6.60
   4   6  13   47.50    6.50
   0  -7 -13    0.40    2.90
   0  -7 -13   -0.60    3.40
   0   7  13    0.40    2.80
  -1  -7 -13   42.30    7.40
  -1  -7 -13   30.90    5.10
   1   7  13   24.50    4.80
  -2  -7 -13  223.58   13.50
  -2  -7 -13  224.08   15.60
   2   7  13  213.38   13.70
  -3  -7 -13   -2.60    3.40
  -3  -7 -13    0.40    2.80
   3   7  13   -2.50    2.40
  -4  -7 -13   35.60    5.00
   4   7  13   41.10    6.40
  -1  -8 -13    1.00    2.70
   1   8  13    0.10    2.20
  -2  -8 -13   30.50    6.20
   2   8  13   23.60    5.40
  -3  -8 -13   25.80    4.80
   3   8  13   32.40    5.00
  -1  -6  14  265.97   14.10
  -1  -6  14  252.07   12.70
   0  -6  14  326.67   15.70
   0  -6  14  315.47   15.20
   1  -6  14    3.10    3.70
   1  -6  14    2.40    2.20
   2  -6  14   62.49    5.70
   2  -6  14   71.19    5.00
   2   5 -14  166.68   14.00
  -2  -5  14  136.79    8.50
  -1  -5  14    0.00    2.40
  -1  -5  14    2.90    2.70
   0  -5  14  410.06   19.60
   0  -5  14  404.86   20.10
   0  -5  14  417.16   19.60
   1  -5  14    7.00    3.50
   1  -5  14    5.60    2.70
   2  -5  14   15.10    3.70
   2  -5  14   15.10    3.40
   3  -5  14    9.10    3.00
   2   4 -14  269.07   15.10
  -2  -4  14  273.57   13.80
  -1  -4  14   37.00    5.00
  -1  -4  14   56.69    7.40
   0  -4  14  688.93   31.90
   0  -4  14  750.42   32.70
   0  -4  14  737.73   31.90
   1  -4  14   54.09    6.50
   1  -4  14   49.99    6.90
   2  -4  14   49.20    6.70
   2  -4  14   35.40    5.00
   3  -4  14   79.89    6.40
   3  -4  14   79.19    7.30
   3   3 -14   -1.90    2.10
   3   3 -14    3.40    3.30
  -3  -3  14   -0.30    1.70
   2   3 -14  293.17   16.80
  -2  -3  14  330.77   16.00
  -2  -3  14  305.17   15.50
   1   3 -14   56.09    9.00
  -1  -3  14   73.19    7.40
  -1  -3  14   68.19    7.40
   0  -3  14  448.56   21.50
   0  -3  14  423.86   20.70
   1  -3  14  291.67   17.00
   1  -3  14  288.07   15.90
   2  -3  14  464.25   21.90
   2  -3  14  436.06   22.80
   3  -3  14    2.10    2.40
   3  -3  14    2.20    3.10
   4  -3  14   -2.60    2.00
   4  -3  14    0.50    2.10
   3   2 -14    5.90    2.60
   3   2 -14    5.90    4.00
  -3  -2  14    1.20    1.80
   2   2 -14   -0.90    2.90
   2   2 -14    6.20    3.90
  -2  -2  14    2.90    2.50
  -2  -2  14    4.90    3.10
   1   2 -14   -0.20    3.60
  -1  -2  14    3.50    3.00
  -1  -2  14    0.40    2.80
   0   2 -14  109.29   10.70
   0  -2  14  123.49   10.20
   0  -2  14  127.19    9.50
   1  -2  14   21.60    5.10
   1  -2  14   15.50    4.80
   1  -2  14   21.40    4.40
   2  -2  14  167.38   12.30
   2  -2  14  178.98   11.50
   3  -2  14  494.65   26.20
   3  -2  14  577.04   30.20
   4  -2  14   59.59    6.30
   4  -2  14   60.99    5.50
   3   1 -14    7.70    3.70
   3   1 -14   14.30    3.80
  -3  -1  14   10.30    2.60
   2   1 -14  392.36   20.40
   2   1 -14  396.36   22.60
  -2  -1  14  362.56   17.90
  -2  -1  14  393.66   19.20
   1   1 -14    7.40    3.80
   1   1 -14    8.00    4.40
  -1  -1  14    2.30    2.80
  -1  -1  14   11.30    3.40
   0   1 -14   28.60    5.90
   0  -1  14   30.90    6.90
   0  -1  14   25.50    4.40
  -1   1 -14   29.80    6.10
   1  -1  14   30.00    9.70
   1  -1  14   19.30    4.70
   1  -1  14   17.40    4.10
   2  -1  14   10.00    5.10
   2  -1  14    5.20    3.20
   2  -1  14    1.20    2.90
  -3   1 -14  157.48   15.60
   3  -1  14  175.08   12.30
   3  -1  14  166.58   10.80
  -4   1 -14  129.59    8.30
   4  -1  14  116.29    9.00
   4  -1  14  103.29    7.80
  -3   0  14  130.19    8.20
   2   0 -14  130.49   10.40
   2   0 -14  131.99   10.30
  -2   0  14  132.39    9.50
  -2   0  14  129.59    8.10
   1   0 -14    7.60    3.70
   1   0 -14   16.70    5.20
  -1   0  14   15.60    4.00
  -1   0  14   14.40    3.70
  -1   0  14   17.70    3.70
   0   0 -14  141.09   17.60
   0   0 -14  166.18   12.30
   0   0 -14  147.89   12.10
   0   0  14  136.69   49.40
   0   0  14  159.08   14.00
   0   0  14  142.49   11.10
   0   0  14  152.08   10.30
  -1   0 -14   -2.20    3.30
   1   0  14   -1.20    2.60
   1   0  14    1.40    4.10
   1   0  14    2.30    3.20
  -2   0 -14  117.19   10.30
   2   0  14  110.49    8.80
   2   0  14  104.99    9.60
  -3   0 -14   68.79    8.20
   3   0  14   69.19    7.30
   3   0  14   73.49    8.20
  -4   0 -14   93.39    7.60
   4   0  14   84.29    6.60
   4   0  14   90.19    8.00
   3  -1 -14   61.69    5.80
  -3   1  14   65.69    5.10
   2  -1 -14    3.50    2.90
   2  -1 -14    9.80    3.50
  -2   1  14    4.10    2.80
  -2   1  14   10.30    3.20
   1  -1 -14   90.39    9.10
   1  -1 -14   66.19    8.30
  -1   1  14   99.89    7.80
  -1   1  14   94.29    8.40
  -1   1  14  104.29    9.40
   0  -1 -14   10.00    4.40
   0  -1 -14   20.50    5.50
   0  -1 -14   14.60    6.10
   0   1  14   12.90    5.10
   0   1  14   11.20    3.60
   0   1  14   20.80    4.30
  -1  -1 -14  288.27   17.50
  -1  -1 -14  284.57   17.60
   1   1  14  288.57   15.00
   1   1  14  248.38   56.19
   1   1  14  300.17   16.90
   1   1  14  278.87   21.60
  -2  -1 -14   16.50    4.70
  -2  -1 -14   17.10    5.00
   2   1  14    8.50    3.60
   2   1  14   37.10   44.10
   2   1  14   16.50    5.30
   2   1  14    9.20    3.60
  -3  -1 -14  141.99   10.70
  -3  -1 -14  140.59   10.80
   3   1  14  134.69   10.40
   3   1  14  146.69    9.60
  -4  -1 -14   96.49    8.10
   4   1  14   86.09    6.80
  -5  -1 -14   10.20    2.60
   2  -2 -14   10.20    4.00
  -2   2  14    5.60    2.90
  -2   2  14    5.10    3.00
   1  -2 -14   78.59    8.60
   1  -2 -14   72.79    9.30
  -1   2  14   68.29    6.90
  -1   2  14   71.79    7.20
   0  -2 -14    8.50    4.30
   0  -2 -14    8.30    4.10
   0   2  14   11.40    3.70
   0   2  14   11.40    6.60
   0   2  14   15.00    4.10
  -1  -2 -14  733.23   33.10
  -1  -2 -14  760.52   34.10
  -1  -2 -14  565.84   38.30
   1   2  14  544.75   86.39
   1   2  14  723.83   31.90
   1   2  14  736.13   31.50
   1   2  14  622.44   34.10
  -2  -2 -14   69.39    8.80
  -2  -2 -14   62.29    9.10
  -2  -2 -14   80.49    9.80
   2   2  14   25.60   60.89
   2   2  14   62.49    6.50
   2   2  14   60.79    7.20
  -3  -2 -14   17.20    4.90
  -3  -2 -14    7.80    3.60
   3   2  14   16.80   65.99
  -4  -2 -14   31.30    5.40
  -4  -2 -14   31.90    5.40
  -5  -2 -14    2.70    1.80
  -5  -2 -14   -1.80    2.40
   2  -3 -14   24.90    4.20
  -2   3  14   36.30    4.70
  -2   3  14   40.80    5.00
   1  -3 -14   18.90    4.20
   1  -3 -14   13.80    6.50
  -1   3  14   14.20    4.70
  -1   3  14   14.00    5.30
   0  -3 -14  174.58   12.10
   0  -3 -14  183.68   13.30
   0   3  14  172.58   11.60
   0   3  14  149.79   10.90
  -1  -3 -14    5.10    4.00
  -1  -3 -14   12.30    8.20
  -1  -3 -14    8.20    3.80
   1   3  14   11.10   80.59
   1   3  14    4.10    3.00
  -2  -3 -14   -0.40    2.80
  -2  -3 -14    6.80    3.80
   2   3  14   22.00   70.79
   2   3  14    0.50    2.60
  -3  -3 -14  229.68   14.60
  -3  -3 -14  216.58   13.70
   3   3  14  198.78   12.50
  -4  -3 -14   55.69    6.60
  -4  -3 -14   39.60    5.60
  -5  -3 -14  127.59    7.10
  -5  -3 -14  114.29    7.40
   2  -4 -14   -1.00    2.00
  -2   4  14    2.70    2.20
  -2   4  14   -0.90    1.80
   1  -4 -14   82.39    8.00
  -1   4  14   76.09    6.70
  -1   4  14   81.29    7.40
   0  -4 -14   61.29    8.00
   0   4  14   74.29    8.90
   0   4  14   67.69    7.40
  -1  -4 -14  490.45   24.10
  -1  -4 -14  507.95   26.10
  -2  -4 -14  136.69   11.70
  -2  -4 -14  150.48   10.80
   2   4  14  146.39   10.80
   2   4  14  108.09   88.49
  -3  -4 -14   38.30    6.70
  -3  -4 -14   22.90    4.50
   3   4  14   31.10    6.20
  -4  -4 -14  169.48   11.30
  -4  -4 -14  173.98   10.30
   4   4  14  159.68   10.00
   1  -5 -14   24.30    4.50
  -1   5  14   25.90    4.20
   0  -5 -14   13.90    4.50
  -1  -5 -14    0.30    3.40
   1   5  14    1.60    3.20
  -2  -5 -14   40.20    6.60
  -2  -5 -14   38.40    6.00
   2   5  14   56.99    7.70
  -3  -5 -14    0.20    2.50
  -3  -5 -14   -3.10    2.70
   3   5  14    1.70    2.70
  -4  -5 -14    9.70    3.20
   4   5  14    6.50    2.80
   0  -6 -14  218.48   12.60
   0  -6 -14  222.98   16.80
  -1  -6 -14   51.49    6.40
   1   6  14   71.99    7.30
  -2  -6 -14   18.10    4.50
   2   6  14   19.80    4.20
  -3  -6 -14  222.48   13.40
   3   6  14  226.38   13.30
  -4  -6 -14   43.10    6.80
   4   6  14   58.79    8.00
  -1  -7 -14  154.78    9.60
  -1  -7 -14  177.48   12.00
   1   7  14  157.08   10.10
  -2  -7 -14   39.80    7.40
  -2  -7 -14   30.00    5.50
   2   7  14   37.80    5.30
  -3  -7 -14   75.19    6.70
  -1  -5  15   60.39    5.30
   0  -5  15   65.99    7.60
   0  -5  15   45.90    4.80
   1  -5  15  173.48   11.10
   1  -5  15  188.78   10.20
   2  -5  15    4.00    2.00
   2  -5  15    3.10    2.30
   2   4 -15    2.90    2.60
  -2  -4  15    1.90    2.20
   1   4 -15   18.10    4.40
  -1  -4  15   27.30    4.20
  -1  -4  15   18.20    3.70
   0  -4  15   -1.40    2.30
   0  -4  15   -0.20    2.40
   1  -4  15  381.66   19.50
   1  -4  15  404.96   18.70
   2  -4  15    8.00    2.80
   2  -4  15    6.90    3.30
   2   3 -15   20.70    4.20
  -2  -3  15   16.30    3.10
  -2  -3  15   12.90    3.10
   1   3 -15   43.60    6.40
  -1  -3  15   46.50    5.50
   0  -3  15   -1.30    3.00
   0  -3  15   -0.60    3.30
   1  -3  15   -0.20    2.70
   1  -3  15    8.00    3.70
   2  -3  15  175.58   10.70
   2  -3  15  179.28   11.80
   3  -3  15   13.10    2.90
   3  -3  15   16.30    3.70
   2   2 -15   24.50    4.60
  -2  -2  15   18.90    3.10
  -2  -2  15   19.80    3.50
   1   2 -15   -2.10    2.80
  -1  -2  15    4.80    3.10
  -1  -2  15    1.00    2.60
   0   2 -15  706.23   40.00
   0  -2  15  813.62   34.30
   0  -2  15  846.62   35.70
   1  -2  15    0.40    2.80
   1  -2  15    0.80    2.60
   2  -2  15   16.30    6.30
   2  -2  15   19.10    5.60
   3  -2  15   79.99    6.70
   3  -2  15   83.89    7.70
   2   1 -15   58.39    6.60
   2   1 -15   41.20    5.30
  -2  -1  15   47.20    5.20
  -2  -1  15   43.40    5.00
   1   1 -15   43.00    7.30
   1   1 -15   34.00    5.90
  -1  -1  15   30.30    4.50
  -1  -1  15   31.30    6.50
   0   1 -15   28.20    5.50
   0  -1  15   19.80    4.20
   0  -1  15   33.70    4.80
  -1   1 -15    2.80    3.30
   1  -1  15    2.30    2.70
   1  -1  15    3.20    3.10
   2  -1  15  309.17   15.90
   2  -1  15  294.37   16.90
  -3   1 -15    6.20    3.00
   3  -1  15   10.80    3.70
   3  -1  15    7.30    2.90
  -4   1 -15  192.18    9.90
   4  -1  15  164.68   10.20
   4  -1  15  185.98   10.40
   2   0 -15    6.30    3.10
   2   0 -15    4.90    2.80
  -2   0  15    3.40    2.80
   1   0 -15  236.58   14.60
   1   0 -15  242.28   18.80
  -1   0  15  237.28   15.60
   0   0 -15   -2.10    2.90
   0   0 -15    6.90    3.80
   0   0  15    6.40    3.00
   0   0  15    7.50    3.50
  -1   0 -15  157.68   11.60
   1   0  15  139.89    9.80
   1   0  15  153.58   11.20
  -2   0 -15  185.88   12.40
   2   0  15  168.28   10.60
   2   0  15  161.58   11.80
  -3   0 -15    1.70    2.70
   3   0  15    4.10    2.50
   3   0  15    2.50    3.20
  -4   0 -15   12.00    3.00
   4   0  15    7.30    2.90
   2  -1 -15    1.50    2.50
  -2   1  15    4.50    2.40
  -2   1  15    2.90    2.50
   1  -1 -15   90.59    8.30
   1  -1 -15   84.89    8.30
  -1   1  15   73.79    5.90
  -1   1  15   75.39    7.30
   0  -1 -15   43.40    6.60
   0  -1 -15   53.99    7.30
   0   1  15   57.59    7.10
  -1  -1 -15  136.39   11.10
  -1  -1 -15  155.58   11.70
   1   1  15  147.79   10.90
  -2  -1 -15  500.65   25.10
  -2  -1 -15  506.85   25.10
   2   1  15  516.75   24.60
  -3  -1 -15  297.77   19.30
   3   1  15  255.77   14.90
  -4  -1 -15   43.40    5.40
   2  -2 -15  138.09   10.70
  -2   2  15  132.19    7.40
   1  -2 -15   40.80    6.40
   1  -2 -15   30.00    5.10
  -1   2  15   34.80    4.70
  -1   2  15   33.10    4.90
   0  -2 -15   20.60    5.40
   0  -2 -15   14.10    4.40
   0   2  15   24.40    4.90
  -1  -2 -15  231.18   15.00
  -1  -2 -15  229.78   14.40
   1   2  15  213.38   13.50
   1   2  15  277.67   71.49
   1   2  15  219.28   12.40
  -2  -2 -15    3.30    3.40
  -2  -2 -15    2.40    2.90
   2   2  15    3.70    3.80
  -3  -2 -15   86.29   11.70
  -3  -2 -15   65.49    7.70
  -4  -2 -15   38.70    4.90
  -4  -2 -15   41.30    5.70
   1  -3 -15    3.00    2.70
  -1   3  15    5.50    2.90
  -1   3  15    1.00    2.20
   0  -3 -15   21.00    4.30
   0  -3 -15   29.90    6.70
   0   3  15   28.80    5.00
  -1  -3 -15  440.66   22.30
  -1  -3 -15  443.36   23.50
   1   3  15  451.15   22.60
   1   3  15  465.35   25.40
  -2  -3 -15  174.78   13.10
  -2  -3 -15  190.98   12.50
  -3  -3 -15  109.79    8.80
  -3  -3 -15  106.79    9.30
   3   3  15   91.29    9.30
  -4  -3 -15  114.89    8.00
  -4  -3 -15  107.09    8.00
   1  -4 -15  180.08   10.70
  -1   4  15  169.48    9.60
  -1   4  15  160.68    9.50
   0  -4 -15  426.26   20.90
   0   4  15  377.36   18.50
  -1  -4 -15   -0.10    2.70
  -1  -4 -15    3.10    3.40
   1   4  15    1.00    2.50
  -2  -4 -15   57.39    6.60
  -2  -4 -15   38.00    6.00
   2   4  15   49.90    5.90
  -3  -4 -15   35.80    5.80
  -3  -4 -15   28.50    4.60
   3   4  15   28.70    4.50
  -4  -4 -15  130.69    8.70
  -4  -4 -15  109.29    8.40
   0  -5 -15  198.68   11.80
   0   5  15  188.68   11.30
  -1  -5 -15   24.40    4.70
   1   5  15   30.10    4.70
  -2  -5 -15    1.00    3.30
   2   5  15    3.20    2.60
  -3  -5 -15   74.79    7.20
   3   5  15   80.09    6.60
  -4  -5 -15   62.79    5.70
  -1  -6 -15   17.00    4.30
   1   6  15   12.90    3.30
  -2  -6 -15  161.18   10.40
   2   6  15  162.38    9.90
  -3  -6 -15   39.20    6.70
   3   6  15   57.19    6.50
   1   4 -16    6.10    2.50
   0  -4  16  139.69    9.30
   0  -4  16  150.28    8.60
   1  -4  16  179.88   11.10
   1  -4  16  138.59    8.70
   2  -4  16    3.20    2.50
   1   3 -16  188.18   11.00
  -1  -3  16  195.18   11.20
  -1  -3  16  163.98   10.20
   0  -3  16   28.20    4.30
   0  -3  16   34.60    4.40
   1  -3  16   16.00    3.40
   1  -3  16    0.90    2.30
   2  -3  16    1.30    2.60
   2  -3  16    3.20    2.10
   1   2 -16   63.69    6.90
  -1  -2  16   62.49    5.40
  -1  -2  16   71.49    6.20
   0   2 -16    4.40    3.00
   0  -2  16    0.70    2.40
   0  -2  16    0.20    2.40
  -1   2 -16   25.80    5.70
   1  -2  16   21.10    3.90
   1  -2  16   16.40    3.90
   2  -2  16  164.98   10.60
   2  -2  16  159.78    9.70
   3  -2  16   46.10    5.60
   1   1 -16    0.80    2.70
  -1  -1  16    0.00    2.60
  -1  -1  16    1.60    2.50
   0   1 -16  592.24   25.80
   0  -1  16  534.65   25.10
   0  -1  16  499.55   23.50
  -1   1 -16  175.88   11.70
   1  -1  16  177.48   11.70
   1  -1  16  173.38   10.40
  -2   1 -16  265.57   14.80
   2  -1  16  288.47   14.10
   2  -1  16  276.37   15.30
  -3   1 -16  184.18   13.40
   3  -1  16  150.38    9.90
   3  -1  16  147.39    8.90
   1   0 -16   11.30    3.40
   1   0 -16    9.90    3.30
  -1   0  16   13.60    3.30
   0   0 -16   24.10    4.90
   0   0 -16   22.60    4.60
   0   0  16   13.20    3.60
  -1   0 -16   43.70    6.10
   1   0  16   46.60    5.90
   1   0  16   40.60    5.60
  -2   0 -16   25.40    4.70
   2   0  16   28.90    4.90
   2   0  16   20.40    3.80
  -3   0 -16   49.00    5.70
   3   0  16   34.00    4.60
   3   0  16   32.50    4.20
   1  -1 -16    1.40    2.40
   1  -1 -16    1.60    2.50
  -1   1  16    4.40    2.70
   0  -1 -16    3.90    3.20
   0  -1 -16    4.20    3.30
   0   1  16    0.40    3.00
  -1  -1 -16   28.70    5.40
  -1  -1 -16   26.00    5.10
   1   1  16   22.30    4.60
  -2  -1 -16  276.17   15.40
   2   1  16  266.87   14.80
  -3  -1 -16    6.70    3.20
   3   1  16    9.50    5.00
  -4  -1 -16    0.80    1.90
   1  -2 -16   31.30    4.20
   1  -2 -16   35.50    5.20
  -1   2  16   28.20    3.70
   0  -2 -16    3.00    3.20
   0  -2 -16    3.90    3.10
   0   2  16    7.70    3.20
  -1  -2 -16    8.70    3.80
  -1  -2 -16   17.40    4.40
   1   2  16   10.80    3.40
  -2  -2 -16  250.67   14.50
  -2  -2 -16  264.57   14.70
   2   2  16  234.38   13.40
  -3  -2 -16    2.00    2.60
  -3  -2 -16    0.90    2.50
  -4  -2 -16   19.40    3.40
   1  -3 -16   68.09    6.00
  -1   3  16   70.59    5.00
  -1   3  16   67.49    5.30
   0  -3 -16   73.89    7.30
   0  -3 -16   66.49    6.20
   0   3  16   69.69    6.30
   0   3  16   78.79    5.80
  -1  -3 -16   12.00    4.30
  -1  -3 -16   12.40    3.70
   1   3  16   15.10    3.50
   1   3  16    9.90    2.60
  -2  -3 -16  197.58   12.00
  -2  -3 -16  196.68   12.60
  -3  -3 -16    4.40    2.70
  -3  -3 -16    3.80    2.70
   0  -4 -16   14.70    3.90
   0   4  16   12.60    3.30
  -1  -4 -16    3.70    3.00
   1   4  16    0.30    1.90
  -2  -4 -16   78.69    7.50
  -2  -4 -16   78.29    6.50
   2   4  16   73.59    6.10
  -3  -4 -16   55.39    6.40
  -3  -4 -16   47.80    5.80
   1   5  16   56.39    5.80
  -2  -5 -16  138.49    9.60
   2   5  16  115.59    8.00
   0   2 -17   19.10    3.40
   0  -2  17   12.70    3.10
   0  -2  17   18.30    2.80
  -1   2 -17   15.80    3.20
   1  -2  17   18.80    3.70
   1  -2  17   13.70    3.40
   2  -2  17   -0.20    1.90
   2  -2  17    2.50    1.60
   0   1 -17  345.07   17.90
   0  -1  17  347.67   16.60
   0  -1  17  332.87   17.80
  -1   1 -17   22.20    4.00
   1  -1  17   12.80    3.00
   1  -1  17   21.50    3.70
  -2   1 -17   28.00    4.00
   2  -1  17   24.70    3.20
   2  -1  17   23.00    4.20
   0   0 -17  128.99    8.60
   0   0  17  119.69    8.20
  -1   0 -17    6.10    3.00
   1   0  17    1.70    2.30
  -2   0 -17   95.29    7.30
   2   0  17   82.89    7.10
  -3   0 -17   17.30    3.30
   0  -1 -17   55.89    5.70
   0  -1 -17   54.89    5.70
   0   1  17   51.99    5.60
  -1  -1 -17   -0.60    2.80
  -1  -1 -17    1.00    2.40
   1   1  17    0.00    2.40
  -2  -1 -17   95.29    7.50
   2   1  17   82.09    7.80
  -3  -1 -17   -2.50    1.50
   0  -2 -17  125.79    7.70
   0  -2 -17  121.19    8.30
   0   2  17  122.39    7.80
  -1  -2 -17   -0.90    2.90
  -1  -2 -17   -3.20    2.00
   1   2  17    3.20    2.60
  -2  -2 -17  136.99    9.40
  -2  -2 -17  156.08    9.30
  -3  -2 -17  219.08   11.30
  -1  -3 -17   51.39    6.50
  -1  -3 -17   50.49    5.00
  -2  -3 -17  316.37   15.80
   0   0   0    0.00    0.00
;
_shelx_hkl_checksum   48938
