# Supplementary material for: New Multicomponent Crystals of Antidiabetic Drug, Metformin: Mechanochemistry, Structural Studies, Biological Activity and Topological Analysis
Source: Int J Mol Sci. 2026 Mar 30;27(7):3120. doi: 10.3390/ijms27073120 (PMC13073212; doi:10.3390/ijms27073120)
Supplement: Supplementary file 1 [file ijms-27-03120-s001.zip › 2.cif]

data_2 


_publ_contact_author
;
Maciej Kubicki   
Faculty of Chemistry 
Adam Mickiewicz University
Uniwersytetu Pozna\'nskiego 8              
61-720 Pozna\'n   
Poland             
;
_publ_contact_author_email           mkubicki@amu.edu.pl

_journal_name_full                   .

loop_
_publ_author_name
_publ_author_address
'Kubicki, Maciej'
;  Department of Chemistry
Adam Mickiewicz University
Uniwersytetu Pozna\'nskiego 8              
61-720 Pozna\'n   
Poland
;
'Grze\'skiewicz, Anita M.'
;  Department of Chemistry
Adam Mickiewicz University
Uniwersytetu Pozna\'nskiego 8              
61-720 Pozna\'n   
Poland             
;
_publ_section_references
;
Bourhis, L.J., Dolomanov, O.V., Gildea, R.J., Howard, J.A.K., Puschmann, H.
 (2015). Acta Cryst. A71, 59-75.

Dolomanov, O.V., Bourhis, L.J., Gildea, R.J, Howard, J.A.K. & Puschmann, H.
 (2009), J. Appl. Cryst. 42, 339-341.

Kleemiss, F., Dolomanov, O.V., Bodensteiner, M., Peyerimhoff, N., Midgley, L.,
Bourhis, L.J., Genoni, A., Malaspina, L.A., Jayatilaka, D., Spencer, J.L.,
White, F., Grundkoetter-Stock, B., Steinhauer, S., Lentz, D., Puschmann, H.,
Grabowsky, S. (2021), Chem. Sci., 12, 1675-1692.
;
_chemical_formula_moiety           '2(C4 H3 O4), C4 H13 N5'
_chemical_formula_sum              'C12 H19 N5 O8'
_chemical_formula_weight           361.314
loop_
  _atom_type_symbol
  _atom_type_scat_dispersion_real
  _atom_type_scat_dispersion_imag
  _atom_type_scat_source
  _atom_type_scat_dispersion_source
 C 0.01788 0.00908 'NoSpherA2: Chem.Sci. 2021, DOI:10.1039/D0SC05526C'
 'Brennan, Cowan, Rev. Sci. Instrum., 1992, 63, 850'
 H 0.00000 0.00000 'NoSpherA2: Chem.Sci. 2021, DOI:10.1039/D0SC05526C'
 'Brennan, Cowan, Rev. Sci. Instrum., 1992, 63, 850'
 N 0.03110 0.01806 'NoSpherA2: Chem.Sci. 2021, DOI:10.1039/D0SC05526C'
 'Brennan, Cowan, Rev. Sci. Instrum., 1992, 63, 850'
 O 0.04960 0.03233 'NoSpherA2: Chem.Sci. 2021, DOI:10.1039/D0SC05526C'
 'Brennan, Cowan, Rev. Sci. Instrum., 1992, 63, 850'

_space_group_crystal_system        'monoclinic'
_space_group_IT_number             14
_space_group_name_H-M_alt          'P 1 21/n 1'
_space_group_name_Hall             '-P 2yn'
loop_
  _space_group_symop_id
  _space_group_symop_operation_xyz
 1 x,y,z
 2 -x+1/2,y+1/2,-z+1/2
 3 -x,-y,-z
 4 x-1/2,-y-1/2,z-1/2

_symmetry_Int_Tables_number        14
_cell_length_a                     8.2255(8)
_cell_length_b                     20.035(2)
_cell_length_c                     10.2794(10)
_cell_angle_alpha                  90
_cell_angle_beta                   91.104(6)
_cell_angle_gamma                  90
_cell_volume                       1693.7(3)
_cell_formula_units_Z              4
_cell_measurement_reflns_used      3743
_cell_measurement_temperature      291.00
_cell_measurement_theta_max        67.776
_cell_measurement_theta_min        4.413
_exptl_absorpt_coefficient_mu      1.039
_exptl_absorpt_correction_T_max    0.7531
_exptl_absorpt_correction_T_min    0.6916
_exptl_absorpt_correction_type     multi-scan
_exptl_absorpt_process_details
;
SADABS-2016/2 (Bruker,2016/2) was used for absorption correction.
wR2(int) was 0.1048 before and 0.0573 after correction.
The Ratio of minimum to maximum transmission is 0.9183.
The \l/2 correction factor is Not present.
;

_exptl_crystal_description        prism
_exptl_crystal_colour             colourless
_exptl_crystal_size_max           0.25
_exptl_crystal_size_mid           0.15
_exptl_crystal_size_min           0.1

_diffrn_source                     'fine-focus sealed X-ray tube'
_diffrn_source_type                'Enhance (Mo) X-ray Source'
_diffrn_measurement_device         'abstract diffractometer'
_diffrn_measurement_method         '\w and \f scans'
_diffrn_detector                   'CCD plate'

_exptl_crystal_density_diffrn      1.417
_exptl_crystal_F_000               760
_diffrn_reflns_av_R_equivalents    0.0482
_diffrn_reflns_av_unetI/netI       0.0310
_diffrn_reflns_Laue_measured_fraction_full  0.9872
_diffrn_reflns_Laue_measured_fraction_max  0.9826
_diffrn_reflns_limit_h_max         9
_diffrn_reflns_limit_h_min         -9
_diffrn_reflns_limit_k_max         23
_diffrn_reflns_limit_k_min         -24
_diffrn_reflns_limit_l_max         12
_diffrn_reflns_limit_l_min         -12
_diffrn_reflns_number              16577
_diffrn_reflns_point_group_measured_fraction_full  0.9872
_diffrn_reflns_point_group_measured_fraction_max  0.9826
_diffrn_reflns_theta_full          67.6786
_diffrn_reflns_theta_max           68.32
_diffrn_reflns_theta_min           4.41
_diffrn_ambient_temperature        291.00
_diffrn_measured_fraction_theta_full  0.9872
_diffrn_measured_fraction_theta_max  0.9826
_diffrn_radiation_type             'Cu K\a'
_diffrn_radiation_wavelength       1.54178
_diffrn_source_current             1.0
_diffrn_source_power               0.05
_diffrn_source_voltage             50.0
_reflns_Friedel_coverage           0.0
_reflns_limit_h_max                7
_reflns_limit_h_min                -9
_reflns_limit_k_max                24
_reflns_limit_k_min                0
_reflns_limit_l_max                12
_reflns_limit_l_min                -7
_reflns_number_gt                  2358
_reflns_number_total               3043
_reflns_threshold_expression       I>=2u(I)
_computing_cell_refinement         'SAINT V8.40B (?, 2016)'
_computing_data_reduction          'SAINT V8.40B (?, 2016)'
_computing_molecular_graphics      'Olex2 1.5 (Dolomanov et al., 2009)'
_computing_publication_material    'Olex2 1.5 (Dolomanov et al., 2009)'
_computing_structure_refinement    'olex2.refine 1.5 (Bourhis et al., 2015)'
_computing_structure_solution      'SHELXT 2018/2 (Sheldrick, 2018)'
_refine_diff_density_max           0.2357
_refine_diff_density_min           -0.2385
_refine_diff_density_rms           0.0523
_refine_ls_d_res_high              0.8296
_refine_ls_d_res_low               10.0177
_refine_ls_extinction_coef         0.00113(14)
_refine_ls_extinction_expression   Fc^*^=kFc[1+0.001xFc^2^\l^3^/sin(2\q)]^-1/4^
_refine_ls_goodness_of_fit_ref     1.0656
_refine_ls_hydrogen_treatment      refall
_refine_ls_matrix_type             full
_refine_ls_number_constraints      0
_refine_ls_number_parameters       407
_refine_ls_number_reflns           3043
_refine_ls_number_restraints       4
_refine_ls_R_factor_all            0.0509
_refine_ls_R_factor_gt             0.0349
_refine_ls_restrained_S_all        1.0648
_refine_ls_shift/su_max            -0.0009
_refine_ls_shift/su_mean           0.0001
_refine_ls_structure_factor_coef   Fsqd
_refine_ls_weighting_details      
 'w=1/[\s^2^(Fo^2^)+(0.0000P)^2^+0.5478P] where P=(Fo^2^+2Fc^2^)/3'
_refine_ls_weighting_scheme        calc
_refine_ls_wR_factor_gt            0.0568
_refine_ls_wR_factor_ref           0.0624
_olex2_refinement_description
;
1. Restrained distances
 O21A-C22 \\sim O21B-C22
 with sigma of 0.02
 O21A-H28 \\sim O21B-H28
 with sigma of 0.02
2. Others
 Fixed Sof: O21A(0.85) O21B(0.15)
;
_olex2_refine_details
;
Refinement using NoSpherA2, an implementation of
NOn-SPHERical Atom-form-factors in Olex2.
Please cite:
F. Kleemiss et al. Chem. Sci. DOI 10.1039/D0SC05526C - 2021
NoSpherA2 implementation of HAR makes use of
tailor-made aspherical atomic form factors calculated
on-the-fly from a Hirshfeld-partitioned electron density (ED) - not from
spherical-atom form factors.

The ED is calculated from a gaussian basis set single determinant SCF
wavefunction - either Hartree-Fock or DFT using selected funtionals
- for a fragment of the crystal.
This fragment can be embedded in an electrostatic crystal field by employing cluster charges
or modelled using implicit solvation models, depending on the software used.
The following options were used:
   SOFTWARE:       ORCA 5.0
   PARTITIONING:   NoSpherA2
   INT ACCURACY:   Normal
   METHOD:         r2SCAN
   BASIS SET:      cc-pVTZ
   CHARGE:         0
   MULTIPLICITY:   1
   DATE:           2026-01-16_14-11-33
;
loop_
  _atom_site_label
  _atom_site_type_symbol
  _atom_site_fract_x
  _atom_site_fract_y
  _atom_site_fract_z
  _atom_site_U_iso_or_equiv
  _atom_site_adp_type
  _atom_site_occupancy
  _atom_site_refinement_flags_posn
  _atom_site_refinement_flags_occupancy
  _atom_site_disorder_group
 O11 O 0.15709(15) 0.60611(5) 0.26323(11) 0.0491(3) Uani 1.000000 . . .
 O18 O 0.04959(17) 0.49194(6) 0.23756(12) 0.0501(4) Uani 1.000000 . . .
 O27 O 0.18528(15) 0.38469(6) 0.86383(12) 0.0537(3) Uani 1.000000 . . .
 O28 O 0.34710(18) 0.45042(7) 0.75387(12) 0.0567(4) Uani 1.000000 . . .
 N6 N 0.62391(18) 0.78320(7) 0.59457(13) 0.0347(3) Uani 1.000000 . . .
 H6 H 0.639(3) 0.8250(10) 0.646(2) 0.066(6) Uani 1.000000 . . .
 O13 O 0.31419(15) 0.66160(5) 0.40060(12) 0.0554(4) Uani 1.000000 . . .
 O21A O 0.4640(7) 0.5625(3) 0.7814(6) 0.0526(12) Uani 0.850000 D P 1
 N8 N 0.5194(2) 0.67507(8) 0.61776(16) 0.0392(4) Uani 1.000000 . . .
 H8A H 0.500(3) 0.6339(12) 0.675(2) 0.067(7) Uani 1.000000 . . .
 H8B H 0.455(2) 0.6758(9) 0.532(2) 0.048(6) Uani 1.000000 . . .
 N2 N 0.65687(16) 0.74834(6) 0.37858(12) 0.0352(3) Uani 1.000000 . . .
 N9 N 0.6524(2) 0.72714(9) 0.78761(14) 0.0397(4) Uani 1.000000 . . .
 H9A H 0.605(3) 0.6913(10) 0.848(2) 0.055(7) Uani 1.000000 . . .
 H9B H 0.716(3) 0.7665(11) 0.822(2) 0.069(7) Uani 1.000000 . . .
 N5 N 0.5006(2) 0.84131(8) 0.42708(19) 0.0431(4) Uani 1.000000 . . .
 H5A H 0.486(3) 0.8553(11) 0.332(2) 0.075(8) Uani 1.000000 . . .
 H5B H 0.433(3) 0.8613(11) 0.500(2) 0.063(7) Uani 1.000000 . . .
 O23 O 0.4667(2) 0.64077(6) 0.93334(13) 0.0768(5) Uani 1.000000 . . .
 C7 C 0.59782(18) 0.72699(7) 0.66614(14) 0.0311(4) Uani 1.000000 . . .
 C4 C 0.59274(18) 0.79007(7) 0.46195(14) 0.0312(4) Uani 1.000000 . . .
 C26 C 0.2619(2) 0.43696(8) 0.85494(16) 0.0420(4) Uani 1.000000 . . .
 C12 C 0.2438(2) 0.60948(7) 0.36539(15) 0.0400(4) Uani 1.000000 . . .
 C16 C 0.1106(2) 0.45563(8) 0.32977(15) 0.0432(4) Uani 1.000000 . . .
 C25 C 0.2554(2) 0.48467(8) 0.96508(18) 0.0449(4) Uani 1.000000 . . .
 H25 H 0.184(3) 0.4651(9) 1.0459(18) 0.091(8) Uani 1.000000 . . .
 C24 C 0.3221(2) 0.54510(9) 0.98094(18) 0.0461(5) Uani 1.000000 . . .
 H24 H 0.304(3) 0.5715(9) 1.0735(18) 0.086(7) Uani 1.000000 . . .
 C22 C 0.4228(2) 0.58557(8) 0.89163(18) 0.0481(5) Uani 1.000000 D . .
 C3 C 0.7884(3) 0.70237(12) 0.4130(3) 0.0493(5) Uani 1.000000 . . .
 H3A H 0.843(3) 0.7140(15) 0.499(3) 0.136(13) Uani 1.000000 . . .
 H3B H 0.869(3) 0.6971(15) 0.339(3) 0.123(11) Uani 1.000000 . . .
 H3C H 0.742(4) 0.6544(15) 0.428(4) 0.156(15) Uani 1.000000 . . .
 C1 C 0.6094(4) 0.75124(13) 0.2409(2) 0.0510(5) Uani 1.000000 . . .
 H1A H 0.487(3) 0.7668(13) 0.229(2) 0.104(10) Uani 1.000000 . . .
 H1B H 0.631(4) 0.7059(12) 0.197(2) 0.136(13) Uani 1.000000 . . .
 H1C H 0.672(3) 0.7870(15) 0.192(2) 0.115(10) Uani 1.000000 . . .
 C15 C 0.2080(3) 0.48700(9) 0.43623(18) 0.0593(6) Uani 1.000000 . . .
 H15 H 0.238(3) 0.4515(9) 0.512(2) 0.119(10) Uani 1.000000 . . .
 C14 C 0.2637(3) 0.54979(8) 0.45050(18) 0.0597(6) Uani 1.000000 . . .
 H14 H 0.335(3) 0.5592(9) 0.540(2) 0.120(10) Uani 1.000000 . . .
 H11 H 0.089(3) 0.5421(14) 0.246(2) 0.072(8) Uani 1.000000 . . .
 H28 H 0.401(3) 0.5003(10) 0.760(2) 0.081(8) Uani 1.000000 D . .
 O21B O 0.415(4) 0.5680(17) 0.771(3) 0.048(6) Uani 0.150000 D P 2
 O17 O 0.08922(18) 0.39521(5) 0.33134(12) 0.0655(4) Uani 1.000000 . . .

loop_
  _atom_site_aniso_label
  _atom_site_aniso_U_11
  _atom_site_aniso_U_22
  _atom_site_aniso_U_33
  _atom_site_aniso_U_12
  _atom_site_aniso_U_13
  _atom_site_aniso_U_23
 O11 0.0734(9) 0.0317(6) 0.0414(7) -0.0078(6) -0.0252(6) 0.0081(5)
 O18 0.0687(9) 0.0381(7) 0.0428(7) -0.0084(7) -0.0219(6) 0.0023(6)
 O27 0.0656(9) 0.0431(7) 0.0526(8) -0.0132(6) 0.0072(7) -0.0049(6)
 O28 0.0815(10) 0.0489(8) 0.0404(7) -0.0122(7) 0.0146(7) -0.0062(6)
 N6 0.0483(9) 0.0236(7) 0.0319(8) -0.0027(6) -0.0052(7) -0.0006(6)
 H6 0.087(17) 0.048(14) 0.062(15) -0.008(13) -0.013(13) 0.022(11)
 O13 0.0749(9) 0.0311(6) 0.0589(8) -0.0088(6) -0.0346(7) 0.0056(5)
 O21A 0.068(3) 0.0462(14) 0.044(2) -0.0096(16) 0.0077(17) 0.0099(12)
 N8 0.0492(10) 0.0333(9) 0.0347(9) -0.0118(7) -0.0106(8) 0.0036(7)
 H8A 0.083(19) 0.058(17) 0.059(17) -0.032(15) -0.004(14) -0.027(14)
 H8B 0.040(14) 0.048(13) 0.056(15) -0.011(10) -0.023(12) 0.000(11)
 N2 0.0453(8) 0.0277(7) 0.0326(7) 0.0049(6) 0.0001(6) -0.0011(5)
 N9 0.0520(10) 0.0340(9) 0.0326(8) -0.0054(7) -0.0120(7) 0.0015(7)
 H9A 0.076(18) 0.018(12) 0.069(17) -0.009(11) -0.017(14) 0.011(11)
 H9B 0.080(17) 0.067(16) 0.060(15) -0.006(13) -0.029(13) 0.001(12)
 N5 0.0553(12) 0.0344(8) 0.0396(10) 0.0126(7) -0.0025(9) 0.0011(8)
 H5A 0.10(2) 0.071(17) 0.047(14) 0.012(14) -0.006(15) -0.008(13)
 H5B 0.061(17) 0.061(16) 0.067(17) 0.011(12) 0.010(14) 0.038(13)
 O23 0.1225(13) 0.0442(8) 0.0641(9) -0.0301(8) 0.0116(9) 0.0012(7)
 C7 0.0369(9) 0.0265(8) 0.0297(8) -0.0012(6) -0.0054(7) 0.0004(6)
 C4 0.0377(9) 0.0233(7) 0.0324(8) 0.0001(6) -0.0013(7) 0.0002(6)
 C26 0.0515(11) 0.0380(9) 0.0364(10) -0.0027(8) 0.0005(9) -0.0003(7)
 C12 0.0542(11) 0.0290(8) 0.0361(9) -0.0012(7) -0.0179(8) 0.0028(7)
 C16 0.0642(12) 0.0285(9) 0.0363(9) -0.0025(8) -0.0127(9) -0.0013(7)
 C25 0.0576(12) 0.0385(10) 0.0389(10) -0.0086(8) 0.0096(9) -0.0028(8)
 H25 0.15(2) 0.076(14) 0.044(12) -0.055(14) 0.048(14) -0.004(11)
 C24 0.0618(12) 0.0354(10) 0.0414(10) -0.0042(8) 0.0065(10) -0.0010(8)
 H24 0.15(2) 0.052(13) 0.052(13) -0.028(13) 0.001(14) -0.005(11)
 C22 0.0648(13) 0.0332(10) 0.0460(11) -0.0059(8) -0.0009(10) 0.0070(8)
 C3 0.0499(14) 0.0488(12) 0.0492(13) 0.0181(10) 0.0027(11) 0.0005(10)
 H3A 0.13(2) 0.15(3) 0.12(2) 0.11(2) -0.06(2) -0.07(2)
 H3B 0.09(2) 0.18(3) 0.10(2) 0.076(19) 0.054(17) 0.01(2)
 H3C 0.12(3) 0.10(2) 0.25(5) 0.03(2) 0.05(3) 0.05(3)
 C1 0.0708(17) 0.0503(13) 0.0319(11) 0.0149(12) 0.0016(11) -0.0009(9)
 H1A 0.090(19) 0.15(2) 0.073(17) 0.053(19) -0.019(16) -0.022(15)
 H1B 0.27(4) 0.073(17) 0.061(16) 0.08(2) -0.027(19) -0.020(14)
 H1C 0.12(2) 0.16(3) 0.067(17) -0.02(2) 0.024(15) 0.046(18)
 C15 0.1042(17) 0.0273(10) 0.0449(11) -0.0083(10) -0.0360(11) 0.0069(8)
 H15 0.22(3) 0.042(13) 0.090(18) -0.014(16) -0.064(19) 0.009(13)
 C14 0.1010(16) 0.0291(9) 0.0476(11) -0.0079(9) -0.0399(11) 0.0070(8)
 H14 0.19(3) 0.071(15) 0.094(17) -0.032(15) -0.097(18) 0.041(13)
 H11 0.08(2) 0.07(2) 0.067(18) -0.006(18) -0.008(14) 0.019(17)
 H28 0.11(2) 0.04(2) 0.09(2) -0.009(19) 0.003(17) 0.006(17)
 O21B 0.064(17) 0.050(10) 0.029(7) -0.018(9) -0.005(9) 0.010(6)
 O17 0.1066(11) 0.0280(7) 0.0606(9) -0.0085(6) -0.0301(8) -0.0005(6)

loop_
  _geom_bond_atom_site_label_1
  _geom_bond_atom_site_label_2
  _geom_bond_distance
  _geom_bond_site_symmetry_2
  _geom_bond_publ_flag
 O11 C12 1.2597(17) . ?
 O11 H11 1.41(3) . ?
 O18 C16 1.2890(19) . ?
 O18 H11 1.06(3) . ?
 O27 C26 1.2266(19) . ?
 O28 C26 1.293(2) . ?
 O28 H28 1.10(2) . ?
 N6 H6 1.00(2) . ?
 N6 C7 1.3644(19) . ?
 N6 C4 1.3891(19) . ?
 O13 C12 1.2445(17) . ?
 O21A C22 1.275(7) . ?
 O21A H28 1.37(2) . ?
 N8 H8A 1.03(3) . ?
 N8 H8B 1.02(2) . ?
 N8 C7 1.3164(19) . ?
 N2 C4 1.3149(18) . ?
 N2 C3 1.459(2) . ?
 N2 C1 1.462(2) . ?
 N9 H9A 1.03(2) . ?
 N9 H9B 1.01(2) . ?
 N9 C7 1.3187(19) . ?
 N5 H5A 1.03(2) . ?
 N5 H5B 1.02(2) . ?
 N5 C4 1.322(2) . ?
 O23 C22 1.2375(19) . ?
 C26 C25 1.484(2) . ?
 C12 C14 1.489(2) . ?
 C16 C15 1.484(2) . ?
 C16 O17 1.2233(18) . ?
 C25 H25 1.099(18) . ?
 C25 C24 1.338(2) . ?
 C24 H24 1.101(19) . ?
 C24 C22 1.489(3) . ?
 C22 O21B 1.29(3) . ?
 C3 H3A 1.01(2) . ?
 C3 H3B 1.03(2) . ?
 C3 H3C 1.05(3) . ?
 C1 H1A 1.06(2) . ?
 C1 H1B 1.03(2) . ?
 C1 H1C 1.02(2) . ?
 C15 H15 1.080(19) . ?
 C15 C14 1.346(2) . ?
 C14 H14 1.099(18) . ?
 H28 O21B 1.37(3) . ?

loop_
  _geom_angle_atom_site_label_1
  _geom_angle_atom_site_label_2
  _geom_angle_atom_site_label_3
  _geom_angle
  _geom_angle_site_symmetry_1
  _geom_angle_site_symmetry_3
  _geom_angle_publ_flag
 H11 O11 C12 111.8(9) . . ?
 H11 O18 C16 111.2(12) . . ?
 H28 O28 C26 111.6(13) . . ?
 C7 N6 H6 115.3(11) . . ?
 C4 N6 H6 117.1(11) . . ?
 C4 N6 C7 125.65(13) . . ?
 H28 O21A C22 111.4(12) . . ?
 H8B N8 H8A 114.9(15) . . ?
 C7 N8 H8A 119.9(11) . . ?
 C7 N8 H8B 123.9(10) . . ?
 C3 N2 C4 123.22(15) . . ?
 C1 N2 C4 120.18(15) . . ?
 C1 N2 C3 116.29(17) . . ?
 H9B N9 H9A 122.6(16) . . ?
 C7 N9 H9A 116.3(11) . . ?
 C7 N9 H9B 119.7(11) . . ?
 H5B N5 H5A 122.4(17) . . ?
 C4 N5 H5A 122.0(13) . . ?
 C4 N5 H5B 115.1(11) . . ?
 N8 C7 N6 121.98(14) . . ?
 N9 C7 N6 117.03(14) . . ?
 N9 C7 N8 120.98(15) . . ?
 N2 C4 N6 120.52(13) . . ?
 N5 C4 N6 115.93(15) . . ?
 N5 C4 N2 123.52(15) . . ?
 O28 C26 O27 121.68(16) . . ?
 C25 C26 O27 117.84(16) . . ?
 C25 C26 O28 120.47(15) . . ?
 O13 C12 O11 122.69(14) . . ?
 C14 C12 O11 120.06(14) . . ?
 C14 C12 O13 117.24(14) . . ?
 C15 C16 O18 120.03(14) . . ?
 O17 C16 O18 120.95(15) . . ?
 O17 C16 C15 119.03(15) . . ?
 H25 C25 C26 112.0(10) . . ?
 C24 C25 C26 130.94(18) . . ?
 C24 C25 H25 117.0(10) . . ?
 H24 C24 C25 118.6(10) . . ?
 C22 C24 C25 130.51(18) . . ?
 C22 C24 H24 110.8(10) . . ?
 O23 C22 O21A 123.4(3) . . ?
 C24 C22 O21A 120.8(3) . . ?
 C24 C22 O23 115.80(17) . . ?
 O21B C22 O21A 19.4(15) . . ?
 O21B C22 O23 125.9(17) . . ?
 O21B C22 C24 115.2(17) . . ?
 H3A C3 N2 112.4(12) . . ?
 H3B C3 N2 111.8(13) . . ?
 H3B C3 H3A 113(2) . . ?
 H3C C3 N2 110.2(17) . . ?
 H3C C3 H3A 104(2) . . ?
 H3C C3 H3B 105(2) . . ?
 H1A C1 N2 111.2(13) . . ?
 H1B C1 N2 110.2(12) . . ?
 H1B C1 H1A 112(2) . . ?
 H1C C1 N2 112.0(14) . . ?
 H1C C1 H1A 103.0(19) . . ?
 H1C C1 H1B 108(2) . . ?
 H15 C15 C16 111.4(10) . . ?
 C14 C15 C16 130.87(17) . . ?
 C14 C15 H15 117.7(11) . . ?
 C15 C14 C12 130.79(16) . . ?
 H14 C14 C12 114.0(10) . . ?
 H14 C14 C15 115.2(10) . . ?
 O18 H11 O11 174(2) . . ?
 O21A H28 O28 174(2) . . ?
 O21B H28 O28 160(3) . . ?
 O21B H28 O21A 18.2(14) . . ?
 H28 O21B C22 110(3) . . ?

loop_
  _geom_hbond_atom_site_label_D
  _geom_hbond_atom_site_label_H
  _geom_hbond_atom_site_label_A
  _geom_hbond_distance_DH
  _geom_hbond_distance_HA
  _geom_hbond_distance_DA
  _geom_hbond_angle_DHA
  _geom_hbond_site_symmetry_A
 N6 H6 O11 1.00(2) 1.84(2) 2.8249(17) 170.7(17) 4_676
 N8 H8A O21A 1.03(3) 1.83(3) 2.855(7) 178.3(17) .
 N8 H8A O21B 1.03(3) 1.80(5) 2.81(4) 166(2) .
 N8 H8B O13 1.02(2) 1.78(2) 2.786(2) 166.1(16) .
 N9 H9A O23 1.03(2) 1.77(2) 2.768(2) 162.1(18) .
 N9 H9B O11 1.01(2) 2.66(2) 3.350(2) 125.5(14) 4_676
 N9 H9B O13 1.01(2) 1.83(2) 2.834(2) 173(2) 4_676
 N5 H5A O17 1.03(2) 1.95(2) 2.948(2) 165.1(19) 2
 N5 H5B O27 1.02(2) 1.78(2) 2.800(2) 172.0(18) 2_556
 C25 H25 O18 1.099(18) 2.339(19) 3.304(2) 145.4(14) 1_556
 C24 H24 O11 1.101(19) 2.42(2) 3.451(2) 155.8(16) 1_556
 C1 H1B O27 1.03(2) 2.45(2) 3.391(3) 151(2) 3_666
 C14 H14 O21B 1.099(18) 2.45(3) 3.52(3) 162(2) .
 O11 H11 O18 1.41(3) 1.06(3) 2.4648(16) 174(2) .
 O18 H11 O11 1.06(3) 1.41(3) 2.4648(16) 174(2) .
 O28 H28 O21A 1.10(2) 1.37(2) 2.458(6) 174(2) .
 O28 H28 O21B 1.10(2) 1.37(3) 2.43(3) 160(3) .
 O21A H28 O28 1.37(2) 1.10(2) 2.458(6) 174(2) .
 O21B H28 O28 1.37(3) 1.10(2) 2.43(3) 160(3) .

loop_
  _geom_torsion_atom_site_label_1
  _geom_torsion_atom_site_label_2
  _geom_torsion_atom_site_label_3
  _geom_torsion_atom_site_label_4
  _geom_torsion
  _geom_torsion_site_symmetry_1
  _geom_torsion_site_symmetry_2
  _geom_torsion_site_symmetry_3
  _geom_torsion_site_symmetry_4
  _geom_torsion_publ_flag
 O11 C12 C14 C15 3.2(2) . . . . ?
 O18 C16 C15 C14 -8.2(2) . . . . ?
 O27 C26 C25 C24 -178.17(16) . . . . ?
 O28 C26 C25 C24 2.4(2) . . . . ?
 N6 C4 N2 C3 -13.4(2) . . . . ?
 N6 C4 N2 C1 173.20(18) . . . . ?
 O13 C12 C14 C15 -177.5(2) . . . . ?
 O21A C22 C24 C25 -2.9(3) . . . . ?
 N8 C7 N6 C4 -8.9(2) . . . . ?
 N2 C4 N6 C7 -55.14(18) . . . . ?
 N9 C7 N6 C4 172.23(14) . . . . ?
 N5 C4 N6 C7 126.76(15) . . . . ?
 N5 C4 N2 C3 164.6(2) . . . . ?
 N5 C4 N2 C1 -8.8(2) . . . . ?
 O23 C22 C24 C25 179.39(17) . . . . ?
 C26 C25 C24 C22 1.5(3) . . . . ?
 C12 C14 C15 C16 1.4(3) . . . . ?
 C25 C24 C22 O21B 18.2(14) . . . . ?
 C14 C15 C16 O17 171.9(3) . . . . ?

loop_
  _diffrn_refln_index_h
  _diffrn_refln_index_k
  _diffrn_refln_index_l
  _diffrn_refln_intensity_net
  _diffrn_refln_intensity_u
 1 0 0 1.1 1
 1 0 0 -0.7 0.6
 -1 0 0 0.7 0.6
 -2 0 0 580.94 15.6
 2 0 0 590.94 17.1
 3 0 0 -0.6 1.9
 -3 0 0 1.2 1.2
 4 0 0 63.79 5.9
 5 0 0 -1.1 2.2
 5 0 0 8.5 3.4
 5 0 0 3.8 3
 6 0 0 13.9 3.3
 6 0 0 19.1 5
 6 0 0 12.8 4.6
 7 0 0 3 3.7
 7 0 0 0.3 2.4
 -7 0 0 -0.4 1.9
 7 0 0 -3.8 4.7
 7 0 0 29 16
 -8 0 0 29.5 5.2
 8 0 0 24.2 7.2
 -9 0 0 1.6 2.7
 1 -1 0 4.9 1.2
 1 -1 0 6.4 0.9
 1 -1 0 4.8 1.5
 -1 -1 0 4.7 0.4
 -1 1 0 5.3 1.1
 1 1 0 5.1 1
 1 1 0 7.9 3.4
 1 1 0 7.2 1.3
 2 1 0 1770.02 44.9
 -3 -1 0 67.89 3
 3 -1 0 75.39 5.2
 3 1 0 67.29 4.9
 -3 1 0 68.99 3.7
 4 -1 0 5.3 2.8
 4 1 0 4.2 2.8
 -4 1 0 3.8 1.8
 5 -1 0 69.09 8.6
 5 -1 0 77.69 5.8
 5 -1 0 63.09 6.8
 5 -1 0 70.79 10.4
 5 1 0 66.19 7
 6 -1 0 620.94 24.3
 6 -1 0 584.74 30.6
 6 -1 0 597.54 23.7
 6 -1 0 614.04 19.8
 6 1 0 614.04 24.3
 6 1 0 615.84 23.4
 6 1 0 644.34 20.4
 7 -1 0 -4.2 2.5
 7 -1 0 -1.8 3.4
 7 -1 0 -0.7 4.8
 -7 -1 0 -0.3 1.9
 7 -1 0 16 13
 7 1 0 1.7 5.5
 7 1 0 -2.1 3.5
 -7 1 0 1.6 2
 7 1 0 -0.2 2.4
 8 -1 0 6.8 3.8
 8 -1 0 3.5 5.7
 -8 -1 0 6.6 3.3
 -8 1 0 9.6 3.2
 8 1 0 9.4 4.5
 8 1 0 8.8 5.6
 -9 1 0 5.5 2.5
 0 -2 0 60.89 2.4
 0 -2 0 55.69 5.1
 0 2 0 51.69 2.4
 -1 -2 0 58.99 2.9
 1 -2 0 60.79 4.6
 1 -2 0 58.59 3.3
 1 -2 0 58.19 2.8
 -1 2 0 60.99 3.1
 1 2 0 63.79 3.4
 1 2 0 63.29 2.9
 -1 2 0 60.29 2.9
 2 -2 0 925.41 25.2
 2 -2 0 883.91 23.7
 2 2 0 850.01 30.1
 2 2 0 881.61 23.6
 -2 2 0 904.61 24.1
 2 2 0 917.01 25.1
 3 -2 0 25.8 3.5
 3 2 0 23.9 3.5
 -3 2 0 23.2 2.7
 4 -2 0 1198.48 35.1
 -4 2 0 1164.58 32.3
 4 2 0 1176.98 35
 -5 -2 0 9.6 2.4
 5 -2 0 14.5 4.2
 5 -2 0 13.3 4.9
 5 -2 0 13.3 3.9
 5 2 0 10.8 3.9
 5 2 0 20.5 4.4
 5 2 0 9.5 2.8
 6 -2 0 129.99 10.2
 6 2 0 90.89 14
 6 2 0 109.89 10.1
 6 2 0 132.19 14
 -7 -2 0 6 2.4
 7 -2 0 -3.1 3.9
 7 -2 0 7.2 3.8
 7 -2 0 15.6 9
 7 2 0 2.1 4.2
 7 2 0 6.3 4.3
 7 2 0 4.4 2.7
 -7 2 0 5.5 2.4
 -8 -2 0 10.4 2.9
 8 -2 0 9.7 3.8
 8 -2 0 7 5.8
 -8 2 0 12.2 3
 8 2 0 15.5 5
 -9 -2 0 -2.6 1.7
 -9 2 0 -2.1 1.8
 0 -3 0 3.2 1.3
 0 3 0 2.2 1.5
 -1 -3 0 81.89 3.8
 1 -3 0 83.49 3.8
 1 -3 0 73.39 5.8
 1 3 0 78.39 2.5
 -1 3 0 81.29 3.9
 -1 3 0 81.79 3.8
 1 3 0 79.49 3.8
 2 -3 0 9999 245.78
 2 3 0 9579.54 249.08
 3 -3 0 814.42 24.7
 -3 -3 0 818.32 22.9
 3 -3 0 870.01 25
 3 3 0 810.82 24.8
 -3 3 0 831.22 23.4
 -4 -3 0 480.85 15.3
 4 3 0 488.75 17.8
 -4 3 0 513.55 15.9
 5 -3 0 0.4 2.7
 5 -3 0 -3 2.8
 5 -3 0 -0.9 3.8
 -5 -3 0 3.7 2.1
 5 3 0 5 3.5
 5 3 0 -1.2 3.1
 5 3 0 0.5 2.1
 -5 3 0 -0.4 1.9
 -6 -3 0 33.1 3.6
 6 -3 0 41.7 8
 6 -3 0 34.1 6.2
 6 3 0 28.3 4.2
 -6 3 0 29.4 3.6
 6 3 0 30.3 6
 -7 -3 0 3.5 2.2
 7 -3 0 15.7 6.7
 7 -3 0 10.1 4.9
 7 -3 0 -3 3.2
 7 3 0 2.4 2.7
 -7 3 0 4.9 2.4
 7 3 0 1 4.4
 7 3 0 4.4 3.8
 -8 -3 0 -1.9 2.1
 8 -3 0 3.5 5.4
 8 -3 0 1 2.9
 8 3 0 -1.8 4.8
 -8 3 0 5 2.4
 -9 -3 0 12 2.5
 -9 3 0 12.2 2.5
 0 -4 0 922.11 29.3
 0 4 0 972.1 25.6
 0 4 0 949.8 24.9
 1 -4 0 102.29 4.6
 1 -4 0 98.09 8
 -1 -4 0 109.79 4.7
 1 4 0 102.59 4.6
 -1 4 0 103.99 4.5
 -1 4 0 102.99 4.6
 1 4 0 99.69 3.4
 -2 -4 0 607.84 17.4
 2 -4 0 603.34 17.5
 2 -4 0 602.24 18.4
 2 -4 0 627.74 20
 -2 4 0 608.64 17.5
 2 4 0 614.34 17.3
 -2 4 0 605.74 17.6
 -3 -4 0 47 3.6
 3 -4 0 48.4 5.5
 3 -4 0 41.8 4.4
 3 4 0 42.1 4.7
 -3 4 0 40 3.8
 -4 -4 0 819.42 23.6
 4 -4 0 821.42 26.3
 -4 -4 0 822.12 24.7
 4 4 0 788.02 26.2
 -4 4 0 804.02 24.1
 5 -4 0 113.39 8.7
 5 -4 0 110.99 10.5
 -5 -4 0 98.19 6.2
 5 -4 0 106.59 8.1
 5 4 0 117.29 8.4
 5 4 0 107.29 6.4
 5 4 0 110.59 8.5
 -5 4 0 107.19 6.6
 6 -4 0 58.49 7.7
 -6 -4 0 66.09 5.1
 6 -4 0 53.29 7.3
 -6 4 0 49.99 4.6
 6 4 0 52.09 7.5
 6 4 0 64.79 7.7
 6 4 0 59.29 5.6
 7 -4 0 81.69 9.1
 -7 -4 0 82.69 5.5
 7 -4 0 70.79 9.5
 7 4 0 69.39 8.5
 -7 4 0 62.29 5.4
 8 -4 0 26.2 10.3
 -8 -4 0 10.9 2.8
 8 -4 0 10.9 3.9
 -8 4 0 14.4 3.1
 -9 4 0 -1.9 1.7
 0 -5 0 0 1.6
 0 5 0 -1.7 1.7
 0 5 0 2.1 1.5
 1 -5 0 102.09 9
 1 -5 0 116.09 5.2
 -1 -5 0 118.89 5.2
 1 5 0 122.59 5.4
 1 5 0 112.69 4
 -1 5 0 117.59 5.1
 -1 5 0 115.09 5.3
 -2 -5 0 2192.28 57.09
 2 -5 0 2199.88 58.39
 2 -5 0 2168.28 57.29
 2 -5 0 2263.27 60.69
 -2 5 0 2155.28 57.29
 -2 5 0 2213.78 57.39
 2 5 0 2222.38 57.89
 3 -5 0 608.64 21.2
 3 -5 0 632.84 20.4
 -3 -5 0 633.24 18.7
 -3 -5 0 611.94 17.9
 -3 5 0 646.24 19.2
 4 -5 0 409.76 16
 -4 -5 0 397.26 13.6
 4 5 0 390.96 15.8
 -4 5 0 397.06 12.6
 4 5 0 379.26 13.4
 -4 5 0 398.86 14.1
 -5 -5 0 41.7 4.6
 5 -5 0 54.09 7.8
 -5 -5 0 42.8 3.9
 5 -5 0 43.9 6.1
 -5 5 0 49.1 5.3
 5 5 0 55.39 5
 -5 5 0 36.8 3.8
 5 5 0 48.1 6.2
 6 -5 0 124.09 10.5
 6 -5 0 124.39 12.3
 6 -5 0 96.49 9.9
 -6 -5 0 106.19 6
 6 5 0 112.79 7
 -6 5 0 108.59 6.4
 6 5 0 124.39 9.1
 7 -5 0 59.59 9
 7 -5 0 57.59 8
 -7 -5 0 54.59 5.1
 -7 5 0 49.2 4.9
 7 5 0 51.89 8.7
 -8 -5 0 -1.4 1.9
 8 -5 0 -3.9 2.8
 -8 5 0 -3.5 1.9
 -9 -5 0 6.7 2
 -9 5 0 9.5 2.4
 0 -6 0 776.42 28.9
 0 -6 0 810.52 22.8
 0 6 0 824.32 23.1
 0 6 0 811.32 22.1
 1 -6 0 966.6 26.4
 -1 -6 0 945.81 26.3
 -1 -6 0 904.31 34.8
 1 -6 0 920.71 30.7
 -1 6 0 939.01 26
 -1 6 0 958.9 26.5
 1 6 0 946.31 26.5
 2 -6 0 627.14 19.8
 2 -6 0 646.64 19
 -2 -6 0 632.34 18.8
 2 -6 0 625.54 22.8
 -2 6 0 632.24 19
 2 6 0 618.84 18.7
 -2 6 0 622.44 18.8
 -3 -6 0 141.39 6.8
 -3 -6 0 136.09 6.8
 3 -6 0 139.59 7.8
 3 -6 0 137.59 9.5
 -3 6 0 133.09 6.9
 4 -6 0 2150.38 58.89
 4 -6 0 2158.08 58.89
 -4 -6 0 2107.09 56.09
 -4 -6 0 2032.9 54.29
 -4 6 0 2082.79 54.69
 -4 6 0 2090.39 56.69
 4 6 0 2078.89 55.89
 4 6 0 1981 58.39
 5 -6 0 -1.5 2.8
 5 -6 0 -1.2 3.2
 -5 -6 0 -0.6 1.6
 -5 -6 0 -0.9 2.1
 5 6 0 2.7 2.3
 5 6 0 6 3.4
 -5 6 0 -2.2 1.6
 -5 6 0 0.9 2.4
 -6 -6 0 48 5.6
 6 -6 0 42.5 6.6
 6 -6 0 38.8 6.8
 6 -6 0 46.1 10.6
 -6 -6 0 46.1 8.6
 -6 6 0 41.6 6.1
 7 -6 0 3.5 4.7
 -7 -6 0 10.7 2.9
 7 -6 0 4.8 4.7
 -7 6 0 5.7 2.6
 8 -6 0 0.5 2.9
 -8 -6 0 2.3 2.2
 -8 6 0 2.4 2.3
 -9 -6 0 18.6 2.6
 -9 6 0 22 3
 -1 -7 0 590.24 17.8
 1 -7 0 608.74 23.7
 1 -7 0 580.14 17.8
 1 7 0 574.54 16.2
 -1 7 0 580.14 18
 -1 7 0 589.24 17.5
 1 7 0 574.24 17.9
 2 -7 0 1240.28 38.9
 2 -7 0 1176.68 34
 -2 -7 0 1201.08 34
 -2 7 0 1228.38 34
 -2 7 0 1264.47 34.4
 2 7 0 1230.18 34
 3 -7 0 34.8 6.9
 -3 -7 0 31 3
 -3 -7 0 36.7 4.2
 3 -7 0 31.1 4.5
 -3 7 0 42.1 3.7
 -3 7 0 38.8 4.4
 -4 -7 0 389.76 13.9
 4 -7 0 373.16 16
 4 -7 0 356.56 17.1
 -4 -7 0 346.87 14.5
 4 -7 0 369.66 15.8
 4 7 0 382.16 13.2
 4 7 0 374.96 15.9
 -4 7 0 386.46 14.5
 5 -7 0 42.1 6.2
 5 -7 0 33.3 6.1
 -5 -7 0 45.2 5.3
 -5 -7 0 37.8 3.9
 5 -7 0 43.3 7.2
 -5 7 0 42.1 4.2
 -5 7 0 35.2 4.9
 6 -7 0 8.6 4.5
 -6 -7 0 6.2 3.7
 6 -7 0 10.4 4.9
 -6 -7 0 5.7 2.3
 -6 7 0 4.9 2.4
 7 -7 0 -0.9 3.1
 -7 7 0 1.9 2.4
 8 -7 0 -0.9 2.4
 -8 -7 0 5.5 2.3
 -8 7 0 2.6 2.3
 -9 -7 0 9.2 2.1
 -9 7 0 6 2.2
 0 -8 0 202.18 8.6
 0 8 0 213.38 9
 0 8 0 213.98 7.9
 1 -8 0 9 7.8
 1 -8 0 5.9 2.5
 -1 -8 0 9.7 2.6
 -1 -8 0 7.3 1.9
 1 8 0 10.5 1.8
 1 8 0 6.3 2.5
 -1 8 0 11.3 2.6
 -1 8 0 6.5 2.6
 -2 -8 0 8.7 2.6
 -2 -8 0 4.8 1.7
 2 -8 0 1.4 6.6
 2 -8 0 7.8 2.6
 2 8 0 6.2 2.6
 -2 8 0 2 2.4
 -2 8 0 5.4 2
 -2 8 0 7.3 2.6
 3 -8 0 45.5 7.9
 -3 -8 0 35.1 4.3
 -3 -8 0 47 3.7
 3 -8 0 40.1 5.3
 3 -8 0 54.79 9.5
 -3 8 0 47.9 4.1
 -3 8 0 49.1 5
 -4 -8 0 132.39 7.7
 4 -8 0 138.19 8.8
 4 -8 0 127.49 9.5
 4 -8 0 139.69 9.2
 -4 -8 0 139.39 6.2
 4 -8 0 131.99 12
 -4 8 0 123.69 6.5
 -4 8 0 126.59 7.8
 4 8 0 140.99 10.8
 5 -8 0 32.8 5.7
 -5 -8 0 38.6 3.9
 5 -8 0 32.2 5.9
 5 -8 0 39 9.5
 -5 -8 0 27 4.6
 5 8 0 43.1 6.3
 -5 8 0 33.3 4.1
 -5 8 0 25.5 4.6
 -6 -8 0 -1.5 3
 6 -8 0 4.5 4.6
 6 -8 0 2.4 3.7
 -6 -8 0 4.1 2.3
 -6 8 0 -1.3 3.2
 -6 8 0 4.2 2.4
 7 -8 0 66.59 7.8
 7 -8 0 88.59 10.7
 -7 -8 0 78.09 5.4
 -7 8 0 63.39 5.7
 8 -8 0 3.5 3.9
 -8 -8 0 2.1 2.1
 -8 8 0 1.3 2.1
 -9 -8 0 13.3 2.3
 -9 8 0 18.2 2.7
 0 -9 0 11.9 8.6
 0 -9 0 3 2.4
 0 9 0 6 2
 0 9 0 4.6 2
 0 9 0 6.7 2.9
 1 -9 0 3303.87 94.09
 -1 -9 0 3315.37 84.39
 -1 9 0 3407.76 87.19
 1 9 0 3289.07 84.49
 -1 9 0 3282.27 85.09
 2 -9 0 13.7 11.8
 -2 -9 0 22.9 2.7
 2 -9 0 14.4 3.2
 -2 -9 0 23.9 3.9
 -2 9 0 23.3 3.1
 -2 9 0 22.5 3.7
 -2 9 0 23.6 3.8
 2 9 0 22.6 3.6
 3 -9 0 994 35
 3 -9 0 1005.8 31.9
 3 -9 0 1019.9 37.8
 -3 -9 0 998.4 30.1
 3 9 0 971.2 33.6
 -3 9 0 1005.4 30.3
 4 -9 0 2 3.4
 4 -9 0 5 6.6
 -4 -9 0 0.8 1.7
 4 -9 0 2.5 3.8
 4 -9 0 -1 3.5
 -4 9 0 -1.6 1.9
 4 9 0 -5.5 3.4
 5 -9 0 253.67 15.5
 -5 -9 0 246.68 9.8
 5 -9 0 230.98 13.9
 -5 -9 0 231.38 11.6
 5 -9 0 232.28 12.7
 5 -9 0 263.17 16.1
 -5 9 0 261.97 10.6
 -5 9 0 243.98 12.5
 5 9 0 213.58 13.2
 6 -9 0 13.9 4.8
 6 -9 0 13.7 5.4
 -6 9 0 7.5 2.7
 -7 -9 0 21.5 3.4
 7 -9 0 30.1 5.7
 7 -9 0 8.4 7.5
 -7 9 0 20.4 3.7
 8 -9 0 -1.7 2.5
 -8 -9 0 1 1.9
 -8 9 0 1.4 2.2
 -9 -9 0 3.9 1.9
 -9 9 0 4.9 2.6
 0 -10 0 232.38 8.1
 0 -10 0 234.88 10.3
 0 10 0 226.58 8.7
 0 10 0 233.48 10.5
 0 10 0 242.38 9.2
 1 -10 0 714.63 31.6
 -1 -10 0 727.23 20.6
 1 -10 0 718.53 23.1
 -1 -10 0 719.53 23.1
 1 10 0 700.43 20.8
 -1 10 0 727.23 22.3
 1 10 0 746.33 23.3
 -1 10 0 737.53 21.4
 -1 10 0 741.23 23.4
 -2 -10 0 23 2.9
 2 -10 0 24.3 5.9
 -2 -10 0 23 4.2
 -2 -10 0 26.2 4.2
 2 -10 0 28.5 10.2
 2 -10 0 16.4 3.4
 -2 10 0 22.4 3.1
 -2 10 0 28.1 4.2
 2 10 0 23.9 3.8
 2 10 0 24.6 5.5
 -2 10 0 17.1 3.7
 3 -10 0 19.7 8.4
 3 -10 0 39.7 6.9
 -3 -10 0 31.1 4.6
 -3 -10 0 28.9 4.7
 -3 -10 0 32.7 3.3
 3 -10 0 33.2 5.4
 -3 10 0 34.7 4
 -3 10 0 27.9 4.6
 3 10 0 38.1 6.5
 4 -10 0 5.2 4.3
 4 -10 0 4 3.8
 4 -10 0 -0.4 7.2
 -4 -10 0 4.5 2.9
 -4 -10 0 3.2 2
 -4 10 0 7 3.6
 -4 10 0 2.8 2.4
 4 10 0 -0.8 3.7
 -5 -10 0 4.9 3.4
 5 -10 0 5.3 3.7
 -5 -10 0 2.6 2.2
 5 -10 0 2.9 3.7
 5 -10 0 -5.8 7.7
 5 10 0 -2.2 3.7
 -5 10 0 3.4 2.7
 -5 10 0 1.7 3.2
 -6 -10 0 155.78 10.2
 -6 -10 0 158.18 7.9
 6 -10 0 156.38 12.7
 6 -10 0 156.38 11
 -6 10 0 141.19 10.6
 -6 10 0 165.08 8.7
 7 -10 0 12.9 4.6
 7 -10 0 5.8 6.2
 -7 -10 0 12.2 3
 -7 10 0 9.4 2.9
 -8 -10 0 3.8 2
 8 -10 0 1.7 2.5
 -8 10 0 7.1 2.4
 0 -11 0 -2.7 2.5
 0 -11 0 0.8 1.5
 0 -11 0 -0.1 2.4
 0 11 0 -0.4 2
 0 11 0 -2.9 2.1
 0 11 0 1.4 1.8
 1 -11 0 407.96 15.3
 1 -11 0 405.46 15.9
 -1 -11 0 440.76 13.4
 1 -11 0 430.96 19.7
 1 -11 0 413.96 28.7
 -1 -11 0 440.16 16.3
 -1 -11 0 407.06 15.3
 1 11 0 424.46 18.9
 -1 11 0 419.56 14.1
 -1 11 0 433.76 15.2
 -1 11 0 436.26 16.4
 1 11 0 439.06 16.3
 -2 -11 0 9.7 2.2
 -2 -11 0 6.7 3
 2 -11 0 -3.6 11.1
 2 -11 0 6 5.5
 -2 -11 0 7.6 3.1
 2 -11 0 12.3 3.6
 -2 11 0 8.6 3.2
 2 11 0 7.2 4
 -2 11 0 9.2 2.7
 2 11 0 7.9 3.2
 -2 11 0 6.1 2.8
 -3 -11 0 164.58 7.3
 3 -11 0 156.38 11.7
 3 -11 0 168.68 11
 -3 -11 0 177.98 9.4
 3 -11 0 150.68 14.8
 -3 11 0 171.08 8.2
 -3 11 0 168.48 15.8
 3 11 0 170.58 11.3
 4 -11 0 71.79 8.3
 -4 -11 0 70.59 7.8
 4 -11 0 66.49 8.3
 4 -11 0 66.79 13.3
 -4 -11 0 62.59 7
 4 -11 0 74.29 12
 -4 -11 0 67.39 4.8
 4 11 0 88.29 14.1
 -4 11 0 77.59 7.8
 -4 11 0 68.29 6
 -5 -11 0 66.79 5.6
 5 -11 0 58.09 7.8
 5 -11 0 74.79 11.8
 -5 -11 0 57.59 6.5
 5 -11 0 60.89 8.6
 5 -11 0 62.89 8.1
 -5 -11 0 59.39 7.2
 -5 11 0 63.99 5.9
 5 11 0 75.49 8.6
 -5 11 0 51.29 6.6
 -6 -11 0 8.1 4.2
 6 -11 0 10 4.8
 -6 -11 0 4.2 2.3
 6 -11 0 18.7 5.8
 -6 11 0 8.9 4.9
 -6 11 0 3.1 2.7
 7 -11 0 -1.4 2.8
 -7 -11 0 -0.2 1.9
 -7 11 0 0.4 2.3
 8 -11 0 3.2 2.7
 -8 11 0 3.1 2.5
 0 -12 0 23.8 2.9
 0 -12 0 33.7 5
 0 -12 0 26.2 4.6
 0 12 0 31.7 3.8
 0 12 0 22 4.4
 0 12 0 21.4 3.4
 1 -12 0 81.19 10.1
 -1 -12 0 75.49 7.1
 1 -12 0 71.89 7
 -1 -12 0 71.99 4.4
 -1 -12 0 74.09 6.9
 1 -12 0 94.19 19.9
 -1 -12 0 74.19 10.9
 1 -12 0 86.19 7.2
 -1 12 0 63.59 9.3
 -1 12 0 77.69 6.6
 -1 12 0 76.89 7.5
 -1 12 0 72.09 5.2
 1 12 0 77.19 9.2
 -2 -12 0 382.86 17.5
 -2 -12 0 429.06 13.6
 -2 -12 0 388.26 15.7
 2 -12 0 421.36 26.6
 2 -12 0 432.86 20.2
 -2 12 0 433.76 16.2
 -2 12 0 401.66 18
 -2 12 0 418.26 14.6
 2 12 0 407.16 18.9
 3 -12 0 45.4 7.6
 3 -12 0 59.09 7.5
 -3 -12 0 54.09 6.4
 -3 -12 0 51.89 6.6
 -3 -12 0 56.29 4.8
 3 -12 0 65.29 12.8
 -3 12 0 65.89 7.2
 3 12 0 60.09 8.3
 -3 12 0 66.59 5.9
 4 -12 0 134.29 14.4
 4 -12 0 132.89 11.8
 -4 -12 0 156.98 9.5
 4 -12 0 139.49 10.7
 -4 -12 0 136.19 9.7
 4 -12 0 142.19 10
 -4 12 0 143.99 9.6
 4 12 0 150.48 12.3
 5 -12 0 184.28 14.4
 5 -12 0 197.68 12
 5 -12 0 160.48 11.6
 -5 -12 0 182.78 8.5
 5 -12 0 182.78 16.4
 -5 -12 0 166.08 10.1
 -5 12 0 174.28 9.3
 5 12 0 186.68 12.2
 6 -12 0 14.4 4.6
 -6 -12 0 6.2 6.6
 -6 -12 0 11.2 3.7
 6 -12 0 14.8 6
 -6 -12 0 12 3.1
 -6 12 0 9.1 4.7
 -6 12 0 14.5 3.6
 7 -12 0 26.9 5.1
 -7 12 0 33.2 4.3
 -8 -12 0 -0.3 1.6
 8 -12 0 1.7 2.4
 -8 12 0 -1 1.9
 0 -13 0 1.1 2.9
 0 -13 0 0.5 1.8
 0 -13 0 -8.6 4.6
 0 -13 0 3.9 3.2
 0 13 0 -2.4 2.2
 0 13 0 0.1 2
 0 13 0 2.4 2.9
 0 13 0 0.9 4.8
 1 -13 0 274.57 29.4
 -1 -13 0 236.38 9
 1 -13 0 236.48 15.6
 -1 -13 0 215.68 11
 -1 -13 0 232.18 16.7
 1 -13 0 239.88 11.1
 1 -13 0 223.28 11.8
 1 13 0 235.58 12.1
 -1 13 0 243.48 10
 1 13 0 226.28 14.2
 -1 13 0 226.78 15.4
 -1 13 0 225.38 10.8
 -2 -13 0 54.79 4.6
 2 -13 0 44.7 11.2
 2 -13 0 70.89 10.3
 -2 -13 0 52.59 6.9
 -2 -13 0 72.49 7.2
 -2 13 0 54.69 5.4
 2 13 0 50.89 8.4
 -2 13 0 66.19 7.4
 -2 13 0 52.69 6.2
 -3 -13 0 461.25 15.3
 3 -13 0 485.05 20.8
 3 -13 0 461.05 22
 -3 -13 0 454.85 17.9
 -3 -13 0 458.65 19
 3 -13 0 475.85 29.9
 3 13 0 417.66 20.4
 -3 13 0 469.65 16.6
 -3 13 0 457.35 18.6
 4 -13 0 35.8 7.2
 -4 -13 0 30.3 4
 4 -13 0 24 11.9
 -4 -13 0 26.3 5
 4 -13 0 26.3 6.1
 4 -13 0 32.4 6
 -4 -13 0 27.9 5.6
 4 13 0 42 7.9
 -4 13 0 30.6 4.7
 -4 13 0 40.5 6.3
 -5 -13 0 66.69 7.4
 5 -13 0 65.69 8.6
 -5 -13 0 59.49 7.7
 5 -13 0 41.6 7.7
 -5 -13 0 54.69 5.2
 5 -13 0 72.19 13.1
 -5 13 0 48.9 5.5
 -5 13 0 50.09 7
 5 13 0 65.69 8.3
 6 -13 0 27 5.5
 6 -13 0 19.7 6.6
 -6 -13 0 25.4 4.5
 -6 13 0 14.1 5.4
 7 -13 0 13.4 4
 -7 -13 0 27.1 3.5
 -7 13 0 21.6 3.7
 8 -13 0 24.8 3.8
 -8 -13 0 20.7 2.8
 -8 13 0 26.8 3.3
 0 -14 0 49.6 6.2
 0 -14 0 31.6 8.2
 0 -14 0 49.7 6.7
 0 14 0 54.49 6.9
 0 14 0 35.4 4.7
 0 14 0 50.09 8.8
 -1 -14 0 -5.1 2.7
 1 -14 0 5.5 5.2
 1 -14 0 0.3 3.2
 -1 -14 0 1.5 3.1
 1 -14 0 -1.1 2.9
 -1 -14 0 -0.2 1.7
 -1 -14 0 0.2 6.6
 -1 14 0 -1.2 2.2
 -1 14 0 -2.6 2.1
 -1 14 0 0.1 3.3
 1 14 0 -1.3 4
 1 14 0 0.6 4.9
 -1 14 0 -1.3 5.6
 -2 -14 0 264.67 13.9
 -2 -14 0 274.77 10.4
 -2 -14 0 265.37 12.8
 2 -14 0 324.67 30.3
 2 -14 0 267.47 17.2
 2 14 0 278.27 16.1
 -2 14 0 271.27 13
 -2 14 0 269.97 11.5
 3 -14 0 27.9 15.8
 3 -14 0 16.3 5.7
 -3 -14 0 26 5.3
 3 -14 0 24.4 6.8
 -3 -14 0 18.3 4.5
 -3 -14 0 18.1 3.2
 -3 14 0 19.5 3.9
 -3 14 0 22.2 5
 3 14 0 10.2 5.6
 4 -14 0 27.3 6.7
 4 -14 0 26.4 5.8
 4 -14 0 28.4 7.3
 -4 -14 0 32.9 4
 -4 -14 0 32.5 5.4
 4 -14 0 34.4 14.3
 -4 14 0 27.5 4.5
 4 14 0 30.1 6.7
 -4 14 0 27.7 6.2
 5 -14 0 70.39 8.4
 5 -14 0 59.99 13.8
 -5 -14 0 79.39 8
 -5 -14 0 80.99 6.3
 5 -14 0 63.59 7.8
 5 -14 0 54.29 8.6
 -5 -14 0 65.49 8
 -5 14 0 53.89 5.9
 -5 14 0 77.59 8.9
 5 14 0 74.19 8.6
 6 -14 0 59.29 7.4
 -6 -14 0 58.79 5.3
 -6 -14 0 47 5.4
 -6 14 0 66.99 6.1
 -7 -14 0 3.1 2.1
 7 -14 0 -3.3 2.6
 -7 14 0 -1 2.2
 -8 -14 0 0.7 1.6
 -8 14 0 -2.9 1.7
 0 -15 0 0.5 3.4
 0 -15 0 -3.6 2.8
 0 -15 0 1.7 5.9
 0 15 0 0.9 5.3
 0 15 0 8 3.9
 -1 -15 0 25.6 7.7
 1 -15 0 18 4.6
 1 -15 0 21.7 5.2
 1 -15 0 18.8 7.1
 -1 -15 0 16.6 2.9
 -1 -15 0 22.5 5.5
 -1 -15 0 15.9 4.4
 -1 15 0 18.8 3.7
 -1 15 0 14.6 6.8
 -1 15 0 14.9 4
 -1 15 0 15.8 4.7
 1 15 0 13.6 6
 1 15 0 11.4 4.5
 2 -15 0 0.7 4.6
 -2 -15 0 7 3.6
 -2 -15 0 1.4 4.1
 -2 15 0 4.3 3.2
 2 15 0 3.4 4.9
 -2 15 0 3.7 4.3
 -3 -15 0 78.29 8.1
 -3 -15 0 53.09 7.7
 3 -15 0 49.4 16.1
 3 -15 0 56.19 8.6
 3 -15 0 86.69 11.4
 3 -15 0 81.59 9.4
 -3 -15 0 76.69 5.4
 3 15 0 60.19 8.8
 -3 15 0 61.69 6.2
 -3 15 0 69.09 7.8
 4 -15 0 4.3 5
 -4 -15 0 -1.2 3.9
 -4 -15 0 3.8 2.3
 4 -15 0 -2.9 5.9
 4 -15 0 9.6 15.9
 -4 -15 0 -4 3.2
 -4 15 0 1.8 3.9
 4 15 0 3.9 6.2
 -4 15 0 0.9 2.9
 5 -15 0 2.1 13.7
 5 -15 0 -3.8 3.6
 5 -15 0 -2.3 3.5
 -5 -15 0 1.3 3.1
 5 -15 0 -1.6 6.5
 -5 -15 0 2.5 2.3
 -5 15 0 -0.4 2.9
 -5 15 0 0.4 6.8
 5 15 0 2.8 4
 -6 -15 0 20.3 3.3
 6 -15 0 14 4.4
 -6 -15 0 17.2 4
 -6 15 0 19.4 3.8
 -7 -15 0 15.1 2.7
 -7 15 0 13.3 2.9
 0 -16 0 22.7 5.6
 0 -16 0 12 4.1
 0 -16 0 17.7 8.5
 0 16 0 24.5 7.6
 0 16 0 16.9 5
 -1 -16 0 32.2 9.4
 -1 -16 0 36.5 5.9
 1 -16 0 48.3 10
 -1 -16 0 23.8 5.8
 1 -16 0 43.9 6.3
 -1 16 0 30.9 8.7
 -1 16 0 41 5.8
 1 16 0 30.4 7.7
 2 -16 0 52.99 27.2
 -2 -16 0 20.2 5
 2 -16 0 14.2 6.7
 2 -16 0 9.6 4.9
 -2 -16 0 9.3 4.7
 -2 -16 0 14.9 3
 -2 16 0 5.5 3
 2 16 0 18.4 6.4
 -2 16 0 11.4 4.5
 3 -16 0 823.32 33.7
 3 -16 0 781.52 31.7
 -3 -16 0 823.52 25.1
 -3 -16 0 873.21 31.1
 -3 -16 0 832.32 28.6
 3 -16 0 837.22 30.3
 -3 16 0 838.22 29.7
 3 16 0 866.61 33
 -3 16 0 835.72 26.8
 -4 -16 0 117.49 11.1
 -4 -16 0 125.39 7
 4 -16 0 118.89 19
 4 -16 0 123.99 12.8
 4 -16 0 119.19 12.6
 4 -16 0 134.49 11.6
 -4 -16 0 123.59 9.1
 -4 16 0 106.59 10.6
 4 16 0 97.19 10.4
 -4 16 0 118.49 8.1
 5 -16 0 17.2 4.8
 5 -16 0 11.5 4.4
 -5 -16 0 10.5 3.5
 5 -16 0 23.2 15.2
 -5 -16 0 23.2 3.5
 5 16 0 18 5.1
 -5 16 0 20.2 4.1
 -6 -16 0 1.3 2.7
 6 -16 0 -1.4 3.1
 -6 -16 0 -2.8 1.8
 -6 16 0 -3.8 2.1
 7 -16 0 -0.9 2.1
 -7 -16 0 3.4 2
 -7 16 0 -2 2
 0 -17 0 2.8 3.3
 0 17 0 8.6 6.1
 -1 -17 0 48 10.8
 -1 -17 0 49.2 6.5
 1 -17 0 48.7 6.4
 1 -17 0 38.6 9.4
 -1 -17 0 44.8 8.3
 1 17 0 54.29 9.8
 -1 17 0 41 9
 2 -17 0 16.6 5.9
 -2 -17 0 9.9 3
 -2 -17 0 11 4.2
 2 -17 0 11.5 5.9
 -2 -17 0 13.2 5.6
 -2 17 0 11.1 3.7
 2 17 0 7.1 5.3
 -2 17 0 17.3 4.7
 -3 -17 0 -3.5 3.7
 3 -17 0 3.8 4.7
 3 -17 0 -2.7 4.4
 3 -17 0 -1.9 3.8
 -3 -17 0 0.5 2.3
 -3 -17 0 -0.5 2.9
 3 -17 0 36.1 26.4
 -3 17 0 1.8 4
 -3 17 0 -2.6 2.7
 3 17 0 -3.4 4.2
 -4 -17 0 32.5 5.6
 -4 -17 0 30.4 6.8
 -4 -17 0 19.7 4.6
 4 -17 0 22.4 6.2
 4 -17 0 22.2 20.1
 4 -17 0 25.5 6
 4 -17 0 23 6.9
 -4 17 0 27.2 6
 4 17 0 28.9 6.6
 -4 17 0 25.2 5.2
 -5 -17 0 -3.3 2.4
 5 -17 0 -3 3.1
 5 -17 0 -2.5 2.9
 -5 -17 0 -1.4 1.9
 -5 17 0 3 2.9
 5 17 0 -3.6 3
 6 -17 0 4.2 3
 -6 -17 0 -0.2 2.2
 -6 -17 0 -1.2 1.9
 -6 17 0 0.9 2.4
 7 -17 0 1.6 2.3
 0 -18 0 926.91 44.8
 0 -18 0 980 36.8
 0 -18 0 913.81 34.4
 -1 -18 0 350.36 19.9
 -1 -18 0 315.37 17.8
 1 -18 0 313.77 20
 1 -18 0 359.86 26.8
 -1 18 0 405.26 30
 2 -18 0 33.9 7.7
 -2 -18 0 34.4 6.8
 2 -18 0 36.2 7.2
 -2 -18 0 42.4 6
 2 18 0 44 9.2
 -2 18 0 39.8 6.8
 3 -18 0 -10.4 22.2
 -3 -18 0 4.1 3.3
 3 -18 0 11.1 5.9
 3 -18 0 4.8 5.1
 3 -18 0 4.1 4.5
 -3 -18 0 5 5.1
 -3 18 0 9.7 5.5
 3 18 0 8.9 5.6
 -3 18 0 0.7 4.1
 -4 -18 0 -2.1 2.9
 -4 -18 0 2.3 2.3
 4 -18 0 7.6 5
 4 -18 0 11 20.8
 4 -18 0 -1.7 3.3
 -4 18 0 -1.7 2.5
 4 18 0 -0.7 4.2
 5 -18 0 15.4 4.4
 -5 -18 0 10.8 2.7
 5 -18 0 7.6 3.9
 -5 -18 0 8.3 3.6
 5 18 0 10.6 4
 -5 18 0 10.5 3.2
 6 -18 0 2.4 2.5
 -6 -18 0 7.4 2.4
 -6 -18 0 7.9 2.8
 -6 18 0 2.2 2.3
 0 -19 0 -1.2 5.4
 0 -19 0 1.6 3.3
 0 19 0 0.9 4.8
 -1 -19 0 364.46 16.2
 -1 -19 0 376.46 22.4
 1 -19 0 371.66 15.9
 1 -19 0 421.66 22.5
 -1 19 0 390.06 21.1
 1 19 0 358.16 20.4
 2 -19 0 10.4 6.3
 -2 -19 0 8.3 3.6
 2 -19 0 14.9 6.1
 -2 -19 0 10.3 5.7
 2 19 0 13.9 6.2
 -3 -19 0 6 3.3
 3 -19 0 1.8 3.5
 3 -19 0 7 5.4
 3 -19 0 -49.3 33.1
 3 19 0 5.4 5.1
 -4 -19 0 13.3 4.2
 4 -19 0 23.3 7.6
 -4 -19 0 14.7 2.9
 -4 19 0 11.8 3.3
 4 19 0 12.7 6.4
 -5 -19 0 21.9 3.7
 5 -19 0 14.9 3.5
 -5 -19 0 19.1 2.9
 5 -19 0 21.4 4.1
 5 19 0 32.2 4.7
 -5 19 0 24.5 3.7
 -6 -19 0 6.7 2.2
 6 -19 0 7.7 2.7
 0 -20 0 215.58 11.6
 0 -20 0 219.28 18.5
 -1 -20 0 3.3 3.4
 1 -20 0 -6.7 4.8
 1 -20 0 1 5.3
 -1 -20 0 -6.1 4.8
 1 20 0 -0.3 4.8
 -1 20 0 3.1 5.2
 2 -20 0 15.5 5.1
 -2 -20 0 7.5 3.5
 2 -20 0 2.5 5.2
 2 20 0 14.6 5.8
 3 -20 0 20.5 5.1
 -3 -20 0 16.7 4.2
 3 -20 0 16.4 6
 3 20 0 18.6 5.8
 4 -20 0 -1.4 2.6
 4 -20 0 10.9 4.6
 -4 -20 0 1.8 2.6
 4 20 0 -1.3 3.5
 5 -20 0 16.7 3.3
 0 -21 0 0.7 5
 0 -21 0 1.5 3.6
 0 21 0 -5 4
 -1 -21 0 34.8 5.8
 -1 -21 0 23.9 8.4
 1 -21 0 17.3 6.5
 1 21 0 28.7 7.2
 -2 -21 0 11.2 5.3
 2 21 0 6.5 7.4
 3 -21 0 21.2 4.5
 3 -21 0 26.3 5.7
 -3 -21 0 25.4 4.5
 3 21 0 23.7 5.6
 4 -21 0 1 2.6
 -4 -21 0 0.2 2.3
 4 -21 0 -0.7 3.1
 4 21 0 5 3.1
 0 -22 0 28.2 6.9
 0 -22 0 18.9 4.2
 0 22 0 25.5 6.3
 1 -22 0 45.7 8.1
 -1 -22 0 35.5 4.8
 1 -22 0 38.1 5.7
 -1 -22 0 47.2 8.1
 1 22 0 45 7.1
 -2 -22 0 35.6 4.5
 2 -22 0 49.2 6.2
 2 -22 0 41.5 6.6
 2 22 0 46.5 7.1
 3 -22 0 9.1 2.9
 -3 -22 0 15.6 3.5
 3 -22 0 6 3.6
 3 22 0 9.8 3.4
 -4 -22 0 7.3 2.3
 4 -22 0 5 2.6
 4 -22 0 7.5 2.4
 0 -23 0 1.8 4
 1 -23 0 8.8 3.1
 -1 -23 0 14.5 3.8
 -1 -23 0 8.6 5.7
 1 -23 0 12 4.9
 2 -23 0 -1.1 2.1
 -2 -23 0 1.1 2.6
 2 -23 0 -1.2 3.1
 0 -24 0 -2.3 2.8
 0 -24 0 1 2
 9 0 -1 8.7 4.4
 8 0 -1 -0.4 3
 8 0 -1 -4.3 4.5
 7 0 -1 44.3 7.6
 7 0 -1 37.9 6.6
 6 0 -1 -3.8 4.2
 6 0 -1 1.3 3.2
 6 0 -1 0 3.8
 5 0 -1 5.7 3.1
 5 0 -1 5.5 4.5
 4 0 -1 9.2 3.1
 -3 0 1 437.56 12.7
 3 0 -1 428.26 14.7
 -2 0 1 -0.8 0.6
 2 0 -1 -2.4 1.7
 1 0 -1 946.81 24.8
 0 0 -1 -0.3 0.6
 0 0 1 0.4 0.6
 -1 0 -1 8.7 5.3
 1 0 1 5.4 1.2
 1 0 1 5.3 1.5
 -1 0 -1 6.8 1.3
 2 0 1 -1 1.5
 -2 0 -1 -0.3 1.1
 2 0 1 -0.7 1.5
 3 0 1 331.17 11.8
 3 0 1 326.07 10.6
 -3 0 -1 315.87 9.8
 -4 0 -1 0.7 1.4
 -4 0 -1 0.6 1.4
 4 0 1 -1 2.1
 5 0 1 17.7 5.1
 5 0 1 7.6 3.4
 5 0 1 14.9 4.4
 5 0 1 10.4 2.8
 -6 0 -1 0.2 1.8
 6 0 1 -0.8 3.1
 -7 0 -1 149.49 7.9
 7 0 1 158.08 8.5
 7 0 1 170.28 13.6
 8 0 1 15.3 6.1
 -8 0 -1 -2.6 2.2
 9 -1 -1 1.9 3.4
 9 1 -1 1.9 5
 8 -1 -1 -5.1 4.9
 8 -1 -1 -1.9 3.3
 8 1 -1 5.5 3.8
 8 1 -1 -1.7 5.2
 7 -1 -1 -0.5 6.8
 7 -1 -1 6.7 4.1
 7 -1 -1 11.8 5.6
 7 1 -1 -5.6 11.2
 7 1 -1 14.8 5.7
 7 1 -1 10 4.4
 6 -1 -1 8.3 5.1
 6 -1 -1 4.7 4.1
 6 -1 -1 3.9 4.1
 6 1 -1 8.3 4.6
 6 1 -1 6.6 2.6
 6 1 -1 13.3 4.8
 6 1 -1 6.2 4
 5 -1 -1 13.7 4.2
 5 -1 -1 13.9 4.2
 5 -1 -1 20.7 5.5
 5 1 -1 7.3 3.5
 5 1 -1 14.9 5
 5 1 -1 17.1 4.2
 5 1 -1 7.6 2.8
 4 -1 -1 580.84 20.2
 -4 1 1 562.74 17.2
 4 1 -1 621.14 20.3
 3 -1 -1 2184.88 58.59
 -3 1 1 2185.48 56.59
 3 1 -1 2221.28 58.69
 2 -1 -1 7149.08 188.28
 2 1 -1 6963.2 189.88
 2 1 -1 7015.2 186.18
 -1 -1 1 3 0.7
 1 -1 -1 2.5 1.5
 -1 -1 1 1.5 0.7
 -1 1 1 2 0.7
 1 1 -1 3 1.4
 1 1 -1 2.1 2.1
 0 -1 1 416.26 11
 0 -1 -1 392.86 10.8
 0 -1 -1 422.36 13.5
 0 1 1 396.26 11
 0 1 -1 398.86 10.8
 1 -1 1 1638.04 41.9
 -1 -1 -1 1611.94 45.7
 1 -1 1 1587.94 43
 1 1 1 1661.93 41.9
 2 -1 1 1986.8 51.79
 2 -1 1 1956.7 51.29
 2 1 1 2011 51.79
 -2 1 -1 2010.3 50.79
 2 1 1 1976.4 51.29
 -3 -1 -1 1538.65 39.9
 3 -1 1 1516.45 41
 3 1 1 1517.75 40.9
 3 1 1 1595.94 42.4
 -3 1 -1 1581.54 40.6
 4 -1 1 377.06 14.4
 -4 -1 -1 364.66 11.5
 -4 1 -1 386.56 12.1
 -4 1 -1 357.86 11.6
 4 1 1 368.96 14.3
 5 -1 1 15.3 4
 5 -1 1 27.5 5.1
 5 -1 1 25.5 3.5
 5 1 1 22.2 4.8
 5 1 1 19.5 4.3
 5 1 1 29.5 3.8
 -6 -1 -1 -0.2 1.8
 6 -1 1 -1.7 2.9
 -6 -1 -1 0.4 2.5
 6 1 1 -3.3 2.4
 6 1 1 2.4 3.5
 -6 1 -1 1.2 2
 7 -1 1 6.5 3
 -7 -1 -1 0.7 2.2
 7 -1 1 5 4.9
 7 1 1 15.4 5.6
 -7 1 -1 2.4 2.3
 7 1 1 5.3 2.9
 8 -1 1 2.6 2.4
 -8 -1 -1 2.6 2.5
 8 -1 1 2.6 5.6
 -8 1 -1 5.5 2.8
 8 1 1 2.9 2.3
 9 -2 -1 12.1 4.1
 8 -2 -1 18.1 5.2
 8 -2 -1 15.4 6.4
 8 2 -1 14.9 5.5
 7 -2 -1 5.1 4.8
 7 -2 -1 -1.5 3.4
 7 -2 -1 -5.2 5.8
 7 2 -1 7.4 4.1
 7 2 -1 3.5 4.2
 6 -2 -1 169.78 10.6
 6 -2 -1 162.08 12.3
 6 -2 -1 140.99 10.6
 6 2 -1 161.08 10.7
 6 2 -1 148.39 10.9
 6 2 -1 158.48 8.5
 6 2 -1 161.58 12.5
 5 -2 -1 86.09 8.2
 5 -2 -1 79.69 9.1
 5 -2 -1 87.89 8.2
 5 2 -1 83.39 9
 5 2 -1 101.29 8.7
 5 2 -1 74.69 7.9
 5 2 -1 85.49 6.8
 -4 -2 1 7.3 1.8
 4 -2 -1 11 3.3
 4 2 -1 11.4 3.4
 -4 2 1 9.9 2.4
 3 -2 -1 410.76 14.1
 -3 -2 1 383.66 11.3
 -3 2 1 390.06 12.4
 3 2 -1 410.66 14
 2 -2 -1 8359.56 213.48
 2 2 -1 8787.62 215.08
 1 -2 -1 4061.19 101.09
 1 2 -1 3897.01 101.39
 0 -2 1 6.2 1.3
 0 -2 -1 5.7 1.3
 0 -2 -1 4.4 3
 0 2 -1 8.3 1.1
 2 -2 1 6983.3 176.68
 3 -2 1 149.99 6.7
 -3 -2 -1 146.59 5
 3 -2 1 163.08 7.5
 3 2 1 154.78 7.3
 -3 2 -1 150.58 6.2
 3 2 1 157.28 6.8
 4 -2 1 217.18 10
 -4 -2 -1 197.38 7.3
 4 2 1 211.98 9.9
 -4 2 -1 191.58 7.4
 -5 -2 -1 5.4 3
 5 -2 1 7.3 3.4
 5 -2 1 7 2.4
 5 2 1 5.9 3.5
 -5 2 -1 6.8 2.7
 5 2 1 11.9 3
 6 -2 1 -1.8 3.4
 -6 -2 -1 1.4 1.8
 -6 -2 -1 -3.9 2.3
 6 -2 1 -0.2 3.5
 6 -2 1 3.5 6.3
 6 2 1 2.1 2.6
 -6 2 -1 1.3 1.9
 6 2 1 2.9 3.6
 7 -2 1 4.9 4.6
 -7 -2 -1 0.7 2.2
 7 -2 1 2.8 2.7
 7 2 1 8.9 4.7
 7 2 1 2.7 2.6
 -7 2 -1 5.6 2.6
 -8 -2 -1 29.8 4.1
 8 -2 1 17.9 7.5
 -8 2 -1 22.4 3.8
 -9 -2 -1 -1.7 2.8
 -9 2 -1 0.2 2.9
 9 -3 -1 4.1 2.9
 8 -3 -1 1.6 3.2
 8 -3 -1 -8.4 4.9
 8 -3 -1 30.7 14
 8 3 -1 4 4.5
 7 -3 -1 45.3 8.1
 7 -3 -1 39 6.6
 7 3 -1 50.29 8.2
 7 3 -1 37.2 6.6
 6 -3 -1 74.29 10.5
 6 -3 -1 71.89 8.7
 6 -3 -1 77.29 8.5
 6 3 -1 69.69 8.4
 6 3 -1 70.29 8.6
 6 3 -1 87.99 12.6
 5 -3 -1 53.39 7.6
 5 -3 -1 62.49 7.1
 5 -3 -1 60.89 7.1
 5 3 -1 67.49 5.2
 5 3 -1 76.49 6.6
 5 3 -1 67.59 7.3
 5 3 -1 64.19 7.2
 4 -3 -1 19.2 3.8
 4 3 -1 28.1 4.6
 -4 3 1 35.2 3.8
 -3 -3 1 119.29 4.8
 3 -3 -1 114.69 5.9
 -3 3 1 115.79 5.6
 2 -3 -1 52.09 4.6
 -2 -3 1 51.99 2.9
 2 -3 -1 45.9 3.7
 -2 3 1 47.6 2.8
 2 3 -1 53.79 4.3
 2 3 -1 49.9 6.8
 0 -3 -1 5.6 4.8
 0 -3 1 5.7 1.8
 0 -3 -1 8.8 1.8
 0 3 1 7.1 2.1
 0 3 -1 4.7 1.3
 1 -3 1 1640.84 42.2
 1 -3 1 1617.04 44.2
 -1 -3 -1 1548.84 47.8
 1 3 1 1636.64 42.2
 2 -3 1 5675.73 145.09
 3 -3 1 924.41 27.7
 3 -3 1 934.51 27
 3 -3 1 938.31 29.1
 3 3 1 969 28
 -3 3 -1 969.9 26.5
 3 3 1 945.41 27.3
 4 -3 1 139.79 8.1
 -4 -3 -1 135.59 5.8
 -4 -3 -1 138.19 7
 -4 3 -1 137.79 6
 4 3 1 150.48 8.5
 -4 3 -1 139.09 6.7
 -5 -3 -1 132.19 7.3
 5 -3 1 136.79 9
 5 -3 1 131.19 6.7
 5 -3 1 131.19 9.2
 -5 -3 -1 128.39 6.1
 5 3 1 119.09 9
 -5 3 -1 124.59 6.2
 5 3 1 128.59 9
 5 3 1 129.29 6.9
 -5 3 -1 124.49 6.9
 -6 -3 -1 105.59 7.2
 6 -3 1 106.89 9.9
 -6 -3 -1 106.09 6.1
 6 -3 1 116.09 14
 6 3 1 105.59 6.9
 -6 3 -1 103.99 6.2
 6 3 1 111.99 10.4
 7 -3 1 44.5 4.9
 7 -3 1 32.4 6.8
 -7 -3 -1 33 4.2
 7 3 1 38 4.9
 -7 3 -1 28.9 4.1
 -8 -3 -1 12.1 3
 8 -3 1 15.9 7.4
 -8 3 -1 10.9 3
 -9 -3 -1 29.8 3.6
 -9 3 -1 34.9 4.4
 9 -4 -1 6 3.3
 8 -4 -1 -0.6 12.2
 8 -4 -1 4.1 3.3
 7 -4 -1 5.4 4.7
 7 -4 -1 4.1 4.9
 7 -4 -1 6.7 4.1
 7 4 -1 1.1 4.5
 6 -4 -1 36.8 7.4
 6 -4 -1 41.9 6.6
 6 -4 -1 48.2 7.2
 6 4 -1 41.4 6.6
 6 4 -1 42.8 7
 6 4 -1 48.6 15
 5 -4 -1 176.78 10.6
 -5 -4 1 189.68 8.1
 5 -4 -1 176.38 10.8
 5 -4 -1 186.78 12
 -5 4 1 189.38 8.9
 5 4 -1 165.68 10.2
 5 4 -1 193.98 8.3
 5 4 -1 180.38 12.5
 5 4 -1 174.28 10.9
 4 -4 -1 58.69 6
 -4 -4 1 71.79 4.2
 -4 4 1 68.99 5.1
 4 4 -1 80.39 6.4
 3 -4 -1 407.16 13.7
 3 -4 -1 386.36 14.1
 -3 -4 1 392.66 12.1
 3 4 -1 379.66 18.6
 3 4 -1 385.16 14.4
 -3 4 1 387.66 13
 2 -4 -1 127.99 4.9
 2 -4 -1 132.19 6.3
 2 -4 -1 127.99 7.7
 -2 -4 1 133.09 5.3
 2 4 -1 146.29 13.1
 2 4 -1 119.99 4.7
 -2 4 1 126.29 5.3
 1 -4 -1 2.1 1.4
 1 -4 -1 0.7 3.8
 -1 -4 1 2.1 1.6
 1 4 -1 1.5 0.9
 -1 4 1 1.5 1.7
 1 4 -1 -1.5 1.3
 0 -4 -1 191.68 6.7
 0 -4 -1 183.68 12
 0 -4 1 182.78 6.7
 0 4 1 198.18 7
 0 4 -1 189.78 6.2
 0 4 -1 181.58 6.7
 1 -4 1 874.41 23.6
 -1 -4 -1 856.41 23.3
 1 -4 1 802.82 26.2
 1 4 1 853.21 23.7
 -1 4 -1 848.62 23.1
 2 -4 1 2370.26 61.09
 2 -4 1 2282.37 60.49
 2 -4 1 2339.07 63.09
 2 4 1 2317.17 60.59
 3 -4 1 4.4 4.2
 -3 -4 -1 -1.7 1.3
 3 -4 1 -1.4 2
 3 -4 1 0.3 1.8
 -3 -4 -1 -3.4 1.5
 -3 4 -1 -2.7 1.4
 -3 4 -1 -1 3
 3 4 1 1.8 2
 -4 -4 -1 375.46 12.1
 -4 -4 -1 398.16 13.6
 4 -4 1 394.16 15.1
 4 4 1 357.36 14.8
 -4 4 -1 396.06 13.5
 4 4 1 361.86 13.8
 -4 4 -1 379.26 12.3
 5 -4 1 1022.2 32.7
 5 -4 1 1040.3 30.1
 -5 -4 -1 1054.99 31
 5 -4 1 1029.1 33.8
 5 -4 1 1006.9 32.7
 -5 -4 -1 1061.29 29.3
 5 4 1 1029.8 33
 -5 4 -1 1034.3 30.7
 5 4 1 1055.49 33.9
 -5 4 -1 1058.29 29.6
 6 -4 1 61.69 7.9
 -6 -4 -1 58.39 5
 6 -4 1 52.99 7.4
 -6 -4 -1 51.09 5.7
 -6 4 -1 61.69 5.3
 7 -4 1 0.9 5.5
 7 -4 1 0.4 4.4
 -7 -4 -1 5.2 2.5
 -7 4 -1 9.9 3
 7 4 1 3.7 2.6
 -8 -4 -1 41.9 4.7
 -8 4 -1 42.2 4.9
 -9 -4 -1 4.7 2.2
 -9 4 -1 5.2 2.2
 9 -5 -1 12.7 3.7
 -8 -5 1 63.89 5.3
 8 -5 -1 47.2 7
 -8 5 1 48.9 4.7
 7 -5 -1 25.1 6.4
 7 -5 -1 26 5.5
 7 -5 -1 23.5 6.6
 7 5 -1 30.2 7.2
 6 -5 -1 23.2 5.3
 6 -5 -1 22.9 6.2
 6 -5 -1 26 6
 6 5 -1 33.4 6.1
 -5 -5 1 348.47 12.3
 5 -5 -1 340.97 17.2
 5 -5 -1 352.36 15.4
 5 -5 -1 362.36 16.5
 5 5 -1 343.57 15.5
 -5 5 1 341.47 13.6
 4 -5 -1 119.59 7.8
 -4 -5 1 127.29 6.1
 4 -5 -1 135.99 8.5
 4 -5 -1 116.79 7.5
 -4 5 1 130.19 7.1
 4 5 -1 129.49 8.4
 4 5 -1 126.69 6.3
 4 5 -1 119.89 8
 3 -5 -1 27.2 4.6
 3 -5 -1 28.4 4
 -3 -5 1 30.5 3.4
 -3 5 1 33 3.8
 -3 5 1 32.8 3.7
 2 -5 -1 572.34 17.9
 -2 -5 1 577.74 16.6
 2 -5 -1 566.04 19.8
 2 -5 -1 544.35 16.3
 2 5 -1 563.04 16.2
 -2 5 1 581.64 16.8
 1 -5 -1 1428.46 38.6
 1 -5 -1 1423.86 42.4
 -1 -5 1 1493.15 38.3
 1 5 -1 1416.06 37
 1 5 -1 1489.85 38.9
 -1 5 1 1443.96 38.5
 0 -5 1 139.89 11.8
 0 -5 -1 118.29 5.2
 0 -5 1 112.29 5.2
 0 5 -1 113.19 5.2
 0 5 1 122.69 5.8
 0 5 -1 112.79 4.6
 -1 -5 -1 249.08 18.1
 1 -5 1 237.48 8.8
 -1 -5 -1 232.98 8.4
 1 -5 1 238.78 13
 1 5 1 237.88 8.8
 -1 5 -1 240.48 8.2
 2 -5 1 1175.98 32.3
 -2 -5 -1 1155.08 31.9
 2 -5 1 1178.18 32.7
 2 -5 1 1159.58 35.3
 2 5 1 1157.58 32.2
 -2 5 -1 1153.78 31.8
 3 -5 1 969.5 28
 -3 -5 -1 907.91 25.3
 3 -5 1 907.61 26.7
 3 -5 1 959 30.2
 -3 -5 -1 924.31 26.6
 3 5 1 921.31 26.6
 -3 5 -1 926.11 26.6
 -3 5 -1 888.61 25.4
 4 -5 1 169.38 13.9
 4 -5 1 151.48 10.8
 4 -5 1 140.79 8.5
 -4 -5 -1 141.99 6.2
 -4 -5 -1 154.88 7.6
 4 5 1 135.79 9.9
 -4 5 -1 156.08 6.6
 4 5 1 131.39 6.8
 -4 5 -1 149.88 7.6
 -5 -5 -1 384.56 13.1
 5 -5 1 410.06 16.7
 5 -5 1 368.76 16.1
 -5 -5 -1 399.76 14.9
 5 5 1 395.96 20.5
 -5 5 -1 389.46 14.8
 5 5 1 379.96 16.6
 5 5 1 398.56 14.2
 -5 5 -1 384.86 13.5
 6 -5 1 134.99 11.1
 6 -5 1 142.89 10
 -6 -5 -1 166.28 8.4
 -6 5 -1 167.68 9
 6 5 1 174.38 8.8
 7 -5 1 0.3 4.7
 7 -5 1 1.1 3.5
 -7 -5 -1 2.1 2.3
 7 5 1 3.8 2.8
 -7 5 -1 3.1 2.5
 -8 -5 -1 23.8 3.8
 -8 5 -1 18.6 3.5
 -9 -5 -1 23.9 3
 -9 5 -1 24.1 3.3
 9 -6 -1 3.6 2.8
 8 -6 -1 37.5 11.7
 -8 -6 1 53.09 4.5
 -8 6 1 41.3 4.4
 -7 -6 1 60.39 5
 7 -6 -1 57.59 12.4
 7 -6 -1 49.9 8.2
 7 -6 -1 73.29 9.9
 -7 6 1 53.69 5
 6 -6 -1 14.7 5.7
 6 -6 -1 15.9 4.9
 6 -6 -1 16.5 5.5
 -6 -6 1 17.7 3
 -6 6 1 9.6 2.6
 6 6 -1 20.2 5.8
 5 -6 -1 174.08 10.6
 5 -6 -1 188.68 11.6
 -5 -6 1 181.58 8.5
 5 -6 -1 187.28 12.5
 5 6 -1 205.48 11.3
 -5 6 1 185.28 9.7
 4 -6 -1 61.49 6.6
 -4 -6 1 75.69 5
 4 -6 -1 78.09 7.1
 4 -6 -1 71.89 10.5
 4 -6 -1 74.09 8.5
 -4 6 1 80.69 5.8
 4 6 -1 74.19 7.3
 -3 -6 1 835.02 24.4
 3 -6 -1 858.21 26.6
 -3 6 1 857.11 25.4
 -3 6 1 862.71 24.7
 -2 -6 1 855.71 24.7
 2 -6 -1 874.21 28.7
 2 -6 -1 907.61 26.3
 -2 6 1 891.41 25.2
 1 -6 -1 1577.84 42
 -1 -6 1 1579.94 42.1
 1 -6 -1 1609.94 47.5
 -1 6 1 1583.04 42.4
 1 6 -1 1583.44 42
 1 6 -1 1585.14 40.7
 0 -6 1 590.74 17.9
 0 -6 -1 591.04 17.7
 0 6 -1 606.94 17.9
 0 6 -1 618.24 17.1
 0 6 1 603.34 18.1
 -1 -6 -1 111.49 5.6
 1 -6 1 116.39 5.7
 -1 6 -1 102.59 5.5
 -1 6 -1 104.09 5
 1 6 1 107.19 5.7
 2 -6 1 714.03 21.9
 -2 -6 -1 715.43 19.7
 2 -6 1 704.83 25
 -2 6 -1 687.83 20
 -2 6 -1 750.12 25.2
 2 6 1 697.03 21.2
 -3 -6 -1 54.19 4.7
 3 -6 1 44.1 5
 -3 -6 -1 47.2 3.5
 3 -6 1 52.19 6.6
 3 -6 1 47.7 4.6
 3 6 1 48.3 4.7
 -3 6 -1 51.39 4.7
 -3 6 -1 53.19 4
 4 -6 1 -0.8 3.6
 4 -6 1 -0.4 2.4
 -4 -6 -1 -1.7 1.5
 4 -6 1 2.7 5.1
 4 -6 1 -2.3 3
 4 6 1 -1.3 3.8
 -4 6 -1 1.3 2.2
 4 6 1 -3.4 2.9
 -4 6 -1 2.1 1.8
 5 -6 1 -3.6 3.2
 -5 -6 -1 2 1.9
 -5 -6 -1 1 2.6
 5 -6 1 4.6 3.5
 5 -6 1 -0.6 3.1
 5 6 1 5.4 2.6
 5 6 1 4.8 4.1
 -5 6 -1 3.2 2.1
 -5 6 -1 4.8 3.3
 -6 -6 -1 5.8 2.5
 6 -6 1 7.6 4
 6 6 1 8.2 2.8
 -6 6 -1 6.2 2.6
 7 -6 1 39.8 7.2
 7 -6 1 51.89 9.2
 -7 -6 -1 53.09 5.2
 -7 6 -1 43.1 4.9
 -8 -6 -1 14.2 3
 -8 6 -1 14.1 3.3
 -9 -6 -1 -0.4 1.7
 -9 6 -1 -2.3 1.6
 -9 -7 1 2.5 2.5
 9 -7 -1 4.8 2.8
 -9 7 1 2.6 1.9
 -8 -7 1 -1.1 1.8
 8 -7 -1 0.7 2.8
 8 -7 -1 -12.5 7.8
 -8 7 1 1.4 2.1
 7 -7 -1 9.9 4.4
 -7 -7 1 9 2.7
 7 -7 -1 9.4 5.3
 7 -7 -1 5.4 4.8
 -7 7 1 12.4 2.9
 6 -7 -1 -0.4 3.7
 -6 -7 1 6.3 2.4
 6 -7 -1 5.7 4.9
 6 -7 -1 5.4 4.4
 -6 7 1 7.9 2.6
 -5 -7 1 20.2 2.9
 5 -7 -1 22.9 6.6
 5 -7 -1 22 4.8
 5 -7 -1 26.4 5.4
 -5 7 1 28.7 3.6
 5 7 -1 10.6 5.5
 -5 7 1 27.6 4.5
 4 -7 -1 547.85 20.4
 4 -7 -1 540.55 20.2
 4 -7 -1 529.85 21.7
 -4 -7 1 539.95 16.2
 4 -7 -1 554.74 20.2
 -4 7 1 562.94 19
 -4 7 1 553.14 16.7
 4 7 -1 516.55 20.6
 3 -7 -1 1321.67 40.9
 3 -7 -1 1359.46 39.6
 -3 -7 1 1386.06 37.5
 -3 7 1 1380.96 37.8
 -3 7 1 1379.66 38.3
 -3 7 1 1298.47 36.2
 -2 -7 1 45.2 3.1
 2 -7 -1 53.49 4
 -2 -7 1 47.9 4.2
 2 -7 -1 51.29 8
 2 -7 -1 48.9 5
 -2 7 1 48.8 4.8
 2 7 -1 42.4 3.8
 -2 7 1 54.59 4.8
 -2 7 1 50.49 3.6
 -1 -7 1 89.19 4
 -1 -7 1 78.99 4.9
 1 -7 -1 81.59 9.2
 1 -7 -1 87.59 5.1
 -1 7 1 91.19 5.3
 1 7 -1 86.59 3.9
 1 7 -1 84.49 5
 -1 7 1 77.99 4.6
 0 -7 -1 6 2.2
 0 -7 1 9.7 2.5
 0 -7 -1 15.1 8.6
 0 -7 1 5.3 9.9
 0 7 -1 7.9 2.4
 0 7 -1 6.5 1.8
 -1 -7 -1 101.59 14.3
 -1 -7 -1 104.79 5.7
 1 -7 1 101.79 5.9
 -1 -7 -1 100.09 4.4
 1 -7 1 102.89 10.6
 -1 7 -1 98.89 5.3
 -1 7 -1 101.39 5.6
 -1 7 -1 91.59 4.7
 1 7 1 99.59 6
 2 -7 1 259.37 14.5
 2 -7 1 245.58 9.9
 -2 -7 -1 228.18 8.1
 -2 -7 -1 229.08 9.5
 2 7 1 241.08 9.8
 -2 7 -1 229.48 8.5
 -2 7 -1 254.77 9.5
 3 -7 1 655.13 25.4
 -3 -7 -1 695.53 21.5
 3 -7 1 718.73 23
 -3 -7 -1 655.83 19.6
 -3 7 -1 694.03 20.1
 -3 7 -1 688.13 21.4
 4 -7 1 227.28 12.6
 -4 -7 -1 235.48 10.4
 4 -7 1 224.28 11.5
 4 -7 1 253.77 15.3
 -4 -7 -1 226.98 8.8
 4 -7 1 233.78 11.9
 4 7 1 229.18 12.6
 4 7 1 215.28 9.3
 -4 7 -1 229.48 10.5
 -4 7 -1 218.08 9
 -5 -7 -1 45.7 4.4
 5 -7 1 31.3 5.8
 5 -7 1 51.99 7
 -5 -7 -1 42.8 5.5
 5 -7 1 46.6 6.4
 5 7 1 57.79 7.6
 -5 7 -1 38.2 5.2
 -5 7 -1 42.4 4.5
 5 7 1 45 4.9
 -6 -7 -1 -4.3 2.7
 6 -7 1 4.2 3.6
 6 -7 1 4.1 4.9
 6 -7 1 0.9 4
 -6 -7 -1 1.4 2.1
 -6 7 -1 0.2 2.3
 6 7 1 -3.2 4.1
 6 7 1 -1.5 2.3
 -7 -7 -1 6.4 2.7
 7 -7 1 6.5 5.6
 7 -7 1 12.3 4.2
 -7 7 -1 5.8 2.8
 -8 -7 -1 5 2.4
 -8 7 -1 5.4 2.7
 -9 -7 -1 3.1 1.9
 -9 7 -1 -0.3 1.7
 9 -8 -1 0.3 3.1
 -9 -8 1 -1.3 1.6
 -9 8 1 -0.6 2.3
 -8 -8 1 0 1.7
 8 -8 -1 1.7 3
 -8 8 1 1.7 2.2
 7 -8 -1 2.6 4.6
 -7 -8 1 2.9 2.1
 7 -8 -1 -3.6 3.2
 7 -8 -1 7.9 4.9
 -7 8 1 0.5 2.3
 6 -8 -1 50.99 8
 6 -8 -1 42.2 7
 6 -8 -1 58.19 9.2
 -6 -8 1 52.89 4.8
 -6 8 1 39.3 4.5
 -6 8 1 42 6.1
 5 -8 -1 142.79 13.2
 5 -8 -1 127.49 9.1
 -5 -8 1 123.19 7.5
 5 -8 -1 134.79 10.3
 -5 -8 1 106.89 5.9
 -5 8 1 127.59 8.7
 -5 8 1 108.89 6.4
 4 -8 -1 9.8 3.9
 4 -8 -1 13.3 5.1
 -4 -8 1 13.9 2.5
 4 -8 -1 11.5 3.9
 -4 -8 1 19.2 3.5
 4 -8 -1 9.9 5.3
 4 -8 -1 9.9 4.2
 -4 8 1 12.4 3.6
 -4 8 1 15.3 2.8
 4 8 -1 12.5 4.4
 3 -8 -1 143.09 11.1
 -3 -8 1 137.69 7.1
 -3 -8 1 133.09 5.7
 3 -8 -1 126.99 8.5
 3 -8 -1 127.49 8.2
 -3 8 1 141.29 7.6
 -3 8 1 139.49 7.3
 -3 8 1 125.19 6.2
 -2 -8 1 18.5 2.4
 -2 -8 1 15.6 3.1
 2 -8 -1 16.4 3
 2 -8 -1 28.9 7.2
 2 8 -1 17.1 2.9
 -2 8 1 20.9 2.9
 -2 8 1 16.7 3.3
 -2 8 1 18.4 3.5
 -1 -8 1 150.58 7.3
 1 -8 -1 163.68 14.8
 -1 -8 1 145.39 6.3
 1 -8 -1 161.58 7.4
 -1 8 1 154.38 7.6
 -1 8 1 160.18 7.3
 1 8 -1 156.18 7.2
 1 8 -1 154.58 5.9
 -1 8 1 150.48 6.8
 0 -8 -1 25.8 3.6
 0 -8 -1 8.5 9.7
 0 -8 1 23 2.4
 0 8 -1 25.9 2.8
 0 8 -1 19.1 3.3
 0 8 1 23.1 2.8
 1 -8 1 728.53 22.6
 -1 -8 -1 751.22 35.3
 -1 -8 -1 729.23 21.1
 -1 -8 -1 744.13 22.5
 1 -8 1 727.53 29.1
 -1 8 -1 742.13 21.8
 -1 8 -1 734.13 22.2
 1 8 1 758.02 22.9
 -1 8 -1 745.33 22.6
 1 8 1 736.23 20.7
 -2 -8 -1 192.28 7.3
 -2 -8 -1 189.58 8.9
 2 -8 1 199.58 9.2
 2 -8 1 203.58 14.7
 -2 8 -1 191.98 7.7
 -2 8 -1 203.58 8.7
 2 8 1 200.38 9.2
 -3 -8 -1 698.63 20.5
 -3 -8 -1 711.93 22.7
 3 -8 1 717.93 25.8
 3 -8 1 718.63 24
 3 -8 1 716.33 27.4
 -3 8 -1 722.13 22.6
 -3 8 -1 724.23 21.2
 3 8 1 694.03 21.2
 3 8 1 714.03 25.7
 4 -8 1 609.54 23.3
 4 -8 1 594.34 22.2
 -4 -8 -1 591.84 20.5
 4 -8 1 560.14 21.2
 4 -8 1 624.14 25.6
 -4 -8 -1 607.94 18.3
 -4 8 -1 592.04 18.8
 -4 8 -1 585.24 20.5
 4 8 1 631.24 23.4
 5 -8 1 108.39 10.1
 5 -8 1 125.79 10.3
 -5 -8 -1 116.79 6.4
 -5 -8 -1 114.99 8.1
 5 8 1 119.39 7
 -5 8 -1 115.59 6.8
 -5 8 -1 106.69 7.9
 -6 -8 -1 -0.1 2.1
 -6 -8 -1 1.3 3.5
 6 -8 1 6.2 4
 6 -8 1 -0.9 4.1
 6 -8 1 2.1 3.9
 -6 8 -1 2.3 2.5
 6 8 1 9.9 4.5
 -6 8 -1 3.4 3.6
 7 -8 1 -8.6 4.4
 7 -8 1 -1.4 2.8
 -7 -8 -1 0.5 2.3
 -7 8 -1 0.3 2.5
 -8 -8 -1 12.5 2.8
 -8 8 -1 16.5 3.3
 -9 -8 -1 13.1 2.3
 -9 8 -1 12.1 2.5
 9 -9 -1 3.9 2.3
 -9 9 1 4.9 2.8
 -8 -9 1 3 1.9
 8 -9 -1 -1 3.3
 -8 9 1 0.7 2
 7 -9 -1 22.9 5.3
 7 -9 -1 37.5 9.4
 6 -9 -1 9.6 4.9
 6 -9 -1 8.6 5.5
 6 -9 -1 16.5 5.1
 -6 9 1 9.5 2.9
 5 -9 -1 23.4 8.5
 -5 -9 1 35.7 5
 -5 -9 1 40.4 4.1
 5 -9 -1 27.3 5.6
 5 -9 -1 33.9 6.4
 5 -9 -1 41.3 6.9
 -5 9 1 30.6 5.4
 -5 9 1 25.2 3.9
 4 -9 -1 4.4 3.7
 4 -9 -1 0 4
 4 -9 -1 5.1 3.6
 4 -9 -1 3 6.2
 -4 -9 1 0 1.5
 4 -9 -1 3.7 3.5
 -4 -9 1 0.9 2.5
 -4 9 1 1.4 2.2
 -4 9 1 1.5 3
 4 9 -1 -2.9 3.5
 3 -9 -1 91.59 8.1
 3 -9 -1 99.59 9.7
 -3 -9 1 83.59 7.1
 3 -9 -1 83.29 10.2
 3 -9 -1 78.39 9.1
 -3 -9 1 75.49 9.4
 -3 -9 1 90.49 6.2
 -3 9 1 82.79 6.3
 -3 9 1 91.89 6.3
 3 9 -1 98.09 9.5
 2 -9 -1 184.08 11
 -2 -9 1 181.48 8.6
 -2 -9 1 187.68 7
 2 -9 -1 180.88 15.1
 -2 9 1 172.78 7.4
 -2 9 1 172.78 8.6
 -2 9 1 164.88 8.5
 1 -9 -1 364.16 13
 1 -9 -1 364.36 21
 -1 -9 1 351.46 11.1
 -1 -9 1 361.56 13.2
 1 9 -1 341.17 12.8
 -1 9 1 358.46 11.9
 -1 9 1 352.06 12.7
 1 9 -1 351.66 11.2
 -1 9 1 337.87 13.2
 0 -9 1 148.09 7.6
 0 -9 -1 146.99 5.7
 0 -9 -1 150.28 16.2
 0 -9 -1 155.38 7.6
 0 -9 1 143.99 5.8
 0 9 1 148.29 6.5
 0 9 1 148.89 7.5
 0 9 -1 143.29 7.5
 0 9 -1 141.29 6.3
 0 9 -1 149.59 6.6
 0 9 1 135.69 7.6
 1 -9 1 1084.99 40
 1 -9 1 1100.59 32.8
 -1 -9 -1 1147.59 30.4
 -1 -9 -1 1170.18 32.8
 1 -9 1 1113.99 30.2
 -1 9 -1 1103.19 32.8
 1 9 1 1113.79 30.7
 1 9 1 1133.29 30.7
 -1 9 -1 1118.99 30.9
 1 9 1 1156.68 33.1
 -1 9 -1 1138.29 31.9
 2 -9 1 12.4 8.3
 -2 -9 -1 8.1 2.8
 2 -9 1 4.2 2.6
 -2 9 -1 4.4 2.5
 2 9 1 2.1 2.7
 -2 9 -1 4.3 2
 3 -9 1 107.39 11.6
 -3 -9 -1 101.89 7
 3 -9 1 108.99 7.8
 3 -9 1 112.59 11.8
 -3 -9 -1 116.39 5.6
 -3 9 -1 108.19 6
 -3 9 -1 101.09 6.8
 3 9 1 121.09 11.4
 4 -9 1 152.38 9.3
 -4 -9 -1 154.08 9.7
 4 -9 1 135.99 9.6
 -4 -9 -1 144.39 6.9
 4 -9 1 133.99 11.5
 4 -9 1 147.29 13.2
 -4 9 -1 141.69 8.6
 4 9 1 158.88 12.5
 -4 9 -1 146.49 7.4
 5 -9 1 41.5 6.7
 5 -9 1 45.7 7
 5 -9 1 52.29 7
 -5 -9 -1 43 4.5
 -5 -9 -1 45.2 5.9
 5 -9 1 53.79 10.1
 -5 9 -1 41.4 5.7
 5 9 1 49.8 7.3
 -5 9 -1 44.1 4.9
 6 -9 1 13.5 4.4
 -6 -9 -1 15.8 5.4
 -6 -9 -1 14.4 3.1
 6 -9 1 7.1 4.9
 6 -9 1 8.8 4.2
 -6 9 -1 18.9 6.8
 -6 9 -1 13.6 3.2
 6 9 1 4.8 4
 7 -9 1 5.8 3.6
 7 -9 1 13.4 6.4
 -7 -9 -1 5.5 4
 -7 9 -1 6.2 3.7
 -8 -9 -1 0.5 2
 -8 9 -1 1.3 2.2
 -9 -9 -1 5.8 2.1
 -9 9 -1 0.7 2
 8 -10 -1 -2.5 2.4
 -8 10 1 -4 2.6
 7 -10 -1 -2.5 5.6
 7 -10 -1 -2.6 3.4
 -7 -10 1 4.3 2.3
 -7 10 1 2.3 2.3
 6 -10 -1 49.1 7.6
 -6 -10 1 43.4 4.5
 6 -10 -1 34.4 7.1
 -6 10 1 38.6 6.3
 -6 10 1 34.8 4.5
 5 -10 -1 79.89 9.6
 -5 -10 1 79.89 7.8
 -5 -10 1 78.89 7.6
 5 -10 -1 70.09 9.3
 5 -10 -1 80.59 8.7
 -5 10 1 58.09 7.1
 -5 10 1 78.19 7.2
 4 -10 -1 7.9 4.3
 -4 -10 1 0.6 2.6
 4 -10 -1 -2.3 6.7
 4 -10 -1 -4.7 3
 -4 -10 1 2.7 1.8
 4 -10 -1 2.1 3.5
 -4 -10 1 4.8 4.8
 -4 10 1 2.8 2.3
 4 10 -1 1.6 3.8
 -4 10 1 2.4 3
 -3 -10 1 401.36 13
 3 -10 -1 398.26 16.5
 3 -10 -1 388.76 18
 3 -10 -1 401.26 16.9
 -3 -10 1 412.06 15.5
 3 -10 -1 403.26 21.2
 -3 -10 1 361.56 17.2
 -3 10 1 402.66 13.8
 3 10 -1 393.46 17.1
 -3 10 1 402.16 15.7
 -3 10 1 399.26 15.4
 2 -10 -1 4.4 4.7
 -2 -10 1 1.7 1.6
 -2 -10 1 1 2.7
 -2 -10 1 -0.8 2.1
 2 10 -1 2.7 3.7
 -2 10 1 3 2.6
 -2 10 1 2.6 2.6
 -1 -10 1 564.04 16.9
 -1 -10 1 598.44 19.7
 1 -10 -1 588.84 19.5
 -1 10 1 607.44 19.1
 1 10 -1 563.64 19.3
 -1 10 1 565.34 17.8
 -1 10 1 591.34 19.9
 0 -10 1 -1.6 2
 0 -10 -1 2 2.5
 0 -10 1 -2.5 1.3
 0 -10 -1 6.1 14.2
 0 10 1 -1.8 1.7
 0 10 1 0.1 1.9
 0 10 -1 0.5 1.7
 0 10 1 -1.3 2.3
 0 10 -1 -0.2 2.4
 1 -10 1 782.72 33.1
 -1 -10 -1 764.12 24.1
 -1 -10 -1 766.52 21.4
 1 -10 1 756.72 24.4
 1 -10 1 727.93 23.2
 -1 10 -1 751.82 23
 1 10 1 769.42 24.5
 -1 10 -1 782.52 24.4
 1 10 1 760.52 21.9
 -1 10 -1 746.43 22.1
 -2 -10 -1 162.48 6.8
 2 -10 1 151.68 8.8
 2 -10 1 190.78 16.5
 -2 -10 -1 161.98 8.7
 2 -10 1 157.08 11.6
 2 10 1 160.68 11.2
 2 10 1 154.78 8.8
 -2 10 -1 173.38 8.4
 -2 10 -1 155.78 7.3
 3 -10 1 116.39 13.2
 3 -10 1 132.79 12.1
 -3 -10 -1 117.19 8
 3 -10 1 123.39 8.6
 -3 -10 -1 112.89 5.7
 -3 10 -1 123.79 7.6
 -3 10 -1 105.79 6.3
 4 -10 1 335.07 20.6
 4 -10 1 334.57 16
 -4 -10 -1 337.17 14.5
 -4 -10 -1 335.87 12
 4 -10 1 332.87 17
 4 -10 1 319.87 14.9
 -4 10 -1 334.57 12.8
 4 10 1 327.27 16.5
 -4 10 -1 319.47 14.5
 5 -10 1 108.59 10.5
 5 -10 1 124.59 13.4
 5 -10 1 107.79 10.7
 5 -10 1 117.19 9.1
 -5 -10 -1 115.59 9.7
 -5 10 -1 127.79 7.5
 -5 10 -1 114.69 9.8
 5 10 1 125.59 11.3
 6 -10 1 -1.8 3.3
 -6 -10 -1 2.9 2.5
 6 -10 1 3.3 3.7
 6 -10 1 1.4 4.3
 -6 -10 -1 -0.6 3.8
 6 10 1 1.4 3.9
 -6 10 -1 6.4 4.1
 -6 10 -1 2.1 2.5
 7 -10 1 1 3.1
 -7 -10 -1 6.2 2.7
 -7 10 -1 3.2 2.6
 -8 -10 -1 2.4 2
 -8 10 -1 0.3 2
 8 -11 -1 2.8 2.9
 -8 -11 1 -0.3 1.7
 -8 11 1 -1.5 1.7
 -7 -11 1 84.29 5.6
 -7 11 1 89.39 6.2
 6 -11 -1 36.2 6.4
 6 -11 -1 49.4 8.4
 -6 -11 1 38.6 4.2
 -6 11 1 36.6 4.9
 5 -11 -1 105.79 9.8
 5 -11 -1 88.69 9.9
 -5 -11 1 108.89 6.2
 5 -11 -1 112.19 11.7
 5 -11 -1 96.89 9.8
 5 11 -1 115.49 9.6
 -5 11 1 103.69 9.4
 -5 11 1 106.49 7
 -4 -11 1 -2.2 2.7
 -4 -11 1 3.7 3.2
 -4 -11 1 0.3 1.7
 4 -11 -1 -1.9 3.1
 4 -11 -1 2.4 8.3
 4 -11 -1 -1.2 3.7
 -4 11 1 0 2.1
 -4 11 1 5.8 3.7
 3 -11 -1 1015.1 33.3
 3 -11 -1 985.2 38
 -3 -11 1 1087.19 36.3
 3 -11 -1 1051.59 34.2
 -3 -11 1 1008.4 31.4
 -3 -11 1 1032 29
 3 -11 -1 1033.7 35.3
 -3 11 1 1047.2 32.5
 -3 11 1 1010.5 29.9
 3 11 -1 996.8 34
 -2 -11 1 1.5 2.4
 -2 -11 1 5.2 1.8
 2 -11 -1 -0.6 4.5
 -2 -11 1 2.1 2.7
 2 -11 -1 2.2 10.8
 -2 11 1 4.1 2.3
 -2 11 1 2.1 2.6
 2 11 -1 4.3 4
 -2 11 1 0.2 2.5
 1 -11 -1 37.6 4.9
 -1 -11 1 29.9 5.1
 -1 -11 1 33.1 4
 1 -11 -1 30.5 9.7
 1 -11 -1 37.1 7.1
 -1 -11 1 31.1 4.7
 -1 11 1 32.2 4.2
 -1 11 1 44 5.5
 -1 11 1 25.3 4.4
 1 11 -1 44.6 7.7
 1 11 -1 30.2 4.4
 0 -11 1 485.35 17.8
 0 -11 -1 477.05 30.6
 0 -11 1 506.05 14.9
 0 -11 -1 503.05 17.7
 0 -11 -1 468.55 17
 0 -11 -1 500.85 22.2
 0 -11 1 463.25 17.1
 0 11 1 491.35 18.1
 0 11 -1 493.25 16.1
 0 11 -1 468.55 17.5
 0 11 1 509.75 15.8
 0 11 -1 459.25 20.3
 0 11 1 487.05 16.2
 1 -11 1 55.89 8.5
 -1 -11 -1 59.19 3.9
 1 -11 1 63.69 6.1
 -1 -11 -1 55.69 14.9
 -1 -11 -1 73.19 7.1
 -1 -11 -1 69.09 6.5
 1 -11 1 56.49 6.1
 1 -11 1 52.99 21.3
 -1 11 -1 67.09 5.1
 -1 11 -1 58.79 5.4
 -1 11 -1 54.09 11.1
 1 11 1 50.99 5.8
 -1 11 -1 53.89 6
 1 11 1 61.79 8.3
 1 11 1 63.49 6.1
 2 -11 1 251.77 20.3
 -2 -11 -1 243.78 9.2
 -2 -11 -1 238.08 11.5
 2 -11 1 264.87 12.3
 2 -11 1 258.87 14.8
 2 -11 1 269.97 12.2
 -2 -11 -1 244.48 11.3
 -2 11 -1 243.68 9.9
 2 11 1 242.68 11.7
 2 11 1 234.38 13.9
 -2 11 -1 263.87 11.2
 3 -11 1 812.52 28.2
 3 -11 1 755.22 29.6
 -3 -11 -1 802.62 23.4
 3 -11 1 740.23 33.4
 -3 -11 -1 811.32 26.7
 -3 11 -1 842.22 24.5
 3 11 1 772.52 29.1
 -3 11 -1 783.02 26.2
 4 -11 1 65.49 8.4
 4 -11 1 72.59 10.4
 -4 -11 -1 59.19 5
 4 -11 1 59.49 8.7
 -4 -11 -1 74.69 7.7
 4 -11 1 64.59 12.4
 -4 11 -1 55.49 6.8
 4 11 1 76.69 9.3
 -4 11 -1 59.89 5.7
 5 -11 1 43.9 7.2
 -5 -11 -1 38.4 6.5
 -5 -11 -1 45.4 4.6
 5 -11 1 58.89 8.7
 5 -11 1 55.69 7.5
 5 -11 1 45.4 11.9
 -5 11 -1 44.8 6.3
 5 11 1 38.3 7
 -5 11 -1 34.4 4.6
 6 -11 1 72.39 8
 6 -11 1 80.49 8.5
 6 -11 1 82.79 10.3
 -6 -11 -1 73.09 5.9
 -6 -11 -1 73.79 8.3
 -6 11 -1 69.39 6.4
 -6 11 -1 56.49 7
 6 11 1 66.19 7.6
 -7 -11 -1 -3.3 2.4
 -7 -11 -1 1.1 2.3
 7 -11 1 8.4 3.7
 -7 11 -1 0.9 2.3
 -8 -11 -1 1.1 1.9
 -8 11 -1 3.1 2.2
 -8 -12 1 1.1 1.7
 8 -12 -1 2.1 2.5
 -8 12 1 6.9 2.2
 7 -12 -1 184.38 11.6
 -7 -12 1 208.98 8.8
 6 -12 -1 -0.8 3.8
 -6 -12 1 2.7 2.3
 6 -12 -1 0.7 4.6
 -6 12 1 4 4.5
 -6 12 1 -0.2 2.4
 5 -12 -1 331.17 15.8
 -5 -12 1 344.67 14.7
 5 -12 -1 304.27 19.1
 -5 -12 1 320.57 21
 5 -12 -1 329.97 16.6
 5 -12 -1 333.77 18.3
 -5 -12 1 340.97 12.6
 -5 12 1 364.66 14
 -5 12 1 363.66 17.5
 5 12 -1 324.57 15.5
 -4 -12 1 67.89 7.2
 4 -12 -1 65.09 11.9
 -4 -12 1 59.49 6.7
 4 -12 -1 85.19 9
 4 -12 -1 56.09 8
 4 -12 -1 73.89 9
 4 12 -1 63.39 8.1
 -4 12 1 66.29 7.5
 3 -12 -1 67.49 8.4
 -3 -12 1 65.99 7.1
 3 -12 -1 66.59 9.1
 3 -12 -1 57.09 7.4
 3 -12 -1 51.69 11.4
 -3 -12 1 58.19 4.8
 -3 -12 1 62.39 6.8
 -3 12 1 59.79 7.1
 3 12 -1 62.79 8.6
 -3 12 1 61.69 5.6
 -3 12 1 48.5 6.3
 2 -12 -1 -12.2 11.5
 -2 -12 1 5.7 3.5
 2 -12 -1 13.2 5.6
 -2 -12 1 5 1.9
 -2 12 1 7.9 3.5
 2 12 -1 5.5 4.4
 -2 12 1 4 2.4
 1 -12 -1 104.39 7.5
 -1 -12 1 94.09 5.1
 1 -12 -1 109.99 11.3
 -1 -12 1 108.09 7.7
 -1 -12 1 110.49 7.4
 1 -12 -1 120.19 19.1
 -1 12 1 99.19 7.6
 1 12 -1 100.29 10
 -1 12 1 96.79 6.8
 -1 12 1 91.39 5.9
 0 -12 -1 183.18 15.2
 0 -12 -1 162.48 9
 0 -12 1 172.18 9.8
 0 -12 1 178.28 9.2
 0 -12 -1 183.88 24.7
 0 -12 -1 177.18 9.7
 0 -12 1 208.38 20.5
 0 12 1 182.78 8.5
 0 12 -1 175.68 8.3
 0 12 1 164.78 9.7
 0 12 -1 160.78 12.1
 0 12 -1 180.58 9.7
 0 12 1 206.38 19.2
 -1 -12 -1 56.29 4
 -1 -12 -1 66.29 6.6
 -1 -12 -1 56.49 9.9
 1 -12 1 62.59 6.5
 1 -12 1 51.69 9
 1 -12 1 62.99 6.8
 -1 -12 -1 68.09 6.4
 -1 12 -1 70.69 5.5
 -1 12 -1 63.29 14.8
 -1 12 -1 64.29 6
 1 12 1 62.89 8.9
 1 12 1 53.59 6.4
 2 -12 1 -12.4 12.5
 -2 -12 -1 4.5 2
 2 -12 1 -1.5 4.6
 2 -12 1 1.9 3
 2 -12 1 -2 2.5
 -2 -12 -1 6.6 3.2
 2 12 1 -3.9 2.6
 2 12 1 0.6 3.7
 -2 12 -1 2.2 2.9
 -2 12 -1 2.8 2.2
 3 -12 1 99.19 9.6
 3 -12 1 95.69 15.4
 3 -12 1 87.59 14.3
 -3 -12 -1 92.69 8.5
 -3 -12 -1 94.69 5.6
 -3 -12 -1 101.59 8.7
 -3 12 -1 100.29 8.5
 -3 12 -1 87.19 6.2
 -4 -12 -1 20.3 4.5
 4 -12 1 13.9 11.2
 4 -12 1 13.6 5.6
 -4 -12 -1 20.4 5.2
 4 -12 1 15.6 5.2
 4 -12 1 26.8 5.9
 -4 -12 -1 21.3 4.5
 -4 12 -1 15.7 4
 4 12 1 14.9 5.5
 -4 12 -1 18.5 4.7
 -5 -12 -1 113.29 6.6
 -5 -12 -1 107.69 9.6
 5 -12 1 105.69 9.9
 -5 -12 -1 123.49 10.1
 5 -12 1 104.39 11
 5 -12 1 104.29 14
 5 -12 1 128.89 12
 -5 12 -1 86.29 8.7
 5 12 1 88.39 9.7
 -5 12 -1 110.49 7.4
 -6 -12 -1 55.99 6.7
 -6 -12 -1 49.8 5
 6 -12 1 51.69 6.8
 6 -12 1 51.29 9.6
 -6 12 -1 56.69 6
 -6 12 -1 77.89 14.6
 6 12 1 50.99 6.9
 -7 -12 -1 14.6 3.7
 -7 -12 -1 15 3
 -7 12 -1 13.9 3.4
 -8 -12 -1 3.1 1.9
 -8 12 -1 6.1 2.4
 -8 -13 1 21.8 2.7
 8 -13 -1 20.7 5.3
 -8 13 1 18.1 2.6
 -7 -13 1 2.7 2.1
 7 -13 -1 -9.3 4.8
 -7 13 1 2.7 2.4
 -6 -13 1 9.1 3.3
 6 -13 -1 9.8 4.5
 6 -13 -1 16.8 5.9
 -6 13 1 22.9 6.2
 -6 13 1 10.7 5.9
 -5 -13 1 1.8 4
 5 -13 -1 -4.3 3.4
 5 -13 -1 -1.5 3.8
 5 -13 -1 3 5
 5 -13 -1 -10.5 9.6
 -5 -13 1 3.5 3.4
 -5 -13 1 0.3 2
 5 13 -1 3.6 4.6
 -5 13 1 2.2 3.7
 -5 13 1 -0.4 2.3
 4 -13 -1 225.48 14
 -4 -13 1 207.48 12.2
 -4 -13 1 209.18 9.2
 4 -13 -1 199.48 13.7
 4 -13 -1 217.58 19.3
 -4 -13 1 220.68 11.5
 4 -13 -1 216.38 12.7
 4 13 -1 216.68 13.4
 -4 13 1 207.68 10.3
 -4 13 1 204.68 12.4
 3 -13 -1 3.3 4.3
 -3 -13 1 5.1 2.2
 -3 -13 1 3 3.5
 3 -13 -1 9.9 4.2
 3 -13 -1 -1 11.3
 -3 -13 1 8.4 3.6
 3 -13 -1 10.4 5.4
 3 13 -1 8.7 5
 -3 13 1 10.8 4.1
 -3 13 1 9.4 3.1
 -2 -13 1 12.1 4.3
 2 -13 -1 -13.5 11.3
 -2 -13 1 6.2 2.2
 2 -13 -1 4.8 5.1
 -2 -13 1 11.2 3.6
 2 13 -1 6 4.9
 -2 13 1 8.7 2.8
 -2 13 1 7.7 3.3
 1 -13 -1 111.89 27.7
 -1 -13 1 91.89 5.1
 1 -13 -1 75.79 10.1
 -1 -13 1 85.79 8.4
 -1 -13 1 80.39 7.6
 1 -13 -1 106.69 8.4
 1 -13 -1 71.99 7.5
 1 13 -1 82.99 7.8
 -1 13 1 73.79 7.7
 1 13 -1 96.89 10.9
 -1 13 1 83.09 7.3
 -1 13 1 94.79 6
 0 -13 -1 185.98 10.4
 0 -13 1 180.08 7.5
 0 -13 -1 156.98 14.1
 0 -13 -1 158.28 9
 0 -13 1 182.28 10.5
 0 -13 1 164.08 9.4
 0 13 -1 168.98 8.5
 0 13 1 173.68 10.4
 0 13 -1 179.08 12.7
 0 13 1 190.08 8.4
 0 13 -1 167.08 10.1
 0 13 1 172.88 8.7
 0 13 1 161.18 13.9
 1 -13 1 464.75 18.8
 -1 -13 -1 481.95 14.9
 -1 -13 -1 466.15 17.5
 1 -13 1 441.36 17.3
 -1 -13 -1 450.75 23.3
 1 -13 1 491.25 23.1
 1 13 1 481.15 19
 -1 13 -1 464.95 22
 -1 13 -1 459.15 17.1
 -1 13 -1 468.55 15.8
 1 13 1 461.45 21.1
 -2 -13 -1 528.65 16.7
 -2 -13 -1 519.15 19.3
 2 -13 1 526.05 20.9
 2 -13 1 524.75 19.2
 2 -13 1 487.65 33
 2 -13 1 521.95 24
 -2 -13 -1 527.25 20.5
 -2 13 -1 537.55 19.5
 2 13 1 550.64 23.4
 -2 13 -1 549.35 18
 2 13 1 505.55 20.3
 -3 -13 -1 44.4 6
 -3 -13 -1 40.9 6.3
 3 -13 1 46.4 8.4
 3 -13 1 65.59 8.2
 -3 -13 -1 54.59 4.9
 3 -13 1 61.19 14.9
 3 13 1 48.2 7.7
 -3 13 -1 47 5.3
 -3 13 -1 40.7 5.7
 -4 -13 -1 5.7 4
 -4 -13 -1 1.6 2.1
 -4 -13 -1 5.8 3.7
 4 -13 1 -13.3 11.7
 4 -13 1 -4.6 3.8
 4 -13 1 -2 3.8
 4 -13 1 1.9 3.9
 4 13 1 -0.3 4.1
 -4 13 -1 -2.4 3.5
 -4 13 -1 1.2 2.7
 -5 -13 -1 -4.4 3.9
 5 -13 1 9 5
 -5 -13 -1 3.8 3.4
 5 -13 1 2 6.2
 -5 -13 -1 4.5 2.4
 5 -13 1 3.5 13
 5 -13 1 5.2 5.5
 -5 13 -1 3.8 3.8
 -5 13 -1 9.6 3.4
 6 -13 1 229.68 12.5
 -6 -13 -1 248.78 11.1
 -6 -13 -1 240.88 12
 6 13 1 243.48 12.8
 -6 13 -1 198.98 14.6
 -7 -13 -1 19.9 3.3
 7 -13 1 11.8 3.7
 -7 -13 -1 7.9 3.1
 -7 13 -1 16.1 3.3
 -8 -13 -1 35.4 3.3
 -8 13 -1 26.6 3.3
 -8 -14 1 12.7 2.5
 8 -14 -1 10.8 2.7
 -8 14 1 5.6 2.3
 -7 -14 1 1.4 2.1
 7 -14 -1 -1.4 2.7
 -7 14 1 6.2 2.8
 -6 -14 1 -1.2 1.8
 6 -14 -1 -2.7 3.2
 -6 -14 1 1 2.8
 -6 14 1 0.1 2.6
 5 -14 -1 439.46 22.1
 5 -14 -1 452.15 19.1
 5 -14 -1 442.16 24.3
 -5 -14 1 454.55 17.9
 -5 14 1 424.06 16.6
 -5 14 1 472.55 20.2
 5 14 -1 445.76 18.9
 4 -14 -1 161.48 11.6
 4 -14 -1 196.18 13.2
 -4 -14 1 172.98 10.5
 4 -14 -1 201.48 18.6
 4 -14 -1 157.38 12.4
 -4 -14 1 169.38 12.9
 -4 -14 1 172.38 8.3
 4 14 -1 186.48 12.8
 -4 14 1 178.18 9.5
 -4 14 1 164.98 12.2
 -3 -14 1 2.8 3.5
 -3 -14 1 9.1 2.7
 3 -14 -1 10.4 5.4
 3 -14 -1 11.4 4.8
 -3 -14 1 11.4 4.1
 3 -14 -1 6.1 4.6
 3 -14 -1 16 13.4
 3 14 -1 9.6 5
 -3 14 1 10.1 3.3
 -3 14 1 4.8 4.1
 -2 -14 1 11 4.2
 2 -14 -1 2.6 3.7
 -2 -14 1 4.6 3.4
 2 -14 -1 18.9 6.3
 -2 -14 1 2.5 2
 2 14 -1 3.4 4.8
 -2 14 1 -3.2 2.8
 -2 14 1 5.2 3.6
 -2 14 1 3 2.6
 -1 -14 1 40.2 6.4
 -1 -14 1 41.7 4.1
 1 -14 -1 46.6 6
 1 -14 -1 19.3 20.6
 -1 14 1 36.7 4.6
 -1 14 1 39.2 6.3
 -1 14 1 31.5 4.8
 0 -14 1 483.55 20.3
 0 -14 1 511.55 18.9
 0 -14 -1 523.45 20.5
 0 -14 1 510.45 24.6
 0 -14 -1 514.45 18.9
 0 -14 1 509.75 16
 0 -14 -1 492.55 24
 0 14 1 509.35 20.6
 0 14 1 493.85 17.9
 0 14 1 459.75 22.6
 0 14 -1 498.45 23.3
 0 14 1 524.05 17.2
 0 14 -1 508.05 18.7
 1 -14 1 6.9 5.9
 1 -14 1 17.2 4.7
 -1 -14 -1 11.9 4.4
 1 -14 1 8.7 3.9
 -1 -14 -1 13.2 7.1
 -1 -14 -1 11.7 2.6
 -1 14 -1 14.9 3.9
 1 14 1 8.2 6
 1 14 1 5.6 3.6
 -1 14 -1 6.4 5.5
 -1 14 -1 14.6 3.5
 2 -14 1 8.7 5.3
 -2 -14 -1 8.9 4.1
 -2 -14 -1 8.7 2.5
 2 -14 1 -2.5 19.5
 -2 -14 -1 9.3 3.5
 -2 14 -1 11.1 3.2
 -2 14 -1 7.1 3.5
 2 14 1 3.6 5
 -3 -14 -1 19.1 3.2
 3 -14 1 12.4 6.2
 -3 -14 -1 17 4.8
 3 -14 1 13.7 5.3
 -3 -14 -1 17.4 4.3
 -3 14 -1 16.4 4.6
 3 14 1 19.2 6.4
 -3 14 -1 11.6 3.5
 -4 -14 -1 124.09 11
 4 -14 1 108.39 11.5
 -4 -14 -1 96.79 8.8
 4 -14 1 108.79 18.8
 -4 -14 -1 110.39 6.6
 4 -14 1 96.39 9.6
 4 -14 1 99.59 11.6
 4 14 1 124.29 11.9
 -4 14 -1 111.39 7.7
 -4 14 -1 113.69 10.1
 -5 -14 -1 10.4 3.8
 -5 -14 -1 6.3 2.7
 5 -14 1 6.8 4.7
 5 -14 1 7.6 4.3
 5 -14 1 12.6 5.8
 5 -14 1 3.6 14.5
 -5 -14 -1 8 4.6
 5 14 1 13.4 5.5
 -5 14 -1 3.3 4.1
 -5 14 -1 6.2 3.4
 -6 -14 -1 7.7 3.4
 -6 -14 -1 12.8 2.9
 6 -14 1 9.4 3.9
 6 -14 1 7.6 3.5
 6 14 1 10 3.9
 -6 14 -1 15.7 3.8
 -7 -14 -1 9.2 3
 7 -14 1 4.4 2.7
 -7 -14 -1 4.7 2.7
 -7 14 -1 7.1 3.2
 -8 14 -1 8.4 3.1
 7 -15 -1 13.3 3.7
 -7 15 1 9.6 2.5
 6 -15 -1 -1.1 3.3
 -6 -15 1 2.9 2.2
 -6 15 1 -2 2.4
 5 -15 -1 283.97 22.2
 -5 -15 1 305.67 13.9
 5 -15 -1 305.77 14.6
 5 -15 -1 273.27 14.9
 -5 -15 1 284.07 13.4
 -5 -15 1 285.77 16.6
 5 15 -1 287.37 14.1
 -5 15 1 247.58 15.7
 -5 15 1 264.47 13.1
 4 -15 -1 51.29 27
 -4 -15 1 25.9 6
 4 -15 -1 11.9 5.7
 4 -15 -1 30.2 10.9
 -4 -15 1 21.2 3.6
 4 15 -1 19.3 8
 -4 15 1 13 3.7
 -4 15 1 31.6 6.2
 3 -15 -1 251.67 15.6
 -3 -15 1 239.98 10
 3 -15 -1 238.28 24.7
 3 -15 -1 266.37 16.2
 3 -15 -1 234.28 13.8
 -3 -15 1 221.88 12.1
 -3 -15 1 252.07 21.8
 -3 15 1 226.18 11.1
 -3 15 1 207.78 13.5
 3 15 -1 234.38 15.1
 -2 -15 1 35.8 6.3
 2 -15 -1 43.7 9.2
 -2 -15 1 39.6 6
 -2 -15 1 46.3 4.5
 2 -15 -1 55.79 21.1
 -2 15 1 34.6 6.3
 2 15 -1 45.5 8.7
 -2 15 1 45 5.4
 -2 15 1 44 6.1
 -1 -15 1 10.1 2.7
 1 -15 -1 27 26.3
 -1 -15 1 9.2 4
 -1 -15 1 8 4
 1 -15 -1 18.4 7.5
 1 -15 -1 3.8 3.5
 -1 15 1 15.9 3.6
 -1 15 1 14.6 4
 -1 15 1 16.6 5.1
 1 15 -1 5.2 5.3
 0 -15 -1 259.87 12.5
 0 -15 1 282.97 18.9
 0 -15 -1 253.17 17.4
 0 -15 1 258.87 14
 0 -15 1 255.37 12.3
 0 -15 -1 242.28 13.6
 0 15 1 241.68 16.2
 0 15 -1 225.58 15.6
 0 15 1 234.88 13.6
 1 -15 1 176.38 10.4
 -1 -15 -1 165.98 11.1
 1 -15 1 176.08 12.1
 1 -15 1 204.68 17.4
 -1 -15 -1 223.88 18.6
 -1 15 -1 156.18 14.3
 1 15 1 184.78 11.8
 1 15 1 154.28 14.1
 -1 15 -1 174.28 10
 -2 -15 -1 1.6 6.8
 2 -15 1 3.7 3.7
 2 -15 1 3.8 5.2
 -2 -15 -1 -1.7 3.5
 2 15 1 1.5 4.4
 -2 15 -1 3.9 3.5
 -3 -15 -1 51.59 11.1
 -3 -15 -1 61.19 5.1
 3 -15 1 36.1 9.5
 3 -15 1 38.7 7.7
 3 -15 1 77.59 20.8
 -3 -15 -1 57.99 6.7
 -3 15 -1 83.39 12.1
 -3 15 -1 50.09 5.7
 -4 -15 -1 19.1 3.4
 -4 -15 -1 18.1 5.3
 4 -15 1 5.6 4.9
 4 -15 1 6.1 23.4
 -4 15 -1 8.5 4.7
 -4 15 -1 13.1 3.8
 -5 -15 -1 30.6 7
 5 -15 1 48.9 16.7
 5 -15 1 42.5 7.6
 5 -15 1 42.2 6.5
 5 -15 1 40.8 8.1
 -5 -15 -1 53.09 6.8
 -5 15 -1 38.5 7
 5 15 1 32.3 6.5
 -6 -15 -1 73.29 5.6
 -6 -15 -1 77.09 7
 6 -15 1 63.99 9.3
 -6 15 -1 53.69 5.5
 -7 -15 -1 7.6 2.3
 -7 -15 -1 2.3 2.3
 -7 15 -1 0.3 2.3
 7 -16 -1 0.8 2.1
 -7 -16 1 1.4 1.7
 -7 16 1 3.5 2.1
 -6 -16 1 10.6 3.1
 6 -16 -1 7.1 3.9
 -6 16 1 9.3 3.2
 5 -16 -1 36.6 5.7
 -5 -16 1 22.2 4.4
 -5 -16 1 41.1 4.4
 5 16 -1 32.6 5.5
 -5 16 1 31.3 4.8
 -4 -16 1 14.1 3.3
 -4 -16 1 17.2 5.3
 -4 -16 1 15 4.3
 4 -16 -1 22.2 5.9
 4 -16 -1 17.7 5.8
 4 -16 -1 9.3 5.8
 -4 16 1 6.1 3.2
 4 16 -1 4.9 4.5
 -4 16 1 11.5 5
 3 -16 -1 39.7 7.1
 -3 -16 1 27.9 5.3
 3 -16 -1 27.3 7
 3 -16 -1 23.6 6.1
 -3 -16 1 21.6 5.5
 3 -16 -1 41.1 20
 -3 -16 1 28.6 4.1
 -3 16 1 20.9 4.5
 3 16 -1 17.7 6.5
 -3 16 1 21.3 5.2
 2 -16 -1 9.2 5.8
 -2 -16 1 14.2 3
 2 -16 -1 42.3 20.4
 2 -16 -1 23.9 8
 -2 -16 1 15.4 4.4
 -2 16 1 15.1 5.1
 2 16 -1 3.8 5.3
 -2 16 1 18.6 4.1
 1 -16 -1 606.94 21.7
 -1 -16 1 575.74 22
 -1 -16 1 567.14 28.4
 -1 -16 1 576.14 24.1
 -1 -16 1 585.84 18.9
 1 -16 -1 617.24 28.3
 1 16 -1 618.54 27.1
 -1 16 1 610.94 24.5
 -1 16 1 573.14 28.3
 -1 16 1 630.24 20.4
 -1 16 1 580.94 21.8
 0 -16 1 97.59 8.7
 0 -16 -1 83.09 8.1
 0 -16 -1 102.09 13.1
 0 -16 1 113.39 14
 0 -16 -1 93.99 9.6
 0 -16 1 87.19 9.6
 0 16 1 83.09 9.3
 0 16 -1 107.39 12.3
 0 16 1 128.29 14
 1 -16 1 196.28 11.3
 1 -16 1 186.08 12.9
 -1 -16 -1 193.98 11.2
 1 -16 1 178.58 16.3
 -1 -16 -1 187.08 12.7
 -1 -16 -1 192.38 17.1
 -1 16 -1 220.48 16
 -1 16 -1 210.38 11.1
 1 16 1 205.98 17.2
 1 16 1 192.28 12.4
 2 -16 1 137.99 9.4
 -2 -16 -1 140.79 9.7
 -2 -16 -1 152.78 16.4
 2 -16 1 149.09 15.5
 -2 -16 -1 128.89 6.9
 2 -16 1 185.18 20.1
 -2 16 -1 139.59 15.1
 -2 16 -1 157.08 8.6
 2 16 1 148.89 15.1
 -2 16 -1 134.79 11.4
 -3 -16 -1 6.6 2.6
 -3 -16 -1 2.7 3.4
 3 -16 1 2.3 4.6
 3 -16 1 9.4 5.4
 3 -16 1 40.5 20
 3 -16 1 0.5 4.1
 3 16 1 9.3 5.7
 -3 16 -1 13.2 4.8
 -3 16 -1 4.9 3.4
 4 -16 1 80.69 22.8
 -4 -16 -1 76.89 9.1
 -4 -16 -1 71.69 7.5
 4 -16 1 74.39 10
 4 -16 1 78.19 10.1
 -4 -16 -1 86.79 5.7
 4 -16 1 80.49 8.7
 4 16 1 76.49 10.3
 -4 16 -1 79.29 6.9
 -4 16 -1 63.39 8
 -5 -16 -1 34.6 4
 -5 -16 -1 27.4 5.1
 5 -16 1 24.3 5.7
 5 -16 1 31.4 5.8
 5 16 1 29.3 6
 -5 16 -1 35.9 5
 6 -16 1 3 3.8
 6 -16 1 2.5 3.1
 -6 -16 -1 2.9 2.4
 6 16 1 -4.1 3.4
 -6 16 -1 4.8 2.9
 -7 -16 -1 5 2.4
 -7 -16 -1 2.5 2
 -7 16 -1 5 2.6
 6 -17 -1 19.6 4.1
 -6 -17 1 28.9 4.1
 -6 17 1 17.1 3.5
 5 -17 -1 2 3.3
 -5 -17 1 1.7 2.7
 -5 -17 1 2.9 2.2
 -5 17 1 0.1 2.7
 4 -17 -1 -5.9 4.7
 4 -17 -1 -1.1 4
 -4 -17 1 0.3 4.8
 4 -17 -1 -13.1 17.1
 -4 -17 1 3.1 3.3
 4 -17 -1 10.6 5
 -4 -17 1 3.8 2.6
 -4 17 1 0 2.9
 4 17 -1 3.5 4.3
 -4 17 1 3.2 4.4
 3 -17 -1 290.57 17.9
 -3 -17 1 271.07 15.7
 3 -17 -1 260.67 16.4
 3 -17 -1 290.17 15.5
 -3 -17 1 292.67 11.3
 -3 -17 1 287.77 14.2
 3 17 -1 267.67 16.6
 -3 17 1 270.07 14.7
 -3 17 1 287.67 12.7
 -2 -17 1 100.59 6.3
 2 -17 -1 95.89 10.7
 2 -17 -1 94.19 29.6
 -2 -17 1 112.99 11.5
 -2 -17 1 95.89 8.9
 2 17 -1 85.59 10.9
 -2 17 1 110.49 7.5
 -2 17 1 105.69 9.5
 -1 -17 1 17.6 5.5
 1 -17 -1 23.4 4.9
 1 -17 -1 14.5 7.3
 -1 -17 1 21.1 4.8
 -1 -17 1 22 3.4
 -1 17 1 19.2 7.3
 1 17 -1 20.2 6.5
 -1 17 1 26.7 4.4
 -1 17 1 20.9 5.4
 0 -17 -1 132.09 14.1
 0 -17 1 165.28 10.4
 0 -17 1 134.29 14.5
 0 17 1 162.08 15.4
 -1 -17 -1 4.8 3.7
 1 -17 1 -2.1 5.9
 1 -17 1 4.7 6.1
 -1 -17 -1 6.5 7.2
 -1 -17 -1 -2.8 3.9
 1 17 1 3.9 5.6
 -1 17 -1 -0.5 5.3
 -2 -17 -1 83.49 9.9
 -2 -17 -1 96.69 13.1
 2 -17 1 95.69 10.9
 2 -17 1 72.39 10.6
 -2 17 -1 82.99 8.2
 2 17 1 79.69 10.5
 -3 -17 -1 9.8 5.2
 -3 -17 -1 1.7 2.3
 -3 -17 -1 6.7 3.8
 3 -17 1 4.7 5.5
 3 -17 1 2.5 16.2
 3 -17 1 0 4.3
 3 -17 1 9.2 5.2
 -3 17 -1 1.5 3.1
 3 17 1 2.1 4.8
 -3 17 -1 -0.4 4.2
 4 -17 1 8 5.8
 -4 -17 -1 0 2.3
 -4 -17 -1 7.5 5.1
 4 -17 1 -0.7 4.5
 -4 -17 -1 3.1 3.5
 4 -17 1 2.3 3.4
 4 -17 1 17.5 19.3
 -4 17 -1 -0.7 2.6
 -4 17 -1 -0.3 4.1
 4 17 1 2.6 4.5
 5 -17 1 -1.2 3.5
 -5 -17 -1 -0.6 2.7
 -5 -17 -1 -2.1 2
 5 -17 1 0.6 3.3
 5 17 1 -1.8 3.5
 -5 17 -1 -1.8 2.5
 6 -17 1 8.3 3.2
 -6 -17 -1 3 2.7
 -6 -17 -1 5 2.3
 -6 17 -1 2.2 2.7
 -6 -18 1 36.1 3.7
 6 -18 -1 31 4.8
 5 -18 -1 -1.7 3.7
 -5 -18 1 -0.9 2
 -5 -18 1 1.2 2.4
 5 -18 -1 2.4 3
 -5 18 1 8.4 3.2
 -4 -18 1 8.5 2.5
 4 -18 -1 8 4.8
 -4 -18 1 11.2 3.5
 4 -18 -1 39.6 19.6
 4 -18 -1 19.1 5.3
 -4 18 1 18.8 4
 4 18 -1 16.3 5
 3 -18 -1 137.69 10.5
 -3 -18 1 148.79 9.8
 3 -18 -1 126.79 13
 3 -18 -1 156.98 29.4
 3 -18 -1 132.79 13.3
 -3 -18 1 141.99 10.1
 -3 18 1 159.38 13
 3 18 -1 145.89 13.7
 -2 -18 1 25.4 6.1
 2 -18 -1 23.3 6.8
 -2 -18 1 45 6.6
 2 -18 -1 42.8 7.6
 -2 18 1 32 5.8
 2 18 -1 48 8.1
 -2 18 1 29.2 4.6
 -1 -18 1 581.74 25.1
 -1 -18 1 613.54 23
 -1 -18 1 537.55 29.7
 -1 18 1 549.15 28.1
 0 -18 1 69.29 9.7
 0 -18 1 75.89 15.8
 0 -18 -1 109.39 16.7
 0 18 1 74.69 12.9
 0 18 -1 84.39 17.1
 0 18 1 78.99 9.3
 1 -18 1 34 6.5
 -1 -18 -1 16.4 8.3
 -1 -18 -1 31.2 5.7
 1 -18 1 18.9 6.9
 -1 -18 -1 18.4 6.3
 1 18 1 31.3 8.5
 -1 18 -1 18.3 7.9
 2 -18 1 66.49 9
 -2 -18 -1 66.39 11
 -2 -18 -1 69.99 8.1
 -2 -18 -1 54.59 8.1
 2 -18 1 64.69 10.6
 2 18 1 51.89 8.8
 3 -18 1 48.6 8
 -3 -18 -1 38.6 7.4
 3 -18 1 45.7 7
 -3 -18 -1 45 6.3
 -3 18 -1 47.8 7.4
 3 18 1 47.5 8.6
 4 -18 1 12.8 4.5
 -4 -18 -1 5.6 3.6
 4 -18 1 18.1 23.1
 -4 -18 -1 10.7 2.7
 -4 18 -1 8 3.2
 4 18 1 4.4 4.6
 -5 -18 -1 10 3.6
 5 -18 1 7.6 3.4
 -5 -18 -1 2.5 2.6
 5 -18 1 5.4 4
 5 18 1 1.4 3.8
 -6 -18 -1 10.5 2.9
 6 -18 1 5.3 3.2
 -6 18 -1 7.4 3.1
 -6 -19 1 -2.9 1.6
 6 -19 -1 0.8 2
 -5 -19 1 1.8 2
 -5 -19 1 2.3 2.5
 5 -19 -1 -1 2.7
 -5 19 1 0.3 2.4
 4 -19 -1 -0.4 3.6
 4 -19 -1 3.1 6.8
 -4 -19 1 4.8 2.3
 -4 -19 1 -1.5 4
 -4 19 1 7.2 3.1
 4 19 -1 -6.2 5.4
 -3 -19 1 100.29 8.9
 -3 -19 1 102.79 6.3
 3 -19 -1 118.19 10.6
 3 -19 -1 85.39 10.4
 3 -19 -1 60.29 29.2
 -3 19 1 105.19 7.3
 3 19 -1 90.59 10
 -2 -19 1 288.37 14.1
 2 -19 -1 314.77 15.7
 -2 -19 1 325.87 18.7
 2 -19 -1 283.37 18
 2 -19 -1 304.87 18.7
 2 19 -1 305.17 17.7
 -1 -19 1 348.67 16.1
 -1 -19 1 358.86 21.5
 1 -19 -1 389.66 26.2
 1 -19 -1 385.16 21.6
 1 19 -1 344.97 19.7
 -1 19 1 343.67 20.2
 0 -19 -1 -0.6 3.2
 0 -19 -1 1.3 6.5
 0 -19 1 -2.2 7.4
 0 -19 1 7.9 3.9
 0 -19 1 4.3 6
 0 19 1 3.8 5.9
 0 19 -1 3.1 5.7
 -1 -19 -1 3.9 8.2
 -1 -19 -1 -9.7 5.6
 1 -19 1 -4.8 4.9
 -1 -19 -1 1 3.2
 1 -19 1 2.7 3.3
 -1 19 -1 -1.2 5.5
 1 19 1 -1.5 4.9
 -2 -19 -1 8.8 3.8
 2 -19 1 12 6.4
 2 -19 1 2.7 5.3
 -2 -19 -1 1.2 6.4
 2 19 1 7.5 5.8
 -3 -19 -1 13.2 4.2
 3 -19 1 10.3 5.7
 3 -19 1 6.9 4.3
 3 19 1 21.7 6.7
 -4 -19 -1 25.4 6
 4 -19 1 14 5.1
 4 -19 1 46.8 10.4
 4 19 1 26.3 8.4
 -5 -19 -1 20.9 3.8
 5 -19 1 19.5 4.3
 5 -19 1 24.9 4.8
 5 19 1 14.1 3.9
 -6 -19 -1 20.4 3.1
 -5 -20 1 24 4.1
 -5 -20 1 26.7 4
 5 -20 -1 17.7 3.6
 -5 20 1 13.1 3.8
 -4 -20 1 0.7 2.3
 4 -20 -1 1.5 3.8
 4 -20 -1 4 3.1
 -4 20 1 12 3.9
 3 -20 -1 3.3 3.9
 3 -20 -1 8.8 6.6
 -3 -20 1 3.1 3.4
 3 20 -1 11.4 6.3
 2 -20 -1 397.66 17.5
 2 -20 -1 381.36 20.4
 2 20 -1 382.56 19.9
 1 -20 -1 57.39 9.6
 -1 -20 1 42.9 8.7
 -1 -20 1 35.9 5.3
 -1 20 1 38.9 7.4
 0 -20 1 72.29 7.7
 0 -20 1 59.69 10.1
 0 -20 -1 78.59 7.9
 0 -20 -1 72.39 11.4
 0 20 -1 65.29 10.3
 -1 -20 -1 -0.4 5.8
 1 -20 1 -1.6 4.9
 -1 -20 -1 2.5 3.4
 1 -20 1 0 3.2
 1 20 1 -1.4 4.8
 -2 -20 -1 1.2 2.7
 2 -20 1 -5.8 4.2
 -2 -20 -1 -1 5.9
 2 20 1 -3.1 4.5
 3 -20 1 16.4 5.9
 3 -20 1 15.2 6.5
 -3 -20 -1 11.8 4
 3 20 1 12.9 7.1
 4 -20 1 11.5 4.9
 -4 -20 -1 15.3 3.9
 4 20 1 16.7 4.8
 5 -20 1 15.3 3.9
 5 -20 1 6.5 2.6
 -5 -20 -1 11.7 2.8
 5 20 1 13.4 4.3
 -4 -21 1 2.6 2.2
 4 -21 -1 5.6 2.8
 -3 -21 1 4.6 3
 3 -21 -1 -1.6 2.6
 3 -21 -1 -2.9 3.6
 3 21 -1 -2.4 3.4
 2 -21 -1 52.59 8.1
 -2 -21 1 57.49 8.6
 2 -21 -1 48.2 10.6
 2 21 -1 57.69 12.3
 1 -21 -1 78.29 10.3
 -1 -21 1 55.19 6.1
 1 21 -1 56.99 8.4
 0 -21 -1 25.2 6.4
 0 -21 1 18.7 5.5
 0 -21 1 43.5 12.4
 0 21 1 23.2 8.9
 1 -21 1 193.58 18.9
 1 -21 1 201.48 11.1
 1 21 1 227.98 19.1
 -2 -21 -1 20.3 4.5
 -2 -21 -1 16.2 6.2
 2 -21 1 18.7 7.3
 2 -21 1 16.9 5.4
 2 21 1 23.2 7.5
 3 -21 1 11.6 5.5
 -3 -21 -1 5.4 3
 3 21 1 8.1 4.5
 -4 -21 -1 10.5 3.1
 4 -21 1 8.9 3.1
 4 -21 1 4 3.4
 4 21 1 10.1 3.8
 3 -22 -1 32.8 5.2
 -3 -22 1 45.5 5
 2 -22 -1 2.5 4.2
 2 -22 -1 3.3 2.6
 -2 -22 1 9.9 3.2
 1 -22 -1 0.3 4.4
 -1 -22 1 4.7 3.1
 1 -22 -1 -1 2.7
 -1 -22 1 1.2 4.4
 0 -22 1 1.4 2.8
 0 -22 -1 0.2 4.6
 0 -22 1 -1.4 4.1
 0 22 1 1.5 4.4
 1 -22 1 122.09 11.2
 -1 -22 -1 112.49 7.6
 -1 -22 -1 100.99 10.7
 1 22 1 133.69 12.4
 -2 -22 -1 52.29 5.7
 2 -22 1 41.6 7
 2 22 1 56.59 8
 -3 -22 -1 1.8 2.3
 3 -22 1 -1.5 3
 3 22 1 3.9 3.4
 2 -23 -1 -0.5 2.1
 -2 -23 1 4.5 2.7
 2 -23 -1 4 3.5
 1 -23 -1 6.5 2.8
 -1 -23 1 17.8 5.8
 1 -23 -1 11.8 4.3
 -1 -23 1 12.1 3.3
 0 -23 1 9.8 3.5
 0 -23 -1 4.1 2.7
 0 -23 1 17.2 5.3
 0 -23 -1 3.6 4.1
 1 -23 1 -0.6 3.4
 -1 -23 -1 4.5 3.2
 -1 -23 -1 12.3 5.2
 1 -23 1 7.7 3.1
 1 23 1 9.8 4.1
 2 -23 1 12 4.1
 2 -23 1 1.5 2.1
 -2 -23 -1 1.1 2.2
 -2 -23 -1 0.9 4.5
 2 23 1 5.3 3.3
 0 -24 1 24.4 4.8
 0 -24 -1 15.4 3.8
 9 0 -2 10.7 4.3
 8 0 -2 10.7 6
 8 0 -2 15 4.9
 7 0 -2 -2.9 3.9
 7 0 -2 2 3.8
 6 0 -2 20.1 5.2
 6 0 -2 24.9 6.4
 6 0 -2 25.4 5.7
 5 0 -2 1.4 3
 5 0 -2 1.6 2.8
 4 0 -2 2946.61 79.09
 3 0 -2 0 2
 -2 0 2 740.03 19.1
 2 0 -2 782.62 21.7
 1 0 -2 -0.2 2.3
 -1 0 2 -2.3 0.9
 1 0 -2 -0.6 1.2
 1 0 -2 -0.7 0.6
 1 0 -2 -0.5 2.5
 0 0 -2 1110.29 32.3
 0 0 -2 1103.99 28.6
 0 0 2 1082.99 28.9
 1 0 2 0.4 1.7
 -1 0 -2 10.5 6.8
 -1 0 -2 1.2 1.3
 1 0 2 0.2 0.9
 -2 0 -2 1547.25 40.5
 2 0 2 1584.04 41.7
 2 0 2 1549.64 41
 -3 0 -2 0.3 1.4
 -3 0 -2 -1.3 1.2
 3 0 2 2.1 2.1
 3 0 2 -2.5 1.4
 -4 0 -2 489.15 14.7
 4 0 2 476.05 16.9
 -4 0 -2 465.95 14.6
 5 0 2 3.2 3.5
 -5 0 -2 -2.3 1.5
 5 0 2 1.3 2.2
 5 0 2 -0.6 2.7
 6 0 2 232.08 12.9
 -6 0 -2 246.68 10.2
 6 0 2 230.68 13.4
 6 0 2 252.87 10.9
 7 0 2 -1.7 4.2
 7 0 2 2.4 2.8
 -7 0 -2 -2.9 2
 -7 0 -2 -0.3 3.1
 8 0 2 4.6 2.7
 -8 0 -2 5.9 2.9
 -9 0 -2 -3.6 2.8
 9 1 -2 17.3 5.3
 8 -1 -2 22.8 5.4
 8 -1 -2 14.1 7.5
 8 1 -2 21.3 5.8
 7 -1 -2 24.4 5.7
 7 -1 -2 29.7 7
 7 1 -2 19.1 6.1
 7 1 -2 23.5 5.5
 6 -1 -2 48 6.9
 6 -1 -2 49.5 7.5
 6 -1 -2 43.4 7.7
 6 1 -2 46.2 7
 6 1 -2 39.1 7.5
 6 1 -2 44 7.2
 5 -1 -2 160.18 11.3
 5 -1 -2 158.68 9.9
 5 -1 -2 166.58 9.9
 5 1 -2 154.58 11.1
 5 1 -2 176.18 10.3
 4 -1 -2 820.32 26.1
 -4 1 2 813.62 23.5
 4 1 -2 805.22 26.1
 -3 -1 2 45.2 1.7
 3 -1 -2 44.4 4.5
 3 1 -2 45.5 4.6
 1 -1 -2 8524.35 216.88
 1 1 -2 8754.52 215.88
 0 -1 -2 778.92 19.7
 0 -1 2 774.92 21.1
 0 -1 -2 788.92 24.8
 0 1 2 772.62 21.1
 1 -1 2 4115.29 106.09
 -2 -1 -2 217.08 18.7
 2 -1 2 234.18 8.3
 -2 -1 -2 240.18 7.7
 2 -1 2 246.18 8.9
 -2 1 -2 225.88 19.8
 -2 1 -2 233.08 7.9
 2 1 2 228.28 8.2
 2 1 2 240.28 8.8
 -3 -1 -2 17.2 2.3
 3 -1 2 18.6 3
 -3 -1 -2 17.5 2.2
 3 -1 2 15.8 2.8
 -3 1 -2 17.1 2.5
 -3 1 -2 17 2.3
 3 1 2 16.3 2.8
 3 1 2 16.8 2.9
 -4 -1 -2 80.89 4.5
 4 -1 2 81.79 5.9
 -4 1 -2 79.99 4.8
 4 1 2 78.99 5.8
 -4 1 -2 83.19 4.6
 -5 -1 -2 229.18 9
 5 -1 2 233.48 9.6
 5 -1 2 228.28 11.6
 5 -1 2 211.28 11.9
 5 1 2 229.88 9.8
 5 1 2 210.68 11.9
 5 1 2 228.78 11.8
 -5 1 -2 222.68 9
 6 -1 2 53.69 5.5
 -6 -1 -2 45.1 4.6
 6 -1 2 52.49 7.2
 6 -1 2 62.29 7.6
 6 1 2 49.1 7
 6 1 2 47.1 5.1
 -6 1 -2 46.5 4.8
 6 1 2 50.49 6.9
 7 -1 2 -3.4 4.2
 7 -1 2 3.7 2.6
 -7 -1 -2 -2.1 2
 -7 -1 -2 0.6 3.1
 7 1 2 -0.2 4.1
 -7 1 -2 0.2 2.1
 7 1 2 -1.2 2.3
 8 -1 2 1.4 2.3
 -8 -1 -2 5.1 2.7
 8 1 2 1.3 2.4
 -9 -1 -2 8.2 2.9
 -9 1 -2 7.7 2.8
 9 -2 -2 3.6 3.2
 8 -2 -2 40.9 13.3
 8 -2 -2 41.3 6.7
 8 -2 -2 32.1 10.2
 8 2 -2 32.3 6.3
 7 -2 -2 -3 4.4
 7 -2 -2 2.6 5.3
 7 -2 -2 -2.6 3.2
 7 2 -2 6.7 4.4
 7 2 -2 6.1 4.9
 6 -2 -2 -2.4 3.8
 6 -2 -2 0.6 3.5
 6 -2 -2 -2.7 2.8
 6 2 -2 -3.5 2.9
 6 2 -2 -2 4.3
 6 2 -2 0.5 3.5
 5 -2 -2 21.5 5.9
 5 -2 -2 17.4 4.3
 5 -2 -2 29.5 5.3
 5 2 -2 20.7 4.7
 5 2 -2 14.8 5.1
 5 2 -2 21.5 4.8
 4 -2 -2 -3.4 2.1
 4 2 -2 0.8 2.6
 -4 2 2 -1.4 1.7
 -3 -2 2 1745.23 44.2
 2 -2 -2 4153.18 104.29
 2 2 -2 4149.98 105.09
 -1 -2 2 34.2 2.4
 1 -2 -2 32.1 2
 1 2 -2 35.5 2.8
 1 2 -2 33 2.3
 1 2 -2 32 4.6
 -1 2 2 30.8 2.4
 0 -2 -2 176.88 6.2
 0 -2 -2 167.38 10.8
 0 -2 2 166.08 6.3
 0 2 -2 179.48 5.9
 0 2 2 172.08 6.3
 -1 -2 -2 2353.66 65.99
 1 -2 2 2280.07 61.89
 2 -2 2 1095.39 30.3
 2 -2 2 1061.19 29.6
 -2 -2 -2 1065.89 28.6
 -2 2 -2 1096.29 29.3
 2 2 2 1109.59 30.3
 2 2 2 1123.39 29.8
 -3 -2 -2 381.76 11.4
 3 -2 2 368.56 13.2
 3 -2 2 389.86 13.3
 -3 2 -2 392.66 12.4
 3 2 2 362.16 13
 3 2 2 399.86 13.5
 4 -2 2 12.4 3.1
 -4 -2 -2 17.8 2.6
 4 2 2 10.7 3
 -4 2 -2 17.1 2.7
 -4 2 -2 9.5 2.2
 4 2 2 14.5 2.9
 5 -2 2 80.59 8.4
 5 -2 2 70.69 5.7
 -5 -2 -2 64.39 4.5
 5 -2 2 49.1 6.1
 -5 2 -2 62.89 5
 5 2 2 62.99 7.6
 5 2 2 63.49 5.5
 5 2 2 56.69 6.5
 -6 -2 -2 2.1 3.1
 6 -2 2 5.2 2.8
 6 -2 2 2.9 3.8
 6 -2 2 1.5 3.5
 -6 -2 -2 6.5 2.4
 6 2 2 1.8 2.4
 -6 2 -2 2.4 2.3
 6 2 2 9 4.3
 6 2 2 2.1 3.5
 -7 -2 -2 41.9 6
 -7 -2 -2 43.6 4.9
 7 -2 2 37.3 7.3
 7 -2 2 32.3 4.5
 7 2 2 44.6 5.3
 -7 2 -2 40.6 4.8
 8 -2 2 10.3 2.9
 -8 -2 -2 6 2.7
 8 2 2 5.3 2.5
 -8 2 -2 8.3 3
 -9 -2 -2 41.5 4.2
 -9 2 -2 37.8 4.1
 9 -3 -2 13.9 4.1
 8 -3 -2 -4.5 3
 8 3 -2 -1.5 4.3
 7 -3 -2 72.79 10.1
 7 -3 -2 83.79 10.4
 7 -3 -2 77.29 8.7
 7 3 -2 81.19 9.1
 6 -3 -2 43.7 8.3
 6 -3 -2 35.8 6.2
 6 -3 -2 33.8 6.4
 6 3 -2 41 6.8
 6 3 -2 26.5 7.5
 6 3 -2 37.9 6.7
 5 -3 -2 77.69 8.1
 5 -3 -2 54.29 8.2
 5 -3 -2 74.29 7.7
 5 3 -2 70.59 8.7
 5 3 -2 65.59 8.5
 5 3 -2 73.79 7.8
 4 -3 -2 641.84 22.8
 4 -3 -2 682.53 25.3
 4 -3 -2 698.83 23
 -4 3 2 716.13 21.2
 4 3 -2 669.33 23.2
 4 3 -2 663.23 25
 4 3 -2 695.53 23.2
 3 -3 -2 44 4.5
 -3 -3 2 43 2.7
 -3 3 2 43.4 2.8
 3 3 -2 42.4 4.6
 -2 -3 2 964.5 25.1
 2 -3 -2 933.81 26.8
 2 -3 -2 959.5 26.9
 2 3 -2 969.7 27.2
 2 3 -2 948.91 28.6
 -2 3 2 940.81 25.3
 -1 -3 2 239.68 7.7
 1 -3 -2 225.58 7.3
 1 -3 -2 240.48 8.1
 -1 3 2 241.88 7.9
 1 3 -2 222.08 12
 1 3 -2 239.38 7.3
 0 -3 2 148.69 6
 0 -3 -2 155.28 11.1
 0 -3 2 147.59 10.1
 0 3 2 147.79 6
 0 3 -2 150.28 5.5
 -1 -3 -2 79.79 4.4
 1 -3 2 82.79 4.7
 1 -3 2 87.39 8
 -1 -3 -2 83.19 10.7
 -1 3 -2 87.49 4.3
 1 3 2 82.09 4.8
 2 -3 2 968.3 27.4
 2 -3 2 960.3 26.8
 2 -3 2 994.4 30.1
 -2 -3 -2 896.81 37.2
 2 3 2 941.81 27.2
 -2 3 -2 975.9 26.5
 3 -3 2 559.74 21
 -3 -3 -2 535.95 16
 3 -3 2 545.85 17.7
 3 -3 2 533.95 17.5
 3 3 2 573.54 17.6
 3 3 2 540.05 17.7
 -3 3 -2 547.45 16.2
 -4 -3 -2 107.99 5.3
 4 -3 2 127.09 10.1
 4 -3 2 96.79 6.7
 4 3 2 107.39 7.1
 4 3 2 98.79 5.8
 -4 3 -2 106.19 5.9
 -4 3 -2 93.59 5.2
 4 3 2 107.59 9.3
 -5 -3 -2 3.5 2.6
 5 -3 2 6.7 2.5
 5 -3 2 2.5 3
 -5 -3 -2 5 2
 5 -3 2 6.3 4.2
 5 3 2 5.3 2.8
 5 3 2 2.1 2.9
 -5 3 -2 2.9 2
 5 3 2 5.3 4
 -5 3 -2 6.4 2.7
 -6 -3 -2 45.5 5.8
 6 -3 2 57.59 7.4
 6 -3 2 42.1 6.5
 6 -3 2 59.39 5.7
 -6 -3 -2 57.29 5.6
 6 3 2 51.79 5.4
 -6 3 -2 52.19 6.4
 6 3 2 59.29 7.9
 7 -3 2 25.2 4
 -7 -3 -2 30.8 4.3
 7 -3 2 23 6.3
 -7 -3 -2 20.1 4.8
 7 3 2 33.9 4.8
 -7 3 -2 36.6 4.8
 8 -3 2 12.4 3
 -8 -3 -2 19 3.8
 -8 3 -2 16.1 3.5
 8 3 2 20 3.8
 -9 -3 -2 -2.1 1.8
 -9 3 -2 -1.6 1.8
 9 -4 -2 5.1 3
 8 -4 -2 21 5
 8 4 -2 35.3 7.2
 7 -4 -2 11.6 5.6
 7 -4 -2 10.3 5.7
 7 -4 -2 11.5 4.4
 7 4 -2 2.8 4.3
 6 -4 -2 15.2 5
 6 -4 -2 12.3 4.5
 6 -4 -2 16.2 5.6
 6 4 -2 7.2 4.4
 6 4 -2 4.5 10.1
 6 4 -2 17 5.1
 5 -4 -2 38.9 6.9
 5 -4 -2 50.59 7.7
 5 -4 -2 47.7 6.6
 -5 4 2 34.8 4.6
 5 4 -2 49.99 6.7
 5 4 -2 60.09 7.5
 5 4 -2 49.5 6.6
 4 -4 -2 4.1 2.6
 4 -4 -2 0 3.7
 -4 -4 2 2.5 1.5
 4 -4 -2 6.9 3.5
 4 4 -2 0.6 2.7
 4 4 -2 9.4 3.6
 4 4 -2 4.8 3
 -4 4 2 2.4 2.3
 3 -4 -2 1485.85 41.3
 -3 -4 2 1465.45 38.4
 3 -4 -2 1460.85 39.1
 -3 4 2 1441.86 38.6
 3 4 -2 1473.75 41.6
 3 4 -2 1485.95 41.6
 2 -4 -2 1768.02 47
 -2 -4 2 1798.82 45.5
 2 -4 -2 1710.03 48
 2 4 -2 1704.43 50.19
 -2 4 2 1770.92 45.7
 -1 -4 2 957.6 25.6
 1 -4 -2 945.31 30
 1 -4 -2 917.91 25.2
 1 4 -2 957.5 24.9
 1 4 -2 907.31 31.2
 -1 4 2 951.8 25.8
 0 -4 -2 226.48 14.3
 0 -4 2 191.48 12.8
 0 -4 2 216.38 7.8
 0 -4 -2 215.78 7.7
 0 4 2 215.78 8
 0 4 -2 211.58 7.1
 -1 -4 -2 2555.44 73.59
 1 4 2 2514.95 65.79
 2 -4 2 2560.34 67.29
 2 -4 2 2546.55 66.89
 2 -4 2 2596.34 70.39
 -2 4 -2 2540.35 66.39
 2 4 2 2587.74 67.29
 3 -4 2 53.29 5
 -3 -4 -2 57.29 4.9
 3 -4 2 49.2 7.3
 3 -4 2 50.69 4.9
 -3 -4 -2 53.99 3.7
 -3 4 -2 52.89 3.7
 -3 4 -2 55.39 4.2
 3 4 2 50.19 4.8
 -4 -4 -2 3.4 2.5
 -4 -4 -2 6.9 2.1
 4 -4 2 4.5 2.8
 4 -4 2 2.2 2
 4 -4 2 6.2 3.9
 4 4 2 9.9 4.1
 4 4 2 2.8 2.5
 4 4 2 4.3 2.8
 -4 4 -2 8.7 2.6
 -4 4 -2 7.2 2.1
 5 -4 2 12.9 4
 -5 -4 -2 13.1 2.6
 5 -4 2 17.7 4.9
 5 -4 2 12.8 3.1
 5 4 2 18.2 3.4
 -5 4 -2 13.5 3.3
 -5 4 -2 10.4 2.7
 5 4 2 16.7 4.8
 6 -4 2 -0.4 2.3
 6 -4 2 2.6 3.9
 6 -4 2 -1.8 3.6
 -6 -4 -2 -1.2 2.3
 -6 -4 -2 3.5 3.1
 6 4 2 3.7 4.1
 6 4 2 -3.2 2.2
 -6 4 -2 -0.6 2.2
 7 -4 2 12 5.4
 -7 -4 -2 5 3.8
 7 -4 2 5 3.7
 -7 -4 -2 6.1 2.9
 -7 4 -2 2.9 2.6
 7 4 2 7.7 5.4
 -8 -4 -2 42.4 4.7
 -8 4 -2 32.5 4.3
 -9 -4 -2 11.8 2.6
 -9 4 -2 8.5 2.5
 9 -5 -2 -0.3 2.5
 7 -5 -2 3 5.4
 7 -5 -2 2.6 5.4
 7 -5 -2 1.9 4.3
 7 5 -2 6.8 8.5
 6 -5 -2 207.38 12.2
 6 -5 -2 217.28 14.6
 6 -5 -2 194.78 13.1
 6 5 -2 196.68 12.7
 5 -5 -2 25 5
 5 -5 -2 16.5 5.6
 5 -5 -2 16.2 4.8
 5 5 -2 27.8 5.3
 5 5 -2 33.7 6.9
 -5 5 2 22.7 4.1
 4 -5 -2 273.37 14.4
 -4 -5 2 285.07 9.9
 4 -5 -2 271.97 12.8
 4 5 -2 311.77 14
 -4 5 2 296.47 11.9
 -3 -5 2 624.34 18.5
 3 -5 -2 612.24 20.2
 3 5 -2 598.94 24.2
 -2 -5 2 399.96 12.3
 2 -5 -2 403.36 15.8
 2 -5 -2 383.66 13.5
 -2 5 2 391.76 12.6
 1 -5 -2 3581.24 96.59
 0 -5 2 463.25 14.2
 0 -5 2 418.16 21.4
 0 -5 -2 442.66 13.9
 0 5 2 454.75 14.4
 0 5 -2 454.85 13.3
 1 -5 2 414.76 13.7
 -1 -5 -2 403.56 23
 -1 -5 -2 413.56 13.4
 1 -5 2 418.36 17.8
 -1 5 -2 422.16 12.9
 1 5 2 397.06 13.6
 -2 -5 -2 486.55 14.4
 2 -5 2 494.45 15.9
 2 -5 2 490.35 19.9
 2 -5 2 497.35 16.2
 2 5 2 490.15 16.2
 -2 5 -2 490.35 14.7
 3 -5 2 1594.24 45.7
 -3 -5 -2 1614.14 43.6
 -3 -5 -2 1695.23 45.5
 3 -5 2 1718.03 49.8
 -3 5 -2 1630.84 43.9
 -3 5 -2 1674.23 45
 3 5 2 1663.43 45.8
 4 -5 2 758.12 25
 -4 -5 -2 772.72 23.8
 4 -5 2 734.03 22.4
 -4 -5 -2 713.73 25.4
 -4 5 -2 757.22 23.3
 -4 5 -2 743.43 26.2
 5 -5 2 18.1 5.4
 5 -5 2 18.2 3.3
 -5 -5 -2 10.6 3.7
 5 -5 2 17.9 4.7
 -5 -5 -2 15.4 2.9
 -5 5 -2 14.7 3.1
 5 5 2 17.1 5.2
 -5 5 -2 8.5 3.1
 5 5 2 19.3 3.5
 -6 -5 -2 5.4 3.6
 6 -5 2 1.2 3.9
 6 -5 2 5.8 2.6
 6 -5 2 3.6 4
 -6 -5 -2 1.8 2.4
 -6 5 -2 5.3 2.5
 6 5 2 4.9 2.9
 6 5 2 2 4.2
 7 -5 2 6.1 5.2
 -7 -5 -2 12 3.2
 7 -5 2 10.9 4.5
 -7 5 -2 13 3.5
 7 5 2 12.4 3.5
 -8 -5 -2 36.3 4.6
 -8 5 -2 31.4 4.3
 -9 -5 -2 -0.2 1.8
 -9 5 -2 -1 1.8
 9 -6 -2 -1.2 2.3
 8 -6 -2 89.89 8.6
 8 -6 -2 86.89 12.1
 7 -6 -2 92.39 11.6
 7 -6 -2 96.59 11.2
 7 -6 -2 80.79 8.8
 7 6 -2 111.59 11.4
 6 -6 -2 38.8 6.4
 6 -6 -2 35.8 7.7
 6 -6 -2 44.3 7.3
 6 6 -2 45.7 7.6
 5 -6 -2 117.99 9.4
 5 -6 -2 132.39 9.5
 5 -6 -2 115.79 10.3
 5 6 -2 141.39 9.6
 -4 -6 2 208.28 8.4
 4 -6 -2 210.68 9.2
 4 -6 -2 200.48 13.5
 4 -6 -2 220.08 11.1
 4 -6 -2 217.18 11.1
 4 6 -2 224.58 11.3
 -4 6 2 202.68 9.9
 3 -6 -2 174.68 9.8
 -3 -6 2 161.68 6.9
 3 -6 -2 146.89 8.3
 -3 6 2 159.68 7.1
 -2 -6 2 208.28 8.6
 2 -6 -2 211.48 12.1
 -1 -6 2 2516.65 65.69
 1 -6 -2 2516.25 65.39
 1 -6 -2 2512.55 71.69
 -1 6 2 2560.74 66.09
 -1 -6 -2 663.93 30.7
 1 -6 2 631.14 24.5
 -1 -6 -2 650.93 19.5
 1 -6 2 648.14 19.9
 1 6 2 652.13 20
 -1 6 -2 636.84 18.9
 2 -6 2 1009.1 29.3
 -2 -6 -2 972.3 27.2
 2 -6 2 1010 29.5
 -2 -6 -2 1002.9 28.9
 2 6 2 1021.2 29.5
 -2 6 -2 1012.9 28.5
 -2 6 -2 1007.7 27.6
 -3 -6 -2 129.49 7.2
 3 -6 2 141.29 7.7
 -3 -6 -2 129.49 5.9
 -3 6 -2 140.19 7.1
 -3 6 -2 130.09 6.2
 3 6 2 141.89 7.8
 4 -6 2 123.09 6.7
 -4 -6 -2 132.19 7.9
 4 -6 2 115.29 7.9
 -4 -6 -2 123.59 6.1
 4 -6 2 108.89 11.6
 4 -6 2 125.89 10.6
 -4 6 -2 118.19 6.3
 -4 6 -2 133.79 7.6
 4 6 2 133.79 10.9
 4 6 2 114.99 6.5
 5 -6 2 554.54 18.1
 -5 -6 -2 536.75 20
 5 -6 2 555.34 22.3
 -5 -6 -2 557.44 17.8
 5 -6 2 529.35 21.3
 5 6 2 563.54 18.7
 -5 6 -2 545.05 19.6
 -5 6 -2 564.54 18.2
 5 6 2 536.15 22.2
 6 -6 2 -2.2 3.8
 -6 -6 -2 -0.1 2.2
 6 -6 2 1.8 4.2
 -6 -6 -2 7.6 3.5
 6 -6 2 4 2.7
 6 6 2 -0.5 2.4
 6 6 2 -0.2 4
 -6 6 -2 1 2.1
 -7 -6 -2 32.3 4.5
 7 -6 2 17 6
 -7 6 -2 22.1 4
 7 6 2 29.9 4.4
 -8 -6 -2 14.4 3.3
 -8 6 -2 11.6 3
 -9 -6 -2 -2.6 1.5
 -9 6 -2 0.6 1.9
 9 -7 -2 2.9 2.6
 8 -7 -2 20 4.7
 8 -7 -2 14.2 7.3
 7 -7 -2 18.8 6.1
 7 -7 -2 24.3 5.9
 7 -7 -2 24.8 6.8
 6 -7 -2 13.8 4.9
 6 -7 -2 14.7 5.7
 6 -7 -2 19.1 5.9
 6 7 -2 26.8 7.3
 5 -7 -2 235.98 13
 5 -7 -2 245.88 13.6
 5 -7 -2 212.08 14.2
 -5 7 2 234.48 11.7
 4 -7 -2 99.19 8.1
 4 -7 -2 124.89 11.5
 -4 -7 2 98.09 5.9
 4 -7 -2 101.29 7.7
 4 -7 -2 98.39 7.7
 4 7 -2 113.79 9.8
 -4 7 2 92.19 6.7
 -3 -7 2 129.19 5.3
 3 -7 -2 129.39 7.9
 3 -7 -2 127.79 8
 -3 -7 2 127.39 6.4
 3 -7 -2 123.99 9.9
 -3 7 2 124.09 6.6
 -3 7 2 130.39 7.3
 2 -7 -2 12.2 3.2
 -2 -7 2 6.2 2.3
 2 -7 -2 12.2 5.5
 -2 7 2 10 2.5
 1 -7 -2 3823.82 96.59
 1 -7 -2 3858.81 103.99
 -1 7 2 3636.74 95.59
 0 -7 2 4 1.5
 0 -7 -2 0.3 1.9
 0 -7 -2 0.1 9.3
 0 7 -2 -0.5 1.4
 0 7 2 3.8 1.9
 -1 -7 -2 546.15 15.7
 1 -7 2 550.04 15.8
 -1 -7 -2 579.44 29.4
 1 -7 2 569.34 24.1
 1 7 2 539.15 19.1
 -1 7 -2 544.35 16.2
 2 -7 2 93.39 10.2
 -2 -7 -2 93.59 5.9
 -2 -7 -2 82.89 4.4
 -2 7 -2 76.49 4.7
 -2 7 -2 85.89 5.4
 3 -7 2 78.49 8.9
 3 -7 2 96.59 6.6
 -3 -7 -2 88.59 6.4
 3 -7 2 94.59 6.8
 -3 -7 -2 95.09 5
 3 -7 2 94.89 9.4
 -3 7 -2 89.99 5.2
 3 7 2 87.69 7.8
 -3 7 -2 88.49 5.9
 3 7 2 94.19 9.2
 4 -7 2 242.68 12
 -4 -7 -2 245.08 9.4
 4 -7 2 233.18 13.6
 4 -7 2 249.97 16.7
 4 -7 2 229.58 10.6
 -4 -7 -2 262.47 13
 -4 7 -2 235.68 9.7
 -4 7 -2 244.28 11
 4 7 2 232.58 9.9
 4 7 2 255.07 13.8
 5 -7 2 20.2 3.6
 -5 -7 -2 26.3 4.7
 -5 -7 -2 21.3 3.6
 5 -7 2 14.1 4.7
 -5 7 -2 18.4 3.4
 -5 7 -2 17.8 4.3
 5 7 2 25.1 4
 6 -7 2 28.7 6.1
 -6 -7 -2 41.6 4.8
 6 -7 2 51.09 7.4
 -6 -7 -2 49.5 6.6
 6 7 2 51.69 7.5
 -6 7 -2 43.7 5.1
 6 7 2 37.4 4.9
 7 -7 2 70.69 9.7
 -7 -7 -2 82.99 10.7
 -7 -7 -2 56.89 5.4
 -7 7 -2 64.59 5.9
 -8 7 -2 29.8 4.1
 -9 -7 -2 11 2.3
 -9 7 -2 5.8 2.2
 9 -8 -2 3.9 2.6
 8 -8 -2 -0.9 5.3
 8 -8 -2 2.4 3.9
 -8 8 2 1.3 2.3
 7 -8 -2 223.28 14.5
 7 -8 -2 258.47 19.9
 7 -8 -2 216.48 13.3
 -7 -8 2 223.88 10.4
 -7 8 2 210.48 10
 6 -8 -2 64.99 8.6
 -6 -8 2 65.49 4.7
 6 -8 -2 62.29 11.8
 6 -8 -2 71.09 10.4
 -6 8 2 53.89 5.1
 5 -8 -2 26.9 5.7
 -5 -8 2 28.6 3.3
 5 -8 -2 35.4 7.2
 5 -8 -2 22.6 5.2
 -5 8 2 33 5.5
 -5 8 2 29.9 3.8
 4 -8 -2 682.03 26.2
 4 -8 -2 664.23 23.3
 -4 -8 2 677.13 21.4
 -4 -8 2 671.93 19.6
 4 -8 -2 672.93 24.1
 4 -8 -2 671.63 26.1
 -4 8 2 670.53 20.3
 -4 8 2 684.63 23.1
 3 -8 -2 60.29 8
 -3 -8 2 49.6 3.5
 3 -8 -2 69.39 7.7
 -3 -8 2 47.3 4.7
 3 -8 -2 50.89 7.7
 3 -8 -2 59.49 6.2
 3 -8 -2 44.4 10.6
 3 8 -2 59.69 7.4
 -3 8 2 57.89 5.8
 -3 8 2 47 4.2
 -3 8 2 59.39 5.3
 -2 -8 2 599.94 17.4
 -2 -8 2 599.14 19.2
 2 -8 -2 621.64 20.6
 2 -8 -2 587.34 24.6
 -2 8 2 628.04 19.7
 1 -8 -2 524.65 16.7
 -1 -8 2 523.95 17
 1 -8 -2 518.85 24.2
 -1 -8 2 499.45 14.9
 -1 8 2 525.85 17.4
 1 8 -2 513.45 15.2
 0 -8 -2 420.56 14.3
 0 -8 2 407.56 14.4
 0 -8 2 406.86 12.3
 0 -8 -2 403.66 23.8
 0 8 2 407.96 14.6
 0 8 -2 413.76 13.2
 -1 -8 -2 111.79 6.5
 1 -8 2 103.79 12.5
 1 -8 2 114.79 6.8
 -1 -8 -2 95.59 15.7
 1 8 2 91.19 6.7
 -1 8 -2 106.19 5.8
 2 -8 2 960.9 34.3
 2 -8 2 936.71 29.2
 -2 -8 -2 948.61 28.6
 -2 -8 -2 945.71 26.3
 -2 8 -2 981.7 28.2
 2 8 2 951.8 29.1
 -2 8 -2 958.8 26.9
 -3 -8 -2 513.55 18.1
 3 -8 2 505.85 18.4
 3 -8 2 523.45 23.6
 3 -8 2 523.55 18.8
 3 8 2 484.45 16.3
 3 8 2 500.45 18.1
 -3 8 -2 504.95 17.2
 -3 8 -2 523.25 17.7
 4 -8 2 110.29 10.5
 4 -8 2 103.79 9.1
 4 -8 2 91.59 11.6
 4 -8 2 89.69 6.4
 -4 -8 -2 106.19 5.8
 4 8 2 115.59 10.9
 4 8 2 86.59 5.8
 -4 8 -2 106.09 6.2
 5 -8 2 -2 3.8
 5 -8 2 1.7 3.5
 -5 -8 -2 -4.2 1.7
 -5 -8 -2 0.8 3
 5 8 2 1.2 2.6
 5 8 2 2.4 4
 -5 8 -2 -0.1 2.8
 -5 8 -2 -0.7 2.2
 6 -8 2 80.79 11.8
 -6 -8 -2 107.79 6.7
 6 -8 2 103.69 10.2
 6 8 2 103.89 10.1
 -6 8 -2 105.79 7
 7 -8 2 -4 6.3
 -7 -8 -2 0.5 2.7
 -7 8 -2 -1.1 2.8
 -8 -8 -2 15 3.1
 -8 8 -2 17.9 3.6
 -9 -8 -2 1.6 2
 -9 8 -2 2.4 2.7
 9 -9 -2 18.7 3.4
 8 -9 -2 9.4 4
 -8 -9 2 4.8 2.5
 8 -9 -2 11.7 4.9
 7 -9 -2 -2.4 3.4
 -7 -9 2 2.6 2
 7 -9 -2 -5.2 4.5
 7 -9 -2 2 4.3
 -7 9 2 2 2.4
 -6 -9 2 168.28 7.8
 6 -9 -2 160.88 11.7
 6 -9 -2 174.18 13.4
 6 -9 -2 170.68 13.1
 -6 9 2 173.08 8.6
 -6 9 2 192.48 11.6
 5 -9 -2 71.89 8.4
 5 -9 -2 68.39 8.5
 -5 -9 2 71.29 5.3
 5 -9 -2 75.09 10
 -5 9 2 70.99 7.9
 -5 9 2 61.59 5.4
 4 -9 -2 -0.6 4.1
 4 -9 -2 0.2 3
 4 -9 -2 4.1 5.6
 4 -9 -2 2.8 3.5
 -4 9 2 1.7 3
 -4 9 2 -1.7 1.9
 3 -9 -2 180.18 14.1
 3 -9 -2 169.78 9.9
 3 -9 -2 150.08 9.7
 3 -9 -2 193.18 19.2
 -3 -9 2 175.28 8.7
 -3 -9 2 183.58 8.7
 -3 9 2 164.18 9.3
 -3 9 2 163.98 9.3
 -3 9 2 179.48 8.9
 -2 -9 2 50.19 3.5
 -2 -9 2 52.59 5.2
 2 -9 -2 40.3 9.6
 2 -9 -2 44.7 7.7
 2 -9 -2 49.4 5.7
 -2 9 2 50.39 5.3
 2 9 -2 55.29 7.4
 -2 9 2 56.19 4.6
 -1 -9 2 153.18 8
 1 -9 -2 171.18 15.7
 -1 -9 2 155.68 6.2
 1 -9 -2 155.48 7.9
 1 9 -2 160.98 6.6
 -1 9 2 165.38 8.6
 -1 9 2 157.08 7.1
 0 -9 -2 138.29 15
 0 -9 2 163.68 6.3
 0 -9 2 169.88 8.4
 0 -9 -2 156.48 8.1
 0 9 2 156.48 8.4
 0 9 -2 171.98 7.3
 0 9 2 145.59 6.9
 -1 -9 -2 415.66 39.7
 -1 -9 -2 370.26 11.8
 1 -9 2 393.66 12.1
 1 -9 2 363.06 23.3
 -1 -9 -2 386.16 14.3
 1 -9 2 394.86 14.7
 -1 9 -2 369.06 13.2
 1 9 2 376.26 14.5
 1 9 2 369.76 12.5
 -1 9 -2 390.66 12.6
 2 -9 2 651.63 25.8
 -2 -9 -2 701.33 22.4
 2 -9 2 678.93 29.4
 -2 -9 -2 695.33 19.8
 2 -9 2 654.63 22.7
 -2 9 -2 694.23 20.5
 2 9 2 640.24 25.2
 2 9 2 703.23 22.8
 -2 9 -2 680.13 21.6
 -3 -9 -2 317.87 13.6
 3 -9 2 298.77 12.9
 3 -9 2 317.07 14.2
 3 -9 2 293.37 19.5
 3 -9 2 333.87 16.5
 -3 -9 -2 341.57 11.4
 -3 9 -2 323.57 13.2
 -3 9 -2 344.37 12.1
 3 9 2 310.77 16.1
 3 9 2 329.67 13.9
 4 -9 2 18.3 5.5
 4 -9 2 16.8 4.4
 4 -9 2 23 10.1
 -4 -9 -2 18.1 3
 -4 -9 -2 16 4
 4 -9 2 22.3 5.5
 4 9 2 11.3 2.9
 4 9 2 7.1 4.9
 -4 9 -2 20.5 4.4
 -4 9 -2 21.1 3.4
 5 -9 2 2.6 4.3
 -5 -9 -2 -1.6 3.3
 -5 -9 -2 6.7 2.5
 5 -9 2 2.5 3.8
 -5 9 -2 2 3
 5 9 2 -0.8 2.2
 -5 9 -2 6.8 2.8
 5 9 2 10.2 4.8
 -6 -9 -2 71.79 5.9
 6 -9 2 82.29 9.2
 -6 9 -2 65.29 7.3
 -6 9 -2 66.59 6.1
 6 9 2 75.29 8.7
 -7 -9 -2 65.19 5.9
 -7 9 -2 69.89 6.5
 -8 -9 -2 0.2 2
 -8 9 -2 1.5 2.3
 -9 9 -2 6.6 2.5
 8 -10 -2 12.1 3.9
 -8 10 2 12.3 2.5
 7 -10 -2 21.1 6
 7 -10 -2 22.3 5.1
 -7 -10 2 19.1 3
 -7 10 2 18.7 3.4
 6 -10 -2 150.18 17.1
 -6 -10 2 181.18 8.1
 -6 10 2 175.88 11.7
 -6 10 2 173.68 8.8
 5 -10 -2 99.59 10.2
 -5 -10 2 97.99 5.8
 5 -10 -2 118.29 10.7
 -5 -10 2 91.99 8.7
 -5 10 2 104.89 6.6
 -5 10 2 104.19 9.5
 -4 -10 2 73.59 6.8
 4 -10 -2 79.39 8.8
 -4 -10 2 68.19 4.6
 4 -10 -2 71.29 8.1
 4 -10 -2 47.4 10.5
 -4 10 2 74.09 7.7
 4 10 -2 75.79 7.7
 -4 10 2 73.79 5.8
 3 -10 -2 464.25 18.5
 -3 -10 2 459.95 16.8
 3 -10 -2 461.35 22.9
 3 -10 -2 479.75 19
 3 -10 -2 455.35 20.1
 -3 -10 2 450.05 14.5
 3 -10 -2 419.66 19
 -3 -10 2 449.26 16.8
 3 10 -2 474.25 18.6
 -3 10 2 471.95 15.5
 -3 10 2 446.36 18.4
 -3 10 2 474.45 17.3
 -2 -10 2 81.49 4.6
 2 -10 -2 94.49 9.9
 -2 -10 2 98.49 7.6
 -2 -10 2 86.29 6.5
 2 -10 -2 90.19 12.4
 2 -10 -2 92.19 7.4
 -2 10 2 83.49 6.3
 -2 10 2 86.29 7.4
 -2 10 2 84.09 5.4
 1 -10 -2 111.89 6.9
 -1 -10 2 89.59 6.4
 -1 -10 2 103.69 6.8
 -1 -10 2 100.89 5
 1 -10 -2 104.99 10.5
 1 -10 -2 96.09 14.3
 -1 10 2 106.69 5.9
 1 10 -2 111.49 9.9
 1 10 -2 104.49 7.6
 -1 10 2 109.79 7.1
 0 -10 -2 61.29 5.7
 0 -10 -2 56.29 13
 0 -10 2 79.59 7.2
 0 -10 2 70.49 4.1
 0 -10 2 69.59 6.3
 0 10 2 80.79 5
 0 10 -2 60.99 4.6
 0 10 2 70.19 6.5
 -1 -10 -2 267.97 9.2
 -1 -10 -2 261.67 11.3
 1 -10 2 273.87 12.1
 1 -10 2 246.38 11.2
 -1 -10 -2 279.57 11.8
 1 -10 2 275.27 9.5
 1 10 2 271.87 10
 -1 10 -2 267.67 10.8
 1 10 2 260.37 12.1
 -1 10 -2 288.87 10.1
 -2 -10 -2 5.3 3.1
 2 -10 2 5.8 3.2
 2 -10 2 7.8 2.7
 -2 -10 -2 3.1 7.4
 2 -10 2 1.7 4.6
 2 -10 2 5.8 11
 2 -10 2 5.7 3
 -2 10 -2 1.9 6.2
 2 10 2 8.6 7.8
 2 10 2 2.2 2.7
 -2 10 -2 3.1 2.4
 3 -10 2 549.95 22.8
 3 -10 2 516.05 20.3
 -3 -10 -2 537.05 16.6
 3 -10 2 523.05 27.1
 -3 10 -2 526.15 17.4
 3 10 2 502.25 22.3
 4 -10 2 92.09 12.6
 4 -10 2 101.19 9.5
 -4 -10 -2 90.99 5.7
 4 -10 2 105.29 9.3
 4 -10 2 91.99 12.8
 -4 -10 -2 97.89 9
 4 10 2 86.49 13.5
 -4 10 -2 91.59 8.2
 -4 10 -2 101.29 6.6
 -5 -10 -2 82.99 8.5
 5 -10 2 83.99 10.1
 5 -10 2 84.69 10.3
 5 -10 2 85.69 9.6
 -5 -10 -2 84.99 5.8
 5 10 2 85.89 10.3
 -5 10 -2 83.09 6.9
 6 -10 2 -1.2 4.5
 -6 -10 -2 1.9 2.5
 -6 -10 -2 2.8 4.1
 6 10 2 -2.1 6.2
 -6 10 -2 2 2.6
 -6 10 -2 -6 3.3
 -7 -10 -2 72.29 6.1
 -7 10 -2 57.39 5.8
 8 -11 -2 1.7 2.7
 -8 -11 2 5.2 1.8
 -8 11 2 2.9 1.9
 -7 -11 2 19.3 3.1
 7 -11 -2 23 5.6
 -7 11 2 15.1 3.2
 -6 -11 2 192.48 8.3
 6 -11 -2 175.38 11.9
 6 -11 -2 176.78 13.2
 -6 11 2 169.78 8.9
 -6 11 2 168.58 11.9
 5 -11 -2 51.69 10.5
 5 -11 -2 50.09 7.3
 -5 -11 2 65.79 5.2
 -5 -11 2 52.09 6.3
 5 -11 -2 68.29 8.9
 5 -11 -2 73.89 10.4
 -5 11 2 58.49 5.7
 -5 11 2 51.29 7.5
 -4 -11 2 302.97 11.3
 4 -11 -2 321.77 15.7
 4 -11 -2 296.97 15.7
 -4 -11 2 316.37 14
 4 -11 -2 321.97 16.8
 4 -11 -2 315.57 17.4
 4 -11 -2 324.47 18.2
 4 11 -2 295.17 15.2
 -4 11 2 328.47 14.9
 -4 11 2 314.07 12.4
 -3 -11 2 14.5 3.8
 -3 -11 2 18.4 4.5
 3 -11 -2 10.8 5.2
 3 -11 -2 9 9.3
 -3 -11 2 21.8 3
 3 -11 -2 26 5.4
 3 -11 -2 29.8 7
 3 -11 -2 15.2 4.3
 -3 11 2 24.1 4.4
 -3 11 2 23 3.7
 3 11 -2 24.1 5.7
 -3 11 2 19.5 4.4
 -2 -11 2 38.4 3.7
 -2 -11 2 44.3 5.7
 2 -11 -2 62.09 12.8
 2 -11 -2 41.2 5.9
 -2 -11 2 38.7 6.3
 2 -11 -2 57.89 8.6
 2 -11 -2 44.9 7.2
 -2 11 2 45.5 4.6
 -2 11 2 38.2 5.5
 2 11 -2 47.7 7.1
 -2 11 2 43.1 5.4
 -1 -11 2 458.35 17.9
 -1 -11 2 479.15 17.9
 -1 -11 2 477.25 14.9
 1 -11 -2 489.95 21.4
 1 -11 -2 497.45 17.6
 1 -11 -2 504.95 28.6
 -1 11 2 473.45 17
 -1 11 2 483.25 15.9
 1 11 -2 456.05 20.1
 -1 11 2 483.25 18.1
 0 -11 2 1138.19 34.2
 0 -11 -2 1053.59 32.8
 0 -11 -2 1044.5 32
 0 -11 2 1097.29 33.5
 0 -11 -2 1091.99 46.2
 0 11 2 1079.49 31.7
 0 11 2 1091.69 35.9
 0 11 -2 1079.19 31.2
 0 11 2 1124.99 33.8
 1 -11 2 303.37 10.7
 1 -11 2 303.17 13.9
 1 -11 2 301.27 13
 -1 -11 -2 325.57 13.5
 -1 -11 -2 344.57 32.5
 -1 -11 -2 307.77 12.8
 -1 -11 -2 332.77 10.7
 1 11 2 305.87 11.3
 1 11 2 336.87 14.3
 1 11 2 305.97 19.8
 -1 11 -2 293.67 19.9
 -1 11 -2 320.57 11.4
 -1 11 -2 327.97 12.6
 1 11 2 318.97 11.7
 -2 -11 -2 180.58 9.9
 2 -11 2 201.28 20.5
 2 -11 2 167.78 9.4
 2 -11 2 166.68 10
 2 -11 2 193.18 13.4
 -2 -11 -2 241.28 25.2
 -2 -11 -2 181.78 7.5
 2 11 2 172.68 12.3
 -2 11 -2 206.78 23.9
 -2 11 -2 159.38 7.9
 -2 11 -2 185.28 9.5
 2 11 2 180.48 10.1
 -3 -11 -2 61.69 4.9
 -3 -11 -2 64.69 7.1
 3 -11 2 70.49 14.6
 3 -11 2 46.4 7.6
 3 -11 2 58.29 6.9
 3 11 2 46.5 7.6
 -3 11 -2 57.19 5.3
 -3 11 -2 50.79 6
 4 -11 2 2.4 3.9
 4 -11 2 3.1 3.7
 4 -11 2 2.7 4.3
 -4 -11 -2 3.7 3.5
 -4 -11 -2 -0.3 1.9
 4 -11 2 9 11.7
 4 11 2 -0.6 4.2
 -4 11 -2 3.7 3.5
 5 -11 2 5.8 3.8
 -5 -11 -2 6.2 2.5
 5 -11 2 7.7 4.9
 5 -11 2 3.6 11.9
 5 -11 2 9.7 5.9
 -5 11 -2 1.6 2.8
 5 11 2 -0.5 4
 6 -11 2 22 6.2
 6 -11 2 28 5.8
 -6 -11 -2 29.1 5.9
 -6 -11 -2 31.8 4.2
 -6 11 -2 25 5.6
 -6 11 -2 40 5.3
 6 11 2 27.2 5.8
 -7 -11 -2 2.5 2.8
 -7 -11 -2 5.8 2.6
 -7 11 -2 3.9 2.8
 -8 -11 -2 36.2 3.6
 -8 11 -2 30.6 3.7
 -8 -12 2 2.6 1.7
 8 -12 -2 -0.2 2.5
 -8 12 2 3.3 1.8
 -7 -12 2 38.4 3.8
 7 -12 -2 38.2 6.5
 -7 12 2 32.8 4.2
 6 -12 -2 85.19 14.1
 -6 -12 2 76.09 5.9
 6 -12 -2 50.69 8.5
 6 -12 -2 75.29 9.1
 -6 12 2 80.49 13.3
 -6 12 2 50.19 5.4
 -5 -12 2 119.19 6.7
 5 -12 -2 116.79 10.7
 5 -12 -2 98.29 10.9
 5 -12 -2 137.79 10.6
 -5 -12 2 126.19 9.1
 -5 12 2 119.69 7.6
 -5 12 2 123.09 11.2
 4 -12 -2 73.89 8.9
 4 -12 -2 93.19 10.1
 -4 -12 2 72.29 7.4
 4 -12 -2 80.49 11.3
 4 -12 -2 68.49 8.4
 -4 -12 2 56.69 6.7
 4 -12 -2 66.39 9.3
 -4 -12 2 70.59 5
 -4 12 2 77.99 6.5
 -4 12 2 73.09 8.3
 -3 -12 2 146.09 9.3
 3 -12 -2 180.58 22.5
 3 -12 -2 128.09 10
 3 -12 -2 147.19 10.5
 -3 -12 2 137.49 8.9
 -3 -12 2 152.68 7
 3 -12 -2 140.29 11.3
 -3 12 2 144.99 9.7
 -3 12 2 146.69 9.5
 -3 12 2 142.29 7.7
 2 -12 -2 1.9 4.6
 2 -12 -2 -2.7 10
 -2 -12 2 2.3 3
 2 -12 -2 -0.5 2.8
 -2 -12 2 -2.5 2.8
 -2 -12 2 -2.1 1.5
 2 -12 -2 -3.8 4
 -2 12 2 2 2.2
 2 12 -2 -4.2 3.6
 -2 12 2 -1.6 2.5
 -2 12 2 0.8 3.2
 1 -12 -2 617.04 32.3
 -1 -12 2 544.55 19.8
 1 -12 -2 552.44 20.3
 1 -12 -2 544.75 23.9
 -1 -12 2 557.94 20.8
 -1 -12 2 581.54 17.4
 -1 12 2 586.04 21.1
 -1 12 2 565.44 18.3
 -1 12 2 560.64 19.7
 1 12 -2 548.45 23.2
 0 -12 -2 63.39 9.8
 0 -12 -2 54.99 6.3
 0 -12 2 61.69 6.4
 0 -12 2 47.3 6.1
 0 -12 -2 54.89 6
 0 -12 2 56.49 4.1
 0 -12 -2 53.49 18.8
 0 12 2 56.19 5
 0 12 2 57.29 6.8
 0 12 -2 58.19 5.3
 0 12 -2 50.69 7.5
 0 12 2 66.79 6
 -1 -12 -2 816.02 32.9
 1 -12 2 860.21 28.7
 -1 -12 -2 840.82 27.8
 1 -12 2 818.82 32.2
 -1 -12 -2 839.12 26.8
 1 -12 2 867.51 27.3
 1 12 2 858.31 28.5
 1 12 2 832.52 31.3
 -1 12 -2 859.31 26.6
 -1 12 -2 830.02 31.2
 -2 -12 -2 163.58 15.7
 -2 -12 -2 127.99 6.2
 2 -12 2 124.39 8.3
 -2 -12 -2 127.39 8.1
 2 -12 2 168.48 20.3
 2 -12 2 102.99 11.4
 2 -12 2 128.69 9.1
 -2 -12 -2 114.09 8.4
 -2 12 -2 139.39 7.2
 -2 12 -2 125.79 8.2
 2 12 2 119.99 9
 -2 12 -2 143.89 12.8
 2 12 2 122.19 11.4
 -3 -12 -2 40.5 4.1
 3 -12 2 40.7 6.5
 3 -12 2 39.7 16
 -3 -12 -2 48.5 6.2
 3 -12 2 43.3 7.8
 -3 -12 -2 47.1 6.6
 -3 12 -2 46.7 6
 -3 12 -2 48.3 5.2
 3 12 2 49.6 7.7
 -4 -12 -2 35.6 4.2
 -4 -12 -2 32.4 6.1
 4 -12 2 50.79 7
 4 -12 2 52.39 14.4
 4 -12 2 34.2 7
 4 -12 2 51.59 7.8
 -4 12 -2 42.1 5
 -4 12 -2 34.6 5.6
 4 12 2 25.2 6.4
 -5 -12 -2 14.1 3.3
 -5 -12 -2 11 5.1
 5 -12 2 12.5 5.4
 5 -12 2 21 5.1
 5 -12 2 3.5 4.7
 5 -12 2 0.7 13.7
 -5 12 -2 10.1 4.4
 5 12 2 27.2 6.9
 -5 12 -2 9.3 3.5
 6 -12 2 -3 5
 -6 -12 -2 -3.8 4.9
 -6 -12 -2 5.4 3
 6 -12 2 3.8 4
 -6 -12 -2 1.9 2.9
 6 12 2 0.3 3.6
 -6 12 -2 -5.2 4.4
 -6 12 -2 -3.6 2.7
 -7 -12 -2 7.5 2.5
 -7 12 -2 2.6 2.5
 -8 -12 -2 9.4 2.5
 -8 12 -2 5.9 2.4
 -8 -13 2 14.9 2.8
 -8 13 2 17.4 3.6
 7 -13 -2 13.5 4.9
 -7 -13 2 7.9 2.3
 -7 13 2 4.9 2.4
 -6 -13 2 10.1 2.6
 6 -13 -2 7.2 4.7
 5 -13 -2 45.8 8.1
 -5 -13 2 54.09 6.9
 5 -13 -2 58.29 11.9
 5 -13 -2 41.7 11.8
 5 -13 -2 39.9 7.6
 -5 -13 2 45.8 4.6
 -5 13 2 60.09 6.1
 -5 13 2 45.3 6.9
 -4 -13 2 190.48 11.5
 -4 -13 2 184.68 8.4
 4 -13 -2 188.28 13.3
 4 -13 -2 192.28 12.3
 4 -13 -2 180.58 12.5
 -4 -13 2 190.48 10.7
 4 -13 -2 205.28 17.9
 -4 13 2 179.68 11.8
 4 13 -2 172.78 11.6
 -4 13 2 169.38 9.2
 3 -13 -2 130.59 11.2
 3 -13 -2 116.79 11.6
 -3 -13 2 125.79 9.3
 3 -13 -2 118.99 11
 -3 -13 2 115.29 8.4
 3 -13 -2 126.89 16
 3 -13 -2 133.59 11.2
 3 13 -2 144.79 12.7
 -3 13 2 101.09 9.3
 -3 13 2 94.69 10.8
 -3 13 2 111.99 9.7
 2 -13 -2 223.98 13.9
 -2 -13 2 212.58 12
 -2 -13 2 228.48 9.2
 2 -13 -2 199.08 19.9
 -2 -13 2 219.28 12.3
 2 -13 -2 239.98 13.3
 -2 13 2 238.08 10.3
 -2 13 2 235.98 12.7
 -2 13 2 240.68 12
 -1 -13 2 243.48 12.9
 -1 -13 2 238.48 9.2
 -1 -13 2 226.68 11.5
 1 -13 -2 236.98 15.3
 1 13 -2 233.18 14.5
 -1 13 2 235.68 13.8
 -1 13 2 231.48 10
 -1 13 2 215.98 12.4
 0 -13 2 -0.8 2.8
 0 -13 -2 2.3 5.1
 0 -13 -2 1.7 2.9
 0 -13 -2 4.9 3.3
 0 -13 2 -0.3 1.7
 0 -13 -2 -15 17.7
 0 -13 2 -4.7 5.8
 0 -13 2 4.4 3.1
 0 13 2 6.3 3.5
 0 13 -2 0 2.2
 0 13 2 2.6 2.4
 0 13 2 6 5.1
 0 13 -2 -3.5 3.9
 0 13 2 0.5 2.4
 1 -13 2 13.9 4.8
 -1 -13 -2 11 3.6
 -1 -13 -2 7.5 3.8
 1 -13 2 28.8 7.6
 -1 -13 -2 11.5 7.1
 1 -13 2 12.9 3.8
 1 13 2 12.3 5.2
 1 13 2 16.3 4.6
 -1 13 -2 14.6 5.4
 2 -13 2 92.69 8.1
 -2 -13 -2 88.99 5.3
 -2 -13 -2 128.09 14.6
 -2 -13 -2 105.79 9.3
 2 -13 2 97.39 9.7
 -2 13 -2 93.99 6.4
 -2 13 -2 89.29 8.1
 2 13 2 94.09 9.1
 3 -13 2 83.59 9
 3 -13 2 73.99 21.7
 3 -13 2 69.39 9.5
 -3 -13 -2 95.29 8.4
 -3 -13 -2 93.49 9.1
 -3 -13 -2 81.79 5.4
 -3 13 -2 83.09 6.8
 -3 13 -2 84.09 8.2
 3 13 2 90.99 10.4
 4 -13 2 61.79 8.6
 -4 -13 -2 40.7 5.7
 4 -13 2 41.2 7.6
 -4 -13 -2 42.3 9.7
 4 -13 2 50.59 7.1
 -4 -13 -2 46.8 4.7
 -4 13 -2 48.3 5.7
 -4 13 -2 48.2 7.6
 4 13 2 55.19 8.4
 -5 -13 -2 13.9 5.5
 5 -13 2 3.3 15.4
 5 -13 2 11.7 6.6
 -5 -13 -2 19 3.5
 5 -13 2 17.9 5.1
 5 -13 2 24.9 6.7
 -5 -13 -2 18.5 5.1
 5 13 2 12.3 6.2
 -5 13 -2 17.7 4.8
 -5 13 -2 24.7 4.4
 -6 -13 -2 15.3 3.4
 6 -13 2 7.5 4.1
 -6 -13 -2 18.8 4.4
 6 13 2 18.5 5.1
 -7 -13 -2 24.2 3.5
 -7 -13 -2 22 4.1
 -7 13 -2 20.2 3.8
 -8 -13 -2 3.2 2.1
 -8 13 -2 4.4 2.6
 -7 -14 2 16 3
 7 -14 -2 11 3.5
 -7 14 2 19.3 3.8
 6 -14 -2 15.8 4.9
 -6 -14 2 17.2 3
 -6 14 2 10 3.1
 -5 -14 2 3 3.1
 -5 -14 2 3.5 5.3
 -5 -14 2 7.4 2.5
 5 -14 -2 2.3 4.1
 5 -14 -2 -8.4 9.5
 5 -14 -2 1.5 4.9
 -5 14 2 6.7 3.1
 -5 14 2 8.1 4.6
 -4 -14 2 112.59 6.5
 4 -14 -2 130.29 15.6
 -4 -14 2 102.89 8.8
 -4 -14 2 97.79 9.4
 4 -14 -2 97.59 14.3
 4 -14 -2 95.79 10.5
 4 -14 -2 124.39 11.6
 4 14 -2 122.19 11.1
 -4 14 2 120.89 7.8
 -4 14 2 98.49 10.1
 -3 -14 2 442.06 19.4
 3 -14 -2 483.75 21.4
 3 -14 -2 425.96 21.1
 3 -14 -2 495.95 22.4
 3 -14 -2 483.85 29.9
 3 -14 -2 459.65 19.9
 -3 -14 2 432.06 18.1
 -3 -14 2 460.35 15.6
 -3 14 2 418.76 18.8
 -3 14 2 469.95 16.9
 3 14 -2 492.15 21.5
 2 -14 -2 435.06 32
 2 -14 -2 358.76 17.5
 2 -14 -2 382.46 19.9
 -2 -14 2 375.36 17.2
 -2 -14 2 358.26 13.6
 2 -14 -2 366.86 18.5
 -2 -14 2 353.96 15.7
 2 14 -2 373.06 18.9
 -2 14 2 359.06 16
 -2 14 2 388.86 17.4
 -1 -14 2 42.2 4.2
 -1 -14 2 28.1 5.6
 -1 -14 2 44.7 6
 1 -14 -2 36.3 7.6
 1 -14 -2 58.09 21.1
 1 14 -2 45.9 8.1
 -1 14 2 32 4.5
 -1 14 2 34.6 5.3
 -1 14 2 23 5.3
 0 -14 2 220.08 12.7
 0 -14 2 208.18 12
 0 -14 -2 206.98 12
 0 -14 -2 216.28 11
 0 -14 2 213.28 8.8
 0 -14 2 214.78 16.2
 0 14 2 210.78 10.4
 0 14 2 194.88 9.3
 0 14 2 240.08 18.2
 0 14 2 215.48 12.4
 1 -14 2 137.69 10.4
 1 -14 2 150.38 9.3
 -1 -14 -2 126.19 8.5
 -1 -14 -2 131.39 9.9
 1 14 2 148.59 10.3
 -1 14 -2 127.09 8.4
 -2 -14 -2 586.44 18.7
 -2 -14 -2 614.04 22
 2 -14 2 632.64 22.3
 -2 -14 -2 594.04 28.6
 -2 -14 -2 610.64 23.5
 2 -14 2 577.24 24
 2 14 2 594.34 23.5
 -2 14 -2 612.64 22.1
 -2 14 -2 615.44 20
 2 14 2 627.74 26.6
 -3 -14 -2 0.6 3.6
 -3 -14 -2 1.4 2.1
 3 -14 2 -5 4.1
 3 -14 2 -2.2 3.8
 3 -14 2 3.4 19.8
 -3 -14 -2 4.2 3.5
 3 14 2 1.1 4.4
 -3 14 -2 -3.2 3
 4 -14 2 109.09 10.4
 4 -14 2 101.79 10.8
 4 -14 2 83.19 10.3
 -4 -14 -2 98.29 6.2
 -4 -14 -2 83.69 9.4
 -4 -14 -2 88.19 8.7
 4 -14 2 60.49 14.5
 4 14 2 97.69 10.9
 -4 14 -2 79.79 8.5
 -4 14 -2 83.49 7.1
 -5 -14 -2 3.6 4.7
 5 -14 2 5.2 3.8
 -5 -14 -2 5.3 2.7
 5 -14 2 3.1 5.9
 5 -14 2 -1.5 4.3
 5 14 2 6.4 4.8
 -5 14 -2 7.4 5
 -5 14 -2 2.2 2.7
 -6 -14 -2 6.7 3.2
 -6 -14 -2 1.2 2.2
 6 -14 2 2.5 3.6
 -6 14 -2 2.3 2.8
 6 14 2 -1.9 3.3
 -7 -14 -2 6.1 2.7
 -7 -14 -2 1.7 2.1
 -7 14 -2 -0.9 2.4
 -7 -15 2 5.8 2
 7 -15 -2 9.7 3.4
 -7 15 2 9.5 2.5
 -6 -15 2 -0.7 1.8
 6 -15 -2 -1.8 3.3
 -6 15 2 2.3 2.7
 5 -15 -2 1.2 5.1
 -5 -15 2 1.8 3
 -5 -15 2 0.6 2.6
 5 -15 -2 -8.8 11
 5 -15 -2 -3.4 3.3
 -5 15 2 2.5 3.8
 -5 15 2 1.8 4
 -4 -15 2 0.2 4.4
 4 -15 -2 11.8 11.7
 4 -15 -2 1.3 4.8
 -4 -15 2 2.1 2.1
 4 -15 -2 2 4.7
 -4 -15 2 -2.7 3.9
 -4 15 2 1.9 4.1
 -4 15 2 2.1 2.9
 4 15 -2 -5.1 4.2
 3 -15 -2 32.1 6.9
 3 -15 -2 31.2 8.4
 3 -15 -2 30.9 6.2
 -3 -15 2 31.8 5.6
 3 -15 -2 4.6 14.5
 -3 -15 2 18.5 3.3
 3 -15 -2 16.7 6.1
 -3 -15 2 24.3 6.8
 3 15 -2 15.2 5.6
 -3 15 2 22.2 4.2
 -3 15 2 21 7.4
 -2 -15 2 523.75 21.9
 -2 -15 2 556.34 20.6
 2 -15 -2 496.95 22.9
 2 -15 -2 462.95 37
 2 -15 -2 504.75 24.4
 -2 -15 2 532.65 17.2
 2 -15 -2 494.85 22.2
 2 15 -2 534.25 23.7
 -2 15 2 523.05 21.9
 -2 15 2 511.25 18.3
 1 -15 -2 169.08 29.1
 -1 -15 2 187.68 12.3
 1 -15 -2 183.48 12.9
 -1 -15 2 180.98 10.6
 1 -15 -2 199.28 14.9
 -1 15 2 187.68 10.8
 -1 15 2 188.48 12.3
 1 15 -2 190.88 14
 0 -15 2 69.39 5.6
 0 -15 2 62.59 10.3
 0 -15 -2 65.49 7.8
 0 -15 2 72.99 8.7
 0 -15 2 58.59 7
 0 -15 -2 80.69 7.9
 0 15 -2 63.69 9.5
 0 15 2 74.99 6.4
 0 15 2 73.39 8.7
 0 15 2 64.39 9.8
 1 -15 2 45.2 6.2
 -1 -15 -2 36.7 8.9
 1 -15 2 37.1 6.7
 1 -15 2 35.8 8.9
 -1 -15 -2 26.4 5.2
 -1 -15 -2 36.7 6.4
 1 15 2 36.8 8.3
 -1 15 -2 30.8 5
 1 15 2 32 6
 -1 15 -2 27.5 7.3
 -2 -15 -2 21.5 4.3
 -2 -15 -2 35.5 9.9
 -2 -15 -2 15.6 4.9
 -2 -15 -2 29.2 5.6
 2 -15 2 28.4 5.4
 2 -15 2 34.5 8.3
 2 -15 2 37.6 7.1
 2 15 2 24.4 7.3
 -2 15 -2 41.2 6.4
 3 -15 2 150.68 12
 -3 -15 -2 154.18 11.4
 -3 -15 -2 164.58 10.1
 -3 -15 -2 147.29 7.5
 -3 15 -2 148.79 10.8
 -3 15 -2 147.79 8.6
 -4 -15 -2 2 2.2
 4 -15 2 9.8 5.7
 4 -15 2 4.2 4.1
 4 -15 2 9.5 5.2
 -4 -15 -2 6.8 3.8
 -4 -15 -2 8.3 4.9
 4 -15 2 21.6 20.5
 -4 15 -2 0.7 2.6
 4 15 2 3.1 4.6
 -4 15 -2 -0.6 4
 -5 -15 -2 1.8 2.4
 5 -15 2 -5.6 3.6
 5 -15 2 -3.4 2.8
 -5 -15 -2 -4 6.5
 5 -15 2 -0.2 20.2
 5 -15 2 1.6 8.8
 -5 -15 -2 0.1 2.9
 -5 15 -2 -5.2 5.7
 -5 15 -2 -0.1 2.7
 5 15 2 1.6 4.4
 6 -15 2 22.4 7.4
 -6 -15 -2 26.8 3.7
 6 15 2 24.2 7
 -6 15 -2 22.4 4
 -7 -15 -2 5.1 2.5
 -7 -15 -2 5.5 2.1
 -7 15 -2 3.9 2.5
 7 -16 -2 1 2.7
 -7 -16 2 0.5 2.1
 -7 16 2 -1.8 2
 -6 -16 2 12.7 2.6
 6 -16 -2 8.2 3.7
 -6 16 2 8.7 3
 -5 -16 2 10.6 3.6
 -5 -16 2 9.8 2.6
 5 -16 -2 14.1 5
 -5 16 2 9.5 3.3
 4 -16 -2 19.2 7.8
 4 -16 -2 23.4 6.1
 -4 -16 2 28 3.8
 -4 -16 2 17.8 4.2
 4 -16 -2 16.2 5.3
 4 -16 -2 20.3 13.9
 -4 16 2 22.4 4.4
 4 16 -2 28.7 6.1
 -4 16 2 14.5 7.8
 3 -16 -2 17.9 5.6
 3 -16 -2 32.3 19.7
 -3 -16 2 13.9 5.1
 -3 -16 2 19 3.4
 3 -16 -2 30 10
 -3 16 2 25.3 4.6
 3 16 -2 21.6 8.5
 -3 16 2 19.7 5.1
 -2 -16 2 411.06 14.6
 2 -16 -2 406.46 20
 -2 -16 2 394.76 19.2
 -2 -16 2 416.66 17.6
 2 -16 -2 400.96 21.9
 2 -16 -2 397.66 20.1
 -2 16 2 413.26 22.3
 -2 16 2 407.16 19.1
 -2 16 2 409.66 15.8
 2 16 -2 428.86 20.9
 1 -16 -2 196.98 13.5
 -1 -16 2 194.88 13.5
 1 -16 -2 223.38 28.9
 1 -16 -2 228.08 19.1
 -1 -16 2 218.98 12
 -1 -16 2 224.98 9.5
 1 16 -2 206.18 14.9
 -1 16 2 228.88 13.7
 -1 16 2 223.58 10.5
 -1 16 2 212.18 11.8
 0 -16 2 192.98 18
 0 -16 -2 163.58 16
 0 -16 -2 164.28 10.1
 0 -16 2 160.18 10.5
 0 16 2 169.58 11.9
 0 16 2 181.78 16.4
 0 16 -2 166.98 15.9
 1 -16 2 118.99 11.4
 -1 -16 -2 112.89 10.6
 -1 -16 -2 150.88 16.1
 1 -16 2 156.18 16.2
 -1 -16 -2 135.09 9.2
 1 -16 2 143.39 9.5
 -1 16 -2 107.79 9.3
 1 16 2 116.79 12.5
 1 16 2 113.99 10.9
 -2 -16 -2 4.2 3.7
 -2 -16 -2 -5.5 4
 2 -16 2 -0.1 3.6
 -2 -16 -2 11.3 7.3
 2 -16 2 12.8 6.3
 2 -16 2 2.8 4.7
 -2 16 -2 4.4 4.3
 2 16 2 6.7 5.5
 -3 -16 -2 445.46 15.1
 3 -16 2 412.26 26.6
 3 -16 2 445.26 21.3
 -3 -16 -2 429.36 20.2
 -3 16 -2 439.26 19.1
 4 -16 2 35.3 5.9
 4 -16 2 54.69 9.1
 -4 -16 -2 36.9 5.4
 -4 -16 -2 46.5 5
 4 16 2 43.4 7.6
 -4 16 -2 48.5 5.9
 5 -16 2 6.5 3.3
 5 -16 2 6.4 4.6
 -5 -16 -2 12 3.9
 -5 -16 -2 7 2.7
 5 16 2 8.7 4.6
 -5 16 -2 10.7 3.3
 -6 -16 -2 1.4 2.6
 -6 -16 -2 2.4 2.9
 6 -16 2 6.1 3.2
 -6 16 -2 9.5 4.7
 6 16 2 5.6 3.5
 -7 -16 -2 9.4 2.6
 -7 -16 -2 11.9 2.9
 -7 16 -2 12.2 4.1
 -6 -17 2 4.5 1.9
 6 -17 -2 0 2.6
 -6 17 2 2 2.5
 -5 -17 2 3.6 3.6
 5 -17 -2 6.1 3.8
 -5 -17 2 1.3 1.9
 -5 17 2 2.7 2.7
 -4 -17 2 338.77 15.3
 4 -17 -2 364.36 17.3
 4 -17 -2 378.56 17.7
 4 -17 -2 338.57 27.7
 -4 -17 2 372.66 13.5
 4 17 -2 362.86 17
 -4 17 2 392.76 15
 3 -17 -2 83.69 8.9
 -3 -17 2 88.59 6
 3 -17 -2 99.69 11.4
 3 -17 -2 60.99 20.1
 -3 -17 2 83.79 8.1
 -3 -17 2 82.59 9.6
 3 17 -2 79.39 10.1
 -3 17 2 86.89 7.3
 -3 17 2 71.59 8.3
 2 -17 -2 344.97 18.2
 2 -17 -2 313.37 21.3
 2 -17 -2 290.67 49.3
 -2 -17 2 311.57 17.1
 -2 -17 2 341.77 12.7
 -2 17 2 303.87 16.6
 2 17 -2 321.77 28.2
 -2 17 2 341.67 14
 -2 17 2 311.57 15.6
 -1 -17 2 119.49 6.8
 1 -17 -2 105.59 12.5
 1 -17 -2 123.89 12.6
 -1 -17 2 117.19 12
 -1 -17 2 137.49 9.7
 -1 17 2 126.59 8.1
 -1 17 2 132.99 11.9
 0 -17 2 15.8 7.1
 0 -17 -2 11 4.2
 0 -17 -2 23 7.8
 0 -17 2 16.3 4.9
 0 -17 2 13.4 5.3
 0 17 2 15.1 6.9
 0 17 2 26.2 6.4
 0 17 -2 11.2 5.9
 -1 -17 -2 122.19 9
 1 -17 2 117.09 12.3
 1 -17 2 130.39 10.7
 -1 -17 -2 95.59 12.6
 -1 -17 -2 91.39 10.4
 1 17 2 112.79 11.7
 -1 17 -2 111.69 13.4
 1 17 2 110.19 12.9
 -2 -17 -2 34.4 6.8
 -2 -17 -2 15.7 12.6
 2 -17 2 26 10.6
 2 17 2 21.9 10
 -3 -17 -2 57.09 8.5
 3 -17 2 48.6 7.1
 -3 -17 -2 57.89 7.1
 3 -17 2 58.09 9
 3 17 2 60.29 9.9
 -3 17 -2 71.79 8.6
 4 -17 2 33.3 5.5
 -4 -17 -2 43.5 6.2
 4 -17 2 33.2 29.4
 -4 17 -2 39.4 4.9
 4 17 2 51.99 8.4
 5 -17 2 0 5.1
 5 -17 2 2.2 2.8
 -5 -17 -2 3.5 2.3
 -5 -17 -2 1.9 2.9
 5 17 2 6.4 4.8
 -5 17 -2 -0.6 2.6
 -6 -17 -2 21.3 3
 -6 -17 -2 31.8 4.5
 6 -17 2 18.1 4.2
 -6 17 -2 20.1 3.4
 6 17 2 20.7 4.1
 6 -18 -2 6.4 2.9
 -6 -18 2 7 2.2
 -6 18 2 4 2.4
 -5 -18 2 42.1 4.5
 -5 -18 2 29.6 4.4
 5 -18 -2 30.2 5.2
 -5 18 2 36.4 4.7
 4 -18 -2 4.1 19.6
 -4 -18 2 0.4 2
 4 -18 -2 -3.9 3.1
 4 -18 -2 2.2 3.7
 -4 -18 2 -3.1 2.3
 -4 18 2 -1.7 2.6
 -3 -18 2 4.5 2.6
 -3 -18 2 -4 6.2
 3 -18 -2 4.7 6.5
 3 -18 -2 8 20.8
 3 -18 -2 2.4 3.5
 3 -18 -2 10.9 5.7
 -3 -18 2 8.1 3.6
 3 18 -2 0.8 4.4
 -3 18 2 11.6 3.7
 2 -18 -2 3.1 4.2
 -2 -18 2 6 3.9
 2 -18 -2 35.7 19.3
 -2 -18 2 -0.6 6.3
 2 -18 -2 -6.5 4.7
 2 -18 -2 -1.4 5
 -2 -18 2 1.4 2.3
 -2 18 2 4.4 3
 2 18 -2 5.4 5.2
 -1 -18 2 9.9 4.4
 1 -18 -2 18.7 5.3
 -1 -18 2 11.5 5.8
 1 -18 -2 12.1 6.8
 -1 18 2 15 5.2
 1 18 -2 13 6.1
 0 -18 -2 127.99 8.9
 0 -18 2 139.19 10
 0 -18 2 143.79 13.2
 0 -18 -2 161.58 16.7
 0 -18 2 131.29 15.2
 0 18 2 156.18 13.6
 0 18 -2 121.59 13.2
 0 18 2 180.18 16.5
 -1 -18 -2 179.98 16.7
 -1 -18 -2 230.18 23.3
 1 -18 2 231.08 12.4
 -1 -18 -2 221.18 11.9
 1 -18 2 227.78 19.4
 1 18 2 217.48 18.2
 2 -18 2 26.9 7.8
 -2 -18 -2 20.8 7.9
 -2 -18 -2 28.8 10.6
 2 -18 2 13.8 4.2
 2 -18 2 24 8.2
 -2 -18 -2 11.3 4
 2 18 2 23.8 6.8
 -3 -18 -2 2.3 3.5
 3 -18 2 0.1 4.9
 3 -18 2 4.5 3.9
 3 18 2 -0.7 4.7
 4 -18 2 18.8 6.5
 -4 -18 -2 19.1 4.4
 4 -18 2 21.1 4.9
 4 18 2 27 6.3
 5 -18 2 7.5 3.2
 5 -18 2 6.2 4.3
 -5 -18 -2 14.2 3.7
 5 18 2 5.4 4
 -6 -18 -2 -1.9 2.2
 5 -19 -2 -1.7 2.6
 -5 -19 2 -1.4 1.9
 -5 -19 2 -0.8 1.9
 -5 19 2 -2.3 2.3
 4 -19 -2 7.3 4.2
 4 -19 -2 11.2 4
 -4 -19 2 10.5 3.6
 -4 -19 2 8.1 2.6
 -4 19 2 3.1 2.8
 3 -19 -2 55.39 8.7
 -3 -19 2 56.99 6.9
 -3 -19 2 50.39 4.7
 3 -19 -2 44.3 6.7
 3 19 -2 48.1 7.7
 -3 19 2 40.2 4.9
 2 -19 -2 1.5 40.6
 -2 -19 2 30.3 5.3
 2 -19 -2 33 7.3
 -2 -19 2 37.4 4.2
 2 -19 -2 36 6.2
 2 19 -2 43.4 8.1
 -2 19 2 28.5 4.7
 1 -19 -2 64.29 10.6
 -1 -19 2 84.69 10.5
 1 -19 -2 66.99 8.8
 -1 -19 2 53.29 7.1
 1 19 -2 65.69 9.7
 0 -19 -2 241.88 18.1
 0 -19 2 329.47 20.3
 0 -19 -2 264.07 12.9
 0 -19 2 294.97 14.2
 0 19 2 292.77 18.5
 0 19 -2 295.07 18.3
 1 -19 2 72.29 10.4
 1 -19 2 101.09 9.2
 1 -19 2 73.69 9.6
 -1 -19 -2 74.89 7.2
 -1 -19 -2 91.89 12.8
 1 19 2 99.09 12
 -2 -19 -2 1.7 6.1
 2 -19 2 2 4.4
 2 -19 2 0.1 4.7
 -2 -19 -2 -3.1 2.8
 2 19 2 1.7 5
 3 -19 2 3 3.5
 3 -19 2 6.6 5.7
 -3 -19 -2 3 3.1
 3 19 2 -3.3 4.3
 4 -19 2 14.4 3.8
 -4 -19 -2 20.9 5.6
 4 -19 2 18.9 5.9
 4 19 2 23.6 5.9
 5 -19 2 -1.9 3.1
 -5 -19 -2 0.4 2.5
 5 19 2 -0.5 2.9
 -5 -20 2 1.6 2.2
 5 -20 -2 0.6 3
 -5 -20 2 2.7 2
 -5 20 2 6 3.1
 -4 -20 2 8.2 2.5
 4 -20 -2 2.4 3.2
 4 -20 -2 1 2.5
 -4 -20 2 8.8 3.2
 -4 20 2 3.4 2.7
 -3 -20 2 76.89 8.4
 3 -20 -2 80.79 11.9
 3 -20 -2 107.09 12.2
 2 -20 -2 87.19 10.9
 2 -20 -2 75.69 8
 -2 -20 2 106.99 9.3
 1 -20 -2 5.3 5.9
 -1 -20 2 0.7 3.1
 0 -20 -2 -1.8 5.5
 0 -20 2 -1.7 3
 0 20 2 2.3 4.6
 1 -20 2 23.2 7.1
 -1 -20 -2 24.6 8.3
 -1 -20 -2 25.1 4.8
 1 -20 2 26.7 5.1
 -1 -20 -2 34.7 10.3
 1 20 2 24.2 6.8
 2 -20 2 21 6.4
 -2 -20 -2 27.5 11.1
 -2 -20 -2 31 5.1
 2 -20 2 23.8 5.4
 2 20 2 29.4 7.3
 3 -20 2 7 6.4
 3 -20 2 5.4 3.5
 -3 -20 -2 11.8 4.3
 3 20 2 15.6 7.1
 4 -20 2 47.6 5.6
 -4 -20 -2 47.9 5.1
 4 -20 2 44.6 6.5
 -5 -20 -2 1.7 2.8
 5 20 2 2.6 2.5
 4 -21 -2 23.3 3.9
 -4 -21 2 22.8 3.3
 3 -21 -2 35 5.3
 3 -21 -2 38 5.5
 2 -21 -2 2.2 4.9
 2 -21 -2 5.7 3.3
 -1 -21 2 15.2 6.5
 1 -21 -2 20.5 9.7
 1 -21 -2 21.9 5.4
 0 21 2 47 8.1
 -1 -21 -2 73.09 12.1
 -1 -21 -2 110.29 7.8
 1 -21 2 103.89 7.9
 1 -21 2 99.99 12.4
 1 21 2 75.19 10.1
 2 -21 2 -5.2 4.2
 -2 -21 -2 2.8 3
 -2 -21 -2 2.3 5.2
 2 21 2 -2.2 3.9
 3 -21 2 15 3.7
 3 -21 2 14.8 5
 3 21 2 14.3 4.9
 4 -21 2 20.7 3.5
 4 -21 2 15.4 3.6
 -4 -21 -2 20.3 3.5
 4 21 2 23.4 4.4
 3 -22 -2 0.6 2.4
 -3 -22 2 -1.9 1.7
 3 -22 -2 0.2 3.7
 2 -22 -2 18.6 4.1
 -2 -22 2 12.6 3.1
 2 -22 -2 8.6 4
 -1 -22 2 37.3 5.1
 1 -22 -2 32.9 6.8
 1 -22 -2 24.8 4.6
 0 -22 -2 3.7 3
 0 -22 -2 0.1 4.5
 0 -22 2 4.8 2.9
 0 -22 2 0.3 4.5
 0 22 2 13.3 5
 -1 -22 -2 1.1 4
 -1 -22 -2 -1.7 4.2
 1 -22 2 1 4.7
 1 22 2 0 3.6
 -2 -22 -2 31.5 4.3
 2 -22 2 28.9 4.5
 2 -22 2 17.3 4.9
 -2 -22 -2 28.1 6.3
 2 22 2 22.6 5.2
 3 -22 2 15.2 3.4
 3 22 2 12.6 3.6
 2 -23 -2 8 2.9
 2 -23 -2 7.7 4.1
 1 -23 -2 11.7 4.1
 -1 -23 2 10 3.1
 1 -23 -2 7.1 2.9
 0 -23 2 95.89 10.7
 0 -23 -2 79.09 8.4
 0 -23 2 88.69 8.9
 0 23 2 99.39 10.5
 -1 -23 -2 22.3 3.6
 1 -23 2 11.6 2.9
 -1 -23 -2 23.6 6.5
 1 23 2 12.2 4.4
 2 -23 2 19.9 3.3
 -2 -23 -2 31.1 3.6
 -2 -23 -2 26.3 3.5
 2 -23 2 22.3 5.2
 -2 -23 -2 17.7 5.1
 2 23 2 29.5 6.7
 9 0 -3 21.2 4.7
 8 0 -3 -4.2 2.9
 7 0 -3 40.5 9.2
 7 0 -3 23.5 6.1
 6 0 -3 0.8 3.7
 6 0 -3 2.2 4.1
 6 0 -3 -4.4 3.4
 5 0 -3 435.16 18.1
 5 0 -3 443.76 20.4
 4 0 -3 3.5 2.7
 4 0 -3 0.6 3.8
 4 0 -3 -1 2.9
 3 0 -3 9.4 2.7
 -2 0 3 0.9 1
 2 0 -3 -1.4 1.5
 1 0 -3 35.9 5.1
 -1 0 3 31.5 2.7
 1 0 -3 35.7 2.4
 1 0 -3 35.8 5
 1 0 -3 29.8 2.1
 0 0 -3 0 1.4
 0 0 -3 -1.2 5
 0 0 3 -0.2 1.7
 1 0 3 310.97 11.1
 -1 0 -3 327.77 10.3
 -1 0 -3 340.17 18.8
 -2 0 -3 16.9 12.2
 2 0 3 -3.8 2
 -2 0 -3 -2.6 1.3
 2 0 3 -2.5 1.1
 -2 0 -3 -0.3 1.5
 3 0 3 247.98 10.4
 3 0 3 241.08 9.4
 -3 0 -3 254.37 8.8
 -3 0 -3 240.88 8.9
 -4 0 -3 0.1 1.7
 4 0 3 -2.3 3.8
 4 0 3 1.3 2
 4 0 3 0.6 2
 -5 0 -3 290.87 11.1
 5 0 3 287.37 11.6
 5 0 3 270.07 13.1
 5 0 3 314.27 15.4
 -6 0 -3 -0.1 2
 6 0 3 2.2 3.9
 6 0 3 -1.9 2.3
 6 0 3 3.5 5
 7 0 3 1.1 3.7
 -7 0 -3 2.2 2.6
 -7 0 -3 5.1 4.1
 8 0 3 -1.7 2.3
 -8 0 -3 -2.5 2.2
 -9 0 -3 0.6 2.1
 9 1 -3 30.5 5.7
 8 -1 -3 -1.2 7.8
 8 -1 -3 1.8 3.5
 8 1 -3 1.5 3.6
 7 -1 -3 34.1 7.6
 7 -1 -3 28.5 7.4
 7 -1 -3 35.1 9.6
 7 1 -3 38.1 8.6
 7 1 -3 26.8 6.6
 6 -1 -3 22.7 5.4
 6 -1 -3 24.6 5.9
 6 1 -3 26.2 7
 6 1 -3 25.4 5.9
 6 1 -3 27.4 5.9
 5 -1 -3 7.9 4.4
 5 -1 -3 5.8 3.6
 5 1 -3 14 4.2
 5 1 -3 5.1 4.3
 4 -1 -3 22.4 4.2
 4 -1 -3 20 4.2
 4 -1 -3 29 6.3
 4 1 -3 20.2 5.2
 4 1 -3 26.5 4.8
 4 1 -3 23.9 4.1
 3 -1 -3 936.41 27.7
 3 1 -3 927.81 27.7
 -2 -1 3 777.62 20.9
 2 -1 -3 791.32 22.5
 2 -1 -3 776.62 21.7
 2 1 -3 793.62 21.6
 2 1 -3 787.62 22.5
 -2 1 3 762.92 20.8
 -1 -1 3 10.2 1.9
 1 -1 -3 9.1 1.5
 1 -1 -3 8.5 1.5
 1 -1 -3 6.1 4.1
 1 -1 -3 5 3.9
 1 1 -3 16 4.8
 1 1 -3 9.3 1.6
 1 1 -3 15.4 4.2
 -1 1 3 7.2 1.7
 0 -1 -3 286.77 14.9
 0 1 3 302.17 10
 1 -1 3 620.14 19
 -1 -1 -3 635.44 26.1
 -1 -1 -3 644.24 18
 1 1 3 623.64 18.9
 -1 1 -3 634.94 18
 -2 -1 -3 1527.05 41.2
 2 -1 3 1572.44 41.3
 -2 -1 -3 1623.54 41.5
 -2 -1 -3 1564.14 53.49
 2 -1 3 1551.34 43.1
 2 1 3 1556.64 43
 -2 1 -3 1596.84 41.7
 2 1 3 1568.14 41.3
 -2 1 -3 1640.34 53.69
 -3 -1 -3 77.39 4.4
 -3 -1 -3 84.89 4.5
 3 -1 3 82.29 6
 3 -1 3 76.89 5
 -3 1 -3 76.29 4.5
 3 1 3 76.69 5.9
 3 1 3 72.19 5
 -3 1 -3 77.69 4.4
 -4 -1 -3 145.89 7.3
 4 -1 3 138.59 7.7
 4 -1 3 139.89 7.7
 4 -1 3 136.89 13.6
 4 1 3 132.89 7.6
 -4 1 -3 139.39 6.7
 4 1 3 150.58 14.3
 4 1 3 138.19 7.8
 -5 -1 -3 124.59 6.7
 5 -1 3 114.19 8.3
 5 -1 3 126.49 7.1
 5 -1 3 142.79 10.5
 5 1 3 139.59 11.8
 5 1 3 132.69 7.2
 5 1 3 112.29 8.3
 -5 1 -3 131.79 6.8
 6 -1 3 10.6 4.9
 -6 -1 -3 6.1 2.6
 6 -1 3 11.6 4.6
 6 -1 3 8.9 3.1
 -6 1 -3 9.3 2.9
 6 1 3 14.1 3.5
 6 1 3 8.4 4.7
 -7 -1 -3 5.3 2.9
 -7 -1 -3 -0.1 3.8
 -7 1 -3 1.9 2.6
 -8 -1 -3 56.89 5.5
 8 -1 3 61.29 5.5
 8 1 3 72.99 6.4
 -9 -1 -3 15.9 3
 -9 1 -3 17 3
 9 -2 -3 -2 3.3
 8 -2 -3 3.8 3.6
 8 2 -3 -1.1 4.6
 7 -2 -3 18.9 8
 7 2 -3 33.4 7.5
 6 -2 -3 124.19 13.1
 6 -2 -3 140.49 10.8
 6 -2 -3 132.59 9.9
 6 2 -3 134.29 10.6
 6 2 -3 142.49 10.3
 6 2 -3 142.79 12.1
 5 -2 -3 184.68 10.9
 5 -2 -3 175.88 12.1
 5 -2 -3 201.18 13.2
 5 2 -3 199.48 13
 5 2 -3 182.38 11.4
 5 2 -3 199.98 11.3
 4 -2 -3 16.7 3.8
 4 -2 -3 19.6 5.1
 4 -2 -3 23.7 4.6
 4 2 -3 29.6 6
 4 2 -3 25.2 4.4
 4 2 -3 19.1 4.3
 -3 -2 3 85.39 3.4
 3 -2 -3 86.59 6
 3 2 -3 92.99 6.1
 -3 2 3 85.09 3.4
 -2 -2 3 2034.7 52.09
 2 -2 -3 2066.09 52.49
 2 -2 -3 2060.79 53.59
 2 -2 -3 2057.79 53.69
 -2 2 3 1968.9 51.99
 2 2 -3 1993.8 53.69
 2 2 -3 2075.69 53.89
 2 2 -3 2012.5 53.59
 1 -2 -3 1006.5 27.5
 1 -2 -3 1026.3 31.4
 1 -2 -3 983 26.3
 -1 -2 3 997.2 27
 -1 2 3 992.1 27
 1 2 -3 1015.9 26.8
 1 2 -3 967.8 30.1
 0 -2 -3 127.09 11.3
 0 -2 -3 137.19 5.6
 0 -2 -3 134.29 4.1
 0 -2 3 133.69 6
 0 2 -3 133.09 5.4
 0 2 3 137.89 6
 1 -2 3 -3.3 5.6
 1 -2 3 2.4 1.1
 1 -2 3 1.2 2
 -1 2 -3 2.8 1.7
 1 2 3 4.1 2.4
 -2 -2 -3 2929.11 74.39
 2 -2 3 2939.21 74.69
 -2 2 -3 2880.01 74.49
 3 -2 3 496.75 17
 -3 -2 -3 510.95 14.9
 -3 -2 -3 491.85 15
 3 -2 3 486.15 16.1
 3 2 3 488.45 16.8
 -3 2 -3 474.45 15
 -3 2 -3 506.75 15.7
 3 2 3 491.05 16.1
 4 -2 3 3.1 2.3
 -4 -2 -3 9.1 2.5
 -4 2 -3 6 2.3
 -4 2 -3 6.7 2.4
 4 2 3 8.8 2.8
 5 -2 3 -3.5 2.5
 -5 -2 -3 1.5 2.1
 5 -2 3 1.1 2.3
 5 -2 3 4.2 4.5
 5 2 3 0.2 2.7
 -5 2 -3 -2.4 1.8
 5 2 3 2.4 3.9
 5 2 3 -0.4 2.2
 -6 -2 -3 6.4 4
 6 -2 3 -2.7 3.5
 -6 -2 -3 7 2.7
 6 -2 3 8 3.2
 6 -2 3 1.2 4.1
 6 2 3 3.7 4.4
 -6 2 -3 4.5 2.5
 6 2 3 5.5 2.9
 -7 -2 -3 0.8 3.8
 7 -2 3 2.5 5.3
 7 -2 3 1.1 3.8
 -7 -2 -3 4.8 2.8
 7 2 3 -0.8 3
 -7 2 -3 2.3 2.5
 7 2 3 0.3 6.3
 -8 -2 -3 -4.1 2.1
 8 -2 3 4.5 2.6
 8 2 3 1.9 2.4
 -8 2 -3 -0.5 2.6
 -9 -2 -3 15.6 3.1
 -9 2 -3 15.3 3
 9 -3 -3 9.5 3.4
 8 -3 -3 26.7 5.8
 8 3 -3 22.2 6.8
 7 -3 -3 2 6.2
 7 -3 -3 5 4.9
 7 -3 -3 -5.4 4.8
 7 3 -3 -5.3 3.7
 6 -3 -3 81.19 11
 6 -3 -3 85.39 9.2
 6 -3 -3 56.59 7.7
 6 3 -3 65.69 8.2
 6 3 -3 57.59 10
 6 3 -3 68.49 8.7
 5 -3 -3 16.8 5.6
 5 -3 -3 23.3 5
 5 -3 -3 21.2 4.8
 5 3 -3 19.8 4.7
 5 3 -3 13.5 5.3
 5 3 -3 19.8 4.8
 4 -3 -3 984.6 30.7
 4 3 -3 944.31 32.7
 4 3 -3 968.2 30.7
 -3 -3 3 271.67 8.7
 3 -3 -3 288.67 11.4
 -3 3 3 281.37 8.8
 3 3 -3 284.87 11.6
 2 -3 -3 679.93 21.6
 -2 -3 3 692.53 19.2
 2 -3 -3 685.33 20.5
 -2 3 3 694.73 19.4
 1 -3 -3 282.97 9.3
 1 -3 -3 299.47 14.9
 -1 -3 3 298.57 9.8
 1 -3 -3 284.47 9.1
 1 3 -3 295.77 17.6
 1 3 -3 291.17 9.3
 -1 3 3 288.37 9.7
 0 -3 -3 660.63 25.4
 0 -3 3 629.24 18.9
 0 -3 -3 660.63 18.6
 0 3 -3 647.44 18.3
 0 3 3 630.84 19
 1 -3 3 113.99 9.1
 1 -3 3 114.59 6.1
 1 -3 3 111.79 5
 -1 -3 -3 122.49 5.8
 -1 3 -3 118.89 5.4
 1 3 3 121.39 6.2
 -2 -3 -3 321.27 10.5
 2 -3 3 328.17 16.3
 -2 -3 -3 327.17 24.7
 2 -3 3 348.37 12.6
 2 -3 3 331.17 11.1
 -2 3 -3 337.87 10.7
 2 3 3 348.67 12.5
 3 -3 3 1049.2 30.5
 3 -3 3 1057.49 32.7
 -3 -3 -3 1044.2 29.1
 -3 3 -3 1088.99 30.2
 -3 3 -3 1068.09 29.3
 3 3 3 1050.59 32.5
 4 -3 3 260.67 11.7
 -4 -3 -3 267.77 9.9
 4 -3 3 292.57 14.4
 4 3 3 262.67 10.4
 4 3 3 262.57 11.7
 -4 3 -3 265.97 10.6
 4 3 3 267.77 14.1
 -4 3 -3 265.17 10
 -5 -3 -3 50.89 6.2
 -5 -3 -3 40.1 4.2
 5 -3 3 38.5 6.8
 5 -3 3 43 5.5
 -5 3 -3 45.2 4.6
 5 3 3 49.1 7.4
 5 3 3 50.29 5.1
 -5 3 -3 40.1 4.8
 -6 -3 -3 2.2 3.6
 6 -3 3 4.3 2.6
 6 -3 3 1.3 4.4
 -6 -3 -3 6 2.7
 6 -3 3 -2.4 3.8
 -6 3 -3 0.6 2.2
 6 3 3 4.8 4.4
 6 3 3 6.3 2.9
 7 -3 3 13.8 3.6
 -7 -3 -3 8.8 3.1
 7 -3 3 4.3 4.3
 -7 -3 -3 3.8 4.1
 7 3 3 10.8 5
 7 3 3 7.4 3.2
 -7 3 -3 4.5 2.7
 8 -3 3 7.8 2.7
 -8 -3 -3 5.9 2.8
 8 3 3 7.5 3.1
 -8 3 -3 9.7 3.3
 -9 -3 -3 7 2.4
 -9 3 -3 11.3 2.7
 9 -4 -3 -0.2 2.7
 8 4 -3 20.6 6.4
 6 -4 -3 96.19 9.7
 6 -4 -3 74.69 8.9
 6 -4 -3 84.49 10.8
 6 4 -3 53.19 11.1
 6 4 -3 64.99 8.1
 5 -4 -3 -0.1 3.8
 5 -4 -3 0 3
 5 -4 -3 3 3.2
 5 4 -3 0.3 3
 -5 4 3 2.4 2.7
 5 4 -3 -1.6 3.1
 5 4 -3 2.6 3.4
 4 -4 -3 1236.48 37.9
 4 -4 -3 1273.27 40.8
 4 -4 -3 1279.17 37.9
 4 4 -3 1240.88 38
 4 4 -3 1204.98 47.6
 3 -4 -3 95.99 6.2
 -3 -4 3 97.59 4.6
 -3 4 3 99.29 4.7
 2 -4 -3 2838.12 71.99
 2 -4 -3 2788.72 73.89
 2 4 -3 2665.03 75.09
 -2 4 3 2711.83 70.79
 1 -4 -3 1.2 5.3
 1 -4 -3 1.3 1.6
 -1 -4 3 3.5 1.8
 1 -4 -3 4.2 1.6
 -1 4 3 2.8 2
 1 4 -3 3.7 1.6
 0 -4 -3 72.19 10.1
 0 -4 -3 62.49 4.3
 0 -4 3 59.69 4.3
 0 4 3 69.89 4.5
 0 4 -3 67.09 4
 -1 -4 -3 260.67 9.7
 1 -4 3 271.57 10.2
 1 -4 3 256.57 15.3
 -1 -4 -3 284.47 19.6
 -1 4 -3 255.17 9.2
 1 4 3 253.97 10.1
 -2 -4 -3 1122.29 31.5
 2 -4 3 1084.09 30.6
 2 -4 3 1095.69 35.9
 2 -4 3 1126.29 32.2
 -2 -4 -3 1050.49 44.6
 2 4 3 1132.09 32.1
 -2 4 -3 1101.89 30.8
 -3 -4 -3 47.8 3.9
 3 -4 3 51.39 5.7
 3 -4 3 48.5 9
 3 -4 3 50.69 4.9
 -3 -4 -3 59.99 5.5
 -3 4 -3 47.8 4.5
 3 4 3 53.79 5.4
 -3 4 -3 57.89 4.4
 -4 -4 -3 677.13 22.5
 4 -4 3 677.03 22.5
 4 -4 3 653.03 25
 -4 -4 -3 681.23 20.2
 4 -4 3 650.63 20.7
 -4 4 -3 701.13 21.6
 -4 4 -3 683.23 20.5
 4 4 3 666.93 20.9
 4 4 3 635.04 24.9
 5 -4 3 287.47 15.7
 -5 -4 -3 279.67 13.2
 5 -4 3 300.07 11.6
 -5 -4 -3 292.27 11.1
 -5 4 -3 281.27 11.3
 5 4 3 277.27 11.8
 5 4 3 275.27 15.3
 -6 -4 -3 14.4 4.6
 6 -4 3 14.9 3.6
 6 -4 3 21.1 5.8
 6 -4 3 14.2 6
 -6 -4 -3 15.7 3.5
 6 4 3 17.2 3.7
 -6 4 -3 22.1 3.9
 6 4 3 17.7 5.5
 -7 -4 -3 22 4.1
 7 -4 3 31.3 4.8
 -7 -4 -3 23.3 5.5
 7 -4 3 27.4 5.7
 -7 4 -3 37.3 4.8
 7 4 3 27.1 4.4
 7 4 3 33 6.2
 8 -4 3 50.79 4.9
 -8 -4 -3 68.79 6
 8 4 3 51.49 5.1
 -8 4 -3 69.79 6.1
 -9 -4 -3 -0.3 1.9
 -9 4 -3 -1.8 1.9
 9 -5 -3 1.7 2.7
 7 -5 -3 3.6 3.8
 7 -5 -3 -1.5 4
 7 -5 -3 -5.9 3.5
 7 5 -3 -3.2 4.7
 6 -5 -3 113.69 11
 6 -5 -3 139.29 10.5
 6 5 -3 141.09 10.7
 6 5 -3 127.69 17.1
 5 -5 -3 28.7 7.9
 5 -5 -3 15.9 7.6
 5 -5 -3 17.4 4.6
 -5 5 3 26.9 5.1
 5 5 -3 22.1 8.2
 4 -5 -3 209.68 11.1
 4 -5 -3 221.68 11.3
 4 -5 -3 231.58 13.4
 4 5 -3 202.28 11.1
 -3 -5 3 48.7 3.6
 3 -5 -3 58.89 5.3
 3 -5 -3 48.5 5.1
 3 5 -3 53.49 8.7
 -3 5 3 50.39 3.8
 2 -5 -3 76.39 8.2
 -2 -5 3 79.79 5
 2 -5 -3 74.59 5.2
 -1 -5 3 171.28 7.3
 1 -5 -3 178.88 13
 1 -5 -3 171.78 7.2
 1 5 -3 163.78 6.4
 -1 5 3 173.58 7.6
 0 -5 -3 97.19 5.2
 0 -5 3 81.49 3.9
 0 -5 3 81.79 5.4
 0 5 3 81.29 4.3
 0 5 3 95.19 5.5
 0 5 -3 98.19 4.8
 1 -5 3 104.89 6.7
 -1 -5 -3 89.69 5.4
 1 -5 3 81.09 9.2
 1 -5 3 88.09 4.2
 1 5 3 86.89 4.7
 1 5 3 93.89 6.5
 2 -5 3 163.68 8.3
 -2 -5 -3 166.98 6.5
 2 -5 3 158.98 12.6
 -2 -5 -3 162.08 8
 2 -5 3 165.88 7.6
 2 -5 3 159.88 6.4
 -2 5 -3 166.98 7.4
 -2 5 -3 163.78 6.7
 2 5 3 160.58 8.2
 2 5 3 154.18 6.7
 3 -5 3 555.84 26
 3 -5 3 564.94 19.5
 3 -5 3 551.54 18.5
 -3 -5 -3 562.54 18.8
 -3 -5 -3 554.04 16.8
 3 -5 3 524.35 27.4
 3 5 3 565.44 19.3
 -3 5 -3 545.75 17
 3 5 3 567.74 30
 -4 -5 -3 643.24 22.2
 4 -5 3 637.04 22.4
 4 -5 3 635.64 20.5
 4 -5 3 661.23 25.2
 -4 -5 -3 675.63 20.1
 4 5 3 656.93 25.3
 -4 5 -3 680.33 21.6
 -4 5 -3 663.93 20.3
 4 5 3 669.13 20.7
 5 -5 3 29 4.2
 -5 -5 -3 15.2 3.1
 5 -5 3 18.3 4.6
 -5 -5 -3 23.3 4.6
 -5 5 -3 24.8 3.7
 -5 5 -3 23.5 4.4
 -6 -5 -3 105.69 6.8
 6 -5 3 98.79 10.4
 -6 -5 -3 114.39 9.7
 6 -5 3 112.89 7.3
 -6 5 -3 118.59 7.4
 6 5 3 125.19 7.8
 6 5 3 116.99 11.3
 7 -5 3 23 3.9
 -7 -5 -3 23.9 5.8
 7 -5 3 33 5.7
 -7 -5 -3 27 4.2
 7 5 3 32.5 4.8
 7 5 3 24 5.6
 -7 5 -3 33 4.8
 8 -5 3 24.7 4.5
 -8 -5 -3 24.4 3.8
 -8 5 -3 36.6 4.7
 -9 -5 -3 3.8 2.1
 -9 5 -3 2 2.2
 9 -6 -3 3.7 2.8
 8 -6 -3 21 7.6
 8 -6 -3 37.2 6.3
 7 -6 -3 82.39 10.4
 7 -6 -3 51.99 7.7
 7 -6 -3 59.99 10
 7 6 -3 68.09 9.2
 6 -6 -3 -1.1 4.1
 6 -6 -3 0.5 3.8
 6 -6 -3 0.5 3.3
 6 6 -3 2.4 5
 5 -6 -3 305.27 15.5
 5 -6 -3 319.77 17.5
 5 -6 -3 329.87 15.5
 -5 6 3 323.07 14
 5 6 -3 294.97 15.2
 4 -6 -3 278.27 14.7
 4 -6 -3 279.47 12.9
 4 -6 -3 242.48 12.4
 4 6 -3 250.77 12.7
 4 6 -3 236.58 14.5
 3 -6 -3 280.17 11.8
 3 -6 -3 246.78 11.8
 3 -6 -3 274.67 14
 -3 -6 3 277.97 10
 3 -6 -3 264.97 12.2
 3 6 -3 269.07 12.5
 -3 6 3 260.87 10
 2 -6 -3 314.97 17.3
 2 -6 -3 320.97 12.1
 -2 -6 3 306.87 9.6
 -2 -6 3 321.67 11.2
 -2 6 3 295.87 10
 -2 6 3 319.77 11.3
 1 -6 -3 43.3 3.8
 -1 -6 3 48.3 4.3
 -1 -6 3 37.7 2.9
 1 -6 -3 26.7 7.8
 -1 6 3 41.8 3.3
 1 6 -3 40.7 3.3
 -1 6 3 38.8 4.3
 0 -6 3 1036.2 30.2
 0 -6 -3 1077.69 39.5
 0 -6 -3 1100.69 30.6
 0 -6 3 1106.49 31.1
 0 6 -3 1091.59 29.9
 0 6 3 1099.49 31.3
 1 -6 3 1856.41 50.19
 -1 -6 -3 1776.22 60.79
 -1 6 -3 1804.02 48.7
 1 6 3 1852.01 50.09
 -2 -6 -3 25.7 2.9
 2 -6 3 14.2 2.9
 -2 -6 -3 23.2 3.7
 2 -6 3 17.3 3.8
 2 -6 3 28.5 9.4
 2 -6 3 21 2.7
 2 6 3 14 3.4
 -2 6 -3 24.4 3.5
 2 6 3 17.4 2.9
 -2 6 -3 21.9 2.8
 -3 -6 -3 27.7 3.2
 3 -6 3 32.8 4
 3 -6 3 19.7 7.3
 -3 -6 -3 25.5 4.2
 3 -6 3 32.7 6.2
 3 -6 3 29.2 4.5
 3 -6 3 31.4 4.1
 -3 6 -3 24.3 3.8
 -3 6 -3 35.1 3.8
 3 6 3 32 4.9
 3 6 3 33 6.5
 -4 -6 -3 718.03 21.4
 4 -6 3 731.23 27.1
 4 -6 3 705.23 24.2
 4 -6 3 691.93 21.8
 4 6 3 711.23 26.9
 -4 6 -3 699.83 23.1
 4 6 3 693.43 22
 -4 6 -3 723.33 21.8
 5 -6 3 203.88 13.5
 -5 -6 -3 229.48 12.1
 5 -6 3 216.88 12.4
 5 -6 3 235.18 12.9
 -5 -6 -3 219.58 9.6
 -5 6 -3 228.28 11.3
 5 6 3 219.88 10.1
 5 6 3 243.78 14.3
 -5 6 -3 219.38 9.9
 -6 -6 -3 1.4 2.6
 6 -6 3 0.6 2.3
 6 -6 3 -0.9 4
 -6 6 -3 -1.8 2.2
 6 6 3 4.5 2.7
 6 6 3 0 4.5
 7 -6 3 17.1 3.7
 -7 -6 -3 20.2 3.7
 7 -6 3 14.8 4.6
 7 6 3 18.2 4
 -7 6 -3 22.5 4.2
 7 6 3 14.7 4.8
 -8 -6 -3 -3.1 2.1
 -8 6 -3 -0.3 2.3
 -9 -6 -3 1 1.9
 -9 6 -3 -1.4 1.9
 9 -7 -3 2.1 2.4
 8 -7 -3 3.4 4
 7 -7 -3 28 5.7
 7 -7 -3 21.5 7.4
 7 -7 -3 25.3 6.8
 6 -7 -3 35.8 8.8
 6 -7 -3 29.2 6.3
 6 -7 -3 20.3 6.2
 5 -7 -3 13 5.4
 5 -7 -3 15.9 4.7
 5 -7 -3 13.9 4.6
 5 7 -3 15.4 6.2
 -5 7 3 27.4 5
 4 -7 -3 193.68 12.7
 -4 -7 3 204.08 8.8
 4 -7 -3 203.78 11.4
 4 -7 -3 216.38 11.3
 -4 7 3 206.98 8.8
 -4 7 3 219.68 10.7
 4 7 -3 189.58 12.2
 3 -7 -3 666.53 23.3
 -3 -7 3 679.83 20.4
 3 -7 -3 664.93 22.6
 -3 -7 3 648.54 19.7
 3 -7 -3 623.24 29.5
 3 -7 -3 641.64 22.2
 -3 7 3 639.94 20
 -3 7 3 643.14 20.3
 -2 -7 3 161.28 6.3
 2 -7 -3 180.18 8.7
 2 -7 -3 184.48 13.5
 -2 -7 3 186.88 8.1
 -2 7 3 169.18 6.9
 -2 7 3 175.88 8.2
 1 -7 -3 87.59 5.2
 -1 -7 3 86.49 4.2
 -1 -7 3 98.59 5.9
 1 -7 -3 79.29 10.6
 1 7 -3 96.59 4.8
 -1 7 3 86.29 4.8
 -1 7 3 85.99 6
 0 -7 -3 200.08 17.6
 0 -7 3 186.28 6.9
 0 -7 -3 185.28 8.5
 0 -7 3 187.78 8.8
 0 7 3 195.68 7.6
 0 7 3 207.38 9.2
 0 7 -3 190.88 7.7
 -1 -7 -3 16.7 2.4
 1 -7 3 18.4 3.6
 1 -7 3 14.4 2.2
 -1 -7 -3 2.1 12.5
 -1 -7 -3 15.9 3.3
 1 7 3 16.3 3.5
 1 7 3 16.7 2.8
 -1 7 -3 18 2.6
 -1 7 -3 15.7 2.9
 2 -7 3 3.9 8.5
 2 -7 3 4.8 2.4
 -2 -7 -3 10.8 2.3
 2 -7 3 8 2.7
 2 -7 3 12 3.4
 -2 -7 -3 8.9 3.1
 2 7 3 3.9 3.2
 -2 7 -3 7.6 2.2
 -2 7 -3 9.2 2.7
 3 -7 3 5.3 8.1
 3 -7 3 17.8 3.7
 3 -7 3 14.6 3.1
 3 -7 3 13.5 5.2
 3 -7 3 16.1 3.5
 -3 -7 -3 19.5 2.8
 -3 -7 -3 13.8 3.7
 3 7 3 8.6 4
 -3 7 -3 12.7 2.7
 3 7 3 11 3.8
 3 7 3 11 3
 -3 7 -3 11.3 3
 3 7 3 21.4 6.3
 4 -7 3 169.38 9.9
 4 -7 3 156.88 11.8
 -4 -7 -3 170.78 7.7
 -4 -7 -3 172.88 10.1
 4 -7 3 163.88 15.1
 4 -7 3 166.88 8.2
 4 7 3 163.98 8
 -4 7 -3 167.08 8
 4 7 3 169.08 11.8
 5 -7 3 17.3 3.6
 5 -7 3 6.7 5.1
 -5 -7 -3 14 3.4
 -5 -7 -3 19.1 4.7
 5 -7 3 16.1 4.7
 -5 7 -3 23.7 4.2
 5 7 3 12.5 5.2
 5 7 3 20.7 3.8
 -5 7 -3 17.3 4.2
 -6 -7 -3 1.1 3.9
 6 -7 3 4.9 2.7
 6 -7 3 7.8 4.8
 -6 -7 -3 1 2.5
 -6 7 -3 -0.2 2.3
 6 7 3 -2.8 4
 6 7 3 3.4 2.8
 -7 -7 -3 82.89 8.5
 7 -7 3 68.19 7.6
 7 -7 3 81.89 6.6
 -7 -7 -3 57.29 7.7
 7 7 3 72.79 7.9
 -7 7 -3 81.69 9.5
 -8 -7 -3 39.9 4.3
 -8 7 -3 56.59 5.5
 -9 -7 -3 63.19 5.6
 -9 7 -3 58.89 5.7
 9 -8 -3 12.8 3.3
 8 -8 -3 30.8 6.6
 7 -8 -3 52.69 8.6
 7 -8 -3 58.09 9.5
 7 -8 -3 38.3 6.6
 6 -8 -3 96.49 10
 6 -8 -3 132.49 12.8
 5 -8 -3 7.6 4.4
 5 -8 -3 1 4.6
 5 -8 -3 3.7 3.9
 -5 8 3 3 3.6
 4 -8 -3 25 6.2
 4 -8 -3 19 4.7
 4 -8 -3 21.9 5
 4 -8 -3 14.7 4.6
 -4 -8 3 18.4 2.6
 -4 -8 3 23.5 3.7
 -4 8 3 21.6 3.5
 -4 8 3 17.5 3
 -4 8 3 23 4.7
 3 -8 -3 63.79 8.3
 3 -8 -3 54.49 9.3
 3 -8 -3 68.49 6.8
 -3 -8 3 55.69 3.7
 3 -8 -3 69.79 8.7
 -3 -8 3 67.59 5.2
 -3 8 3 64.99 4.9
 -3 8 3 55.19 5.2
 3 8 -3 76.59 7.6
 2 -8 -3 34.9 7
 2 -8 -3 32.7 8.3
 -2 -8 3 31.8 4
 -2 -8 3 28.6 2.8
 2 -8 -3 27.5 4.2
 -2 8 3 29.2 3.3
 -2 8 3 31.8 4.2
 1 -8 -3 1173.78 33.8
 1 -8 -3 1202.58 42.7
 -1 -8 3 1192.98 34.4
 -1 -8 3 1185.08 31.9
 -1 8 3 1174.98 34.5
 -1 8 3 1208.08 32.8
 1 8 -3 1204.18 32.6
 0 -8 3 546.75 18.4
 0 -8 3 539.35 15.8
 0 8 -3 539.35 16.8
 0 8 3 513.45 16.4
 0 8 3 527.75 18.3
 -1 -8 -3 64.59 5.8
 1 -8 3 53.69 3.6
 1 -8 3 60.29 6
 -1 -8 -3 68.79 17.6
 -1 8 -3 57.49 4.9
 1 8 3 61.19 6.1
 1 8 3 60.89 4.7
 2 -8 3 528.55 18.9
 -2 -8 -3 567.04 16.5
 2 -8 3 542.55 19.5
 -2 -8 -3 561.54 19.1
 2 -8 3 532.75 22.4
 2 -8 3 524.25 17.3
 2 -8 3 531.55 26.1
 2 -8 3 562.74 19.1
 2 8 3 561.14 19.7
 -2 8 -3 556.44 17
 2 8 3 534.25 19.2
 -2 8 -3 572.04 18.4
 3 -8 3 345.17 14.6
 3 -8 3 365.96 21.9
 -3 -8 -3 389.46 15.1
 3 -8 3 361.76 15.3
 3 -8 3 366.86 18
 3 -8 3 361.96 13
 -3 -8 -3 370.76 12.4
 3 8 3 354.26 17.7
 3 8 3 362.46 15.1
 -3 8 -3 363.96 14.2
 -3 8 -3 357.16 12.8
 -4 -8 -3 4.6 2.3
 4 -8 3 4 4.2
 -4 -8 -3 -1.5 3
 4 -8 3 1.4 2.1
 4 -8 3 22.4 11.4
 4 8 3 2.9 4.5
 4 8 3 2.9 2.4
 -4 8 -3 2.5 2.2
 -4 8 -3 5.3 3
 5 -8 3 6 4.6
 -5 -8 -3 6.9 2.8
 5 -8 3 8 2.9
 5 -8 3 7.4 4.2
 -5 -8 -3 4.3 3.7
 5 8 3 10.5 3.2
 -5 8 -3 5.3 2.7
 -5 8 -3 11 4.1
 5 8 3 5.1 5
 6 -8 3 54.69 8.5
 6 -8 3 37.2 4.6
 -6 -8 -3 42.9 5
 -6 -8 -3 28.5 5.8
 -6 8 -3 29.6 5.2
 6 8 3 42 7.4
 6 8 3 39.6 5
 -6 8 -3 36.1 4.9
 7 -8 3 169.08 10.9
 -7 -8 -3 200.68 9.3
 -7 8 -3 194.58 9.8
 7 8 3 176.58 11
 -8 -8 -3 2.5 2.3
 -8 8 -3 1.7 2.3
 8 -9 -3 59.69 8.2
 7 -9 -3 44.3 8.2
 7 -9 -3 31.8 6.1
 6 -9 -3 374.66 25.8
 6 -9 -3 357.86 19.3
 -6 -9 3 367.86 12.8
 -6 9 3 334.47 22.8
 -6 9 3 392.96 13.9
 5 -9 -3 58.79 8.2
 5 -9 -3 52.59 7.6
 5 -9 -3 36.3 7.2
 -5 9 3 54.19 7.2
 4 -9 -3 -0.7 3.1
 4 -9 -3 -1.3 4.6
 -4 -9 3 1 1.7
 4 -9 -3 -1.5 6.5
 -4 -9 3 -3.7 2
 -4 9 3 -1.7 3.1
 -4 9 3 4.3 2.5
 -4 9 3 4.2 2.2
 3 -9 -3 8.6 6.8
 -3 -9 3 14.5 2.4
 -3 -9 3 13.5 3.3
 3 -9 -3 26 6.2
 3 -9 -3 18 5
 3 -9 -3 19.8 4.7
 3 -9 -3 15.6 4.1
 3 9 -3 20 4.5
 -3 9 3 14.8 3.5
 -2 -9 3 101.59 6.8
 2 -9 -3 87.59 11.5
 -2 -9 3 106.29 7.5
 2 -9 -3 112.39 7.8
 2 -9 -3 114.29 7.7
 2 9 -3 118.49 10.5
 -2 9 3 106.79 6.9
 -1 -9 3 75.49 6.4
 1 -9 -3 78.19 9.2
 1 -9 -3 73.79 12.7
 -1 -9 3 72.39 4.1
 -1 9 3 73.59 4.8
 1 9 -3 89.49 8.6
 -1 9 3 67.29 6.3
 1 9 -3 68.79 4.4
 0 -9 3 121.29 7.6
 0 -9 -3 118.59 17.6
 0 -9 3 141.29 13.5
 0 -9 3 116.39 5.5
 0 -9 -3 127.09 7.4
 0 -9 -3 146.19 13
 0 9 3 134.39 6.4
 0 9 3 121.09 7.9
 0 9 3 133.99 14
 0 9 -3 128.19 11.5
 0 9 -3 114.79 6.3
 1 -9 3 -2.8 1.3
 1 -9 3 -1.6 2.2
 -1 -9 -3 0.7 5.3
 1 -9 3 1.5 2.8
 -1 -9 -3 -0.8 2.5
 -1 -9 -3 -11 14.4
 1 9 3 -0.5 2.5
 1 9 3 1.5 2.9
 -1 9 -3 0.2 1.9
 2 -9 3 180.08 10.1
 2 -9 3 214.48 9.1
 -2 -9 -3 184.68 14.1
 -2 -9 -3 192.78 7.6
 -2 -9 -3 193.58 9.9
 2 -9 3 184.78 9.8
 -2 9 -3 207.78 9.5
 -2 9 -3 206.08 8.3
 2 9 3 200.28 10.5
 -3 -9 -3 185.88 7.9
 3 -9 3 199.28 8.6
 3 -9 3 193.98 10.2
 -3 -9 -3 192.58 11.3
 3 -9 3 179.88 10.5
 3 -9 3 177.28 10.2
 3 -9 3 187.28 12.9
 3 9 3 180.48 10.7
 3 9 3 192.38 8.4
 -3 9 -3 187.78 8.4
 3 9 3 165.98 10
 3 9 3 161.18 12
 4 -9 3 193.88 9
 4 -9 3 200.08 18.5
 -4 -9 -3 180.58 8.3
 4 -9 3 155.88 13.8
 -4 -9 -3 184.98 10.8
 4 -9 3 171.78 10.9
 -4 9 -3 164.48 9.8
 -4 9 -3 195.28 8.9
 4 9 3 183.58 16.3
 5 -9 3 16.5 4.8
 -5 -9 -3 29.1 4.1
 -5 -9 -3 25.2 5.5
 5 -9 3 26.2 6.8
 5 -9 3 31.9 4.4
 -5 9 -3 25.2 5
 5 9 3 31.7 7.2
 5 9 3 27.1 4.3
 -5 9 -3 20.6 4
 -6 -9 -3 253.07 11
 -6 -9 -3 231.08 13.8
 6 -9 3 313.17 28.5
 -6 9 -3 250.87 13.7
 -6 9 -3 255.67 11.7
 6 9 3 306.27 26.4
 -7 -9 -3 24.2 3.8
 7 -9 3 14.2 4.2
 -7 9 -3 29 4.7
 7 9 3 15.8 4.4
 -8 -9 -3 13 4.6
 -8 9 -3 14.6 5.4
 8 -10 -3 58.89 6.8
 8 -10 -3 53.29 6.6
 -7 -10 3 5.3 2
 7 -10 -3 2.8 4.3
 7 -10 -3 -0.1 3.7
 -7 10 3 0.9 2.4
 6 -10 -3 7.4 5.2
 6 -10 -3 -1.6 3.8
 -6 -10 3 5.1 2.2
 6 -10 -3 9.9 5
 -6 10 3 1.1 2.5
 5 -10 -3 11.2 5
 5 -10 -3 15.3 4.8
 -5 -10 3 14.9 2.8
 5 -10 -3 27.2 6.7
 -5 10 3 11.7 4.6
 -5 10 3 15.3 3.3
 4 -10 -3 17.9 5
 4 -10 -3 15.6 6
 4 -10 -3 14.2 4.6
 -4 -10 3 13.1 3.5
 -4 -10 3 16.2 2.8
 4 -10 -3 10.3 6.5
 -4 10 3 14.2 3.5
 -4 10 3 9.3 3
 -4 10 3 11.1 4.2
 3 -10 -3 135.59 11.1
 3 -10 -3 137.89 10.2
 -3 -10 3 129.19 6.2
 3 -10 -3 156.58 14.4
 3 -10 -3 145.09 9.5
 -3 10 3 138.29 8.9
 3 10 -3 132.49 9.4
 -3 10 3 132.59 7.1
 2 -10 -3 17.8 5.9
 2 -10 -3 13.4 9.2
 -2 -10 3 23.9 2.9
 2 -10 -3 27.6 6.6
 2 -10 -3 35.4 5.7
 -2 -10 3 22.4 4.1
 2 -10 -3 16.4 4.1
 -2 -10 3 21.1 4.7
 -2 10 3 22.6 4.5
 2 10 -3 23.3 5.1
 1 -10 -3 232.28 13.7
 -1 -10 3 236.88 8.6
 -1 -10 3 223.38 12.4
 1 -10 -3 228.08 20.9
 -1 10 3 226.98 11.1
 1 10 -3 231.98 9.1
 1 10 -3 234.08 12.8
 0 -10 -3 234.58 23.4
 0 -10 -3 196.48 9.9
 0 -10 3 195.28 10.3
 0 -10 -3 195.78 9.6
 0 10 3 206.48 10.5
 0 10 -3 206.78 8.9
 1 -10 3 1007.4 32
 -1 -10 -3 935.61 47.7
 1 -10 3 1003.3 28.2
 -1 -10 -3 1044.6 31.3
 1 -10 3 1020.9 30.9
 1 10 3 995.8 35.3
 1 10 3 997.5 31.4
 1 10 3 1029.6 31.9
 -2 -10 -3 98.79 7.5
 2 -10 3 130.49 8.6
 2 -10 3 108.29 11
 2 -10 3 127.29 8
 -2 -10 -3 110.89 5.7
 2 -10 3 123.99 6.6
 -2 -10 -3 102.09 12
 2 10 3 105.79 8.3
 2 10 3 105.99 8
 2 10 3 103.69 10.8
 -2 10 -3 128.99 6.5
 -2 10 -3 114.39 7.2
 3 -10 3 -1.1 2.9
 3 -10 3 4 3.7
 3 -10 3 -1.2 2.3
 3 -10 3 2.1 3.5
 -3 -10 -3 5.9 3.3
 -3 -10 -3 2.2 2
 3 -10 3 0.8 4.4
 3 -10 3 23.5 11.4
 3 10 3 1.2 4.7
 -3 10 -3 2.4 2.3
 3 10 3 0.6 3.2
 -3 10 -3 -1.9 2.5
 4 -10 3 66.79 7.8
 4 -10 3 79.19 16.6
 -4 -10 -3 59.99 5.2
 -4 -10 -3 64.69 7.6
 4 -10 3 45.8 7.9
 -4 10 -3 62.59 5.7
 4 10 3 81.89 10.2
 4 10 3 75.69 6.1
 -4 10 -3 55.79 6.6
 5 -10 3 11.3 4.7
 5 -10 3 9.8 5.7
 5 -10 3 10.4 3
 -5 -10 -3 5.1 2.5
 -5 10 -3 4.3 2.8
 5 10 3 11.7 5.7
 6 -10 3 9.9 5.1
 -6 -10 -3 4.9 2.6
 -6 -10 -3 1 4.6
 -6 10 -3 0.8 4.3
 6 10 3 8.2 5.1
 -6 10 -3 8 3.1
 -7 -10 -3 6.2 2.5
 7 -10 3 5 3.6
 7 10 3 5.7 3.4
 -7 10 -3 4 3.1
 -8 -10 -3 3.2 2.3
 -8 -10 -3 1.2 2.1
 -8 10 -3 1 2.4
 8 -11 -3 -1.3 2.6
 -8 -11 3 0.4 1.8
 -8 11 3 0.3 1.7
 7 -11 -3 16.5 4.9
 -7 -11 3 14.8 2.6
 7 -11 -3 8.9 5.2
 -7 11 3 20.4 3.5
 6 -11 -3 7.5 4.3
 -6 -11 3 4.2 2.1
 6 -11 -3 7.3 7.3
 6 -11 -3 7.6 4.8
 -6 11 3 2.1 2.6
 -6 11 3 5.4 6.1
 5 -11 -3 206.28 13.8
 -5 -11 3 222.68 9.1
 5 -11 -3 228.58 13.3
 5 -11 -3 210.08 14.8
 -5 11 3 183.78 12.4
 -5 11 3 205.28 9.9
 4 -11 -3 85.39 10.9
 4 -11 -3 79.49 10.2
 -4 -11 3 75.99 7.2
 4 -11 -3 66.89 8.2
 -4 11 3 67.69 7.7
 -3 -11 3 15.6 4
 3 -11 -3 21.5 5
 3 -11 -3 15.8 6.4
 -3 -11 3 17.1 4.1
 3 -11 -3 17.3 5.6
 -3 -11 3 17 2.8
 3 -11 -3 13.3 5.3
 -3 11 3 10.1 3.6
 -3 11 3 21.3 4.9
 3 11 -3 10.7 4.6
 -3 11 3 25 3.8
 2 -11 -3 216.38 11.8
 2 -11 -3 195.88 11.4
 -2 -11 3 218.98 13.7
 -2 -11 3 232.58 11
 2 -11 -3 206.58 13.4
 2 -11 -3 227.58 13.7
 2 -11 -3 213.08 19.8
 -2 -11 3 228.68 8.7
 -2 11 3 231.38 9.8
 -2 11 3 244.08 12.6
 2 11 -3 195.08 12.1
 -1 -11 3 14.6 2.5
 -1 -11 3 8.3 3.2
 1 -11 -3 25.7 6.6
 -1 -11 3 17 4
 1 -11 -3 24 13.1
 1 11 -3 17.3 5
 -1 11 3 9 2.7
 -1 11 3 17.6 4
 0 -11 -3 2 2.7
 0 -11 3 4.7 1.8
 0 -11 -3 13.3 13.9
 0 -11 -3 3.9 4.9
 0 -11 3 4.9 3
 0 -11 3 -1.9 2.7
 0 11 -3 -3.9 3.6
 0 11 3 1.5 3
 0 11 -3 0.5 2
 0 11 3 3.1 2.2
 -1 -11 -3 318.07 13.1
 1 -11 3 329.77 11.2
 1 -11 3 296.87 14.2
 1 -11 3 301.77 13.2
 1 -11 3 328.27 17.8
 -1 -11 -3 293.17 13.3
 -1 -11 -3 284.87 17.1
 1 11 3 316.37 14.3
 1 11 3 332.47 11.8
 -1 11 -3 305.67 16.1
 -1 11 -3 304.97 12.6
 1 11 3 322.97 16.9
 2 -11 3 0.4 4.7
 2 -11 3 5.3 2.9
 2 -11 3 1.6 3.2
 2 -11 3 4.8 3.3
 -2 -11 -3 -3.9 5.2
 -2 -11 -3 3.2 1.9
 -2 11 -3 3.8 3
 -2 11 -3 1.6 2.2
 2 11 3 0.8 3.1
 2 11 3 1.7 5.1
 -3 -11 -3 -0.2 3.1
 3 -11 3 24.9 19.9
 3 -11 3 0.4 3.2
 -3 -11 -3 1.7 1.9
 3 -11 3 1.8 3.4
 3 -11 3 3.4 2.6
 -3 11 -3 2.2 2.8
 -3 11 -3 2.8 2.5
 4 -11 3 138.89 10.5
 4 -11 3 137.19 7.9
 -4 -11 -3 156.18 7.6
 4 -11 3 178.28 22.6
 -4 -11 -3 145.29 10.7
 4 11 3 162.68 14.7
 -4 11 -3 136.99 8
 -4 11 -3 159.38 10.2
 -5 -11 -3 86.59 6
 5 -11 3 96.39 10.2
 5 -11 3 93.19 11
 -5 -11 -3 86.59 9.2
 -5 11 -3 93.59 8.9
 5 11 3 94.19 10.8
 -5 11 -3 77.19 6.8
 -6 -11 -3 11.9 3.1
 6 -11 3 9.3 5
 6 11 3 5.9 4.7
 7 -11 3 17 5.1
 -7 -11 -3 16 3
 -7 11 -3 10.3 3.1
 7 11 3 21.1 5
 -8 -11 -3 52.09 6.2
 -8 -11 -3 52.99 4.4
 -8 11 -3 50.69 4.6
 -8 -12 3 9.8 2
 8 -12 -3 3.4 2.5
 -8 12 3 5.3 1.9
 -7 -12 3 1.6 1.7
 7 -12 -3 2 4.2
 7 -12 -3 -0.6 4.5
 -7 12 3 -1.2 2.2
 6 -12 -3 36.9 6.7
 6 -12 -3 59.99 9.1
 -6 -12 3 52.89 4.7
 -6 12 3 48.7 5.1
 -6 12 3 48.9 9.6
 5 -12 -3 23.9 9.7
 5 -12 -3 14.2 5.9
 -5 -12 3 22 3.2
 -5 12 3 17.4 5.7
 -5 12 3 18.4 3.6
 4 -12 -3 390.16 17.9
 4 -12 -3 369.66 20.2
 -4 -12 3 387.26 16.5
 4 -12 -3 382.76 19.9
 4 -12 -3 354.46 17.6
 -4 -12 3 379.76 13.4
 4 -12 -3 394.76 18.9
 4 12 -3 372.86 16.4
 -4 12 3 359.66 16.9
 -4 12 3 404.16 14.7
 -3 -12 3 5.8 3.7
 3 -12 -3 7.6 3.8
 -3 -12 3 5.5 3.8
 3 -12 -3 0.3 10.6
 3 -12 -3 9.9 5
 3 -12 -3 11.6 4.8
 3 -12 -3 4 4.8
 -3 -12 3 6.5 2.2
 -3 12 3 9.8 3.7
 3 12 -3 9.1 4.4
 -3 12 3 -0.3 3.1
 -3 12 3 6.7 2.8
 2 -12 -3 29.4 7.2
 -2 -12 3 27.6 4.9
 -2 -12 3 31.4 5.2
 2 -12 -3 35.9 7.6
 -2 -12 3 23.8 3.3
 2 -12 -3 6.9 12.6
 -2 12 3 38.1 5.8
 -2 12 3 28.8 4
 2 12 -3 16.3 5.2
 -2 12 3 32.3 5.5
 1 -12 -3 37.6 13
 -1 -12 3 20.9 4.4
 -1 -12 3 27.2 3.3
 1 -12 -3 25.5 6.7
 -1 -12 3 29.6 5.3
 1 12 -3 26.6 6
 -1 12 3 22.6 3.6
 -1 12 3 26.8 5.1
 0 -12 3 103.69 9.3
 0 -12 3 107.59 8.7
 0 -12 3 108.79 5.8
 0 -12 -3 119.39 8.3
 0 -12 -3 156.88 31.4
 0 -12 -3 115.29 7.7
 0 -12 -3 99.19 11.5
 0 12 3 112.99 10
 0 12 -3 109.69 11.4
 0 12 3 115.99 6.6
 0 12 -3 104.89 6.8
 -1 -12 -3 88.69 8.7
 1 -12 3 84.89 7.9
 1 -12 3 71.19 8.7
 1 -12 3 79.19 5.1
 -1 -12 -3 81.69 11.2
 -1 -12 -3 100.89 8.2
 1 12 3 87.29 5.7
 1 12 3 104.19 11.4
 1 12 3 88.19 9.3
 2 -12 3 54.79 7.4
 2 -12 3 63.09 7.3
 2 -12 3 66.09 7.3
 -2 -12 -3 51.19 4.5
 -2 -12 -3 77.79 11.6
 2 -12 3 68.99 9.9
 -2 -12 -3 57.89 7.1
 -2 -12 -3 58.19 6.8
 -2 12 -3 50.69 6
 2 12 3 53.09 7.1
 2 12 3 50.89 8.5
 -3 -12 -3 62.49 7.9
 -3 -12 -3 68.59 5.6
 3 -12 3 76.09 10.8
 3 -12 3 68.99 6
 3 -12 3 68.29 8
 3 -12 3 71.89 7.5
 -3 12 -3 74.09 6.3
 -3 12 -3 85.29 8.2
 4 -12 3 19 5.4
 -4 -12 -3 17.5 3.3
 4 -12 3 15.4 13.1
 -4 -12 -3 28.4 5.9
 4 -12 3 22.1 6.5
 4 -12 3 18.4 4
 -4 12 -3 20 3.8
 -4 12 -3 17.8 4.7
 4 12 3 25.3 6.8
 -5 -12 -3 17.9 5.5
 5 -12 3 27.4 11.4
 -5 12 -3 17.3 3.8
 -5 12 -3 19.4 5.3
 5 12 3 39.5 11.1
 6 -12 3 0.7 3.9
 -6 -12 -3 1.1 2.4
 6 12 3 3.2 3.9
 -6 12 -3 2.6 2.9
 -7 -12 -3 18 3.2
 -7 -12 -3 19.4 3.9
 7 12 3 17.2 5.9
 -7 12 -3 12.4 3.3
 -8 -12 -3 6.9 2.3
 -8 -12 -3 6.1 2.7
 -8 12 -3 4.4 3
 8 -13 -3 1.3 2.2
 7 -13 -3 13.1 4.4
 -7 13 3 12.5 4.4
 -6 -13 3 1.2 1.9
 6 -13 -3 11.4 5.1
 6 -13 -3 -3.2 3.6
 -6 13 3 1.3 2.4
 -5 -13 3 45.8 4.6
 5 -13 -3 34.8 6.7
 5 -13 -3 47.8 8.5
 5 -13 -3 49.5 8.5
 -5 13 3 40.7 4.9
 -5 13 3 42.3 6.9
 4 -13 -3 24.6 10
 4 -13 -3 25.3 5.8
 4 -13 -3 15.2 5.1
 4 -13 -3 21.9 6.2
 -4 -13 3 33.3 5.3
 -4 -13 3 21.8 3.3
 4 -13 -3 28.3 7.1
 -4 -13 3 16.9 6.5
 4 13 -3 16.7 4.9
 -4 13 3 18.7 5.3
 -4 13 3 17.1 3.8
 3 -13 -3 422.86 26.6
 3 -13 -3 445.16 19.6
 3 -13 -3 414.16 20.8
 3 -13 -3 421.16 20.1
 -3 -13 3 418.36 18.1
 -3 -13 3 419.26 17
 -3 -13 3 414.36 14.4
 3 -13 -3 406.76 18.4
 3 13 -3 416.16 19
 -3 13 3 422.16 18.1
 -3 13 3 404.36 17.9
 -3 13 3 406.26 15.4
 -2 -13 3 179.68 10.1
 -2 -13 3 177.58 7.8
 2 -13 -3 156.28 12.2
 2 -13 -3 153.28 10.4
 2 -13 -3 178.78 15.1
 -2 -13 3 159.78 10.4
 2 -13 -3 148.69 10.8
 -2 13 3 170.58 8.7
 -2 13 3 157.08 10
 -2 13 3 163.88 10.7
 2 13 -3 168.28 12
 -1 -13 3 66.49 5.3
 1 -13 -3 80.29 18.9
 -1 -13 3 65.79 7.7
 -1 13 3 61.59 5.7
 -1 13 3 63.39 7.7
 -1 13 3 64.69 6.9
 0 -13 3 140.79 10.3
 0 -13 3 148.79 14.3
 0 -13 -3 149.09 19.4
 0 -13 -3 127.59 8.4
 0 -13 -3 130.79 20.2
 0 -13 3 128.79 6.6
 0 13 3 130.49 9.8
 0 13 3 131.49 8.9
 0 13 -3 134.89 13.4
 0 13 3 133.89 7.4
 -1 -13 -3 68.49 10
 -1 -13 -3 54.89 6.9
 1 -13 3 75.99 5.1
 1 -13 3 79.89 11.5
 1 -13 3 57.49 7.7
 1 13 3 78.19 10.1
 -1 13 -3 63.69 6.5
 1 13 3 61.79 5.4
 1 13 3 67.79 8.3
 -2 -13 -3 223.08 11.6
 -2 -13 -3 227.68 17.2
 2 -13 3 243.88 11.1
 -2 -13 -3 225.88 12.6
 2 -13 3 239.48 12.2
 2 -13 3 225.78 13.2
 2 -13 3 220.88 15.7
 2 -13 3 200.18 12.7
 2 13 3 236.08 15.6
 2 13 3 224.18 13.1
 -2 13 -3 236.18 11.8
 3 -13 3 312.67 14.3
 3 -13 3 279.17 17.7
 3 -13 3 268.97 15.1
 -3 -13 -3 305.97 15.3
 -3 -13 -3 274.67 13.5
 3 -13 3 305.17 12.2
 -3 -13 -3 286.87 19.8
 -3 -13 -3 286.57 11.1
 -3 13 -3 288.97 14.1
 3 13 3 302.07 17.6
 -4 -13 -3 93.79 6.1
 4 -13 3 93.19 11.6
 -4 -13 -3 112.39 9.8
 4 -13 3 97.29 10.3
 4 -13 3 65.99 14.4
 -4 -13 -3 100.49 10.5
 -4 13 -3 87.69 9.1
 4 13 3 72.59 9.7
 -4 13 -3 86.49 7.2
 -5 -13 -3 89.39 10.1
 -5 -13 -3 65.99 7.2
 5 -13 3 72.29 9.4
 5 13 3 81.99 10.5
 -5 13 -3 67.79 6.3
 -5 13 -3 92.79 9.6
 -6 -13 -3 22.9 3.5
 6 -13 3 35.4 6.5
 -6 -13 -3 19.3 4.1
 -6 13 -3 27.2 4.3
 6 13 3 36.3 6.1
 -7 -13 -3 10.9 3.1
 -7 -13 -3 16.9 2.9
 7 -14 -3 4.3 3
 -7 -14 3 2.3 1.6
 -7 14 3 0.2 1.9
 6 -14 -3 12.8 4.5
 -6 -14 3 14.4 2.8
 6 -14 -3 16.6 7.1
 -6 14 3 21.4 3.8
 -5 -14 3 24.5 4.3
 5 -14 -3 29 7.5
 5 -14 -3 28.4 5.7
 -5 14 3 21 6.2
 -5 14 3 27.4 4.9
 -4 -14 3 224.78 15.2
 4 -14 -3 258.47 22.7
 4 -14 -3 225.08 21.8
 -4 -14 3 249.38 10.1
 4 -14 -3 211.38 17.4
 -4 -14 3 220.08 13.1
 4 -14 -3 238.98 15.1
 -4 14 3 219.78 13.5
 -4 14 3 238.28 11
 -3 -14 3 10.5 3.8
 3 -14 -3 25.2 7.2
 3 -14 -3 15.1 5.1
 -3 -14 3 13.1 5.1
 3 -14 -3 -10.8 12.1
 3 -14 -3 16.2 5.9
 -3 -14 3 15.7 3.1
 3 -14 -3 10.5 5
 3 14 -3 13.1 5.4
 -3 14 3 15 3.6
 -3 14 3 14.7 7.1
 -3 14 3 11.7 4.6
 2 -14 -3 58.29 9.2
 2 -14 -3 69.59 10.3
 -2 -14 3 60.29 7
 2 -14 -3 63.39 8.6
 2 -14 -3 50.09 7.2
 2 -14 -3 41.8 16.3
 -2 -14 3 55.29 7.7
 -2 -14 3 46.6 4.7
 -2 14 3 45.1 6.8
 2 14 -3 53.29 8.4
 -2 14 3 46.9 5.3
 -2 14 3 66.49 7.4
 1 -14 -3 3.6 5.2
 -1 -14 3 1.2 2
 -1 -14 3 -0.4 3.1
 -1 -14 3 4.5 3.5
 1 -14 -3 1.7 18.7
 1 14 -3 -4.4 4.1
 -1 14 3 -2.1 3.5
 -1 14 3 2.9 3.2
 -1 14 3 0.3 2.5
 0 -14 -3 -1.8 3
 0 -14 3 1.2 3.9
 0 -14 -3 -4.8 5.1
 0 -14 -3 -12.2 24.6
 0 -14 3 2.1 3.3
 0 -14 3 -3 1.7
 0 14 -3 -2.1 4.3
 0 14 3 -2.6 2.5
 0 14 3 1 3.6
 -1 -14 -3 6.9 3.5
 1 -14 3 -0.7 5.1
 1 -14 3 -1.5 3
 -1 -14 -3 -2.4 5.3
 1 -14 3 7.7 4.7
 -1 -14 -3 -0.5 3.8
 1 14 3 2 4.7
 -1 14 -3 -0.8 2.6
 1 14 3 2.5 4.2
 2 -14 3 4.8 2.9
 -2 -14 -3 -1.6 3.4
 -2 -14 -3 0.3 6.7
 2 -14 3 2.7 4.9
 2 -14 3 6.1 3.8
 2 -14 3 1.1 4.2
 -2 -14 -3 2 3
 2 14 3 3.9 4.4
 2 14 3 -3.2 4.7
 -2 14 -3 6.5 3.6
 -3 -14 -3 1.7 3.1
 3 -14 3 -1 4.5
 3 -14 3 8.1 4.1
 3 -14 3 5.7 4.6
 -3 -14 -3 6.5 7.4
 3 -14 3 4.3 4
 -3 -14 -3 2 2.4
 -3 -14 -3 3 6.7
 -3 14 -3 -2.2 2.4
 3 14 3 7.3 5.2
 4 -14 3 52.89 14.3
 -4 -14 -3 79.59 9.6
 -4 -14 -3 78.89 5.7
 -4 14 -3 97.69 6.9
 -4 14 -3 104.69 9.9
 4 14 3 67.29 13.8
 -5 -14 -3 444.66 18
 5 -14 3 438.46 21.3
 -5 14 -3 451.65 20.3
 -5 14 -3 396.76 18.8
 5 14 3 445.36 20.9
 -6 -14 -3 7 3.5
 6 -14 3 11.9 5
 -6 -14 -3 7.8 2.8
 6 14 3 6.7 4.6
 -6 14 -3 6.1 3
 -7 -14 -3 2.2 2.4
 -7 -14 -3 1.8 2
 -7 14 -3 0.8 2.5
 -7 -15 3 6.9 1.9
 7 -15 -3 5.1 2.7
 -7 15 3 6.7 2.1
 -6 -15 3 10.4 2.5
 6 -15 -3 6.5 4.8
 -6 15 3 7.9 2.9
 5 -15 -3 8.5 4.4
 5 -15 -3 5 4.2
 -5 -15 3 9.5 2.6
 -5 -15 3 8.1 3.6
 -5 15 3 8.3 3.1
 4 -15 -3 31.7 11.8
 -4 -15 3 42.1 4.5
 4 -15 -3 54.19 7.9
 4 -15 -3 34.7 7.1
 -4 -15 3 35 5.1
 -4 -15 3 33.2 6.2
 4 -15 -3 39.5 6.6
 4 -15 -3 35.8 7.2
 -4 15 3 42.6 7
 -4 15 3 54.19 5.9
 3 -15 -3 30.6 14.9
 -3 -15 3 16.3 5
 -3 -15 3 19.7 3.4
 -3 -15 3 21.5 4.6
 3 -15 -3 24.2 7
 3 -15 -3 24 5.8
 3 -15 -3 17.8 5.5
 3 -15 -3 22.4 6.3
 -3 15 3 19.8 4.8
 3 15 -3 26.3 6.2
 -3 15 3 23.8 5.7
 2 -15 -3 5.1 4.5
 2 -15 -3 -15.3 15.8
 -2 -15 3 6 2.4
 -2 -15 3 -0.4 3
 2 -15 -3 0.9 4
 2 -15 -3 -5.1 4.7
 2 -15 -3 2.2 5
 -2 15 3 5.6 3.1
 2 15 -3 4.4 4.7
 -2 15 3 5.5 4
 -2 15 3 -1.3 5.4
 -1 -15 3 3.6 4.2
 1 -15 -3 24.5 16.4
 -1 -15 3 17.1 4.5
 1 -15 -3 10.7 6.3
 1 -15 -3 19.8 6.1
 -1 -15 3 15 3.1
 1 15 -3 10.5 5.5
 -1 15 3 13.7 3.7
 -1 15 3 7.7 4.2
 -1 15 3 12.6 4.5
 0 -15 3 361.36 18.3
 0 -15 -3 358.36 20.9
 0 -15 3 374.66 22
 0 -15 -3 394.46 15.9
 0 -15 3 357.76 16.2
 0 -15 3 370.36 13.5
 0 15 3 370.96 22.9
 0 15 3 393.76 14.5
 0 15 -3 346.67 19.5
 0 15 3 359.36 17.8
 1 -15 3 9.2 5.8
 -1 -15 -3 3.1 3.5
 -1 -15 -3 6.4 6.1
 1 -15 3 9.1 4
 1 -15 3 9.6 4.8
 -1 -15 -3 3.9 4.3
 -1 15 -3 6.9 3.6
 1 15 3 3.5 4.4
 1 15 3 5.9 5.3
 2 -15 3 -1 3.3
 2 -15 3 2.5 4.5
 2 -15 3 -0.7 5.4
 -2 -15 -3 7.2 7.7
 2 -15 3 3.9 2.8
 -2 -15 -3 8 3.8
 -2 -15 -3 7.8 4.4
 2 15 3 9.5 5.1
 2 15 3 -0.6 5
 -2 15 -3 7.6 4.1
 3 -15 3 139.89 10.4
 3 -15 3 151.48 10.9
 -3 -15 -3 121.29 11.6
 3 -15 3 134.89 14.7
 3 -15 3 146.09 12.8
 -3 -15 -3 138.19 15.5
 -3 -15 -3 160.28 10.1
 3 15 3 134.19 13.1
 -3 15 -3 158.18 10.8
 -4 -15 -3 23.9 5.3
 -4 -15 -3 26.1 3.9
 4 -15 3 34.3 8
 4 -15 3 9.3 22.4
 -4 -15 -3 26 6.2
 -4 15 -3 24.2 4.1
 4 15 3 15.2 5.6
 -4 15 -3 23.5 5.3
 5 -15 3 64.89 9.3
 -5 -15 -3 66.19 7
 -5 -15 -3 71.09 5.6
 5 15 3 80.69 9.8
 -5 15 -3 68.49 6.3
 -6 -15 -3 11.2 4.8
 -6 -15 -3 18.7 3.8
 6 -15 3 20.4 5.1
 6 15 3 16.9 4.8
 -6 15 -3 14 4.3
 -7 -15 -3 1 2.6
 -7 -15 -3 0.8 3.1
 -7 15 -3 2.6 3.8
 -7 -16 3 5.5 1.9
 7 -16 -3 4.9 2.2
 -7 16 3 2.8 2
 -6 -16 3 22 4.1
 6 -16 -3 27.4 5
 -6 16 3 25.6 5.2
 -5 -16 3 0.3 3.7
 5 -16 -3 6.2 3.8
 -5 -16 3 2.8 2.1
 -5 16 3 0.6 2.6
 -4 -16 3 6.6 5
 4 -16 -3 3.8 4.7
 4 -16 -3 5.9 13
 4 -16 -3 16.1 5.9
 -4 -16 3 5.8 3.1
 -4 -16 3 3.5 3.3
 4 -16 -3 7.7 4.3
 4 -16 -3 3.6 3.8
 -4 16 3 3.7 4.1
 3 -16 -3 52.89 7.3
 3 -16 -3 53.89 16.3
 3 -16 -3 50.59 7.7
 -3 -16 3 60.69 6.8
 3 -16 -3 44.1 7.6
 -3 -16 3 46.4 7.1
 3 -16 -3 66.89 9.6
 -3 -16 3 58.79 5.2
 3 16 -3 69.39 9.3
 -3 16 3 44.4 6.5
 -3 16 3 72.59 6.6
 2 -16 -3 8.1 5.9
 2 -16 -3 16.2 6.6
 -2 -16 3 14.9 5.4
 -2 -16 3 19.1 3.6
 2 -16 -3 21.4 5.6
 2 -16 -3 17.3 5.4
 -2 -16 3 13.5 4.2
 2 -16 -3 5.3 19.7
 -2 16 3 17.8 5
 -2 16 3 19.7 5.3
 2 16 -3 16.5 6.2
 -2 16 3 16.3 4
 1 -16 -3 45 8.9
 -1 -16 3 31.7 5.7
 -1 -16 3 37.5 4.5
 -1 -16 3 33 6.9
 1 -16 -3 25.8 7.4
 1 -16 -3 29.5 7.2
 -1 16 3 33.3 4.8
 -1 16 3 31.7 6.4
 1 16 -3 27.3 6.6
 0 -16 -3 -5.6 2.9
 0 -16 -3 12.1 6.6
 0 -16 3 7 8
 0 -16 3 -3.2 2
 0 -16 3 0.5 2.9
 0 -16 3 5.1 6.1
 0 16 -3 -1.8 4.6
 0 16 3 -1 2.7
 0 16 3 10.5 7.7
 0 16 3 -4.9 5.5
 1 -16 3 7.9 3.2
 1 -16 3 8.5 6.3
 1 -16 3 5.7 3.7
 -1 -16 -3 6 3.7
 -1 -16 -3 0.8 6.2
 1 -16 3 5.4 5.2
 1 16 3 6.2 5.3
 1 16 3 9.1 6.2
 -2 -16 -3 129.39 9.3
 -2 -16 -3 162.58 16.8
 2 -16 3 128.59 11.9
 2 -16 3 137.39 14.8
 2 -16 3 134.59 9.7
 -2 -16 -3 131.99 11.5
 -2 16 -3 124.89 9.6
 2 16 3 143.49 13.9
 3 -16 3 19.6 5.8
 -3 -16 -3 14.4 4.1
 -3 -16 -3 9.5 7.7
 3 -16 3 15.6 6.4
 -3 -16 -3 20 6.4
 3 -16 3 12.2 4.8
 3 16 3 16.8 6.4
 -3 16 -3 8.8 4.1
 -4 -16 -3 4.3 3.2
 4 -16 3 1.1 4.5
 -4 -16 -3 -1.1 4.8
 4 16 3 -4.3 4
 -4 16 -3 5.2 4.3
 -5 -16 -3 1.8 3.1
 -5 -16 -3 2.9 2.5
 5 -16 3 9.5 5.1
 -5 16 -3 6 4.8
 5 16 3 9.5 5.1
 6 -16 3 5.8 3.8
 -6 -16 -3 4.4 3
 6 16 3 13.4 3.8
 -6 -17 3 8.7 2.2
 6 -17 -3 7.2 3.2
 -6 17 3 10.3 2.8
 -5 -17 3 0.6 1.9
 -5 -17 3 -1.2 2.4
 5 -17 -3 -2.6 4.3
 -5 17 3 5.7 2.8
 4 -17 -3 42.4 5.9
 -4 -17 3 55.79 6.5
 4 -17 -3 51.49 7
 4 -17 -3 72.99 15.3
 -4 -17 3 52.99 4.8
 -4 17 3 54.09 5.7
 3 -17 -3 10.4 5.1
 -3 -17 3 6.5 3.6
 3 -17 -3 -3.6 3.8
 3 -17 -3 3.6 5.1
 -3 -17 3 1.4 3.1
 -3 -17 3 9.6 6.4
 3 -17 -3 27.4 16.7
 3 -17 -3 -2.4 3.3
 -3 17 3 5.7 3.8
 -3 17 3 1.6 5.6
 -2 -17 3 3.8 4.5
 2 -17 -3 5.2 5.5
 2 -17 -3 12.7 4.8
 2 -17 -3 -20.2 24.2
 -2 -17 3 6.2 3.6
 -2 -17 3 4.9 2.5
 2 -17 -3 14.1 5.6
 2 -17 -3 -0.7 4.3
 -2 17 3 7.5 3.6
 2 17 -3 -1.1 4.3
 -2 17 3 3.4 4.4
 -2 17 3 3.2 3.9
 -1 -17 3 119.39 7.1
 1 -17 -3 104.79 10.6
 1 -17 -3 142.79 21.9
 -1 -17 3 120.99 11.8
 -1 17 3 130.29 12
 1 17 -3 155.68 20.3
 -1 17 3 114.29 7.8
 0 -17 3 28 12.3
 0 -17 3 40.3 8.2
 0 17 3 66.79 15.3
 0 17 3 26.5 6.8
 1 -17 3 24.6 7.6
 1 -17 3 21.6 6.5
 -1 -17 -3 24.3 12.2
 1 17 3 29.3 6.8
 -2 -17 -3 95.79 13.1
 2 -17 3 78.19 8
 -2 -17 -3 67.09 8.9
 2 -17 3 84.89 12.3
 -2 -17 -3 78.79 7.8
 2 -17 3 61.49 8.6
 -2 17 -3 63.49 7.6
 2 17 3 72.89 10.8
 -3 -17 -3 177.48 17.1
 -3 -17 -3 163.08 14
 3 -17 3 118.79 18.3
 3 -17 3 162.58 10.6
 -3 -17 -3 160.58 10.1
 3 17 3 164.48 14.4
 -3 17 -3 140.49 10.8
 -4 -17 -3 12.9 4.1
 4 -17 3 9.3 5.6
 4 17 3 16.2 6.2
 5 -17 3 46.5 7.5
 -5 -17 -3 58.09 6.5
 5 17 3 43.7 6.7
 -6 -17 -3 2.2 2.5
 6 -17 3 2.4 3.7
 6 17 3 3.9 3.9
 6 -18 -3 3.3 2.3
 -6 -18 3 7 2.4
 -6 18 3 8.1 3.5
 -5 -18 3 18.9 3
 -5 -18 3 13.6 3.2
 5 -18 -3 15.6 4.4
 -5 18 3 16.9 3.8
 4 -18 -3 4.9 3.8
 -4 -18 3 13.9 6
 -4 18 3 9.5 3.4
 -3 -18 3 -3.3 2.8
 -3 -18 3 0.3 2
 3 -18 -3 2.9 4.4
 3 -18 -3 -3.7 4.9
 3 -18 -3 2.8 3.7
 -3 18 3 -0.4 2.6
 2 -18 -3 -36.7 21.6
 -2 -18 3 2.7 3.1
 2 -18 -3 -3.4 4.5
 2 -18 -3 3.2 4
 2 -18 -3 13.2 5.7
 -2 -18 3 11.4 5.7
 2 -18 -3 15.5 5.6
 -2 -18 3 7.2 4.3
 1 -18 -3 56.89 9.8
 1 -18 -3 62.69 10.1
 -1 -18 3 73.99 6.4
 1 -18 -3 86.19 10.5
 -1 -18 3 90.09 9
 1 -18 -3 68.89 35.6
 -1 18 3 60.19 11.7
 -1 18 3 82.89 7.1
 0 -18 3 64.49 7.8
 0 -18 -3 67.99 10.7
 0 -18 3 59.69 8.7
 0 -18 -3 72.09 9.8
 0 18 3 76.39 10
 0 18 3 76.19 11.2
 1 -18 3 25.1 5.1
 -1 -18 -3 35.7 9.6
 -1 -18 -3 29.2 5
 1 -18 3 41.1 8.7
 1 18 3 38.5 8.6
 -2 -18 -3 193.28 11
 2 -18 3 168.18 15.7
 2 -18 3 184.98 11.2
 2 -18 3 178.38 14
 -2 -18 -3 204.68 17.8
 2 18 3 204.18 16.9
 3 -18 3 15.2 6.4
 -3 -18 -3 4 3.4
 3 -18 3 -2.5 3.1
 -3 -18 -3 3.7 6
 3 18 3 5.5 5.5
 -4 -18 -3 0.3 3
 4 -18 3 2.4 4.7
 4 18 3 1.9 5.2
 5 -18 3 21.7 4.9
 -5 -18 -3 18.3 4
 5 18 3 14.8 4.5
 -6 -18 -3 2.6 2.2
 6 -18 3 -0.6 3.7
 6 18 3 4.8 3.7
 5 -19 -3 3.2 2.6
 -5 -19 3 12.5 4.9
 -5 -19 3 5.9 2.1
 -5 19 3 0.2 2.3
 -4 -19 3 -1.5 3.4
 -4 -19 3 2.8 2.7
 4 -19 -3 -1.7 2.6
 -4 19 3 2.1 3.4
 3 -19 -3 28.3 6.5
 3 -19 -3 22.9 4.7
 -3 -19 3 38.5 4.3
 -3 -19 3 29.7 4.7
 -3 19 3 37.2 4.7
 2 -19 -3 99.99 11.6
 -2 -19 3 96.29 8.7
 -2 -19 3 96.29 6.3
 2 -19 -3 106.09 9.6
 -2 19 3 107.89 7.3
 1 -19 -3 57.89 9.2
 1 -19 -3 57.79 8.6
 -1 -19 3 51.49 6.4
 0 -19 -3 31.1 7.7
 0 -19 3 43 4.6
 0 -19 -3 63.49 9.4
 0 -19 3 49.4 9.6
 0 -19 3 52.59 6.9
 0 19 3 57.99 9.5
 -1 -19 -3 13.2 3.9
 -1 -19 -3 10.8 6.6
 1 -19 3 14 4.1
 1 -19 3 5.9 5.5
 1 19 3 6.6 5.9
 2 -19 3 131.89 13.4
 -2 -19 -3 153.38 9.4
 -2 -19 -3 163.88 15.3
 2 -19 3 137.79 9.7
 2 19 3 142.49 13.7
 -3 -19 -3 2.2 3.1
 3 -19 3 2.5 3.5
 -3 -19 -3 -2.2 5.4
 3 19 3 3 4.8
 4 -19 3 59.19 8.2
 4 19 3 57.59 7.5
 -5 -19 -3 12.8 3.2
 5 -19 3 10.6 3.6
 5 19 3 8.6 3.3
 -5 -20 3 25.5 3.4
 5 -20 -3 25.3 3.9
 -4 -20 3 9.2 2.3
 -4 -20 3 12.6 3
 3 -20 -3 8.3 4.3
 3 -20 -3 5.2 3.5
 -3 20 3 5.3 3.1
 -2 -20 3 12.5 3.7
 2 -20 -3 10.5 6.1
 1 -20 -3 16.4 6.1
 1 -20 -3 20.8 5
 0 -20 3 68.79 6.9
 0 -20 3 94.39 13.7
 0 -20 -3 65.39 9.5
 0 -20 -3 94.09 11.4
 0 20 3 95.59 12.6
 1 -20 3 51.69 6.6
 -1 -20 -3 51.09 9.6
 -1 -20 -3 37.6 8.6
 1 -20 3 40.6 8.9
 -1 -20 -3 39.3 7.9
 1 20 3 42.3 9
 2 -20 3 12.2 4.3
 -2 -20 -3 1.1 5.9
 2 -20 3 4.3 5.6
 -2 -20 -3 12.9 4.8
 2 20 3 6.4 6.4
 -3 -20 -3 21 4.1
 3 -20 3 37.5 7.4
 -3 -20 -3 22.3 6.5
 3 20 3 24.6 6.2
 4 -20 3 4.7 3.9
 -4 -20 -3 0.7 2.5
 4 20 3 3.5 3.7
 4 -21 -3 2.6 2.5
 3 -21 -3 5.5 2.8
 3 -21 -3 3 3.3
 -3 -21 3 2.1 2.3
 2 -21 -3 -1.3 3.9
 2 -21 -3 0.2 2.8
 -2 -21 3 1.9 2.7
 1 -21 -3 82.69 9.3
 1 -21 -3 66.69 6.7
 0 -21 3 9.5 5.2
 0 -21 3 8 3.2
 0 -21 -3 3.5 5
 0 -21 -3 11.7 3.9
 0 21 3 7.6 5.1
 -1 -21 -3 9.9 5.8
 1 -21 3 7.4 5.3
 -1 -21 -3 10.4 4.4
 1 -21 3 19.2 4.1
 1 21 3 11.1 5.4
 2 -21 3 -5.2 3.9
 -2 -21 -3 8.1 5.4
 -2 -21 -3 4.5 2.8
 2 -21 3 5.5 3.2
 2 21 3 -0.8 4.2
 -3 -21 -3 1.7 2.4
 -3 -21 -3 -0.6 6.7
 3 -21 3 -1.5 3.6
 3 -21 3 0.5 2.5
 3 21 3 5 3.8
 4 -21 3 7.5 4.1
 -4 -21 -3 13.4 2.8
 4 21 3 11.1 3.4
 3 -22 -3 31.4 3.9
 3 -22 -3 36.3 4.7
 2 -22 -3 28.3 4.9
 -2 -22 3 25 3.5
 1 -22 -3 -0.9 2.3
 -1 -22 3 3.6 2.4
 1 -22 -3 5.9 4.4
 0 -22 3 -0.7 2.2
 0 -22 3 -4 3.9
 0 -22 -3 1.1 4.3
 0 -22 -3 -2 2.2
 0 22 3 0.8 4.4
 -1 -22 -3 12.4 3.8
 1 -22 3 11.6 3.7
 1 -22 3 14.2 3.4
 1 -22 3 15.1 5.2
 -1 -22 -3 5.8 4.8
 1 22 3 15.1 4.6
 -2 -22 -3 2.7 3.1
 2 -22 3 4.6 4.1
 -2 -22 -3 4.8 5.9
 2 -22 3 8.3 3.1
 2 22 3 -0.4 3
 -3 -22 -3 0.6 2.2
 3 -22 3 1.3 3.7
 3 22 3 3.4 2.6
 1 -23 -3 24 5.4
 -1 -23 3 25.8 3.4
 0 -23 -3 -1.9 1.7
 0 -23 3 -0.1 2.1
 0 -23 3 2.1 4.8
 0 -23 -3 -0.1 4.4
 -1 -23 -3 -4.2 3.2
 1 -23 3 0.4 3.1
 1 -23 3 2.8 2.1
 1 23 3 4.5 3.5
 9 0 -4 9.6 4.2
 8 0 -4 23.5 9.5
 7 0 -4 -1 3.6
 7 0 -4 -1.5 4.2
 7 0 -4 -8.8 4.3
 6 0 -4 4.3 4.6
 6 0 -4 3.3 3.8
 6 0 -4 5.1 4.2
 5 0 -4 3.2 3.6
 5 0 -4 6.1 3.6
 5 0 -4 2.9 4.8
 4 0 -4 698.03 26.3
 4 0 -4 680.53 23.4
 4 0 -4 686.73 23.9
 3 0 -4 -0.5 2
 2 0 -4 1405.06 38.1
 -2 0 4 1388.56 37.3
 2 0 -4 1404.46 39.7
 2 0 -4 1433.96 38.5
 1 0 -4 3.1 4.8
 0 0 4 116.79 6.1
 0 0 -4 128.89 12.1
 1 0 4 1.3 1.6
 1 0 4 -1.9 2.1
 -1 0 -4 10 8.9
 -2 0 -4 228.68 8.7
 -2 0 -4 203.18 19.8
 2 0 4 219.78 9.9
 -3 0 -4 0.9 1.6
 -3 0 -4 2.7 2
 3 0 4 0.3 2.3
 3 0 4 -1.9 2.2
 3 0 4 -6.1 5.5
 -4 0 -4 0.1 1.9
 4 0 4 1.7 3
 4 0 4 4.4 4.6
 4 0 4 5.8 2.4
 -4 0 -4 -1.3 2
 5 0 4 -1.1 4.3
 -5 0 -4 1.6 2.2
 5 0 4 -0.8 2.3
 -6 0 -4 17.8 3.6
 6 0 4 20.3 4.1
 6 0 4 25.6 6.5
 7 0 4 0.3 3.7
 -7 0 -4 -1.9 4.3
 7 0 4 1.3 2.6
 -7 0 -4 0 2.6
 -8 0 -4 27.9 3.9
 8 0 4 22.9 3.5
 -9 0 -4 0.4 2.1
 9 -1 -4 2.7 3.4
 7 -1 -4 16.1 5.1
 7 -1 -4 21.1 6.4
 7 -1 -4 10.7 6.1
 7 1 -4 24.9 6
 6 -1 -4 31.4 6.2
 6 -1 -4 35.1 7.8
 6 -1 -4 25.5 5.8
 6 1 -4 24.9 5.7
 6 1 -4 19.8 5.4
 6 1 -4 26.6 7.4
 5 -1 -4 84.59 8.8
 5 -1 -4 94.19 13.3
 5 -1 -4 78.49 8.2
 5 1 -4 84.99 10.3
 5 1 -4 88.19 8.5
 5 1 -4 98.09 11
 4 -1 -4 6.6 3.4
 4 -1 -4 5.8 4.5
 4 1 -4 6.4 3.6
 4 1 -4 11.3 5.1
 4 1 -4 11.4 3.6
 3 -1 -4 1109.49 32.1
 3 1 -4 1093.09 32.3
 2 -1 -4 766.22 22.5
 -2 -1 4 770.02 21.9
 2 -1 -4 796.32 24.7
 2 -1 -4 814.32 23
 -2 1 4 763.42 21.8
 2 1 -4 767.82 22.7
 2 1 -4 782.42 24.5
 2 1 -4 807.12 23.8
 -1 -1 4 60.39 4.2
 1 -1 -4 52.79 7.7
 1 1 -4 57.39 7.5
 -1 1 4 50.99 3.9
 0 -1 4 1829.92 49.5
 0 1 -4 1946.01 49.7
 0 1 -4 1887.71 56.89
 0 1 4 1883.91 50.39
 -1 -1 -4 71.39 12.5
 1 -1 4 75.89 5.3
 1 -1 4 68.89 4
 1 1 4 77.19 4.2
 -1 1 -4 73.49 5
 1 1 4 79.09 5.4
 -1 1 -4 89.69 12.1
 -2 -1 -4 63.79 5
 -2 -1 -4 72.09 15.6
 -2 -1 -4 63.29 4.4
 2 -1 4 70.99 6.1
 -2 1 -4 61.69 4.4
 -2 1 -4 73.39 14.8
 -2 1 -4 74.79 4.7
 2 1 4 60.39 5.6
 3 -1 4 -1.4 4.2
 3 -1 4 1.6 2.2
 -3 -1 -4 3.4 2
 -3 -1 -4 6 2
 3 -1 4 7.4 3
 3 1 4 6.5 2.8
 -3 1 -4 6.8 2.3
 -3 1 -4 10 2.3
 3 1 4 4.9 4.8
 4 -1 4 329.97 15.9
 4 -1 4 300.07 11.6
 -4 -1 -4 283.37 11.1
 -4 -1 -4 315.97 11.2
 4 -1 4 316.07 13.8
 4 1 4 272.47 13.2
 -4 1 -4 296.47 11.1
 4 1 4 308.07 11.7
 -4 1 -4 308.57 11.7
 4 1 4 298.27 15.7
 5 -1 4 26.8 4
 5 -1 4 21.2 6.2
 -5 -1 -4 21 3.4
 5 1 4 21.6 3.9
 5 1 4 24.6 7
 -5 1 -4 28.7 3.9
 -6 -1 -4 48.7 5.2
 6 -1 4 41.4 7.3
 6 -1 4 53.19 5.8
 -6 -1 -4 40 6.5
 -6 1 -4 44.9 5
 6 1 4 55.69 8.4
 6 1 4 39 5
 -7 -1 -4 -3.1 4.1
 -7 -1 -4 -1.2 2.5
 7 -1 4 0 3.8
 7 -1 4 2.5 2.9
 -7 1 -4 -3.2 2.3
 7 1 4 5.6 4.3
 -7 1 -4 -6.9 3.5
 7 1 4 -2.8 2.6
 -8 -1 -4 2.6 2.8
 8 -1 4 0.9 2.1
 -8 1 -4 1.7 2.7
 8 1 4 -1.6 2.4
 -9 -1 -4 4.7 2.3
 9 -1 4 1.8 2.1
 -9 1 -4 5.6 2.3
 9 -2 -4 3.3 3
 8 2 -4 33.6 7.4
 7 -2 -4 28.9 6.8
 7 -2 -4 15.4 5.1
 7 -2 -4 9 5.2
 7 2 -4 15.1 5.3
 6 -2 -4 19.8 5.2
 6 -2 -4 24.5 6.1
 6 -2 -4 26.1 7.1
 6 2 -4 31.6 6.1
 5 -2 -4 1.5 3
 5 2 -4 -0.4 3
 5 2 -4 7.4 5
 4 -2 -4 112.79 8.2
 4 -2 -4 95.69 7.2
 4 -2 -4 100.79 9
 4 2 -4 100.59 7.5
 4 2 -4 105.19 9
 4 2 -4 99.99 10.1
 3 -2 -4 95.99 6.2
 3 2 -4 95.79 6.4
 2 -2 -4 3.9 4
 2 -2 -4 2.4 4.4
 -2 -2 4 2.6 1.7
 2 2 -4 12.7 5.7
 2 2 -4 -2.4 3.9
 -2 2 4 1.9 1.7
 -1 -2 4 559.64 16.7
 1 -2 -4 518.65 21.8
 1 2 -4 570.34 21.6
 -1 2 4 514.85 16.5
 0 -2 4 3172.48 80.29
 0 2 4 3160.98 80.49
 -1 -2 -4 5.4 16.2
 1 -2 4 3.5 2.5
 1 2 4 5.5 2.6
 -1 2 -4 5.1 2.1
 -2 -2 -4 3.1 12
 2 -2 4 8.4 2.9
 -2 -2 -4 7.6 2.1
 2 -2 4 6.1 1.9
 2 2 4 7 2.1
 2 2 4 2.1 2.5
 -2 2 -4 5.9 2.4
 -2 2 -4 -5.9 12.9
 -2 2 -4 5.7 2
 3 -2 4 7.7 4.6
 -3 -2 -4 7.7 2.2
 3 -2 4 9.1 3.3
 3 2 4 8.4 5
 -3 2 -4 6.9 2.1
 3 2 4 3.7 2.6
 -3 2 -4 3.4 2.3
 4 -2 4 55.09 7.5
 4 -2 4 70.19 5.6
 -4 -2 -4 68.69 5.3
 4 -2 4 83.19 9.5
 4 2 4 68.49 9.4
 4 2 4 79.09 6
 4 2 4 92.49 9.8
 -4 2 -4 60.79 5.6
 -4 2 -4 69.39 4.9
 5 -2 4 4.5 2.6
 5 -2 4 7.7 4.8
 -5 -2 -4 3.6 2.4
 5 2 4 1.1 4.1
 5 2 4 7.1 2.7
 -5 2 -4 6.4 2.5
 6 -2 4 334.87 13.7
 -6 -2 -4 303.87 20.1
 6 -2 4 347.17 17.8
 -6 -2 -4 354.96 13.5
 -6 2 -4 341.47 13.5
 6 2 4 339.97 17.9
 6 2 4 348.07 14.1
 -7 -2 -4 5.1 3
 7 -2 4 9.2 4.8
 7 -2 4 8.8 3.1
 -7 -2 -4 -1.8 4.7
 7 2 4 3.3 3.8
 -7 2 -4 6 2.9
 7 2 4 5.8 2.9
 -8 -2 -4 15.6 3.5
 8 -2 4 10.2 2.9
 -8 2 -4 13.7 3.5
 8 2 4 13.3 3
 -9 -2 -4 0.2 2
 9 -2 4 1.7 1.7
 -9 2 -4 2.4 2.2
 9 -3 -4 1.6 3
 8 -3 -4 19.2 5
 8 3 -4 29.2 6.4
 7 -3 -4 -1.9 4.5
 7 -3 -4 1 4.7
 7 -3 -4 -5.2 3.1
 7 3 -4 -2.5 4.1
 7 3 -4 -2.4 10.6
 6 -3 -4 3.8 4.8
 6 -3 -4 12.1 4.6
 6 -3 -4 10.9 4.7
 6 3 -4 4.8 4.1
 6 3 -4 -4.2 5.3
 5 -3 -4 13.7 4.3
 5 -3 -4 21.1 5.2
 5 -3 -4 13.7 5.3
 5 3 -4 15.7 4.8
 5 3 -4 14.9 4.6
 4 -3 -4 218.98 10.9
 4 -3 -4 213.78 13.3
 4 -3 -4 227.58 11.7
 4 3 -4 205.18 12.7
 4 3 -4 212.28 11.4
 4 3 -4 210.28 11.1
 3 -3 -4 490.95 20.3
 3 -3 -4 502.25 17.5
 -3 -3 4 516.65 15.6
 2 -3 -4 589.14 18.1
 2 -3 -4 583.94 19.7
 2 3 -4 597.64 22.1
 1 -3 -4 703.73 20.2
 1 -3 -4 720.23 27.3
 1 3 -4 750.42 21
 0 -3 -4 415.06 13.6
 0 -3 4 429.76 12.5
 0 -3 4 434.66 14.4
 0 3 4 413.06 14.3
 0 3 4 403.26 12.6
 1 -3 4 36.6 3.2
 -1 -3 -4 18.7 8.1
 1 -3 4 39 4.5
 -1 -3 -4 36.3 4
 1 3 4 33.8 4.4
 -1 3 -4 33.1 3.6
 1 3 4 35.8 3.3
 2 -3 4 1084.99 32.1
 2 -3 4 1040.4 29.2
 -2 -3 -4 1081.69 29.1
 -2 3 -4 1036.6 29.2
 2 3 4 1047.5 29.4
 2 3 4 1101.89 32.1
 -2 3 -4 1105.99 30.5
 3 -3 4 51.19 7.5
 3 -3 4 63.99 8.6
 -3 -3 -4 53.29 4.3
 3 -3 4 49.99 5.7
 3 -3 4 57.49 4.9
 3 3 4 46.3 8.4
 3 3 4 43 5.4
 3 3 4 63.09 8.2
 -3 3 -4 54.19 4.4
 -3 3 -4 54.89 5
 3 3 4 49 4.5
 -4 -3 -4 26.3 3.5
 4 -3 4 24.5 6.4
 4 -3 4 30.5 3.9
 4 3 4 30.4 4
 4 3 4 24.4 5.8
 -4 3 -4 23.5 3.5
 -4 3 -4 28.8 4.1
 -5 -3 -4 0.3 3
 -5 -3 -4 0.3 2.2
 5 -3 4 3.6 4.9
 5 -3 4 -0.5 2.3
 5 3 4 0.7 3.9
 -5 3 -4 2.1 2.6
 -5 3 -4 0.5 2.2
 5 3 4 2.5 2.8
 6 -3 4 97.99 7.5
 6 -3 4 79.09 9.9
 -6 -3 -4 100.49 6.7
 6 3 4 105.69 11.2
 -6 3 -4 92.59 6.7
 6 3 4 97.19 7.7
 7 -3 4 36.6 4.6
 7 -3 4 41 7
 -7 -3 -4 55.19 11.2
 -7 -3 -4 40.8 5
 -7 3 -4 33.9 4.6
 7 3 4 36.2 4.6
 7 3 4 49.4 7.3
 -8 -3 -4 4.8 2.7
 8 -3 4 3.3 2.9
 -8 3 -4 -0.1 2.4
 8 3 4 -0.2 2.4
 -9 -3 -4 -2.1 1.9
 9 -3 4 1.4 1.5
 -9 3 -4 2.9 2.3
 9 -4 -4 -1.8 2.5
 8 -4 -4 -4.7 3
 7 -4 -4 -0.7 5.7
 7 -4 -4 8.2 4.7
 7 -4 -4 10 5.6
 7 4 -4 1.1 5.3
 6 -4 -4 49.8 7.7
 6 -4 -4 45.9 7.3
 6 -4 -4 51.49 9.1
 6 4 -4 49.99 7.9
 5 -4 -4 183.48 13.3
 5 -4 -4 181.88 11.1
 5 -4 -4 175.88 11.1
 -5 4 4 164.68 10.2
 5 4 -4 168.58 12.3
 5 4 -4 192.48 11.7
 4 -4 -4 11.7 5.3
 4 -4 -4 6.5 3.8
 4 -4 -4 8.2 3.3
 4 4 -4 8.9 3.8
 4 4 -4 9.7 4.8
 -3 -4 4 20.3 2.7
 3 -4 -4 18.9 3.4
 3 -4 -4 26.2 6.1
 -3 4 4 19.5 2.7
 3 4 -4 20.4 4.3
 -2 -4 4 291.97 10.6
 2 -4 -4 302.17 11
 2 -4 -4 313.87 14.9
 -2 4 4 296.37 10.7
 -1 -4 4 416.06 13.7
 -1 -4 4 403.66 11.8
 1 -4 -4 397.76 20
 1 -4 -4 411.86 12.6
 -1 4 4 400.16 13.6
 -1 4 4 385.16 12.1
 0 -4 4 2680.93 69.69
 0 -4 -4 2666.63 78.49
 0 -4 -4 2671.53 68.89
 0 -4 4 2513.25 67.49
 0 4 -4 2671.73 68.49
 1 -4 4 92.89 6.3
 1 -4 4 102.09 4.9
 -1 -4 -4 109.39 6.1
 -1 4 -4 101.89 5.6
 1 4 4 100.09 6.7
 1 4 4 106.19 5.2
 2 -4 4 446.96 14.3
 2 -4 4 430.46 22.7
 -2 -4 -4 476.15 16.3
 2 -4 4 470.35 17.1
 -2 -4 -4 464.25 14.2
 2 4 4 466.45 14.7
 -2 4 -4 490.35 15.7
 -2 4 -4 465.65 14.5
 2 4 4 498.65 17.1
 3 -4 4 45.5 5.2
 3 -4 4 45.3 5.6
 3 -4 4 43.1 7.3
 -3 -4 -4 39.3 5
 -3 -4 -4 38.9 3.7
 3 -4 4 32.7 5
 3 4 4 50.99 8.3
 -3 4 -4 46.6 4.8
 3 4 4 47.4 6
 -3 4 -4 48.8 4.3
 3 4 4 40 5.3
 3 4 4 43.5 4.3
 4 -4 4 566.74 23.8
 -4 -4 -4 597.84 18.6
 4 -4 4 581.34 19.2
 -4 4 -4 577.54 19.9
 -4 4 -4 602.54 18.9
 4 4 4 580.94 24.2
 4 4 4 610.54 19.3
 5 -4 4 1.6 4.4
 5 -4 4 7.2 2.8
 -5 -4 -4 1.5 2.3
 -5 -4 -4 4.1 3.5
 5 4 4 2.9 2.5
 -5 4 -4 8 3.2
 -5 4 -4 3.9 2.5
 5 4 4 6 5
 -6 -4 -4 1.9 2.7
 -6 -4 -4 -0.4 3.9
 6 -4 4 -0.7 2.7
 6 -4 4 -5.5 3.8
 -6 4 -4 2.5 2.7
 6 4 4 2.8 2.8
 6 4 4 2.9 4.5
 7 -4 4 0.8 2.4
 -7 -4 -4 1.4 2.7
 7 -4 4 -5.9 3.2
 -7 4 -4 -2.3 2.4
 7 4 4 0.9 2.5
 7 4 4 -3 3.8
 -8 -4 -4 22.2 3.6
 8 -4 4 33.1 4.3
 -8 4 -4 24 4.1
 8 4 4 26.7 4.8
 -9 -4 -4 2 2.7
 -9 4 -4 -2.3 2.6
 9 -5 -4 1.6 2.6
 8 -5 -4 -9.1 5.1
 8 -5 -4 1 3.8
 7 -5 -4 6.3 7.2
 7 -5 -4 4.5 4.8
 7 -5 -4 4.3 3.9
 7 5 -4 19.2 6.6
 6 -5 -4 231.18 17.1
 6 -5 -4 213.88 12.9
 6 -5 -4 188.48 14.4
 6 5 -4 205.98 19.8
 5 -5 -4 5.2 4.4
 5 -5 -4 4.4 3.8
 5 -5 -4 1.3 3.4
 -5 5 4 -1.5 2.9
 5 5 -4 0 3.5
 4 -5 -4 2.8 2.8
 4 -5 -4 5.1 4.1
 4 -5 -4 8 4
 4 5 -4 8.7 3.6
 -3 -5 4 245.48 9.4
 3 -5 -4 250.17 11.1
 3 -5 -4 250.97 10
 3 -5 -4 253.97 17.3
 3 -5 -4 232.68 11.5
 -3 5 4 241.88 9.4
 3 5 -4 262.47 11.9
 2 -5 -4 573.34 18.6
 -2 -5 4 585.64 18.3
 2 -5 -4 600.04 22.9
 -2 5 4 588.94 18.4
 -1 -5 4 97.39 4.3
 -1 -5 4 98.49 6
 1 -5 -4 103.09 5.2
 1 -5 -4 87.79 12.5
 -1 5 4 104.29 6.2
 1 5 -4 105.49 5.3
 -1 5 4 91.99 4.7
 0 -5 4 326.57 12.4
 0 -5 -4 353.86 21.4
 0 -5 4 318.77 10.4
 0 -5 -4 325.07 11.8
 0 5 4 332.07 12.5
 0 5 -4 331.77 11.5
 0 5 4 323.97 10.8
 1 -5 4 1682.53 43.4
 -1 -5 -4 1663.43 45.2
 -1 -5 -4 1580.24 56.89
 1 -5 4 1640.44 46
 1 5 4 1649.44 45.9
 1 5 4 1611.04 43.7
 -1 5 -4 1628.84 44.5
 -2 -5 -4 86.19 20.7
 2 -5 4 61.19 4.1
 -2 -5 -4 74.49 6.2
 -2 -5 -4 58.99 3.9
 2 -5 4 53.69 9.5
 2 -5 4 70.79 6.4
 -2 5 -4 55.49 4
 2 5 4 64.89 6.2
 2 5 4 66.59 4.9
 -2 5 -4 63.19 4.8
 3 -5 4 303.47 15.5
 -3 -5 -4 300.77 12.7
 -3 -5 -4 295.27 11.8
 -3 -5 -4 291.27 17.7
 3 -5 4 280.67 11
 3 -5 4 289.57 13.4
 3 -5 4 280.97 12.9
 3 5 4 285.17 12.9
 -3 5 -4 322.77 12.1
 3 5 4 300.67 17
 3 5 4 301.17 13.3
 -3 5 -4 308.07 12
 3 5 4 282.87 11
 4 -5 4 533.55 23.3
 -4 -5 -4 578.14 20.7
 4 -5 4 550.24 18.5
 -4 -5 -4 556.84 17.7
 4 5 4 577.34 23.8
 -4 5 -4 549.45 18
 4 5 4 535.35 18.3
 5 -5 4 31 4.4
 5 -5 4 38.3 7.5
 -5 -5 -4 35.8 6.2
 -5 -5 -4 26.1 5.2
 -5 5 -4 32.5 5
 5 5 4 31.9 4.4
 5 5 4 29.6 7.1
 6 -5 4 28.7 6.9
 6 -5 4 21.1 4.1
 -6 -5 -4 22 3.9
 -6 -5 -4 20.2 5.7
 -6 5 -4 25.9 4.3
 6 5 4 21.6 4.1
 6 5 4 11.7 5.5
 7 -5 4 1.5 3.9
 -7 -5 -4 7 5.2
 7 -5 4 10.6 3.3
 7 5 4 7.7 3.2
 7 5 4 19.2 5.4
 8 -5 4 4.3 2.6
 -8 -5 -4 0.8 2.4
 -8 5 -4 6.5 2.7
 8 5 4 4.6 3.3
 -9 -5 -4 0.7 1.9
 -9 5 -4 -1.8 1.9
 9 -6 -4 62.89 18.4
 8 -6 -4 1.1 4.3
 8 -6 -4 -4.6 4.9
 7 -6 -4 40.1 8.7
 7 -6 -4 23.1 6
 7 -6 -4 9.9 5.9
 6 -6 -4 49.1 7.8
 6 -6 -4 56.49 8.4
 6 6 -4 59.89 9.1
 5 -6 -4 295.27 15.7
 5 -6 -4 330.47 15.8
 5 -6 -4 345.47 18.5
 -5 6 4 310.17 14.4
 5 6 -4 339.37 16.9
 5 6 -4 315.17 20.7
 4 -6 -4 15.9 4.1
 4 -6 -4 13.9 5.5
 4 -6 -4 16.7 4.9
 4 6 -4 28.7 5.5
 3 -6 -4 1.8 2.4
 3 -6 -4 0 3.8
 -3 -6 4 -0.4 1.7
 3 -6 -4 4.6 4.3
 3 6 -4 -1.6 3.6
 -3 6 4 0.1 1.8
 2 -6 -4 156.08 7.8
 -2 -6 4 156.78 5.9
 2 -6 -4 147.29 10.4
 -2 -6 4 161.48 7.6
 -2 6 4 149.19 7.5
 -2 6 4 151.28 6.3
 1 -6 -4 11 8.1
 -1 -6 4 8.5 2.7
 -1 -6 4 11.9 1.9
 1 -6 -4 14.4 2.5
 -1 6 4 14 3.3
 -1 6 4 11.4 2.3
 1 6 -4 15.2 2.5
 0 -6 -4 1.8 8.7
 0 -6 4 -1.5 1.3
 0 -6 -4 0.6 1.9
 0 -6 4 -1.1 2.2
 0 6 4 2 2.7
 0 6 -4 0.4 1.9
 0 6 4 -0.2 1.6
 -1 -6 -4 281.07 11.5
 1 -6 4 296.37 10
 1 -6 4 267.77 12
 1 6 4 301.67 10.6
 -1 6 -4 302.57 11.2
 1 6 4 311.87 12.5
 2 -6 4 -2.9 2.8
 -2 -6 -4 -1.9 2.2
 2 -6 4 -0.6 1.7
 2 -6 4 2.2 2.2
 -2 -6 -4 0.1 1.6
 2 -6 4 1.5 2.6
 2 -6 4 2.7 3.1
 -2 6 -4 0.5 1.8
 -2 6 -4 -0.9 1.9
 2 6 4 -3.7 2.9
 2 6 4 0 2
 2 6 4 -1 2.9
 3 -6 4 129.59 11.7
 3 -6 4 121.69 8.7
 -3 -6 -4 125.99 8.1
 -3 -6 -4 110.69 5.9
 3 -6 4 111.79 7.7
 3 -6 4 133.49 6.9
 3 -6 4 155.58 17.9
 -3 -6 -4 141.69 13.9
 -3 6 -4 122.19 7.4
 3 6 4 126.89 8.5
 3 6 4 117.29 10.3
 -3 6 -4 129.49 6.5
 3 6 4 130.09 12.1
 3 6 4 125.99 8.5
 4 -6 4 -5 4.1
 -4 -6 -4 -1.2 3.2
 -4 -6 -4 2.5 2
 4 -6 4 -3.3 2.2
 -4 6 -4 -1.9 1.8
 4 6 4 1.3 4.5
 -4 6 -4 -0.6 2.7
 4 6 4 5 2.7
 5 -6 4 215.58 10.4
 5 -6 4 234.88 15.3
 -5 -6 -4 246.68 10.2
 -5 -6 -4 205.58 12.5
 -5 6 -4 220.78 11.6
 -5 6 -4 229.78 10.4
 5 6 4 230.08 15.1
 5 6 4 228.58 10.5
 -6 -6 -4 252.67 14.3
 6 -6 4 264.37 15.8
 6 -6 4 266.67 11.6
 -6 -6 -4 244.08 10.9
 6 6 4 248.48 11.4
 6 6 4 238.18 15.5
 -6 6 -4 239.28 11.2
 7 -6 4 28.9 6
 -7 -6 -4 44.9 5
 7 6 4 49.1 5.6
 -7 6 -4 41.4 5.2
 7 6 4 47.4 7.1
 -8 -6 -4 0.7 2.1
 8 -6 4 -3.7 1.9
 -8 6 -4 -0.4 2.5
 8 -7 -4 -0.2 3.4
 7 -7 -4 15.6 5.4
 7 -7 -4 17.2 5.3
 6 -7 -4 7.1 4.3
 6 -7 -4 2.5 4.3
 6 -7 -4 1.7 4.6
 5 -7 -4 34.3 6.2
 5 -7 -4 30.2 6.2
 -5 7 4 25 5.4
 5 7 -4 47.3 8.5
 4 -7 -4 36.1 7.9
 4 -7 -4 38.9 5.7
 4 -7 -4 37 5.9
 3 -7 -4 62.49 8.5
 -3 -7 4 62.19 5.4
 3 -7 -4 70.89 8.2
 3 -7 -4 71.79 7.4
 3 -7 -4 60.39 6.3
 -3 -7 4 63.99 5
 -3 7 4 64.89 5.5
 -3 7 4 61.49 4.5
 2 -7 -4 574.34 23.1
 2 -7 -4 602.24 20.1
 -2 -7 4 619.74 19.8
 -2 -7 4 608.54 17.4
 2 -7 -4 584.84 25.1
 2 -7 -4 622.14 27.9
 -2 7 4 592.34 18.1
 -2 7 4 632.24 19.9
 1 -7 -4 9.5 7.3
 -1 -7 4 2.3 1.5
 1 -7 -4 6.1 2.2
 -1 -7 4 9.6 2.9
 1 7 -4 6.5 2.1
 -1 7 4 5.9 2.1
 -1 7 4 4.7 2.7
 0 -7 4 53.99 5.7
 0 -7 -4 65.49 13.7
 0 -7 -4 53.89 5.7
 0 -7 4 53.19 3.6
 0 7 -4 57.89 4.3
 0 7 4 43 5.2
 0 7 4 62.59 4.4
 -1 -7 -4 1727.13 47.2
 -1 -7 -4 1734.63 61.99
 -1 -7 -4 1661.03 58.29
 1 -7 4 1675.23 44.8
 1 -7 4 1647.84 48
 -1 7 -4 1708.03 46.4
 1 7 4 1707.23 48.2
 1 7 4 1677.13 45.5
 2 -7 4 6.3 2.5
 2 -7 4 2.7 3
 2 -7 4 3.9 1.9
 -2 -7 -4 8.3 5.9
 -2 -7 -4 5.7 2
 -2 -7 -4 2 2.6
 2 -7 4 3.1 4.7
 2 7 4 0 4.8
 2 7 4 6.3 2.3
 -2 7 -4 3 1.9
 2 7 4 6.6 6.1
 2 7 4 3.4 3.2
 -2 7 -4 3 2.4
 3 -7 4 9 2.9
 3 -7 4 -3.2 9.5
 3 -7 4 3.2 4.3
 -3 -7 -4 10.3 2.5
 -3 -7 -4 12.1 6.5
 3 -7 4 8.3 3.7
 3 -7 4 9.3 3.6
 -3 -7 -4 6.5 3.4
 -3 7 -4 9.3 2.6
 3 7 4 6.7 4
 3 7 4 15.9 5.4
 3 7 4 8.1 2.9
 3 7 4 9.6 3.7
 -3 7 -4 3.5 2.7
 -4 -7 -4 74.89 8
 4 -7 4 102.39 8.1
 -4 -7 -4 90.19 5.7
 -4 7 -4 89.19 7.9
 4 7 4 81.09 6.4
 -4 7 -4 83.39 5.8
 5 -7 4 179.08 9.1
 5 -7 4 140.19 13.3
 -5 -7 -4 182.38 8.6
 -5 -7 -4 167.38 11.4
 -5 7 -4 172.38 10.3
 5 7 4 174.58 8.9
 5 7 4 138.09 13.2
 -5 7 -4 168.18 8.8
 6 -7 4 89.79 16.4
 6 -7 4 51.29 6.8
 -6 -7 -4 61.19 7.9
 -6 -7 -4 75.99 6.2
 -6 7 -4 72.09 6.4
 7 -7 4 6 2.6
 -7 -7 -4 7.8 2.9
 7 -7 4 16.1 4.8
 -7 7 -4 17.8 3.7
 7 7 4 8.7 2.7
 7 7 4 11.5 4.6
 8 -7 4 12.9 3.3
 -8 7 -4 19.8 6.1
 8 -8 -4 25.5 5
 8 -8 -4 13.4 5.1
 7 -8 -4 8.7 5.2
 7 -8 -4 14.4 5.3
 6 -8 -4 30.1 8
 6 -8 -4 41.2 6.9
 6 -8 -4 34.5 6.7
 5 -8 -4 4.1 4.4
 5 -8 -4 1.8 3.8
 5 -8 -4 2.9 4.9
 -5 8 4 -3.4 3.4
 4 -8 -4 151.88 11.2
 4 -8 -4 162.98 12.4
 4 -8 -4 140.69 10
 -3 -8 4 82.79 6.1
 3 -8 -4 102.19 10.1
 3 -8 -4 93.99 7.3
 -3 -8 4 86.89 4.6
 -3 8 4 91.49 6.4
 -3 8 4 87.69 5.3
 2 -8 -4 181.58 12.2
 2 -8 -4 216.18 10.1
 -2 -8 4 185.08 9.4
 2 -8 -4 198.68 16.7
 2 -8 -4 207.48 10.5
 -2 8 4 206.98 9.8
 1 -8 -4 258.97 10.7
 1 -8 -4 234.08 19.5
 -1 -8 4 262.37 12
 -1 -8 4 248.88 8.7
 -1 -8 4 234.98 10.9
 1 -8 -4 227.38 13.4
 -1 8 4 270.37 11.5
 -1 8 4 233.98 12.1
 1 8 -4 235.08 9.4
 -1 8 4 240.18 9.4
 0 -8 4 3.3 2.7
 0 -8 -4 0.7 4.4
 0 -8 -4 4.3 9.9
 0 -8 4 -2.4 1.2
 0 -8 4 -1.9 2.3
 0 -8 -4 -3.6 2.1
 0 8 4 -0.2 2.4
 0 8 4 -1.7 3
 0 8 4 -1.2 1.7
 0 8 -4 -1.8 1.7
 1 -8 4 95.49 5.1
 1 -8 4 102.99 7.3
 -1 -8 -4 81.59 18.6
 -1 -8 -4 105.59 7.1
 1 -8 4 97.69 11.3
 -1 -8 -4 111.49 11.3
 -1 8 -4 95.59 6.1
 1 8 4 96.09 7.3
 1 8 4 105.39 9.2
 1 8 4 108.49 5.9
 2 -8 4 133.79 6.9
 -2 -8 -4 139.29 8.6
 2 -8 4 155.68 9.3
 2 -8 4 151.18 13.2
 2 -8 4 125.69 6.3
 2 -8 4 132.59 8.2
 2 -8 4 124.29 7.6
 -2 -8 -4 139.49 6.1
 -2 -8 -4 163.28 14.8
 2 8 4 144.59 12.6
 2 8 4 129.19 8.8
 -2 8 -4 145.29 7.9
 -2 8 -4 136.69 6.6
 2 8 4 127.89 8.7
 -3 -8 -4 157.78 10.3
 -3 -8 -4 173.98 16.5
 3 -8 4 130.59 8.9
 3 -8 4 164.18 14.3
 3 -8 4 150.68 7.7
 -3 -8 -4 153.68 7
 3 -8 4 132.69 9.4
 -3 8 -4 134.49 8.6
 3 8 4 155.58 9.6
 3 8 4 135.99 9.4
 -3 8 -4 148.29 7.3
 4 -8 4 -2 2.5
 4 -8 4 9.9 5.1
 -4 -8 -4 4.1 2.4
 -4 -8 -4 7.2 4
 -4 8 -4 0.8 2.2
 4 8 4 -3 4.2
 -4 8 -4 2.8 2.9
 4 8 4 1.6 3.7
 5 -8 4 131.39 7.8
 5 -8 4 121.39 12.5
 -5 -8 -4 125.99 7.2
 -5 8 -4 124.49 7.8
 5 8 4 125.19 7.8
 -5 8 -4 136.69 9.6
 5 8 4 148.69 14.1
 6 -8 4 -0.2 2.3
 -6 -8 -4 5.7 4.7
 6 -8 4 4.3 4.6
 -6 -8 -4 3.9 2.8
 6 8 4 5.2 5.1
 -6 8 -4 0 2.7
 6 8 4 5 3.1
 7 -8 4 66.59 8
 -7 -8 -4 81.79 5.9
 -7 8 -4 88.69 7.1
 7 8 4 67.99 7.8
 -8 -8 -4 2.8 2.2
 -8 8 -4 1.1 2.3
 8 -9 -4 -5.4 3.4
 8 -9 -4 -0.4 2.7
 7 -9 -4 7.8 5
 7 -9 -4 5.4 4.2
 6 -9 -4 17.1 5.1
 6 -9 -4 9 4.9
 6 -9 -4 10.7 5.7
 -5 -9 4 124.29 6.1
 5 -9 -4 138.99 14.2
 5 -9 -4 113.89 10.8
 5 -9 -4 95.99 10.3
 -5 9 4 145.59 15.9
 -5 9 4 102.19 6.6
 4 -9 -4 3.5 4.6
 4 -9 -4 -6.1 3
 -4 -9 4 -0.2 1.6
 4 -9 -4 -1.6 3.2
 -4 9 4 2.3 3.8
 -4 9 4 0.5 3.2
 3 -9 -4 25.8 6.6
 3 -9 -4 30.8 5.6
 3 -9 -4 29.2 5.2
 3 -9 -4 40.3 8.3
 -3 -9 4 28.2 3.2
 -3 9 4 26.7 3.6
 2 -9 -4 107.19 12.9
 2 -9 -4 88.99 7
 -2 -9 4 99.99 7.1
 -2 -9 4 112.09 8.9
 2 -9 -4 111.99 11.6
 -2 -9 4 85.69 4.8
 -2 9 4 89.39 5.6
 -2 9 4 85.19 7.3
 -2 9 4 94.99 8.9
 1 -9 -4 336.67 23.4
 -1 -9 4 339.37 14.1
 1 -9 -4 351.76 17
 -1 -9 4 331.37 11.3
 1 -9 -4 321.67 13.5
 1 9 -4 342.67 12.2
 -1 9 4 358.36 14.4
 -1 9 4 348.27 12.3
 0 -9 4 46.1 3.9
 0 -9 4 37.7 5
 0 -9 4 43.4 5.7
 0 -9 -4 22.2 11.6
 0 -9 -4 40 5
 0 9 -4 45.5 4.6
 0 9 4 47 5.7
 0 9 4 49.2 6.5
 0 9 4 45.8 4.5
 1 -9 4 2.3 2.8
 1 -9 4 6.5 2
 1 -9 4 7.9 3.3
 1 -9 4 8.8 6
 -1 -9 -4 9 17.4
 -1 -9 -4 11.8 5.2
 -1 -9 -4 5.8 3
 1 9 4 4.6 3.2
 1 9 4 5.1 2.3
 1 9 4 7.6 3.5
 1 9 4 6.5 5.7
 -2 -9 -4 344.47 18.7
 2 -9 4 331.87 18
 2 -9 4 331.67 14
 2 -9 4 345.47 14.5
 2 -9 4 350.76 12.8
 2 -9 4 349.77 15.5
 -2 -9 -4 362.86 14.8
 2 9 4 351.56 15.5
 2 9 4 333.87 14.8
 2 9 4 352.36 18.5
 -2 9 -4 347.57 14.1
 3 -9 4 23.6 6.6
 3 -9 4 8.5 16.7
 -3 -9 -4 20.9 7.4
 -3 -9 -4 14.7 2.7
 3 -9 4 23 5
 -3 -9 -4 18 4.2
 3 9 4 6.3 4.8
 -3 9 -4 20 3.4
 3 9 4 17.9 5.1
 -3 9 -4 11.8 3.6
 -4 -9 -4 1.3 3.4
 4 -9 4 -1.2 2.4
 -4 -9 -4 -0.1 2
 4 -9 4 -5.5 4
 -4 9 -4 1.6 3.2
 4 9 4 -1.2 2.3
 -4 9 -4 1.4 2.4
 4 9 4 -4.5 4.1
 -5 -9 -4 24.9 4
 5 -9 4 35.2 7.9
 5 -9 4 24.8 4
 -5 -9 -4 19.7 6
 5 9 4 19.2 6.5
 -5 9 -4 14.9 5.7
 5 9 4 22.9 4.2
 -5 9 -4 21.2 4
 -6 -9 -4 44.2 7.4
 -6 -9 -4 42.5 5
 6 -9 4 55.69 8.6
 6 -9 4 55.09 5.5
 6 9 4 43.4 5.2
 6 9 4 47.7 8
 -6 9 -4 56.69 5.9
 -6 9 -4 28.5 7.5
 7 -9 4 5.8 3.7
 7 -9 4 5.6 4.1
 -7 -9 -4 1 2.3
 7 9 4 1.6 3.5
 -7 9 -4 2 2.8
 -8 -9 -4 6.3 2.4
 -8 9 -4 4 2.5
 8 -10 -4 -0.7 2.4
 8 -10 -4 1.4 3.5
 7 -10 -4 8.1 4.9
 7 -10 -4 -0.6 3.6
 6 -10 -4 5.9 6.9
 6 -10 -4 -3.6 3.6
 -6 10 4 1.7 3.6
 5 -10 -4 70.29 9.9
 5 -10 -4 113.29 10.6
 -5 -10 4 96.49 5.5
 -5 10 4 71.59 8.3
 -5 10 4 90.29 6.3
 4 -10 -4 5.2 3.9
 4 -10 -4 1.7 4.3
 -4 -10 4 0.2 3.1
 4 -10 -4 -2.1 5.5
 -4 10 4 0.9 2.4
 -4 10 4 1.5 3.7
 3 -10 -4 91.29 8.6
 3 -10 -4 72.29 10.8
 3 -10 -4 66.99 13.4
 3 -10 -4 94.49 9.4
 -3 -10 4 81.69 4.8
 -3 -10 4 65.39 6.8
 3 -10 -4 65.49 7.9
 -3 10 4 79.49 7.3
 2 -10 -4 7.9 5
 -2 -10 4 12 2.4
 -2 -10 4 10 3.4
 2 -10 -4 5.9 4.2
 -2 -10 4 12.7 3.9
 2 -10 -4 6.8 5.3
 2 -10 -4 23.7 11.1
 -2 10 4 11.3 2.8
 -2 10 4 12.3 3.8
 1 -10 -4 146.19 18.5
 1 -10 -4 152.98 8.7
 -1 -10 4 131.19 8.5
 -1 -10 4 122.19 8.1
 -1 -10 4 139.09 6.4
 1 -10 -4 138.29 12.3
 -1 10 4 135.59 8.6
 -1 10 4 139.59 7.2
 -1 10 4 134.29 8.9
 1 10 -4 138.69 7
 0 -10 4 23 4.7
 0 -10 4 40.8 5.3
 0 -10 -4 26.3 13
 0 -10 -4 28.7 6.9
 0 -10 4 32.4 3.6
 0 -10 -4 31.3 4.7
 0 10 4 32.9 5.5
 0 10 4 31.6 4
 0 10 4 29.6 5.2
 0 10 -4 30.7 4.1
 1 -10 4 150.08 13.2
 -1 -10 -4 150.08 9.2
 -1 -10 -4 169.28 14.8
 1 -10 4 150.48 7
 -1 -10 -4 132.19 21.9
 1 -10 4 167.18 10.1
 1 -10 4 139.69 8.6
 1 10 4 178.28 15.2
 1 10 4 150.78 9.4
 -1 10 -4 149.79 8.4
 1 10 4 178.08 10.3
 2 -10 4 13.4 3.7
 2 -10 4 16.8 3.6
 2 -10 4 11.2 4
 2 -10 4 21.9 6.7
 -2 -10 -4 8.7 6.4
 -2 10 -4 13.7 3.7
 2 10 4 11.6 4.3
 2 10 4 22.1 6.4
 3 -10 4 193.48 17.1
 -3 -10 -4 203.58 11.8
 3 -10 4 186.38 11.7
 -3 -10 -4 222.88 18.5
 3 -10 4 191.08 14.1
 -3 -10 -4 197.38 8.3
 3 -10 4 162.88 10.9
 3 10 4 188.58 14.1
 -3 10 -4 178.98 10.3
 -3 10 -4 202.78 9
 3 10 4 180.58 11.5
 4 -10 4 2.4 4.7
 -4 -10 -4 2.6 2.2
 -4 -10 -4 6.2 4.4
 4 -10 4 -25.3 15.1
 4 -10 4 1.1 2.6
 4 10 4 8.4 5.6
 -4 10 -4 0.1 2.4
 -4 10 -4 6.9 3.7
 4 10 4 1.2 2.4
 -5 -10 -4 45.6 7.5
 5 -10 4 59.69 5.8
 5 -10 4 50.09 8.6
 -5 -10 -4 61.79 5.6
 -5 10 -4 56.49 5.9
 5 10 4 55.09 8.8
 -5 10 -4 46.2 6.4
 6 -10 4 53.59 8.6
 6 -10 4 33.7 4.2
 -6 -10 -4 40.9 8.2
 6 10 4 42.6 7.4
 -6 10 -4 23.1 5.3
 -7 -10 -4 2.9 2.4
 7 -10 4 7.4 5.8
 7 10 4 3.6 5.3
 -7 10 -4 -1.4 2.5
 -8 -10 -4 4.5 2.6
 -8 -10 -4 11.2 3.3
 8 -11 -4 4.9 2.6
 7 -11 -4 29.2 5.7
 7 -11 -4 16.8 5.1
 6 -11 -4 8.6 4.8
 6 -11 -4 16.8 5.2
 -6 -11 4 7.3 2.2
 -6 11 4 9 3
 5 -11 -4 23.5 6.2
 -5 -11 4 22.6 3.2
 -5 11 4 23.7 5.7
 -5 11 4 31.5 4.4
 4 -11 -4 140.49 12
 -4 -11 4 139.39 9.2
 4 -11 -4 116.89 10.9
 -4 -11 4 140.89 6.9
 4 -11 -4 133.29 11.8
 4 -11 -4 149.49 12.5
 -4 11 4 150.48 10.6
 -4 11 4 158.78 9.1
 -4 11 4 141.69 7.9
 3 -11 -4 102.39 13.8
 3 -11 -4 110.79 10.4
 -3 -11 4 121.09 8.8
 3 -11 -4 138.59 11.2
 3 -11 -4 125.89 9.6
 3 -11 -4 117.79 12.4
 -3 -11 4 126.19 6.3
 -3 11 4 120.79 7.3
 -3 11 4 135.79 9.7
 -3 11 4 112.29 8.4
 2 -11 -4 243.28 14.6
 2 -11 -4 268.87 13
 -2 -11 4 245.78 12.7
 2 -11 -4 282.57 15.6
 -2 -11 4 248.38 11.9
 2 -11 -4 266.67 22.7
 -2 -11 4 253.97 9.7
 2 -11 -4 257.87 16.8
 -2 11 4 273.67 13.1
 -1 -11 4 452.15 18.1
 -1 -11 4 435.36 16.9
 1 -11 -4 430.96 20.9
 1 -11 -4 480.25 30.2
 1 -11 -4 432.96 17.4
 -1 -11 4 434.86 14.5
 -1 11 4 443.16 18
 0 -11 -4 110.39 21.8
 0 -11 4 117.29 8.8
 0 -11 4 119.29 7.9
 0 -11 -4 122.19 12.7
 0 -11 4 123.09 6.2
 0 11 4 134.69 8.7
 0 11 4 108.79 8.5
 0 11 -4 122.29 7.3
 -1 -11 -4 580.54 20.1
 1 -11 4 549.74 20.4
 1 -11 4 556.04 21.9
 1 -11 4 587.34 25.6
 -1 -11 -4 570.24 25.7
 -1 -11 -4 539.15 20.7
 -1 11 -4 594.64 21
 1 11 4 609.34 22.2
 1 11 4 529.85 20.8
 1 11 4 559.44 25.2
 -2 -11 -4 -0.2 3
 2 -11 4 -2.9 3.1
 2 -11 4 1.9 4.4
 2 -11 4 -2.4 4.3
 2 -11 4 -1.2 2.3
 -2 -11 -4 -0.6 5.8
 2 -11 4 -1.6 3.3
 2 11 4 3.3 5.9
 2 11 4 14.3 6.2
 -2 11 -4 1 2.8
 2 11 4 4 3.5
 -3 -11 -4 7.4 4
 3 -11 4 4.2 5
 3 -11 4 0.7 3.5
 -3 -11 -4 3.7 2.2
 -3 -11 -4 9.9 7.1
 3 -11 4 6.2 4.2
 3 -11 4 6.9 3.2
 -3 11 -4 9.4 3.8
 -3 11 -4 9 2.8
 3 11 4 3 4.6
 3 11 4 2 5.5
 -4 -11 -4 4.6 2.3
 4 -11 4 -17.4 18.5
 -4 -11 -4 -4 3.7
 4 -11 4 3.8 2.8
 4 -11 4 12.1 6
 -4 11 -4 -1.3 2.3
 4 11 4 -1.6 4.8
 -4 11 -4 1.1 3.9
 5 -11 4 33.4 8.2
 -5 -11 -4 34 6.6
 5 -11 4 25.3 4.7
 -5 -11 -4 29.8 4
 -5 11 -4 37.2 4.9
 -5 11 -4 26.7 5.6
 5 11 4 28.2 7.7
 -6 -11 -4 35 4.1
 6 -11 4 36.1 7.2
 6 -11 4 30.8 4.1
 -6 11 -4 32.6 4.6
 6 11 4 33.8 7
 7 -11 4 -2.6 2.8
 -7 -11 -4 -2.4 2
 -7 11 -4 -1.4 2.6
 7 11 4 -0.7 2.8
 -8 -11 -4 28.2 3.5
 7 -12 -4 3.1 3.4
 -7 -12 4 7.8 1.9
 7 -12 -4 7.3 4.3
 -7 12 4 4.4 2.3
 6 -12 -4 58.69 8.8
 -6 -12 4 54.89 4.5
 6 -12 -4 67.19 8.7
 -6 12 4 49.6 5.1
 5 -12 -4 345.27 16.8
 -5 -12 4 309.27 11.8
 5 -12 -4 300.77 18.1
 5 -12 -4 314.47 18.2
 -5 12 4 354.76 13.5
 -5 12 4 328.97 16.6
 4 -12 -4 52.09 7.6
 4 -12 -4 90.29 13.4
 4 -12 -4 70.79 9.7
 -4 -12 4 67.99 5.4
 4 -12 -4 82.99 11.2
 -4 12 4 67.49 6.2
 -4 12 4 68.59 8.5
 -3 -12 4 16.3 3.9
 3 -12 -4 25.4 5.6
 -3 -12 4 16.2 2.9
 3 -12 -4 35.8 8.5
 -3 -12 4 17.1 4.6
 3 -12 -4 15.5 10.6
 3 -12 -4 20.9 5.5
 3 -12 -4 23.1 6
 -3 12 4 15 4.2
 -3 12 4 21.4 3.8
 -3 12 4 11.7 4.2
 2 -12 -4 28.6 14.5
 -2 -12 4 56.49 7
 2 -12 -4 47.7 6.6
 -2 -12 4 40.2 5.7
 2 -12 -4 47.6 8.3
 -2 -12 4 42.7 4.2
 2 -12 -4 63.49 10
 -2 12 4 42.1 4.9
 -2 12 4 56.69 7.1
 -1 -12 4 66.29 4.7
 -1 -12 4 68.39 7.8
 1 -12 -4 71.09 7.3
 1 -12 -4 75.39 19
 -1 12 4 48.7 6.7
 -1 12 4 62.39 5.8
 0 -12 4 119.09 10.3
 0 -12 4 119.09 6.3
 0 12 4 94.59 9.3
 0 12 4 125.69 7.2
 0 12 -4 108.59 7.8
 1 -12 4 1.3 3.1
 -1 -12 -4 0.1 2.9
 1 -12 4 -2 5.3
 1 -12 4 1.7 3.4
 -1 -12 -4 0.4 3.2
 -1 -12 -4 10 10.1
 1 12 4 0.8 2.2
 -1 12 -4 4.3 2.9
 1 12 4 -5.1 4.7
 1 12 4 1.8 3.7
 -2 -12 -4 95.49 9.2
 2 -12 4 74.09 8.7
 2 -12 4 88.49 8.6
 2 -12 4 91.69 7.3
 -2 -12 -4 90.09 8.1
 2 -12 4 70.59 9.6
 -2 -12 -4 81.29 11.3
 2 -12 4 87.49 8.4
 -2 12 -4 89.39 8
 2 12 4 78.89 8.8
 2 12 4 73.09 10.2
 -3 -12 -4 52.69 10.4
 3 -12 4 60.69 11
 3 -12 4 59.19 5.9
 3 -12 4 59.49 7
 3 -12 4 64.19 10.3
 -3 12 -4 49 6.7
 3 12 4 46 8.3
 4 -12 4 4.8 5.1
 4 -12 4 11 21.4
 -4 -12 -4 9.7 2.8
 -4 -12 -4 11.6 5.2
 4 -12 4 16.7 3.9
 -4 12 -4 8 3.2
 -4 12 -4 20.1 5
 4 12 4 5.9 5.4
 -5 -12 -4 92.19 10
 -5 -12 -4 109.89 6.8
 5 -12 4 132.29 7.5
 5 -12 4 111.99 12.4
 5 12 4 104.69 11.7
 -5 12 -4 109.69 7.5
 -5 12 -4 124.69 10.8
 6 -12 4 45.8 7.4
 -6 -12 -4 63.19 5.2
 -6 12 -4 75.19 6.4
 6 12 4 67.09 9
 7 -12 4 87.79 7.5
 -7 -12 -4 110.79 6.1
 -7 -12 -4 89.79 7
 7 12 4 95.79 7.7
 -7 12 -4 109.59 6.5
 7 -13 -4 36.7 6
 -7 -13 4 27.7 2.9
 7 -13 -4 27.4 4.7
 6 -13 -4 20 5.4
 6 -13 -4 17 5.8
 -6 -13 4 12.7 2.6
 -6 13 4 18.1 3.3
 5 -13 -4 5.7 4.6
 5 -13 -4 14 4.7
 -5 -13 4 18.5 4.5
 -5 13 4 12 3.9
 -5 13 4 16.7 7.8
 4 -13 -4 31 9.9
 4 -13 -4 30 8.9
 4 -13 -4 21.7 6.2
 -4 -13 4 35.8 4.1
 -4 -13 4 28.6 5.4
 4 -13 -4 30 7.6
 -4 13 4 21.1 4
 -4 13 4 28.6 6.6
 -3 -13 4 98.69 6
 3 -13 -4 85.09 14.9
 3 -13 -4 89.79 9.6
 -3 -13 4 106.79 9.1
 3 -13 -4 90.29 11
 3 -13 -4 110.49 10.4
 -3 -13 4 100.09 9.5
 3 -13 -4 110.09 11.1
 -3 13 4 104.99 9.8
 -3 13 4 106.29 7.2
 -3 13 4 73.59 11.4
 -2 -13 4 108.99 6.3
 2 -13 -4 114.89 8.9
 -2 -13 4 108.49 9.6
 -2 -13 4 110.59 8.4
 2 -13 -4 150.98 20
 2 -13 -4 126.49 12.5
 2 -13 -4 138.99 13.6
 2 -13 -4 118.69 10.4
 -2 13 4 114.99 9.8
 -2 13 4 106.69 7.2
 -2 13 4 96.39 9.3
 -1 -13 4 -4.8 2.8
 1 -13 -4 -0.3 5
 1 -13 -4 5.9 3.5
 1 -13 -4 2.1 18.3
 -1 -13 4 8.6 3.8
 -1 -13 4 -2 1.6
 -1 13 4 -0.9 3.1
 -1 13 4 -1.1 2.3
 0 -13 4 126.99 11.2
 0 -13 4 112.09 9.4
 0 -13 4 117.49 6.5
 0 -13 -4 112.09 13
 0 13 4 126.69 11.1
 0 13 -4 108.19 7.6
 0 13 4 110.69 7.1
 1 -13 4 404.56 19
 -1 -13 -4 423.76 16.8
 1 -13 4 421.56 14.8
 1 -13 4 438.16 17.9
 1 -13 4 443.26 22.7
 -1 -13 -4 429.26 18.5
 -1 -13 -4 455.35 23
 1 13 4 432.26 22
 -1 13 -4 441.56 17.1
 1 13 4 423.06 15.3
 1 13 4 412.66 19.2
 -2 -13 -4 22.9 5
 -2 -13 -4 30.9 6.2
 2 -13 4 30 7.7
 2 -13 4 44.6 7.3
 2 -13 4 32.6 4.7
 -2 -13 -4 44.6 9.7
 2 -13 4 31.6 5.7
 2 13 4 36.7 7.2
 2 13 4 30.1 7.1
 -2 13 -4 35.4 5.7
 3 -13 4 27.1 5.4
 3 -13 4 26.9 7.7
 -3 -13 -4 30.4 5.5
 -3 -13 -4 33.8 9.1
 3 -13 4 37.9 5.1
 -3 -13 -4 22.5 7.7
 3 13 4 25.7 7.4
 -4 -13 -4 49.1 8
 4 -13 4 37.3 12.5
 -4 -13 -4 43.6 4.5
 4 13 4 31.3 10.1
 -4 13 -4 54.29 5.8
 -4 13 -4 64.49 8.4
 -5 -13 -4 7.6 3.8
 -5 -13 -4 -4.6 4.6
 5 -13 4 0.6 4.8
 -5 -13 -4 4.8 2.6
 5 -13 4 5 2.7
 5 13 4 1.6 4.6
 -5 13 -4 -3.4 3.7
 -5 13 -4 4.3 3.1
 -6 -13 -4 40.1 4.2
 -6 -13 -4 36.5 5.7
 6 -13 4 31.4 6.5
 6 13 4 43.5 7
 -6 13 -4 30.9 4.4
 7 -13 4 10.2 4.4
 -7 -13 -4 16.1 3.7
 7 13 4 12.4 3.9
 -7 13 -4 15.5 3.7
 7 -14 -4 17.2 5.7
 -7 -14 4 19.4 2.5
 7 -14 -4 14.8 3.6
 -7 14 4 15.1 2.6
 6 -14 -4 -1.4 3.4
 -6 -14 4 1.6 1.7
 6 -14 -4 -2.7 3.3
 -6 14 4 -0.5 2.2
 5 -14 -4 -5.9 2.8
 5 -14 -4 2 3.8
 -5 -14 4 3.2 2.1
 -5 14 4 -1.7 2.3
 -4 -14 4 8 3.4
 -4 -14 4 12.7 3
 4 -14 -4 21 10.2
 -4 -14 4 15.5 5
 4 -14 -4 17.6 6.1
 4 -14 -4 11.4 4.6
 -4 14 4 12.4 3.6
 -4 14 4 9.5 4.8
 3 -14 -4 52.09 7.9
 -3 -14 4 49.9 7.4
 3 -14 -4 49.3 14.3
 3 -14 -4 47.3 8.7
 3 -14 -4 46.8 11
 -3 -14 4 47.8 4.8
 3 -14 -4 50.49 7.3
 -3 14 4 56.29 5.9
 -3 14 4 59.29 7.5
 -2 -14 4 5.3 2.3
 2 -14 -4 7.1 5.1
 -2 -14 4 10.1 4.3
 2 -14 -4 0.9 4.6
 2 -14 -4 2.1 4.1
 -2 -14 4 5.3 3.9
 2 -14 -4 34.2 15.8
 2 -14 -4 9 5.3
 -2 14 4 12.8 4.4
 -2 14 4 5.3 3
 -2 14 4 8.7 4.3
 1 -14 -4 300.67 17.1
 -1 -14 4 310.97 11.7
 -1 -14 4 290.87 14.2
 -1 -14 4 296.27 15.7
 1 -14 -4 317.47 18.7
 -1 14 4 276.47 14.1
 -1 14 4 298.07 15.7
 -1 14 4 274.87 12.3
 0 -14 4 80.69 5.6
 0 -14 -4 68.09 10.5
 0 -14 4 63.89 8.5
 0 -14 4 72.49 7.9
 0 -14 -4 58.89 20.2
 0 14 4 99.59 10.1
 0 14 4 91.59 8.4
 0 14 4 80.49 6.7
 1 -14 4 163.28 13.5
 1 -14 4 141.49 9.8
 -1 -14 -4 127.09 13.4
 -1 -14 -4 152.88 9.4
 1 -14 4 140.99 14.7
 1 14 4 140.69 14.3
 1 14 4 140.09 10.9
 -1 14 -4 140.09 9.3
 2 -14 4 268.97 16.1
 -2 -14 -4 263.57 15.1
 2 -14 4 276.57 12.1
 -2 -14 -4 325.17 20.4
 2 -14 4 334.67 19.4
 -2 -14 -4 303.17 13.9
 2 14 4 269.07 17.7
 2 14 4 299.47 16.3
 -2 14 -4 279.97 14.8
 3 -14 4 26.6 7.9
 -3 -14 -4 27 8.3
 3 -14 4 26.1 4.5
 3 -14 4 28.1 5.7
 -3 -14 -4 13.6 5.7
 -3 -14 -4 15.9 4.5
 3 14 4 29.7 8
 -3 14 -4 27.2 5.6
 4 -14 4 113.79 7
 -4 -14 -4 93.09 10.5
 -4 -14 -4 104.79 9.5
 4 14 4 84.99 10.6
 -4 14 -4 92.99 9.4
 5 -14 4 69.19 9.9
 -5 -14 -4 68.89 5.6
 -5 14 -4 86.59 8.5
 5 14 4 78.09 10.2
 6 -14 4 -3.1 3.8
 6 14 4 2.1 3.9
 -7 -14 -4 58.39 5.2
 7 -15 -4 5 2.9
 -7 -15 4 8.3 2.1
 -7 15 4 4.7 2
 6 -15 -4 33.8 5.7
 6 -15 -4 27 5.8
 -6 15 4 33.8 6.6
 5 -15 -4 5.1 4
 -5 -15 4 2.1 1.9
 5 -15 -4 11.7 4.5
 -5 15 4 3 2.7
 4 -15 -4 -1.8 3.8
 -4 -15 4 2.8 3.2
 4 -15 -4 -2.6 3.9
 -4 -15 4 14.6 8.6
 4 -15 -4 -14.7 11
 -4 -15 4 9 4.2
 -4 15 4 10 5.3
 3 -15 -4 36.9 7.1
 -3 -15 4 40 4.5
 3 -15 -4 52.69 14.4
 -3 -15 4 45.7 6.6
 3 -15 -4 31.2 7
 -3 -15 4 37.6 6.6
 3 -15 -4 42.9 7.3
 -3 15 4 47.4 5.6
 -3 15 4 52.59 7.6
 2 -15 -4 62.99 19.1
 -2 -15 4 77.89 9.2
 -2 -15 4 92.09 6
 2 -15 -4 85.99 9
 2 -15 -4 75.29 10.1
 2 -15 -4 93.59 12
 -2 -15 4 61.69 7.2
 -2 15 4 75.89 8.9
 -2 15 4 75.29 6.8
 -2 15 4 70.79 8
 -1 -15 4 4.1 2.5
 1 -15 -4 1.1 4.3
 -1 -15 4 -2.3 2.9
 1 -15 -4 -5.9 4.8
 -1 -15 4 -3.6 3.7
 1 -15 -4 5.3 5.3
 -1 15 4 3.6 2.9
 -1 15 4 0.7 5.7
 0 -15 -4 36.3 8.4
 0 -15 4 51.09 7.1
 0 -15 -4 40.1 22.4
 0 -15 4 54.59 5.2
 0 15 4 57.29 5.8
 1 -15 4 0.6 2.8
 1 -15 4 1.2 6
 -1 -15 -4 7.5 6.5
 1 -15 4 4.1 3.5
 -1 -15 -4 3.6 3.6
 1 -15 4 2.6 7.8
 1 15 4 -3 5.2
 1 15 4 -0.5 7.2
 -2 -15 -4 311.37 16.6
 2 -15 4 314.97 15.2
 -2 -15 -4 322.67 20.9
 -2 -15 -4 319.27 14.5
 2 -15 4 322.97 13
 2 -15 4 310.87 17.8
 2 -15 4 319.07 19.9
 2 15 4 309.07 18.8
 2 15 4 293.77 17
 -2 15 -4 279.37 14.6
 -3 -15 -4 130.59 11.9
 -3 -15 -4 144.69 9.6
 3 -15 4 139.69 9.8
 3 -15 4 136.39 8
 -3 -15 -4 136.89 15.5
 3 15 4 171.88 15.8
 -3 15 -4 131.89 11
 -4 -15 -4 11.2 5.5
 -4 -15 -4 14.1 4.1
 4 -15 4 15.5 6.5
 4 15 4 17.8 6.3
 -4 15 -4 21.3 5.6
 5 -15 4 -1 4.5
 -5 -15 -4 -0.3 3.1
 5 15 4 6.3 4.9
 -6 -15 -4 8.6 3.4
 6 -15 4 3.1 4.1
 6 15 4 3.8 3.6
 6 -16 -4 20.3 4.4
 -6 -16 4 22.9 3
 -6 16 4 12.8 2.9
 -5 -16 4 2.3 2
 5 -16 -4 -2.7 3.2
 -5 16 4 -2.9 2.2
 -4 -16 4 2.3 2.8
 4 -16 -4 2.7 4
 4 -16 -4 -1.5 3.2
 -4 -16 4 0.4 2.1
 3 -16 -4 143.59 12.3
 -3 -16 4 150.28 7.9
 3 -16 -4 145.29 10.5
 3 -16 -4 149.49 12.6
 3 -16 -4 142.29 18.3
 -3 -16 4 152.58 9.8
 -3 16 4 149.99 8.9
 2 -16 -4 -2 4.1
 2 -16 -4 3.6 3.8
 -2 -16 4 5 3.7
 2 -16 -4 -1.4 4.5
 2 -16 -4 7.8 19.7
 -2 -16 4 1 2.2
 -2 -16 4 13.4 5.2
 -2 16 4 3.2 3.8
 -2 16 4 6.1 4
 -2 16 4 -1.5 2.9
 1 -16 -4 130.79 30.6
 -1 -16 4 144.59 12.9
 1 -16 -4 166.38 14.5
 -1 -16 4 165.98 8.5
 1 -16 -4 196.48 23.2
 -1 16 4 166.28 9.4
 -1 16 4 193.38 13
 -1 16 4 178.08 11.6
 0 -16 4 27.3 4.1
 0 -16 4 30.3 6.7
 0 -16 -4 26 8.1
 0 -16 4 30.6 5.8
 0 16 4 31.6 7.3
 0 16 4 24.8 4.5
 1 -16 4 12.8 5.7
 -1 -16 -4 -1.6 8.1
 -1 -16 -4 13.3 6
 1 -16 4 10.9 5.2
 1 16 4 8.3 8.9
 1 16 4 14.3 5.4
 -2 -16 -4 340.27 21.7
 2 -16 4 364.16 21.3
 2 -16 4 379.06 16.9
 -2 -16 -4 376.96 19.8
 2 -16 4 362.76 14.3
 -2 -16 -4 390.36 16.2
 2 16 4 344.97 20.1
 -2 16 -4 369.46 16.7
 -3 -16 -4 25.8 8.5
 3 -16 4 21.8 7.1
 -3 -16 -4 9.5 8.2
 3 -16 4 24 3.9
 -3 -16 -4 26.9 5.2
 3 -16 4 26.4 5.5
 3 16 4 27.4 7.5
 -3 16 -4 12.9 7.2
 4 -16 4 14 5.8
 -4 -16 -4 17.2 4.4
 4 16 4 14.5 6.1
 -5 -16 -4 3.1 4.5
 5 -16 4 10.3 7.6
 5 16 4 2.3 6.2
 -6 -16 -4 8.1 2.9
 6 -16 4 11.5 3.7
 6 16 4 9.6 3.7
 -6 -17 4 9.8 2.7
 6 -17 -4 3 3.2
 -6 17 4 5.6 2.5
 -5 -17 4 59.39 7.1
 5 -17 -4 49.8 6.6
 4 -17 -4 10.8 3.9
 4 -17 -4 8.5 6.8
 -4 -17 4 2.8 3.9
 -4 -17 4 5.2 2.4
 -4 17 4 4.1 2.8
 3 -17 -4 143.69 19.9
 3 -17 -4 136.19 9.8
 -3 -17 4 139.19 7.4
 -3 -17 4 120.99 8.9
 3 -17 -4 126.29 11.2
 -3 17 4 125.19 8.2
 2 -17 -4 111.49 24.3
 -2 -17 4 68.99 6.5
 2 -17 -4 67.59 9.6
 2 -17 -4 65.49 7.5
 -2 -17 4 53.19 6.7
 2 -17 -4 65.39 9.6
 -2 17 4 65.29 7.2
 -2 17 4 88.09 11.8
 1 -17 -4 -0.2 3.5
 -1 -17 4 2.4 2.4
 1 -17 -4 -22.3 25.8
 -1 -17 4 -6 2.7
 1 -17 -4 -4 4.2
 -1 -17 4 -0.4 4.6
 1 -17 -4 3.6 5.2
 -1 17 4 2.3 4.4
 -1 17 4 -2 2.7
 0 -17 -4 232.48 17.1
 0 -17 4 202.88 14.9
 0 -17 4 240.38 13
 0 17 4 225.28 14.9
 1 -17 4 7.4 4.2
 1 -17 4 12.3 3.7
 -1 -17 -4 7 6.3
 1 -17 4 14.6 6.1
 1 -17 4 7.1 6.1
 -1 -17 -4 9 4.1
 1 17 4 5.3 5.7
 1 17 4 8.1 5.7
 -2 -17 -4 108.19 13.9
 2 -17 4 105.79 13
 2 -17 4 115.39 7.3
 -2 -17 -4 124.79 8.7
 2 17 4 113.09 12.1
 -3 -17 -4 3.6 3.2
 -3 -17 -4 3.7 6.2
 3 -17 4 3.9 5.9
 3 17 4 -0.1 4.9
 4 -17 4 26.2 6.9
 -4 -17 -4 39 5.3
 4 17 4 50.39 8.6
 -5 -17 -4 2.8 2.9
 5 -17 4 -5.9 3.6
 5 17 4 2.4 3.8
 6 -17 4 14.7 3.3
 -6 -17 -4 11.2 4.2
 6 17 4 10.6 2.9
 -5 -18 4 3 2
 5 -18 -4 2 2.9
 -5 18 4 3.5 2.5
 4 -18 -4 73.79 8.7
 -4 -18 4 57.09 4.7
 4 -18 -4 65.59 6.9
 -4 18 4 56.29 5.3
 3 -18 -4 3.9 3.9
 -3 -18 4 5.6 3.1
 -3 -18 4 6.8 2.5
 3 -18 -4 16.6 4.8
 3 -18 -4 5.5 4.3
 -3 18 4 3.9 2.9
 -2 -18 4 41 5.8
 2 -18 -4 43.6 6.3
 2 -18 -4 44.4 7.9
 -2 18 4 37.8 5
 1 -18 -4 10.4 5.8
 -1 -18 4 20.4 3.6
 1 -18 -4 14.2 27.9
 1 -18 -4 22.6 5.3
 -1 -18 4 23.6 5.3
 1 -18 -4 13.4 5.2
 -1 -18 4 17.1 7.6
 -1 18 4 30.9 7.1
 -1 18 4 12.1 3.7
 0 -18 -4 -1.1 3.3
 0 -18 4 11.2 5.6
 0 -18 4 3.6 3.4
 0 -18 -4 -1.4 5.2
 0 -18 4 1 2.7
 0 -18 -4 -0.9 4.2
 0 18 4 3.4 5.1
 1 -18 4 19.7 7.3
 -1 -18 -4 15 3.9
 1 -18 4 21.2 4.8
 -1 -18 -4 12.6 6.6
 1 -18 4 19.4 3.9
 1 18 4 14.3 6
 2 -18 4 -0.6 3.3
 -2 -18 -4 5 3.5
 2 -18 4 7.4 2.8
 2 -18 4 3.5 5.5
 -2 -18 -4 16.9 7.3
 2 18 4 13.5 6
 -3 -18 -4 15.8 9.3
 -3 -18 -4 1.3 3
 3 -18 4 -2.3 4.6
 3 18 4 2.1 4.9
 4 -18 4 -3.9 3.7
 -4 -18 -4 2.3 2.8
 4 18 4 3.8 4.1
 5 -18 4 3.1 3.5
 5 18 4 -1.2 2.9
 5 -19 -4 2.4 2.5
 -5 -19 4 -1.4 1.7
 -5 19 4 -3.5 2.5
 -4 -19 4 110.69 7.1
 -4 -19 4 119.09 6.1
 3 -19 -4 12.6 4.5
 3 -19 -4 -0.8 3.7
 3 -19 -4 3.5 3.3
 -3 -19 4 4.8 2.3
 -3 -19 4 4.6 3
 -3 19 4 7.9 3.2
 -2 -19 4 10.2 3.8
 -2 -19 4 11 2.8
 2 -19 -4 6.4 6.8
 2 -19 -4 8.3 5.2
 -2 19 4 12.4 3.5
 1 -19 -4 8.2 3.8
 1 -19 -4 5 5.4
 -1 -19 4 7.3 4
 1 -19 -4 6.3 5
 0 -19 -4 195.08 13.2
 0 -19 -4 204.58 11.3
 0 -19 -4 224.08 15.8
 0 -19 4 197.18 9.4
 1 -19 4 40 4.5
 1 -19 4 25.7 4.7
 -1 -19 -4 31 7.7
 1 19 4 39.8 7.8
 -2 -19 -4 7.9 6.8
 2 19 4 17.1 6.5
 -3 -19 -4 15.1 6
 3 -19 4 17.2 5.5
 -3 -19 -4 12.6 4
 3 19 4 27.4 6
 4 -19 4 85.99 9.2
 -4 -19 -4 95.39 6.9
 4 19 4 87.49 9.4
 5 -19 4 4.8 2.7
 -5 -19 -4 9.4 2.6
 5 19 4 15.3 3.6
 -4 -20 4 2.1 3.6
 -4 -20 4 4.7 2.7
 -4 20 4 -1 3.8
 3 -20 -4 92.39 6.9
 -3 -20 4 87.69 6.6
 -3 -20 4 85.59 5.4
 2 -20 -4 32.9 5.9
 -2 -20 4 31.7 4.8
 2 -20 -4 45.1 6.8
 2 -20 -4 26.6 4.6
 1 -20 -4 27.5 6.1
 1 -20 -4 22.7 4.5
 -1 -20 4 22.6 3.6
 1 -20 -4 10.2 6.7
 0 -20 -4 60.79 11.8
 0 -20 4 43 4.3
 0 -20 -4 51.49 7.9
 1 -20 4 31.8 5.3
 -1 -20 -4 38.8 9.7
 1 -20 4 28.7 7.1
 1 20 4 35.8 7.5
 2 -20 4 4.8 5
 -2 -20 -4 6.8 3.1
 2 -20 4 -1.3 2.9
 -2 -20 -4 3.9 5.4
 2 20 4 0.5 4.4
 3 -20 4 19.6 5.3
 -3 -20 -4 20.7 3.8
 -3 -20 -4 15.2 5.8
 3 20 4 26.2 6.2
 -4 -20 -4 2.5 2.9
 4 20 4 0.8 2.9
 -3 -21 4 -2.8 1.8
 3 -21 -4 0 2.4
 2 -21 -4 10 3.1
 -2 -21 4 11.9 3.4
 -2 -21 4 9.6 2.4
 2 -21 -4 4.4 3.7
 1 -21 -4 2.5 2.6
 1 -21 -4 6.4 4.2
 -1 -21 4 2.3 2.6
 -1 -21 4 2.2 2.1
 1 -21 -4 -1.4 3.9
 0 -21 4 2.6 2.5
 0 -21 -4 4.4 3.9
 0 -21 -4 9.8 5.3
 1 -21 4 3.8 2.8
 1 -21 4 7.5 4.7
 -1 -21 -4 5.1 3.8
 -1 -21 -4 -5.3 4.1
 1 -21 4 2.4 2.9
 -2 -21 -4 1.9 3.2
 2 -21 4 15.8 5.5
 -2 -21 -4 3 4.5
 2 21 4 6.4 3.9
 -3 -21 -4 -3.7 2
 -3 -21 -4 -2.8 3.1
 3 -21 4 0.2 3.6
 -3 -21 -4 -3.1 4
 3 21 4 -3.7 2.4
 2 -22 -4 30.5 3.8
 2 -22 -4 26.4 3.3
 -1 -22 4 6 2.4
 1 -22 -4 0.3 3.7
 0 -22 4 34.6 4.4
 0 -22 -4 42.3 8.6
 0 -22 -4 33.4 5.7
 -1 -22 -4 6.3 4.5
 -1 -22 -4 6.3 3.2
 1 -22 4 4.4 3.8
 1 -22 4 5.8 2.7
 1 22 4 10 4.5
 -2 -22 -4 109.59 7.3
 2 -22 4 129.69 9.7
 2 22 4 119.89 8.8
 8 0 -5 -0.3 4.1
 7 0 -5 13.6 7.2
 7 0 -5 16.6 5.3
 6 0 -5 0.6 3.9
 6 0 -5 -0.3 4.2
 5 0 -5 277.47 14.8
 5 0 -5 257.77 13.9
 5 0 -5 257.37 15.9
 4 0 -5 -5.5 2.7
 4 0 -5 -0.9 2.9
 4 0 -5 -4.5 3.7
 3 0 -5 12.5 5
 -2 0 5 0.5 1.7
 2 0 -5 -9.3 4.8
 1 0 -5 1825.72 54.99
 -1 0 5 1777.92 48
 -1 0 5 1720.13 45.8
 0 0 -5 9.7 7.6
 -1 0 -5 1501.35 41.1
 -1 0 -5 1502.15 53.29
 1 0 5 1501.05 42.7
 1 0 5 1496.25 40.2
 -2 0 -5 3.3 14.2
 -2 0 -5 4.5 5
 -3 0 -5 3046.1 78.49
 3 0 5 2980.9 79.79
 3 0 5 2857.91 83.29
 3 0 5 2874.21 80.39
 3 0 5 2924.81 77.29
 -3 0 -5 2974.4 77.69
 -4 0 -5 -0.2 2.3
 4 0 5 1.9 3.4
 -4 0 -5 -0.3 1.9
 4 0 5 0 2.3
 4 0 5 -6.7 3.7
 4 0 5 1 3.5
 -5 0 -5 8.5 3.3
 5 0 5 13.5 5.9
 5 0 5 4 2.9
 6 0 5 1.9 2.6
 6 0 5 4 4.8
 -6 0 -5 -1.8 2.4
 -7 0 -5 698.13 22.3
 7 0 5 663.23 22.6
 7 0 5 670.53 26.7
 8 0 5 1.4 2.4
 -8 0 -5 6.6 2.9
 9 -1 -5 12.7 6.3
 8 -1 -5 13.5 4.9
 8 -1 -5 6.7 11
 8 1 -5 12.3 6.4
 7 -1 -5 3.1 5.4
 7 -1 -5 15.3 5.1
 7 1 -5 11.6 5
 6 -1 -5 67.09 10.5
 6 -1 -5 51.59 7.7
 6 1 -5 83.29 11.3
 6 1 -5 66.99 8.4
 5 -1 -5 2.5 3.8
 5 -1 -5 5.3 4.6
 5 -1 -5 2.1 3.6
 5 1 -5 -2 3.3
 5 1 -5 8 4.2
 5 1 -5 4.9 4.3
 4 -1 -5 1.8 3.3
 4 -1 -5 8.7 5
 4 -1 -5 6.9 4.3
 4 1 -5 4.3 4.4
 4 1 -5 2.8 3.6
 4 1 -5 1.7 2.9
 3 -1 -5 10.2 6.1
 3 1 -5 16.7 5.5
 -2 -1 5 244.88 9.6
 2 -1 -5 254.07 14
 -2 1 5 270.17 9.9
 2 1 -5 258.47 13.8
 -1 -1 5 36 4.1
 -1 -1 5 40.5 3.1
 1 -1 -5 48.2 8.5
 -1 1 5 36.3 4.2
 -1 1 5 40.2 3.2
 0 -1 -5 87.89 5.3
 0 -1 5 87.39 4.5
 0 -1 5 98.19 6.1
 0 -1 -5 64.49 11.7
 0 1 -5 111.39 13.4
 0 1 5 88.89 4.6
 0 1 5 85.09 5.9
 1 -1 5 489.55 15.5
 1 -1 5 523.25 18.1
 -1 -1 -5 490.75 28.5
 -1 1 -5 513.15 16.5
 1 1 5 519.25 18
 -1 1 -5 501.05 28.4
 1 1 5 514.25 15.7
 2 -1 5 1064.29 32.4
 2 -1 5 1091.19 29.5
 2 -1 5 993.5 31.8
 -2 -1 -5 1024.9 36.9
 -2 -1 -5 1047.1 47.6
 2 1 5 1026.6 29.4
 2 1 5 1073.09 32.5
 -2 1 -5 1073.69 30.5
 -2 1 -5 1066.49 48
 -3 -1 -5 287.47 11.5
 -3 -1 -5 268.07 11
 3 -1 5 285.67 12.9
 3 -1 5 279.57 15.4
 3 -1 5 281.17 11
 3 -1 5 281.97 13.2
 3 1 5 260.97 10.7
 3 1 5 281.07 12.9
 -3 1 -5 287.17 11
 -3 1 -5 270.47 11.3
 3 1 5 284.27 15.6
 3 1 5 278.37 13.3
 4 -1 5 367.56 13.8
 4 -1 5 370.56 16.6
 -4 -1 -5 382.36 13.3
 4 -1 5 382.46 15.7
 4 -1 5 383.76 19
 4 1 5 376.86 18.8
 -4 1 -5 365.16 13.2
 4 1 5 356.66 16.1
 4 1 5 371.86 15.4
 4 1 5 354.16 13.6
 -4 1 -5 345.27 18.3
 -5 -1 -5 116.29 7
 5 -1 5 112.69 11.5
 5 -1 5 124.39 7.6
 5 1 5 129.99 12.8
 5 1 5 111.79 7.2
 -5 1 -5 120.99 7.3
 6 -1 5 18.1 5.9
 6 -1 5 16.5 3.9
 -6 -1 -5 14.7 5.2
 -6 -1 -5 18.4 3.9
 6 1 5 21.2 4.2
 -6 1 -5 22.2 4
 6 1 5 16.2 5.9
 7 -1 5 -1.3 2.5
 7 -1 5 4.7 4.1
 -7 -1 -5 4.2 3
 7 1 5 2 2.7
 7 1 5 -1.3 3.9
 -7 1 -5 2.4 2.8
 -8 -1 -5 105.39 6.8
 8 -1 5 96.89 6.4
 8 1 5 89.69 6.3
 -8 1 -5 112.69 7.1
 9 -2 -5 12.3 4.2
 8 2 -5 27.1 7.8
 7 -2 -5 8.9 4.6
 7 -2 -5 7.7 4.7
 7 2 -5 6.7 4.6
 6 -2 -5 -1.4 3.2
 6 -2 -5 -1.8 4.3
 6 2 -5 -0.5 4.6
 6 2 -5 2.3 3.9
 5 -2 -5 175.18 11.2
 5 -2 -5 175.68 13.2
 5 2 -5 184.28 11.5
 5 2 -5 174.78 12.9
 4 -2 -5 676.33 26.7
 4 -2 -5 666.33 23.9
 4 2 -5 679.93 24.4
 4 2 -5 661.43 26.1
 3 -2 -5 8.9 4.3
 3 2 -5 6.1 3.7
 -2 -2 5 4.1 2.1
 2 -2 -5 5.4 6.3
 -2 2 5 4.5 2.2
 2 2 -5 6.8 6
 -1 -2 5 353.76 11
 1 -2 -5 342.07 19.4
 -1 -2 5 365.56 13.1
 -1 2 5 363.26 13
 -1 2 5 338.87 11.1
 1 2 -5 368.86 19.4
 0 -2 -5 32 3.7
 0 -2 5 37.2 3.3
 0 -2 5 28.3 4.2
 0 2 -5 38 4.1
 0 2 5 30.6 3.2
 0 2 5 26.6 4
 -1 -2 -5 62.29 13.7
 1 -2 5 66.89 4.3
 1 -2 5 73.79 6.5
 -1 2 -5 50.69 11.8
 1 2 5 76.39 6.7
 1 2 5 62.89 4.3
 -1 2 -5 70.49 5
 2 -2 5 6.7 3
 2 -2 5 3.3 1.9
 2 -2 5 4.2 2.8
 -2 -2 -5 -4.7 11.4
 2 -2 5 6.8 2.4
 -2 -2 -5 6.1 5.5
 2 2 5 4.5 3.1
 -2 2 -5 -3.9 20
 2 2 5 0.8 1.9
 -2 2 -5 5.3 2.5
 2 2 5 8 3.3
 3 -2 5 223.18 11.4
 3 -2 5 230.68 9.7
 3 -2 5 241.98 12
 3 -2 5 226.78 14.2
 -3 -2 -5 238.58 9.1
 -3 -2 -5 216.48 16.5
 -3 2 -5 244.18 10.3
 3 2 5 215.38 11.5
 -3 2 -5 230.48 9
 3 2 5 229.78 11.3
 3 2 5 224.28 13.8
 3 2 5 226.68 9.4
 -4 -2 -5 17.6 3.2
 4 -2 5 14.1 3
 4 -2 5 29.1 6.9
 4 -2 5 13.4 4.5
 4 -2 5 13.3 4.1
 4 2 5 15.1 4.6
 -4 2 -5 10.1 3.4
 4 2 5 14 4.3
 4 2 5 13.7 5.8
 -4 2 -5 14.5 3
 4 2 5 18.8 3.5
 -5 -2 -5 132.29 10.2
 -5 -2 -5 136.39 7.6
 5 -2 5 143.49 8
 5 -2 5 152.68 14.2
 5 2 5 131.09 8.1
 -5 2 -5 143.19 7.7
 5 2 5 156.58 14.4
 6 -2 5 3.5 5.1
 6 -2 5 3.2 2.8
 -6 -2 -5 7.9 3.3
 -6 -2 -5 1.7 4.3
 -6 2 -5 4.3 2.9
 6 2 5 3.8 2.9
 6 2 5 5.9 5.4
 7 -2 5 124.69 11.8
 7 -2 5 106.29 7.5
 -7 -2 -5 100.09 7
 7 2 5 96.49 10.2
 -7 2 -5 108.19 7.3
 8 -2 5 3.7 2.4
 -8 -2 -5 0 2.9
 8 2 5 -1.3 2.4
 -8 2 -5 0 2.9
 9 -3 -5 2.8 3.1
 8 -3 -5 0.2 3.5
 7 -3 -5 43.2 6.8
 7 3 -5 28 7.6
 7 3 -5 29 12
 6 -3 -5 6.6 5
 6 3 -5 1.1 4
 5 -3 -5 21.2 6.1
 5 -3 -5 32.1 6.2
 5 3 -5 22 5.3
 5 3 -5 30.1 6.8
 4 -3 -5 4.7 4.6
 4 -3 -5 -0.7 3.2
 4 3 -5 1.4 3.4
 4 3 -5 1.5 4.4
 3 -3 -5 104.09 9.3
 3 3 -5 131.69 8.5
 2 -3 -5 319.97 16.4
 -2 -3 5 337.57 12.1
 -2 3 5 335.07 12
 2 3 -5 340.37 16.7
 -1 -3 5 58.39 5.2
 1 -3 -5 50.29 9.1
 -1 -3 5 60.59 3.5
 -1 3 5 50.79 5
 1 3 -5 54.49 9.8
 -1 3 5 47 3.5
 0 -3 5 93.69 4.7
 0 -3 -5 88.19 5.6
 0 -3 5 100.69 6.4
 0 3 -5 93.39 5.5
 0 3 5 88.89 6.2
 0 3 -5 84.89 12.3
 0 3 5 86.29 4.7
 1 -3 5 2777.22 71.79
 -1 -3 -5 2805.92 73.69
 1 -3 5 2755.12 74.69
 -1 3 -5 2811.62 85.69
 1 3 5 2830.22 74.79
 -1 3 -5 2751.22 72.89
 1 3 5 2715.43 71.89
 -2 -3 -5 12.1 16.4
 2 -3 5 16.6 2.8
 2 -3 5 8.3 2.7
 2 -3 5 9.4 3.6
 2 -3 5 12.4 3.6
 -2 -3 -5 23.5 6.5
 -2 -3 -5 13.2 3.4
 2 3 5 13 3.8
 -2 3 -5 28.4 25.5
 2 3 5 10.3 3.6
 2 3 5 7.4 2.4
 -2 3 -5 9.4 2.8
 3 -3 5 72.69 7.3
 3 -3 5 80.99 7.9
 3 -3 5 80.79 10.3
 -3 -3 -5 72.59 6.9
 -3 -3 -5 73.09 10
 -3 -3 -5 67.29 4.7
 3 -3 5 74.19 6
 3 3 5 79.39 7.6
 -3 3 -5 66.99 4.7
 3 3 5 60.79 6.8
 3 3 5 74.29 9.8
 3 3 5 69.79 5.5
 -3 3 -5 76.89 6.4
 -4 -3 -5 11.6 4
 -4 -3 -5 10.1 2.8
 4 -3 5 4.5 5.4
 4 -3 5 10.8 3.3
 4 -3 5 3.6 3.7
 4 -3 5 5.5 4
 4 3 5 8.8 5.7
 -4 3 -5 7.5 2.5
 4 3 5 13.9 4.7
 4 3 5 7.1 4.1
 -4 3 -5 7.7 3.2
 4 3 5 7.7 2.7
 -5 -3 -5 514.15 20.7
 5 -3 5 506.95 23.4
 -5 -3 -5 509.95 17
 5 -3 5 485.05 17.5
 5 3 5 473.65 17.4
 -5 3 -5 458.45 18.2
 -5 3 -5 485.95 17
 5 3 5 456.85 22.6
 -6 -3 -5 26.5 6.1
 6 -3 5 33.7 9.9
 6 -3 5 27.5 5.7
 -6 3 -5 39.6 5
 6 3 5 30.4 9.8
 7 -3 5 5.8 2.9
 -7 -3 -5 -0.7 2.6
 7 -3 5 -1.6 3.8
 7 3 5 0.7 3.9
 -7 3 -5 -1.1 2.7
 7 3 5 -1.1 2.5
 8 -3 5 4 2.4
 -8 -3 -5 4.7 3.2
 8 3 5 7.8 2.9
 -8 3 -5 3.5 3.8
 6 -4 -5 39.9 6.8
 6 -4 -5 45.6 9
 6 4 -5 34.5 7.2
 6 4 -5 30.2 10.4
 5 -4 -5 171.48 11.4
 5 -4 -5 168.18 13.1
 5 4 -5 165.28 11.3
 5 4 -5 172.68 12.3
 4 -4 -5 78.39 9.9
 4 -4 -5 103.29 9.4
 4 4 -5 72.29 8.2
 4 4 -5 82.69 10.4
 -3 -4 5 63.59 5.6
 3 4 -5 81.39 7.6
 -3 4 5 65.09 5.2
 2 -4 -5 12.7 6.4
 -2 -4 5 10.7 2.7
 2 -4 -5 15.2 5.1
 -2 4 5 11.8 2.9
 2 4 -5 0.1 6
 -1 -4 5 125.59 5.3
 -1 -4 5 114.19 6.8
 1 -4 -5 139.39 14.6
 -1 4 5 118.99 7
 -1 4 5 121.89 5.5
 0 -4 5 203.28 7.6
 0 -4 -5 236.88 19.3
 0 -4 5 186.38 9.5
 0 -4 -5 196.88 9.7
 0 4 -5 207.78 8.7
 0 4 5 199.08 9.6
 0 4 5 207.38 8
 -1 -4 -5 31 6.5
 1 -4 5 36.3 4.9
 1 -4 5 31 4.8
 -1 -4 -5 27.5 4
 1 -4 5 37.1 3.6
 1 4 5 28.8 4.5
 -1 4 -5 31.7 3.9
 1 4 5 37.3 3.9
 1 4 5 27.8 4.8
 -2 -4 -5 123.39 13.4
 2 -4 5 129.39 6.2
 -2 -4 -5 117.09 7.5
 2 -4 5 115.99 8
 2 -4 5 157.68 15.9
 2 -4 5 126.99 12.1
 2 4 5 106.19 8.1
 2 4 5 115.59 6.2
 -2 4 -5 98.49 20.4
 2 4 5 130.19 12.4
 -2 4 -5 121.39 7
 3 -4 5 49.8 6.3
 3 -4 5 38.3 6
 3 -4 5 28.1 6.4
 -3 -4 -5 41.4 5.5
 -3 -4 -5 39.9 8.6
 3 -4 5 36.5 4.4
 -3 -4 -5 42.6 4.1
 -3 4 -5 37.9 4.8
 3 4 5 40.7 7.5
 3 4 5 39.4 5.7
 3 4 5 42.2 4.6
 -3 4 -5 43.5 4.3
 3 4 5 35.4 5.5
 -4 -4 -5 325.27 15.1
 -4 -4 -5 309.37 11.8
 4 -4 5 318.17 14.4
 4 4 5 300.57 14.1
 4 4 5 312.87 12.6
 -4 4 -5 327.17 12.2
 -4 4 -5 311.57 13.4
 5 -4 5 42.4 5.1
 -5 -4 -5 56.69 7.6
 -5 -4 -5 45.3 4.9
 5 -4 5 40.5 8.1
 5 4 5 55.29 5.7
 -5 4 -5 46.2 5.2
 -5 4 -5 46.5 5.8
 5 4 5 52.59 9.1
 -6 -4 -5 7.3 4.7
 6 -4 5 8.8 4.7
 -6 -4 -5 6.3 2.9
 6 -4 5 11.5 8.3
 6 4 5 8.8 5.1
 -6 4 -5 5.6 2.8
 6 4 5 11.7 9.3
 7 -4 5 79.59 6.7
 -7 -4 -5 89.39 6.3
 7 -4 5 80.99 9.3
 7 4 5 73.69 8.8
 -7 4 -5 69.59 6
 7 4 5 66.49 5.8
 8 -4 5 20.6 3.4
 -8 -4 -5 23 3.7
 8 4 5 18.5 3.3
 -8 4 -5 20.9 3.8
 8 -5 -5 15.8 4.7
 7 -5 -5 -1.1 3.4
 7 -5 -5 -0.3 4.1
 6 -5 -5 8.1 6.3
 6 5 -5 7.4 25.2
 5 -5 -5 -1.3 3.6
 5 -5 -5 1.6 3.6
 5 5 -5 1.4 4.5
 4 -5 -5 216.88 17
 4 -5 -5 202.18 11.8
 4 5 -5 230.08 12.7
 3 -5 -5 12.2 4.2
 3 -5 -5 13.2 5.1
 -3 -5 5 15.9 3
 3 5 -5 16.3 4.8
 -3 5 5 13.9 2.9
 2 -5 -5 46.7 10
 -2 -5 5 42 3
 2 -5 -5 50.99 9
 -2 -5 5 46.5 4.8
 -2 5 5 49.8 3.9
 -2 5 5 49.6 5
 -1 -5 5 215.28 9.8
 1 -5 -5 208.38 11.7
 1 -5 -5 189.98 12.2
 -1 -5 5 203.78 7.5
 1 -5 -5 201.88 17.4
 -1 5 5 203.08 9.7
 -1 5 5 214.48 8.1
 1 5 -5 207.18 8.7
 0 -5 -5 1004.7 41.7
 0 -5 5 1052.79 31.5
 0 -5 5 1042.4 28.5
 0 5 -5 1027.3 29.8
 0 5 5 1056.29 31.4
 0 5 5 1006.9 28.9
 1 -5 5 348.57 12.7
 1 -5 5 360.76 12.1
 -1 -5 -5 352.26 17.8
 1 -5 5 337.67 14.2
 -1 -5 -5 362.66 13.9
 1 -5 5 365.66 14.7
 -1 -5 -5 360.56 27.4
 1 5 5 367.66 14.6
 -1 5 -5 378.06 13.5
 1 5 5 374.66 12.7
 1 5 5 381.06 15
 2 -5 5 14.9 3.2
 2 -5 5 16.3 3.1
 -2 -5 -5 28.7 7.4
 2 -5 5 17.3 4.3
 2 -5 5 11.6 3.7
 -2 -5 -5 13.3 3.7
 2 -5 5 10.3 5.4
 2 5 5 19.8 4.4
 2 5 5 16.1 6.6
 2 5 5 13 4.2
 2 5 5 15.7 3.4
 -2 5 -5 14.6 3.3
 3 -5 5 118.79 11.8
 -3 -5 -5 101.59 12.2
 -3 -5 -5 96.69 11.5
 3 -5 5 99.29 9.1
 3 -5 5 101.69 8.8
 3 -5 5 92.99 6.3
 -3 -5 -5 90.29 5.4
 3 5 5 99.09 9
 3 5 5 81.19 5.8
 3 5 5 104.59 8.8
 -3 5 -5 81.49 5.4
 3 5 5 83.39 10.6
 4 -5 5 190.38 13.8
 4 -5 5 175.78 10.5
 4 -5 5 164.18 8.7
 -4 -5 -5 176.58 8.2
 -4 -5 -5 166.88 10.6
 4 5 5 185.98 13.7
 -4 5 -5 173.38 9.8
 4 5 5 186.58 10.9
 -4 5 -5 180.18 8.5
 -5 -5 -5 427.26 18.8
 -5 -5 -5 425.86 15
 5 -5 5 439.56 21.5
 5 -5 5 418.26 15.8
 -5 5 -5 389.76 16.7
 5 5 5 394.46 15.6
 -5 5 -5 400.26 15.1
 5 5 5 413.26 21.4
 6 -5 5 6.9 2.9
 6 -5 5 15.8 6
 -6 -5 -5 10.9 4.9
 -6 -5 -5 10.1 3.2
 6 5 5 3.1 4.8
 -6 5 -5 2.3 2.7
 6 5 5 4.8 3
 -7 -5 -5 13.8 3.5
 7 -5 5 11.1 4.9
 7 5 5 11.6 3.1
 7 5 5 7.6 4.9
 -7 5 -5 15.2 3.6
 -8 -5 -5 4.6 2.6
 8 -5 5 5.1 2.2
 -8 5 -5 7.7 2.8
 8 5 5 5.2 2.4
 8 -6 -5 -4 2.7
 8 -6 -5 -5.7 3.9
 7 -6 -5 2 4
 7 -6 -5 3.1 4.9
 6 -6 -5 36.1 6.7
 6 -6 -5 22.1 6.2
 5 -6 -5 9.4 4.4
 5 -6 -5 1 4.4
 5 6 -5 -1.6 11.3
 -5 6 5 0.9 3.5
 5 6 -5 7.6 6.2
 4 -6 -5 16.3 6
 4 -6 -5 18.9 7.5
 4 6 -5 7.8 5.7
 3 -6 -5 5 3.8
 3 -6 -5 12 5.5
 -3 -6 5 13.6 3.1
 3 -6 -5 11.1 4.8
 -3 6 5 6.4 2.6
 3 6 -5 8.2 5.8
 2 -6 -5 1.8 4.6
 -2 -6 5 -0.4 2
 2 -6 -5 -3 7
 -2 -6 5 1.1 2
 2 -6 -5 -3.2 4.1
 -2 6 5 1.9 2.5
 1 -6 -5 9 4.6
 -1 -6 5 -3.2 1.7
 -1 -6 5 -0.6 1.4
 1 -6 -5 11.8 8.9
 1 -6 -5 2.2 4
 -1 6 5 3.3 2.6
 1 6 -5 0.5 2
 -1 6 5 0 1.8
 0 -6 5 176.28 9.2
 0 -6 5 176.18 9.1
 0 -6 -5 154.48 10.9
 0 6 -5 170.98 8
 0 6 5 160.88 9
 0 6 5 154.68 9.1
 -1 -6 -5 94.09 15.2
 -1 -6 -5 102.99 6.9
 1 -6 5 131.09 13.9
 1 -6 5 111.89 7.8
 1 -6 5 119.99 9
 1 -6 5 102.19 5.5
 1 6 5 114.29 9.8
 -1 6 -5 95.59 6.5
 1 6 5 108.79 7.8
 1 6 5 113.79 6.1
 -2 -6 -5 290.37 12.9
 2 -6 5 286.37 11.1
 2 -6 5 287.27 10.6
 2 -6 5 276.37 12.7
 2 -6 5 275.37 15.6
 2 -6 5 287.17 13.6
 -2 -6 -5 256.77 16.5
 2 6 5 281.67 16.3
 2 6 5 293.97 11
 2 6 5 288.27 12.9
 2 6 5 262.27 13.1
 -2 6 -5 295.07 12.1
 3 -6 5 749.62 27.6
 3 -6 5 677.33 22.1
 3 -6 5 705.73 24.3
 -3 -6 -5 696.63 20.9
 -3 -6 -5 696.33 30
 -3 -6 -5 713.23 24.6
 3 -6 5 689.43 28
 3 6 5 663.23 26.2
 -3 6 -5 701.33 21.4
 -3 6 -5 692.13 23.3
 3 6 5 711.03 28.5
 3 6 5 723.93 24.8
 -4 -6 -5 44.6 6.5
 4 -6 5 57.79 9.4
 4 -6 5 61.99 10.7
 4 -6 5 55.39 5.6
 -4 -6 -5 52.59 4.9
 -4 6 -5 54.19 5.3
 -4 6 -5 47.6 6
 4 6 5 58.49 9.3
 4 6 5 55.19 5.5
 4 6 5 36.7 7.4
 5 -6 5 151.28 8.6
 -5 -6 -5 140.39 7.7
 5 -6 5 124.59 12.3
 5 6 5 145.09 14.3
 5 6 5 152.28 8.6
 -5 6 -5 138.19 8
 -5 6 -5 134.19 9.5
 -6 -6 -5 49.1 5.3
 6 -6 5 31 6.9
 -6 -6 -5 30 6.3
 6 -6 5 34.4 4.8
 6 6 5 40.5 5.2
 6 6 5 23.6 6.4
 -6 6 -5 47.3 5.6
 7 -6 5 33 4.4
 -7 -6 -5 31.4 4.2
 7 -6 5 32.4 6.3
 -7 6 -5 31.2 4.3
 7 6 5 30.4 4.6
 7 6 5 27.9 6
 -8 -6 -5 52.69 4.6
 -8 6 -5 62.49 5.3
 8 -7 -5 -1.6 3
 8 -7 -5 -4.8 3.4
 7 -7 -5 40.9 7.2
 6 -7 -5 0.5 4.6
 6 -7 -5 0.3 3.5
 5 -7 -5 40.1 6.7
 -5 7 5 52.79 8.2
 4 -7 -5 19.7 6
 4 -7 -5 28.5 6
 -3 -7 5 22.7 2.7
 3 -7 -5 22 6.7
 3 -7 -5 19.5 6.3
 -3 -7 5 19.6 3.7
 -3 7 5 22.4 3.9
 -3 7 5 25 3.3
 2 -7 -5 6 8.2
 2 -7 -5 4.4 4.4
 -2 -7 5 1.3 2.4
 2 -7 -5 1.4 4.5
 -2 -7 5 1.8 1.5
 -2 7 5 4.1 2
 -2 7 5 1.9 2.6
 -1 -7 5 529.55 16
 1 -7 -5 499.45 21.2
 1 -7 -5 547.25 28.3
 -1 -7 5 531.85 18.8
 1 -7 -5 506.55 21.1
 -1 -7 5 540.05 19.4
 -1 7 5 513.95 18.8
 -1 7 5 534.15 16.8
 -1 7 5 494.85 19.7
 1 7 -5 542.55 17.3
 0 -7 5 9.3 2.1
 0 -7 -5 5.8 11.2
 0 -7 5 6.1 3.5
 0 -7 -5 16.1 5.4
 0 -7 5 7 3.1
 0 7 5 10.5 4
 0 7 -5 11.1 2.8
 0 7 5 9.7 2.5
 0 7 5 7.4 3.6
 1 -7 5 11.5 3.6
 1 -7 5 10.3 2.5
 -1 -7 -5 7 5.3
 -1 -7 -5 9.1 3.1
 1 -7 5 9 3.1
 1 -7 5 3.8 3.2
 -1 -7 -5 24.9 17.1
 1 7 5 11.5 3.9
 -1 7 -5 7.3 2.8
 1 7 5 8.6 3.7
 1 7 5 12.4 2.7
 2 -7 5 284.87 13
 2 -7 5 291.77 11.5
 -2 -7 -5 289.17 13
 2 -7 5 303.27 10.8
 2 -7 5 271.97 13.7
 2 -7 5 255.67 15.6
 -2 -7 -5 287.97 16.9
 2 7 5 300.37 14
 2 7 5 263.37 13.2
 -2 7 -5 247.78 16.4
 2 7 5 265.97 16.6
 2 7 5 284.37 11.1
 3 -7 5 52.99 5.5
 -3 -7 -5 48.8 9.6
 -3 -7 -5 47 6.8
 3 -7 5 41.3 6.5
 3 -7 5 49.7 6.7
 -3 -7 -5 44.1 4.2
 3 7 5 59.49 7.7
 3 7 5 54.89 7
 -3 7 -5 44.3 4.5
 3 7 5 56.09 9.3
 -3 7 -5 44.1 5.6
 -4 -7 -5 56.79 13.6
 -4 -7 -5 56.19 5
 4 -7 5 55.59 6.9
 4 -7 5 54.89 5.6
 -4 -7 -5 55.99 7.7
 4 -7 5 57.69 9.4
 4 7 5 52.69 8.5
 -4 7 -5 48.4 5.1
 -4 7 -5 54.69 6.4
 4 7 5 52.59 5.4
 -5 -7 -5 354.06 13.3
 5 -7 5 382.06 20.3
 5 -7 5 349.17 14.1
 -5 -7 -5 331.87 16.9
 -5 7 -5 331.87 16.4
 -5 7 -5 337.87 13.7
 5 7 5 353.36 19.9
 5 7 5 354.86 14
 6 -7 5 196.18 14.3
 -6 -7 -5 194.88 9.4
 6 -7 5 205.58 10.1
 6 7 5 209.78 10.2
 -6 7 -5 189.78 9.8
 7 -7 5 -5.8 3.2
 7 -7 5 0 2.1
 -7 -7 -5 3.1 2.5
 7 7 5 -2.4 1.9
 7 7 5 3.7 4.1
 -7 7 -5 -0.1 2.6
 -8 -7 -5 5.9 2.4
 8 -7 5 3.8 2.4
 -8 7 -5 0.7 2.4
 8 -8 -5 5.4 4.3
 8 -8 -5 6.3 3.1
 7 -8 -5 113.29 10.5
 7 -8 -5 138.89 13.8
 6 -8 -5 4.3 4
 6 -8 -5 -2.1 4.2
 5 -8 -5 64.39 9.5
 5 -8 -5 72.09 8.5
 -5 8 5 67.79 8.1
 4 -8 -5 32.8 7.7
 4 -8 -5 31.1 6.4
 -4 -8 5 24.8 3.3
 -4 8 5 24.7 3.6
 -3 -8 5 747.63 21.5
 -3 -8 5 740.03 24.3
 3 -8 -5 782.12 26.1
 -3 8 5 735.93 22.5
 -3 8 5 714.23 23.9
 2 -8 -5 112.09 14.3
 -2 -8 5 144.49 10.8
 2 -8 -5 131.09 10.8
 2 -8 -5 142.89 11.7
 -2 -8 5 119.49 5.7
 -2 8 5 121.59 6.5
 -1 -8 5 322.97 13.5
 1 -8 -5 332.07 16.5
 1 -8 -5 314.77 24.1
 1 -8 -5 328.97 16.7
 -1 -8 5 329.77 11.3
 -1 -8 5 349.17 14.5
 1 8 -5 322.57 12.3
 -1 8 5 323.67 12.1
 -1 8 5 329.77 14.2
 0 -8 5 43.4 5.8
 0 -8 5 41.5 5.5
 0 -8 -5 35.6 7.2
 0 -8 5 35.7 3.6
 0 -8 -5 38.4 14.8
 0 8 5 35.5 5.7
 0 8 -5 30.4 4.2
 0 8 5 37.7 4.2
 0 8 5 35.6 5.6
 1 -8 5 3.1 2.9
 1 -8 5 0.6 2.4
 1 -8 5 -0.2 1.8
 1 -8 5 4.6 3.3
 -1 -8 -5 -2.6 4.4
 -1 -8 -5 33.2 16.7
 -1 -8 -5 -0.4 2.7
 -1 8 -5 1.2 2.3
 1 8 5 4.6 3.6
 1 8 5 2.5 3.2
 1 8 5 -2.1 1.9
 2 -8 5 507.35 17.4
 2 -8 5 520.35 16.6
 -2 -8 -5 495.75 19.3
 2 -8 5 522.05 23.5
 2 -8 5 520.95 19.6
 -2 -8 -5 503.85 24.2
 2 8 5 505.85 20.5
 2 8 5 497.45 23.5
 -2 8 -5 517.05 18.6
 2 8 5 502.85 17
 2 8 5 532.35 20
 3 -8 5 10.2 4.4
 -3 -8 -5 9.8 2.5
 -3 -8 -5 6.8 7.5
 3 -8 5 6.2 3
 -3 -8 -5 9.4 4
 -3 8 -5 5.3 2.6
 3 8 5 8.6 4.6
 3 8 5 -2.5 8.1
 -3 8 -5 6.7 3.3
 -4 -8 -5 72.89 6
 4 -8 5 73.29 7.7
 4 -8 5 85.39 11.1
 -4 -8 -5 64.79 11.6
 -4 -8 -5 84.49 8.9
 4 -8 5 87.99 7.3
 4 8 5 94.29 7
 4 8 5 76.89 8.3
 -4 8 -5 79.39 7.7
 -4 8 -5 85.99 7.4
 5 -8 5 215.18 10.6
 5 -8 5 218.68 15.5
 -5 -8 -5 211.08 13.6
 -5 -8 -5 229.28 10
 -5 8 -5 242.08 10.8
 5 8 5 215.68 10.5
 -5 8 -5 235.58 12.8
 6 -8 5 75.99 10
 6 -8 5 68.29 6.3
 -6 -8 -5 48.8 8.3
 6 8 5 51.39 8.2
 6 8 5 66.09 6.1
 7 -8 5 192.48 9.7
 -7 -8 -5 165.48 8.1
 7 -8 5 165.78 15.3
 7 8 5 141.39 14.4
 -7 8 -5 167.18 8.7
 8 -8 5 6.2 2.6
 -8 -8 -5 -0.5 2.4
 -8 8 -5 -1.2 2.6
 8 -9 -5 0.7 2.5
 8 -9 -5 -4 3.3
 7 -9 -5 11.9 5.7
 7 -9 -5 11.9 6.2
 6 -9 -5 11.7 4.7
 6 -9 -5 11.5 5.7
 5 -9 -5 3.6 4
 5 -9 -5 1 5.7
 -5 9 5 -0.3 4.2
 4 -9 -5 0.6 4.1
 -4 -9 5 -0.6 1.7
 4 -9 -5 0.7 3.8
 3 -9 -5 39.9 9.1
 -3 -9 5 46.4 4
 3 -9 -5 45.1 8.5
 -3 -9 5 43.2 5.6
 -3 9 5 38.4 4.5
 -3 9 5 40 5.4
 2 -9 -5 7.2 5.6
 -2 -9 5 8.2 2.2
 2 -9 -5 -9.7 9.6
 -2 -9 5 3.8 3
 -2 -9 5 13.4 3.8
 2 -9 -5 7.5 4.9
 -2 9 5 5.7 3.5
 -2 9 5 12.9 2.8
 -2 9 5 1 3.7
 -1 -9 5 -1.1 1.4
 -1 -9 5 1.1 2.9
 1 -9 -5 6.7 4.9
 1 -9 -5 -11.7 11
 -1 -9 5 -4.3 2.4
 1 9 -5 -3.1 1.9
 -1 9 5 -0.5 2.7
 -1 9 5 0.8 3.3
 -1 9 5 -1.1 1.9
 0 -9 -5 236.48 25
 0 -9 5 249.28 9.7
 0 -9 5 245.28 11.9
 0 -9 -5 268.07 15.7
 0 -9 5 270.07 14
 0 9 5 255.77 13.8
 0 9 -5 267.37 11.1
 0 9 5 240.08 12.4
 0 9 5 246.08 10.4
 -1 -9 -5 2.3 2.9
 1 -9 5 -1.8 1.8
 -1 -9 -5 9.9 16.3
 -1 -9 -5 -3.6 4.9
 1 -9 5 -4.6 2.3
 1 -9 5 2.2 3.4
 1 9 5 -0.7 3.3
 1 9 5 -1.6 2.2
 1 9 5 4 3.5
 -1 9 -5 -1.6 2.3
 2 -9 5 57.39 9.5
 2 -9 5 49.4 7.1
 -2 -9 -5 48.7 6.2
 2 -9 5 48.3 5.3
 2 -9 5 50.49 4.8
 -2 -9 -5 43.4 8.6
 2 -9 5 53.79 6.8
 2 9 5 56.29 7.3
 2 9 5 43 8.7
 -2 9 -5 47.6 5.8
 2 9 5 48.1 7
 3 -9 5 -1 2.2
 3 -9 5 -3.6 4.8
 3 -9 5 6.3 4
 -3 -9 -5 6.9 6.4
 3 -9 5 3.8 3.6
 3 9 5 5.7 3.9
 3 9 5 9.6 6
 3 9 5 4.7 4.1
 -3 9 -5 2.8 3
 -4 -9 -5 183.48 18.2
 4 -9 5 142.59 8.4
 -4 -9 -5 158.48 7.7
 4 -9 5 167.28 10.6
 -4 -9 -5 143.49 11
 4 -9 5 135.59 13.6
 4 9 5 175.38 15.9
 4 9 5 143.09 10.3
 -4 9 -5 171.58 10.6
 4 9 5 148.19 8.2
 -4 9 -5 173.98 8.6
 -5 -9 -5 11.3 3
 5 -9 5 2.9 10.4
 5 -9 5 20 6
 -5 -9 -5 5.3 5.2
 -5 9 -5 18.4 3.9
 -5 9 -5 7.8 4.2
 5 9 5 8.4 4.1
 -6 -9 -5 45.2 4.7
 6 -9 5 37.7 4.7
 6 -9 5 40.8 8
 -6 9 -5 40.8 5.1
 6 9 5 47 5.1
 7 -9 5 12.1 4.5
 7 -9 5 13.6 2.9
 -7 -9 -5 11.1 3.5
 -7 9 -5 15.3 4
 7 9 5 15 4.7
 -8 -9 -5 10.4 3.9
 8 -10 -5 4.3 4
 8 -10 -5 1.5 2.9
 7 -10 -5 49.99 8.1
 7 -10 -5 51.59 7.1
 6 -10 -5 31.7 5.8
 6 -10 -5 29 7.2
 -5 -10 5 9.1 2.3
 5 -10 -5 15.9 6.6
 5 -10 -5 1.7 3.8
 -5 10 5 11.7 3.2
 -4 -10 5 17.8 2.9
 4 -10 -5 19.8 5.3
 4 -10 -5 15.1 6
 -4 10 5 13.8 3.3
 3 -10 -5 125.09 13.1
 3 -10 -5 102.89 11.9
 3 -10 -5 116.59 9
 -3 -10 5 114.49 8.5
 -3 10 5 103.79 8.1
 -2 -10 5 -3 2.6
 2 -10 -5 4.2 5
 -2 -10 5 2.2 1.8
 2 -10 -5 8.1 11
 -2 -10 5 1.3 3.1
 -2 10 5 1.7 2.2
 -2 10 5 2.3 3.2
 -1 -10 5 295.27 14.1
 1 -10 -5 283.57 25.2
 1 -10 -5 281.67 15.7
 1 -10 -5 272.47 16
 -1 -10 5 274.37 12.7
 -1 -10 5 267.57 10.4
 -1 10 5 281.67 11.5
 -1 10 5 283.57 13.7
 -1 10 5 292.57 13.8
 0 -10 5 14.2 4
 0 -10 5 15.8 2.8
 0 -10 5 18.2 4.5
 0 -10 -5 20.3 6.8
 0 -10 -5 20.4 15
 0 10 5 17.5 4.5
 0 10 5 19.1 3.5
 0 10 5 16.8 4.9
 0 10 -5 16.3 5.6
 -1 -10 -5 51.19 7.3
 1 -10 5 54.49 5.1
 1 -10 5 43.6 6.7
 -1 -10 -5 75.89 22.8
 1 -10 5 50.99 7.1
 -1 -10 -5 67.39 9.8
 1 10 5 56.79 7.6
 1 10 5 66.89 7.8
 -1 10 -5 56.79 6.2
 -2 -10 -5 -0.4 3.4
 2 -10 5 3.8 3.7
 2 -10 5 2.3 3.2
 2 -10 5 -2.2 2.3
 -2 -10 -5 0.9 6
 2 10 5 0.4 2.7
 2 10 5 0 3.2
 -2 10 -5 -0.1 2.7
 2 10 5 3.4 4.1
 3 -10 5 489.75 23.5
 3 -10 5 463.05 18.9
 3 -10 5 423.06 20.1
 3 -10 5 480.35 17
 -3 -10 -5 474.85 24.7
 -3 -10 -5 446.66 19.7
 3 10 5 446.36 20.4
 -3 10 -5 478.25 18.8
 3 10 5 456.55 19.2
 3 10 5 481.75 23.8
 4 -10 5 103.29 7.3
 -4 -10 -5 102.39 6.3
 4 -10 5 123.39 9.3
 -4 -10 -5 96.49 13.6
 4 -10 5 126.09 13.6
 -4 -10 -5 93.29 14.1
 -4 10 -5 106.49 10.5
 4 10 5 121.49 13.7
 -4 10 -5 103.89 6.9
 -5 -10 -5 268.37 11
 5 -10 5 282.87 17.5
 5 -10 5 270.87 11.9
 -5 -10 -5 241.38 15.3
 -5 10 -5 270.47 11.7
 -5 10 -5 285.67 14.6
 5 10 5 287.27 17.9
 -6 -10 -5 8.7 2.8
 6 -10 5 8.6 2.8
 6 -10 5 5.2 5.1
 6 10 5 4.8 5
 7 -10 5 115.69 8.8
 7 -10 5 127.59 6.6
 -7 -10 -5 116.19 6.5
 -7 10 -5 128.39 7.2
 7 10 5 99.59 8.8
 -8 -10 -5 11.8 2.8
 7 -11 -5 20.2 4.8
 7 -11 -5 13.6 4.4
 6 -11 -5 8.8 5.3
 -6 -11 5 9.6 2.2
 6 -11 -5 5.4 4
 -6 11 5 12.5 3.1
 -5 -11 5 1.6 1.8
 5 -11 -5 3.7 5
 5 -11 -5 -5.9 3.2
 -5 11 5 -1.3 2.3
 -5 11 5 -7.1 3.7
 4 -11 -5 11.3 5.9
 -4 -11 5 18.8 2.9
 4 -11 -5 20.5 5.2
 -4 11 5 13.9 5.2
 -4 11 5 10.1 3.3
 3 -11 -5 -6.2 9.7
 3 -11 -5 -1.6 4.4
 -3 -11 5 -3 2.9
 3 -11 -5 5.3 4.4
 -3 -11 5 0.7 1.8
 3 -11 -5 3.5 4.8
 -3 11 5 1.5 3.4
 -2 -11 5 -0.6 2.8
 -2 -11 5 3.5 2.7
 2 -11 -5 4.7 12.1
 2 -11 -5 6.8 4.7
 2 -11 -5 4.9 4.9
 -2 -11 5 -1.7 3
 -2 11 5 6.8 3.7
 -1 -11 5 24.9 3.4
 1 -11 -5 53.49 16.6
 -1 -11 5 31.9 5.1
 -1 -11 5 34.3 5.9
 1 -11 -5 37.3 7.9
 1 -11 -5 38.5 8.3
 -1 11 5 24.3 5.5
 -1 11 5 41.3 6.1
 0 -11 5 39 5.7
 0 -11 5 29.4 5.9
 0 -11 5 27.2 3.5
 0 -11 -5 50.89 20.4
 0 -11 -5 24.8 7.1
 0 11 5 31 5.5
 0 11 5 25.8 5.4
 0 11 -5 32.2 4.8
 -1 -11 -5 72.09 28.3
 -1 -11 -5 25.8 8.3
 1 -11 5 20.3 5.5
 1 -11 5 25 4.3
 1 -11 5 21.4 4.8
 1 -11 5 24.7 3.7
 -1 -11 -5 44.5 9.1
 1 11 5 20.8 5.1
 -1 11 -5 25.1 4.7
 1 11 5 23.6 4.1
 1 11 5 30.3 6.1
 -2 -11 -5 9.6 6.9
 2 -11 5 10.4 3.4
 2 -11 5 15.1 5.3
 2 -11 5 14 4.6
 -2 -11 -5 10.7 4.5
 2 11 5 17.5 4.9
 2 11 5 18.2 7.2
 -2 11 -5 12 3.9
 2 11 5 12.8 5
 3 -11 5 48.2 6.6
 -3 -11 -5 62.79 8.2
 3 -11 5 59.19 5.9
 -3 -11 -5 70.39 12.3
 3 -11 5 43.8 8.6
 3 -11 5 69.09 9.3
 3 11 5 49.6 9.4
 3 11 5 66.69 9
 -3 11 -5 78.99 8.2
 -4 -11 -5 48.3 8.1
 4 -11 5 64.59 8.6
 -4 -11 -5 45.8 10.5
 4 -11 5 63.49 6.2
 4 11 5 84.59 11.3
 -4 11 -5 77.19 8.7
 5 -11 5 -1.1 2.3
 5 -11 5 3.2 5.3
 5 11 5 5.3 5.5
 6 -11 5 27.9 6.7
 6 -11 5 17.1 3.1
 -6 -11 -5 22.4 3.3
 6 11 5 29.2 6.7
 -7 -11 -5 15 3.6
 7 -11 5 15.1 4.2
 7 11 5 11.1 3.7
 7 -12 -5 0.5 3.3
 7 -12 -5 -0.8 2.9
 -6 -12 5 -0.3 1.5
 6 -12 -5 -0.1 3.5
 6 -12 -5 -2.3 3.5
 -6 12 5 -2.3 2.2
 5 -12 -5 53.19 8.8
 5 -12 -5 57.09 7.6
 -5 -12 5 56.59 6.6
 -5 12 5 56.79 7.7
 -5 12 5 58.79 6.6
 4 -12 -5 6.2 6.8
 -4 -12 5 0 1.8
 -4 12 5 -7.3 3.9
 -4 12 5 1.8 2.7
 3 -12 -5 5.1 3.9
 3 -12 -5 2.8 4.2
 -3 -12 5 8.1 2.5
 3 -12 -5 8.9 6.1
 -3 -12 5 9.1 3.8
 3 -12 -5 -9.7 10.6
 -3 12 5 6.2 2.9
 -2 -12 5 8.6 2.5
 2 -12 -5 13.9 5.3
 -2 -12 5 3.7 3.7
 2 -12 -5 -0.1 12.7
 -2 -12 5 5.6 3.7
 2 -12 -5 1.1 4.7
 2 -12 -5 11.9 5.9
 -2 12 5 15.1 4.7
 -2 12 5 6.5 3
 -1 -12 5 34.8 6.1
 1 -12 -5 30.3 7.5
 1 -12 -5 44.9 15.9
 1 -12 -5 43.2 8.3
 -1 -12 5 31.2 4.5
 -1 -12 5 29.7 5.3
 -1 12 5 35.4 6.1
 -1 12 5 23.2 4.5
 0 -12 5 79.29 8.9
 0 -12 -5 69.69 9.9
 0 -12 5 75.19 7.6
 0 -12 -5 71.39 18.8
 0 12 5 79.19 8.9
 0 12 -5 65.99 6.6
 0 12 5 70.29 9.1
 1 -12 5 98.39 9
 1 -12 5 81.99 9.5
 1 -12 5 94.49 6.4
 -1 -12 -5 107.99 7.9
 1 -12 5 113.39 8.4
 1 -12 5 136.89 17.7
 -1 -12 -5 99.89 13.1
 1 12 5 109.99 7.5
 1 12 5 113.19 18.8
 -1 12 -5 105.09 8.8
 1 12 5 96.69 9.3
 1 12 5 89.99 9.9
 2 -12 5 84.89 9.8
 -2 -12 -5 92.19 12.1
 -2 -12 -5 90.39 9.4
 -2 -12 -5 105.19 9.2
 2 -12 5 93.49 9.2
 2 -12 5 136.39 14.5
 2 12 5 116.79 11.3
 2 12 5 90.89 11.3
 -2 12 -5 108.29 9.5
 -3 -12 -5 153.18 16.5
 3 -12 5 138.99 15
 3 -12 5 117.39 10.3
 3 -12 5 132.69 8.1
 -3 -12 -5 145.29 16.2
 -3 12 -5 132.09 9.5
 3 12 5 117.19 13.1
 4 -12 5 45 5.4
 -4 -12 -5 44 7.4
 -4 -12 -5 36 9.1
 4 -12 5 58.19 10.2
 -4 12 -5 41.9 6.7
 4 12 5 45 8
 -5 -12 -5 39 10.7
 5 -12 5 43.6 4.9
 5 -12 5 69.89 10.4
 -5 12 -5 43.7 8.9
 5 12 5 57.19 9.5
 6 -12 5 19.3 6.6
 6 -12 5 11.4 2.5
 7 -12 5 7.9 3.6
 -7 -12 -5 4.9 2.8
 7 12 5 0.1 3
 7 -13 -5 5 2.8
 7 -13 -5 5.4 4
 -7 -13 5 5.2 1.8
 -7 13 5 2.6 2.3
 -6 -13 5 7.7 2.1
 6 -13 -5 6.1 4.6
 6 -13 -5 7.8 4.2
 -6 13 5 5 2.5
 5 -13 -5 1.8 4.9
 -5 -13 5 5.6 2.2
 5 -13 -5 6.2 4.2
 -5 13 5 4.4 2.7
 4 -13 -5 62.89 10.3
 -4 -13 5 50.19 4.7
 4 -13 -5 64.29 8.2
 -4 13 5 48.7 7.8
 -4 13 5 61.19 6
 -3 -13 5 34.4 4.3
 3 -13 -5 27.2 5.9
 -3 -13 5 25.9 4.8
 -3 -13 5 41.5 6.4
 3 -13 -5 30.6 7.5
 3 -13 -5 32 6.1
 3 -13 -5 22.2 12.4
 -3 13 5 25.3 6.2
 -3 13 5 28.1 5.7
 -3 13 5 35.6 4.9
 2 -13 -5 29.4 14.2
 2 -13 -5 2.9 4.6
 2 -13 -5 11.2 5.7
 2 -13 -5 12.6 4.6
 -2 -13 5 15.2 4.3
 -2 -13 5 12 2.8
 -2 13 5 15.3 3.8
 1 -13 -5 19.5 17.4
 -1 -13 5 19.9 5.1
 -1 -13 5 21.4 4.7
 1 -13 -5 33.9 7.5
 -1 -13 5 19.3 3.4
 -1 13 5 14.7 3.7
 -1 13 5 8.9 4.2
 0 -13 -5 17.8 6.4
 0 -13 5 14.4 4.6
 0 -13 5 18.6 5.6
 0 -13 5 25.3 3.8
 0 -13 -5 14.2 22.6
 0 13 5 12.9 5.2
 0 13 5 16.9 3.8
 1 -13 5 63.69 6.3
 1 -13 5 70.19 9
 -1 -13 -5 51.79 9.9
 1 -13 5 79.29 11.5
 1 -13 5 59.89 7.6
 1 -13 5 61.99 5.7
 -1 -13 -5 70.79 7
 1 13 5 50.99 7.9
 1 13 5 56.49 10.1
 -1 13 -5 53.09 6.4
 1 13 5 58.09 5.9
 -2 -13 -5 32.3 5.3
 2 -13 5 34 4.8
 -2 -13 -5 28.5 9
 2 -13 5 29.4 8.5
 2 -13 5 32.2 6.1
 -2 -13 -5 25 7.7
 2 13 5 35.3 8.2
 -3 -13 -5 117.59 12.9
 3 -13 5 137.59 8.5
 -3 -13 -5 129.99 15.3
 3 -13 5 150.08 17.1
 3 -13 5 121.79 10.5
 -3 -13 -5 139.39 12.4
 3 13 5 117.19 16.3
 -3 13 -5 140.39 10.2
 -4 -13 -5 285.17 20.1
 -4 -13 -5 303.07 14.4
 4 -13 5 300.57 18.5
 -4 13 -5 292.37 16.8
 4 13 5 323.87 19
 5 -13 5 105.89 6.7
 5 -13 5 127.79 13.3
 -5 -13 -5 112.69 8.4
 5 13 5 129.29 12.7
 -6 -13 -5 6.9 3.4
 6 -13 5 10.8 4.6
 6 13 5 6.1 4.3
 7 -13 5 0.9 2.6
 -7 -13 -5 0.4 2.5
 7 13 5 0.8 2.6
 7 -14 -5 12.5 3
 7 -14 -5 7.6 3.7
 -6 -14 5 47.1 3.8
 6 -14 -5 52.79 7.6
 6 -14 -5 36 5.1
 -6 14 5 41.8 4.2
 -5 -14 5 36.2 3.8
 5 -14 -5 38.8 6.5
 5 -14 -5 29.4 6.5
 -5 14 5 36.3 4.6
 4 -14 -5 1.5 3.6
 4 -14 -5 -5.3 4.1
 -4 14 5 -2.9 4
 -3 -14 5 17.5 3.2
 3 -14 -5 25.2 13.4
 3 -14 -5 11.6 4.9
 3 -14 -5 9.9 5.3
 -3 -14 5 15.6 4.2
 -3 -14 5 34.2 6.6
 3 -14 -5 20.7 5.1
 -3 14 5 18.1 4.1
 -3 14 5 24.4 5.8
 -3 14 5 21.7 4.9
 2 -14 -5 3 3.9
 -2 -14 5 9.1 4.6
 2 -14 -5 4.7 4.8
 2 -14 -5 1.6 4.7
 -2 -14 5 2.8 2.2
 2 -14 -5 17.3 15.9
 -2 -14 5 0.9 3.2
 -2 14 5 -5.5 3.4
 -2 14 5 -3.7 3.5
 -2 14 5 -1.7 2.5
 1 -14 -5 102.19 11.9
 1 -14 -5 144.69 14.1
 -1 -14 5 139.69 7.5
 1 -14 -5 125.99 24.4
 -1 -14 5 133.79 9.5
 -1 -14 5 123.09 11.7
 -1 14 5 125.59 8
 -1 14 5 109.39 10.4
 -1 14 5 98.09 13.1
 0 -14 5 1.2 4.5
 0 -14 5 1 3.1
 0 -14 5 3.9 2.5
 0 -14 -5 6.1 5.5
 0 14 5 3.7 3
 0 14 5 11.4 7
 1 -14 5 83.99 11.6
 -1 -14 -5 90.99 8.2
 1 -14 5 85.09 6.6
 1 -14 5 81.69 9.9
 1 -14 5 85.09 8.5
 1 14 5 69.29 9
 1 14 5 67.19 6.2
 1 14 5 72.99 11.5
 -1 14 -5 68.19 8.8
 -2 -14 -5 8.5 7
 2 -14 5 -3.3 5
 -2 -14 -5 3.8 3.4
 2 -14 5 -0.8 3.4
 2 -14 5 2.9 5.4
 2 -14 5 -1.2 2.7
 2 14 5 -4 5.4
 -2 14 -5 5 3.9
 2 14 5 3.3 4.8
 3 -14 5 5.2 6.2
 3 -14 5 2 2.8
 -3 -14 -5 6.6 3.9
 -3 -14 -5 4.1 6.6
 -3 -14 -5 -4.5 4.8
 3 -14 5 -2.1 3.4
 -3 14 -5 12.1 4.6
 3 14 5 -0.9 5.6
 -4 -14 -5 18.5 4.5
 4 -14 5 19.6 7.2
 -4 -14 -5 7.6 7.6
 4 -14 5 7.9 2.8
 -4 14 -5 14 5.3
 4 14 5 9.5 5.8
 5 -14 5 16.2 4.4
 5 -14 5 21.5 6.6
 -5 -14 -5 11 4.1
 5 14 5 21 6.5
 -6 -14 -5 13.5 3.6
 6 -14 5 7 4.3
 6 14 5 8.5 3.7
 6 -15 -5 10.9 4.1
 6 -15 -5 12.4 3.7
 -6 -15 5 15 2.3
 -6 15 5 15.7 2.9
 5 -15 -5 31.3 6.9
 -5 -15 5 25.5 3.2
 5 -15 -5 28.8 5.3
 -5 15 5 24.6 3.8
 -4 -15 5 9.1 3.4
 -4 -15 5 10.7 2.8
 4 -15 -5 6.5 3.8
 4 -15 -5 12.1 5.7
 -4 15 5 9.8 3.3
 3 -15 -5 0.4 4.2
 3 -15 -5 2.3 4
 -3 -15 5 -1.6 1.9
 -3 -15 5 -0.7 2.7
 3 -15 -5 0.1 3.4
 3 -15 -5 8.3 13.5
 -3 15 5 3.3 3
 -3 15 5 -0.3 6
 2 -15 -5 37.1 6.3
 2 -15 -5 20.1 6.4
 2 -15 -5 23.9 6.7
 -2 -15 5 30.6 4.1
 -2 -15 5 31 5.3
 2 -15 -5 13.4 17.2
 -2 -15 5 24.7 6.1
 -2 15 5 19 5
 -2 15 5 27 5.8
 -2 15 5 28.3 4.6
 1 -15 -5 -40.5 36.1
 -1 -15 5 5.9 2.8
 -1 -15 5 -1.1 4.2
 1 -15 -5 11.2 7.9
 -1 15 5 1.4 2.7
 -1 15 5 9 4.7
 -1 15 5 4.3 4.2
 0 -15 -5 9.8 33.4
 0 -15 5 15.3 3.5
 0 -15 5 11.3 5.5
 0 -15 5 16.4 5.9
 0 -15 -5 5.1 8.3
 0 15 5 7.3 4.9
 0 15 5 11.3 3.6
 1 -15 5 206.28 14.6
 1 15 5 206.58 14.3
 2 -15 5 23.9 6.7
 2 -15 5 32.4 6.1
 -2 -15 -5 32.6 5.3
 2 -15 5 34.9 7.5
 2 -15 5 45.2 5.5
 -2 -15 -5 37.7 9.4
 2 15 5 30.2 7.1
 2 15 5 39.1 8.5
 -2 15 -5 21.7 5.3
 3 -15 5 6.1 3.8
 -3 -15 -5 4.8 3.4
 -3 -15 -5 15.8 7.2
 3 -15 5 -1.6 4.8
 -3 -15 -5 6 6
 3 -15 5 5.9 2.8
 -3 15 -5 6.2 5.1
 3 15 5 15.4 6.9
 4 -15 5 25.5 3.6
 -4 -15 -5 39.3 9.5
 -4 -15 -5 36.1 5.4
 4 -15 5 31 7.3
 5 -15 5 9.9 5.4
 -5 -15 -5 0.4 2.9
 5 15 5 -2.5 4.5
 -6 -15 -5 37.9 4.6
 6 -15 5 24.5 4.8
 6 15 5 34.7 5.1
 -6 -16 5 1.8 2.6
 6 -16 -5 0.9 3
 6 -16 -5 3.3 2.9
 -6 16 5 3.2 2.5
 5 -16 -5 13.1 3.8
 5 -16 -5 6.5 4
 -5 16 5 15.1 3.7
 4 -16 -5 41.2 6.2
 4 -16 -5 32.8 6.6
 -4 -16 5 32.1 3.9
 -4 16 5 34.6 4.5
 3 -16 -5 14 5.7
 3 -16 -5 14.4 4.6
 -3 -16 5 8 3.3
 3 -16 -5 17.4 4.7
 3 -16 -5 20 14.5
 -3 -16 5 11.3 2.8
 -3 16 5 10.3 3.7
 2 -16 -5 29.9 20.1
 2 -16 -5 51.29 9.2
 2 -16 -5 40.8 7.6
 -2 -16 5 30.2 4.2
 2 -16 -5 47.5 7
 -2 -16 5 38.3 6.1
 -2 16 5 43.8 9.1
 -2 16 5 38.6 5.4
 1 -16 -5 24.8 6.9
 -1 -16 5 31.5 6.7
 -1 -16 5 31.9 5.6
 1 -16 -5 24.9 6.8
 -1 -16 5 33.8 4.3
 1 -16 -5 83.59 26.5
 -1 16 5 33.6 6.7
 -1 16 5 35.3 5.2
 0 -16 -5 139.09 37.2
 0 -16 5 184.78 9.2
 0 -16 5 189.28 11.7
 0 -16 5 188.38 13.9
 0 -16 -5 178.88 13.7
 0 16 5 211.48 10.2
 0 16 5 203.78 13.9
 1 -16 5 20 6.8
 1 -16 5 23.2 4.1
 1 -16 5 18.9 6.3
 -1 -16 -5 17.8 7.2
 1 -16 5 19.6 5
 1 16 5 32.7 7.8
 1 16 5 33 8.2
 2 -16 5 109.29 9.9
 -2 -16 -5 109.49 8.1
 2 -16 5 79.99 13.6
 2 -16 5 103.09 7.2
 -2 -16 -5 121.29 14.8
 2 -16 5 99.09 12.3
 2 16 5 115.49 13.1
 -2 16 -5 83.69 8.9
 3 -16 5 7.2 6.1
 3 -16 5 19.2 4.7
 -3 -16 -5 5.2 6.6
 3 -16 5 13.6 3.3
 3 16 5 3.9 5.3
 -4 -16 -5 20 7.7
 4 -16 5 40.3 8.3
 4 -16 5 17 3.2
 -4 -16 -5 23.6 4.6
 4 16 5 23.6 6.7
 -5 -16 -5 1.3 2.5
 5 -16 5 4.9 4.3
 5 16 5 0.8 3.7
 6 -16 5 4.5 2.6
 -6 -16 -5 6.2 3.4
 6 16 5 4.6 2.7
 -5 -17 5 18.6 2.8
 5 -17 -5 12 4.2
 -5 17 5 16.9 3
 -4 -17 5 10.6 3.2
 4 -17 -5 9.1 3.6
 -4 -17 5 16.1 3
 4 -17 -5 15.4 5.6
 -4 17 5 18.8 3.8
 3 -17 -5 6.8 3.8
 -3 -17 5 3.5 2.3
 3 -17 -5 -0.1 4.8
 -3 -17 5 7.3 3.6
 3 -17 -5 -1.7 3.3
 -3 17 5 2 2.7
 2 -17 -5 195.98 13.4
 -2 -17 5 183.58 11.1
 -2 -17 5 212.68 9.5
 2 -17 -5 234.18 42.3
 2 -17 -5 195.58 13.9
 -2 17 5 208.68 10.3
 -1 -17 5 37.8 8.2
 1 -17 -5 43.2 28.2
 -1 -17 5 43.1 4.7
 1 -17 -5 36.3 7.7
 1 -17 -5 22.9 6.1
 -1 -17 5 31.3 5.3
 -1 17 5 26.4 6.7
 -1 17 5 37.3 5.1
 0 -17 5 35.1 4.7
 0 -17 5 42.7 7.3
 0 -17 5 50.99 7
 0 -17 -5 35.3 7.9
 0 17 5 40.7 7.4
 1 -17 5 146.99 8.3
 -1 -17 -5 111.99 12.6
 1 -17 5 140.39 10
 1 17 5 147.59 14.7
 2 -17 5 2.7 2.6
 -2 -17 -5 0.7 3
 2 -17 5 1.4 5.3
 2 -17 5 -1.7 3
 -2 -17 -5 2.7 6.1
 2 17 5 0 5
 -3 -17 -5 40.2 9.2
 -3 -17 -5 38.3 5.3
 3 -17 5 43.4 6.3
 3 -17 5 34.5 8
 3 17 5 24.5 6.7
 4 -17 5 6.3 5.3
 -4 -17 -5 4.3 5.3
 4 17 5 10 5.2
 -5 -17 -5 -0.4 2.4
 5 -17 5 0.5 3.3
 5 17 5 5.4 3.5
 5 -18 -5 1.5 2.9
 5 -18 -5 2.3 2.2
 -5 -18 5 1.7 2.6
 -5 18 5 4.1 3.1
 -4 -18 5 90.49 5.4
 4 -18 -5 85.09 7.4
 4 -18 -5 88.29 9
 -4 -18 5 90.09 6.4
 -4 18 5 90.29 6.3
 -3 -18 5 3.9 2.4
 -3 -18 5 5 2.9
 3 -18 -5 0.3 5.3
 3 -18 -5 3.3 2.9
 3 -18 -5 2.1 3.7
 -3 18 5 4.6 2.9
 2 -18 -5 13.7 5.5
 2 -18 -5 14.9 5.3
 -2 -18 5 11.8 3.8
 -2 -18 5 19.8 3.5
 2 -18 -5 22.8 5.8
 -2 18 5 23.5 4
 1 -18 -5 33.8 6.6
 1 -18 -5 47.3 8.3
 -1 -18 5 47.4 5.9
 -1 18 5 56.29 5.6
 0 -18 5 37.5 5.4
 0 -18 -5 61.29 9.3
 0 -18 5 54.19 5.2
 1 -18 5 164.38 10.5
 1 -18 5 142.19 8.1
 -1 -18 -5 167.08 15.3
 1 18 5 167.28 14.8
 2 -18 5 25.2 4.1
 2 -18 5 53.59 11.2
 2 -18 5 44.3 6.6
 -2 -18 -5 31 7.5
 -3 -18 -5 54.89 5.7
 3 -18 5 53.39 9
 -3 -18 -5 46.2 7.9
 3 18 5 44.9 7.7
 -4 -18 -5 23.6 6.3
 4 -18 5 28.1 6.1
 4 18 5 38.9 6.7
 -5 -18 -5 9.4 2.7
 5 -18 5 1.4 3.7
 5 18 5 5.5 4.6
 4 -19 -5 0.7 2.5
 -4 -19 5 4.9 2.4
 -4 -19 5 3.7 1.8
 4 -19 -5 3.9 3.2
 -4 19 5 7 2.8
 -3 -19 5 -0.9 2.2
 3 -19 -5 -0.5 2.5
 3 -19 -5 -0.9 3.4
 -3 -19 5 -0.7 1.9
 -3 19 5 0.1 2.7
 2 -19 -5 1.3 4
 -2 -19 5 3.5 4.1
 -2 -19 5 2.1 2.4
 2 -19 -5 6.8 4.1
 -2 19 5 2.3 3.6
 -1 -19 5 37 7.3
 1 -19 -5 40 7.2
 -1 -19 5 49.1 6.5
 0 -19 -5 -6.5 4.8
 0 -19 5 2.1 2.8
 0 -19 5 -0.9 3.2
 0 -19 -5 1.9 5.3
 1 -19 5 41.5 4.5
 1 -19 5 39.7 7.8
 1 -19 5 42.2 8.2
 -1 -19 -5 56.79 11.5
 1 19 5 35 7
 2 -19 5 16.1 3.8
 2 -19 5 14.5 5.4
 2 -19 5 19.5 3.1
 -2 -19 -5 9.4 5.8
 2 19 5 16.2 5.4
 -3 -19 -5 6.3 3
 3 -19 5 -1.5 4.1
 -3 -19 -5 7.5 5
 3 19 5 -1.1 3.9
 -4 -19 -5 32.8 6.7
 4 -19 5 39.8 6.1
 4 19 5 31.2 5.3
 -3 -20 5 -1 2.4
 -3 -20 5 -0.1 1.8
 3 -20 -5 4.7 3.3
 -3 20 5 -2.9 3.2
 -2 -20 5 33.9 3.8
 -2 -20 5 41.1 5.1
 2 -20 -5 34.3 5.9
 2 -20 -5 31.4 5.1
 -1 -20 5 5.4 2.5
 1 -20 -5 6.3 4
 1 -20 -5 10.3 4.8
 0 -20 -5 54.29 7.9
 0 -20 5 43 5.3
 0 -20 -5 61.59 7.7
 -1 -20 -5 2.5 3.8
 1 -20 5 13.6 5.2
 1 -20 5 3 2.7
 -1 -20 -5 0.9 4.7
 1 -20 5 5.7 2.2
 2 -20 5 40.3 5
 2 -20 5 26.8 5.8
 -2 -20 -5 51.49 7.2
 -2 -20 -5 22 5.9
 2 20 5 38.6 6.9
 -3 -20 -5 35.4 5.8
 -3 -20 -5 23.2 6
 3 -20 5 21.9 5.1
 3 20 5 31.9 6.1
 -2 -21 5 0.8 2.2
 2 -21 -5 -0.1 2.8
 -2 -21 5 -0.9 2.1
 2 -21 -5 -1.4 2.6
 1 -21 -5 0.8 2.8
 1 -21 -5 -0.7 3.8
 -1 -21 5 1.3 2
 -1 -21 5 0.5 1.9
 0 -21 5 1.9 2.2
 0 -21 -5 2.4 3.3
 0 -21 -5 3.5 4.2
 0 -21 5 2.3 2.3
 -1 -21 -5 -4.9 3.7
 1 -21 5 3.7 4.5
 1 -21 5 1.9 3
 1 21 5 0.3 4
 -2 -21 -5 -0.5 4.7
 -2 -21 -5 5.9 3.9
 2 -21 5 5 3.7
 2 21 5 3.4 3.3
 0 -22 -5 2.7 3.1
 0 -22 5 3 2.3
 0 -22 -5 1.4 2.7
 7 0 -6 4.4 4.2
 6 0 -6 16.3 5
 6 0 -6 20.9 6.4
 5 0 -6 -1.2 4.3
 5 0 -6 -1.1 3.5
 4 0 -6 29.9 7.8
 3 0 -6 2 4.7
 2 0 -6 143.79 13.2
 -2 0 6 143.39 7.6
 1 0 -6 6.3 4.3
 1 0 -6 8.2 8.4
 0 0 6 1870.21 51.59
 0 0 -6 1844.22 61.99
 0 0 6 1783.42 51.19
 0 0 6 1806.82 50.79
 1 0 6 1.8 1.8
 -1 0 -6 12.8 15.9
 1 0 6 -2.3 2.6
 1 0 6 -2.9 2.1
 -1 0 -6 0 4.7
 2 0 6 3.6 2.4
 2 0 6 -2.8 5.9
 2 0 6 3 2.1
 -2 0 -6 7.8 5.4
 -2 0 -6 -23.5 30
 2 0 6 -0.6 2.8
 2 0 6 6 3.6
 3 0 6 1.1 3.3
 3 0 6 -4.5 4.1
 -3 0 -6 0.9 5.5
 3 0 6 0.1 2
 3 0 6 1.7 3.2
 4 0 6 16.6 6.2
 4 0 6 13.9 4.4
 4 0 6 19.1 5
 -4 0 -6 13.4 7.2
 -4 0 -6 7.8 2.8
 4 0 6 12 3.4
 -5 0 -6 -1.4 2.4
 5 0 6 -2.6 4.5
 5 0 6 -5.1 2.4
 -6 0 -6 314.67 12.9
 6 0 6 334.87 19
 6 0 6 346.17 14
 -7 0 -6 -5.1 2.4
 7 0 6 -4.3 2.2
 7 0 6 -3.5 3.9
 -8 0 -6 5.8 2.6
 8 0 6 1 2.2
 8 0 6 2.9 3.8
 8 -1 -6 9 4.6
 8 -1 -6 -3.4 9.4
 7 -1 -6 -1.6 3.2
 7 -1 -6 -3.9 4.2
 7 1 -6 -2.8 3.8
 6 -1 -6 76.09 8.6
 6 -1 -6 73.39 10.3
 6 1 -6 91.09 10
 5 -1 -6 33.9 6.2
 5 -1 -6 38.9 7.9
 5 1 -6 38.1 6.6
 5 1 -6 33.1 7.3
 4 -1 -6 33.2 6.9
 3 -1 -6 25.6 6.1
 -2 -1 6 1.4 1.9
 2 -1 -6 -5.4 6.9
 2 1 -6 2.3 6.9
 -2 1 6 -0.8 1.8
 -2 1 6 5.3 2.5
 -1 -1 6 21.7 2.9
 1 -1 -6 31.5 5.6
 -1 -1 6 15.5 3.4
 1 -1 -6 20.7 8.6
 1 1 -6 22.9 9
 1 1 -6 31.1 5.8
 -1 1 6 26.1 3.2
 -1 1 6 14.1 3.4
 0 -1 6 444.26 14.5
 0 -1 -6 478.65 26.7
 0 -1 6 417.86 16.1
 0 -1 6 446.06 16.6
 0 1 -6 405.56 25.1
 0 1 6 405.36 16.2
 0 1 6 442.06 14.6
 0 1 6 463.25 16.8
 1 -1 6 147.89 7.2
 -1 -1 -6 135.19 12.1
 1 -1 6 144.09 9
 1 -1 6 136.09 8.4
 1 -1 6 158.78 7.1
 -1 -1 -6 156.68 19.6
 -1 1 -6 148.79 11.1
 1 1 6 151.18 9.2
 1 1 6 143.79 8.7
 1 1 6 141.09 6.9
 -1 1 -6 184.98 20.9
 2 -1 6 600.94 22
 -2 -1 -6 605.04 25.7
 2 -1 6 602.24 18.7
 2 -1 6 574.24 21.2
 -2 -1 -6 522.75 38.2
 2 -1 6 568.04 18.8
 2 -1 6 580.84 24.6
 -2 1 -6 588.44 19.8
 2 1 6 605.14 21.4
 2 1 6 601.74 18.8
 2 1 6 620.24 22.2
 2 1 6 588.14 25.2
 -2 1 -6 596.34 25.3
 3 -1 6 16.1 3.4
 3 -1 6 21 6.3
 3 -1 6 12.4 4.1
 3 -1 6 23 5.1
 -3 -1 -6 10.1 6.3
 3 1 6 19.5 4.9
 3 1 6 14.9 3.2
 3 1 6 15.8 5.8
 3 1 6 22.4 4.9
 -3 1 -6 11.4 3.3
 -3 1 -6 12.2 6.7
 4 -1 6 -1.1 3.5
 4 -1 6 1.5 4.7
 -4 -1 -6 1.8 6
 4 -1 6 8.5 4.3
 4 -1 6 -0.9 2.3
 -4 -1 -6 0.2 2.3
 -4 1 -6 0.3 2.8
 4 1 6 2.6 5.3
 4 1 6 3.3 3.6
 4 1 6 -2.5 1.9
 -4 1 -6 3 6.4
 4 1 6 3.2 3.7
 -4 1 -6 -3.7 2.2
 5 -1 6 74.59 10.8
 -5 -1 -6 75.79 12.4
 5 -1 6 83.39 7.3
 -5 -1 -6 96.89 7.2
 5 1 6 87.79 7.3
 -5 1 -6 90.59 7.1
 5 1 6 76.89 10.7
 6 -1 6 36.9 7.8
 6 -1 6 31.7 4.6
 -6 -1 -6 46.4 5.3
 -6 -1 -6 38.4 7
 6 1 6 36.2 8.1
 6 1 6 36.8 5.1
 -6 1 -6 26.1 4.2
 7 -1 6 6.6 3.3
 7 -1 6 7.4 4.9
 -7 -1 -6 8.2 3.2
 7 1 6 -0.8 4.1
 -7 1 -6 2.2 2.8
 7 1 6 5.1 3.2
 8 -1 6 39.7 7.1
 8 -1 6 49.7 4.6
 -8 -1 -6 50.39 4.4
 8 1 6 44.5 7.2
 8 1 6 35.4 3.7
 -8 1 -6 48.8 4.4
 8 -2 -6 0.2 3.5
 7 -2 -6 3 4.3
 7 -2 -6 -4.7 3.4
 7 2 -6 -3.4 4.8
 6 -2 -6 0.2 4.6
 6 -2 -6 4.8 4
 6 2 -6 12.3 5
 6 2 -6 6.2 5.7
 5 -2 -6 20.1 5.2
 5 -2 -6 13.6 5.4
 5 2 -6 24 6.5
 5 2 -6 19.6 5.3
 4 -2 -6 25 6.4
 4 -2 -6 29.7 8.4
 4 2 -6 32.4 6.6
 3 -2 -6 743.23 28
 -2 -2 6 13.8 2.7
 -2 -2 6 9.7 2.9
 2 -2 -6 18.8 5.7
 2 -2 -6 16.1 7.5
 -2 2 6 8.6 2.6
 2 2 -6 9.8 7.1
 -2 2 6 12.4 3.1
 1 -2 -6 326.97 21.6
 -1 -2 6 365.26 14.1
 1 -2 -6 372.46 18.8
 1 2 -6 369.66 21.9
 -1 2 6 346.27 14
 1 2 -6 372.06 18.3
 0 -2 6 34.9 5.2
 0 -2 -6 45.2 7.5
 0 -2 6 37.7 5
 0 -2 6 46.8 4
 0 -2 -6 43.2 12.5
 0 2 6 36 3.7
 0 2 6 34.7 5
 0 2 6 34.8 5.2
 0 2 -6 25.7 11
 -1 -2 -6 399.46 14.9
 -1 -2 -6 402.46 18.9
 1 -2 6 388.16 15.9
 1 -2 6 375.16 13.5
 1 -2 6 368.56 15.3
 -1 2 -6 395.06 14.5
 1 2 6 418.96 16.4
 1 2 6 386.06 15.6
 -1 2 -6 410.96 29.3
 1 2 6 395.16 13.5
 -2 -2 -6 376.86 34.4
 2 -2 6 365.66 16.1
 2 -2 6 383.76 13.2
 -2 -2 -6 375.46 15.3
 -2 -2 -6 379.26 19.4
 2 -2 6 369.56 15.5
 2 -2 6 359.96 13.4
 2 -2 6 364.26 18.4
 2 2 6 384.36 16.4
 -2 2 -6 363.86 14.3
 2 2 6 362.06 15.5
 2 2 6 364.46 18.7
 2 2 6 384.46 13.4
 3 -2 6 6.3 2.6
 -3 -2 -6 3.4 6.2
 3 -2 6 1.4 3
 3 -2 6 0 3.4
 3 -2 6 5.5 5.5
 -3 2 -6 1.9 2.9
 3 2 6 1.6 3.2
 3 2 6 0.4 2.1
 3 2 6 -6.6 4.5
 3 2 6 3.5 3.6
 -3 2 -6 0 6
 4 -2 6 44 6.8
 4 -2 6 47.1 6.8
 4 -2 6 58.89 9.3
 4 -2 6 54.29 5.4
 -4 -2 -6 40.3 9.3
 -4 -2 -6 48 7
 4 2 6 57.39 9.7
 -4 2 -6 48.9 10.3
 -4 2 -6 58.39 6.5
 -4 2 -6 49 4.9
 4 2 6 54.39 6.7
 5 -2 6 11 5.8
 -5 -2 -6 21.1 5.6
 5 -2 6 11.8 3.5
 -5 -2 -6 19.4 3.8
 5 2 6 22 4
 6 -2 6 -3.5 4.3
 -6 -2 -6 -0.9 2.4
 -6 -2 -6 -0.2 4.5
 6 -2 6 4.3 3
 6 2 6 -3.9 4.2
 6 2 6 -0.4 2.8
 -6 2 -6 -0.7 2.6
 -7 -2 -6 1.8 2.6
 7 -2 6 7.1 4.8
 7 -2 6 -0.5 2.7
 7 2 6 -5.9 3.3
 7 2 6 9 3.3
 -7 2 -6 -1.6 2.7
 8 -2 6 7.9 2.7
 -8 -2 -6 13.3 3.3
 8 2 6 13.3 3
 -8 2 -6 14.1 3.4
 8 -3 -6 2.4 3.5
 7 3 -6 24.2 6.7
 6 -3 -6 54.79 7.6
 6 3 -6 51.69 8.6
 6 3 -6 36.4 8.8
 5 -3 -6 12.3 5.5
 5 -3 -6 17.4 5
 5 3 -6 25.6 6.9
 5 3 -6 19.7 5.9
 4 -3 -6 200.58 13.8
 4 -3 -6 188.08 11.2
 4 3 -6 184.18 11.3
 3 -3 -6 116.99 11.9
 2 -3 -6 207.18 12.9
 -2 -3 6 218.68 10.1
 -2 -3 6 215.68 8.8
 2 -3 -6 250.27 16.1
 -2 3 6 231.58 10.2
 2 3 -6 249.38 16.5
 -2 3 6 215.88 9.9
 1 -3 -6 379.16 22.8
 -1 -3 6 347.07 14
 -1 -3 6 344.37 11.6
 1 3 -6 359.56 22.1
 -1 3 6 349.27 12
 -1 3 6 373.76 14.3
 0 -3 6 156.58 9.1
 0 -3 6 144.49 7.4
 0 -3 -6 168.08 11.5
 0 -3 6 163.68 7
 0 3 6 180.38 9.7
 0 3 -6 165.98 16.7
 0 3 6 158.08 7.2
 -1 -3 -6 228.38 23.1
 1 -3 6 235.18 11.4
 -1 -3 -6 220.18 10.7
 -1 -3 -6 234.58 14.5
 1 -3 6 245.18 9.5
 1 -3 6 248.18 12
 1 -3 6 239.58 9.7
 1 3 6 245.38 12.2
 1 3 6 243.78 9.6
 -1 3 -6 247.28 23.6
 1 3 6 226.78 11.4
 -1 3 -6 248.68 10.6
 2 -3 6 93.29 11.3
 -2 -3 -6 83.09 7.5
 2 -3 6 79.59 5.6
 2 -3 6 84.39 5.4
 2 -3 6 87.89 7.9
 -2 -3 -6 87.19 10.9
 2 -3 6 96.59 9.6
 -2 3 -6 98.69 22
 2 3 6 85.99 8.1
 2 3 6 81.49 5.6
 2 3 6 82.19 9.1
 -3 -3 -6 329.77 19.4
 -3 -3 -6 329.77 14.7
 3 -3 6 314.57 15.3
 3 -3 6 311.17 12.4
 3 -3 6 324.67 14.8
 3 -3 6 315.37 17.9
 3 3 6 310.57 15.4
 3 3 6 320.97 14.4
 -3 3 -6 286.87 13.1
 3 3 6 299.57 17.6
 3 3 6 296.77 11.9
 -4 -3 -6 6.5 4.2
 -4 -3 -6 1.4 2.4
 4 -3 6 -1.8 4.8
 -4 -3 -6 -4.2 5.5
 4 -3 6 2.7 2.6
 4 -3 6 9 4.3
 4 -3 6 3.9 3.8
 4 3 6 5.6 5.4
 4 3 6 0.5 3.8
 4 3 6 -0.8 2.3
 -4 3 -6 -3.9 6.1
 4 3 6 -0.6 3.7
 -4 3 -6 1.3 2.3
 -4 3 -6 -0.3 2.9
 -5 -3 -6 15.1 5.5
 -5 -3 -6 16.4 3.6
 5 -3 6 24.7 6.7
 5 -3 6 9.6 3.2
 5 3 6 16.4 6.5
 -5 3 -6 22.9 4.1
 5 3 6 15 3.9
 6 -3 6 8.9 5.5
 6 -3 6 14.6 3.5
 -6 -3 -6 13.2 3.4
 6 3 6 14.9 3.8
 6 3 6 8 5.9
 -6 3 -6 16 3.9
 -7 -3 -6 92.99 6.2
 7 -3 6 106.59 10.8
 7 3 6 95.79 6.7
 7 3 6 85.89 9.4
 -7 3 -6 83.49 6.4
 8 -3 6 12 2.8
 8 3 6 9.6 2.7
 8 -4 -6 7.2 3.8
 7 -4 -6 5.3 3.7
 7 -4 -6 10.7 5.1
 6 -4 -6 -1.4 4
 6 -4 -6 -3.1 3.2
 6 4 -6 5.6 5.4
 5 -4 -6 57.59 7.6
 5 -4 -6 70.19 10.8
 5 4 -6 73.59 9.6
 5 4 -6 62.99 9.1
 4 -4 -6 28.8 5.7
 4 -4 -6 21 6.7
 4 4 -6 32.4 6.2
 3 -4 -6 14.9 6
 -2 -4 6 46 3.7
 2 -4 -6 51.69 7.9
 -2 -4 6 37.9 4.7
 2 -4 -6 49.5 9.4
 -2 4 6 42.6 3.8
 2 4 -6 45.3 9.2
 -1 -4 6 5.8 1.8
 -1 -4 6 5.5 2.9
 1 -4 -6 13.1 10.2
 1 -4 -6 -0.3 6.2
 1 -4 -6 9.7 4.2
 -1 4 6 3.1 1.9
 1 4 -6 19.5 9.6
 -1 4 6 8.5 3.2
 0 -4 -6 64.69 8.8
 0 -4 6 53.39 7
 0 -4 6 59.59 6.4
 0 -4 6 56.99 4.6
 0 -4 6 68.99 6.7
 0 -4 -6 50.59 12.6
 0 4 6 62.79 6.6
 0 4 -6 61.59 13.6
 0 4 6 57.49 6.5
 0 4 -6 55.29 5.4
 0 4 6 66.79 5.1
 -1 -4 -6 14.3 15
 -1 -4 -6 -0.9 4.7
 1 -4 6 6.1 2.5
 1 -4 6 6.4 3.3
 -1 -4 -6 6.9 3
 1 -4 6 7.1 2.3
 1 -4 6 0.6 2.8
 -1 4 -6 16.9 20.8
 1 4 6 6.8 2.5
 1 4 6 6 3.2
 1 4 6 6.6 3.4
 -1 4 -6 7.7 2.9
 -2 -4 -6 3.1 4.7
 -2 -4 -6 1 17.5
 2 -4 6 1 2
 2 -4 6 -6.4 5.1
 -2 -4 -6 1 2.8
 2 -4 6 3.8 3.2
 2 -4 6 1 2.2
 -2 4 -6 2.6 2.7
 2 4 6 0.4 2.3
 2 4 6 0 5.4
 2 4 6 3 5.7
 2 4 6 -0.2 3.1
 -2 4 -6 -10 17.8
 3 -4 6 10.9 4.2
 -3 -4 -6 -2.2 5.5
 3 -4 6 1.7 5.6
 -3 -4 -6 9.1 4
 3 4 6 9.8 4.3
 3 4 6 8.7 2.9
 3 4 6 10.6 6.5
 -3 4 -6 2.1 3
 4 -4 6 2.9 4.8
 -4 -4 -6 0.3 3.8
 4 -4 6 3 3.8
 -4 -4 -6 0.5 2.2
 -4 -4 -6 3.5 6.3
 4 -4 6 -1.4 2.1
 4 -4 6 7.1 4.6
 -4 4 -6 1.4 6
 -4 4 -6 -1.2 2.1
 4 4 6 -0.1 4
 4 4 6 -7.5 3.2
 4 4 6 0.4 4.8
 -4 4 -6 2 3.2
 4 4 6 -0.4 2.4
 -5 -4 -6 89.09 6.1
 -5 -4 -6 89.69 10
 5 -4 6 73.19 6.7
 5 -4 6 56.39 9
 5 4 6 99.19 12.3
 -5 4 -6 87.69 6.3
 5 4 6 63.19 6.2
 -5 4 -6 71.39 7.8
 -6 -4 -6 21.7 6.4
 6 -4 6 16.4 5.9
 6 -4 6 22.8 4.2
 -6 4 -6 30.5 7.1
 6 4 6 16.9 6.1
 6 4 6 20 3.8
 7 -4 6 0.6 4.2
 7 -4 6 4.9 3
 -7 -4 -6 3.5 2.6
 7 4 6 2.9 4.4
 7 4 6 1.5 2.6
 -7 4 -6 1.6 2.6
 8 -4 6 4.3 2.2
 8 4 6 8.9 2.6
 7 -5 -6 75.69 9.7
 7 -5 -6 72.39 7.9
 6 -5 -6 -1.3 3.5
 6 -5 -6 1.9 4.2
 6 5 -6 20.3 19.2
 5 -5 -6 2.2 3.8
 5 -5 -6 -2.2 3.9
 5 5 -6 17.5 7.4
 4 -5 -6 78.39 8.5
 4 -5 -6 71.09 9.6
 4 5 -6 60.19 9.7
 3 -5 -6 56.19 13.7
 -2 -5 6 610.44 18.1
 2 -5 -6 634.34 27.4
 -2 -5 6 599.14 20.8
 2 -5 -6 624.04 24.8
 -2 5 6 611.64 18.7
 2 5 -6 577.44 26.7
 -2 5 6 615.64 21
 1 -5 -6 1275.27 46.7
 -1 -5 6 1335.77 39.5
 1 -5 -6 1318.57 41.7
 1 -5 -6 1342.77 49.4
 -1 -5 6 1346.47 36.3
 -1 5 6 1345.27 39.5
 -1 5 6 1374.36 36.9
 -1 5 6 1258.97 39.1
 1 5 -6 1316.87 48.1
 0 -5 -6 12.7 12.5
 0 -5 6 7 3.2
 0 -5 6 3.9 3.4
 0 -5 -6 -1.1 4.1
 0 -5 6 2.5 1.8
 0 5 -6 4.5 2.8
 0 5 6 2.4 3.2
 0 5 -6 -0.7 10.9
 0 5 6 4 2.2
 0 5 6 4.5 3
 1 -5 6 47.5 4.4
 1 -5 6 52.39 6.3
 1 -5 6 38.8 6.6
 -1 -5 -6 51.49 6.4
 1 -5 6 55.49 5.3
 -1 -5 -6 40.9 15.2
 -1 -5 -6 43 7.9
 1 5 6 47.8 7
 -1 5 -6 52.69 16.1
 1 5 6 52.79 5
 -1 5 -6 50.19 6.2
 1 5 6 46.8 6.2
 -2 -5 -6 11.6 6.2
 2 -5 6 16.2 3.5
 2 -5 6 11.3 3.8
 -2 -5 -6 13.6 4.1
 -2 -5 -6 8 20.7
 2 -5 6 9.8 2.7
 2 -5 6 15.4 6.5
 2 -5 6 10 4
 -2 5 -6 12.6 3.7
 2 5 6 12 6.7
 2 5 6 17.7 4.4
 -2 5 -6 14.7 18.3
 2 5 6 13.5 3.2
 2 5 6 18.7 4.8
 -3 -5 -6 210.58 21.7
 3 -5 6 193.68 11.5
 3 -5 6 195.18 9.8
 3 -5 6 213.78 12.7
 -3 -5 -6 221.68 12.2
 -3 5 -6 200.08 10.7
 3 5 6 223.28 12.1
 4 -5 6 41.9 5.3
 -4 -5 -6 42.6 6.8
 -4 -5 -6 35.5 9.3
 4 -5 6 47.2 6.5
 4 -5 6 35.2 7.8
 -4 5 -6 44.3 6.3
 4 5 6 45.3 5.2
 4 5 6 45.1 6.7
 4 5 6 35 8.5
 -5 -5 -6 118.29 7
 5 -5 6 104.09 8.3
 5 -5 6 93.49 11.5
 -5 -5 -6 110.79 11.2
 5 5 6 122.69 13
 -5 5 -6 94.49 8.7
 5 5 6 118.69 7.6
 -5 5 -6 113.79 7.2
 -6 -5 -6 86.09 7.3
 -6 -5 -6 75.49 9.7
 6 -5 6 97.99 11.7
 -6 5 -6 103.79 7.2
 6 5 6 103.59 7.9
 6 5 6 96.99 11.5
 -7 -5 -6 8.9 2.8
 7 -5 6 19.8 9
 7 -5 6 9.9 3.8
 7 5 6 3 6.8
 -7 5 -6 4.8 2.9
 7 5 6 4.7 3.3
 8 -5 6 2.7 2
 8 -6 -6 14.2 3.9
 7 -6 -6 52.89 9
 7 -6 -6 46.8 7.8
 6 -6 -6 4.9 4.6
 6 -6 -6 3 3.7
 5 -6 -6 184.28 14.3
 5 -6 -6 195.48 12.2
 4 -6 -6 51.79 8.9
 4 -6 -6 59.49 7.7
 3 -6 -6 23.3 6.8
 -3 -6 6 20.9 2.8
 -3 6 6 21.3 3.2
 -2 -6 6 73.59 8.7
 -2 -6 6 78.39 4.6
 2 -6 -6 89.29 10.4
 2 -6 -6 57.89 10.9
 -2 6 6 68.99 4.9
 2 6 -6 91.29 12.3
 -2 6 6 78.89 7.9
 1 -6 -6 35.1 7.3
 -1 -6 6 25.7 3.1
 -1 -6 6 34.6 5.2
 1 -6 -6 40.3 7.1
 1 -6 -6 18.4 11.9
 -1 6 6 30.3 3.8
 -1 6 6 40.4 5.9
 0 -6 6 312.87 13.6
 0 -6 -6 302.57 27.8
 0 -6 6 307.07 11.1
 0 -6 -6 291.17 16.1
 0 6 6 303.67 11.7
 0 6 6 304.27 13.8
 0 6 -6 314.77 12.6
 1 -6 6 224.38 9.3
 1 -6 6 221.38 9.6
 1 -6 6 221.68 11.5
 -1 -6 -6 235.58 14.6
 1 -6 6 216.08 12
 1 6 6 206.28 11.4
 1 6 6 245.08 12.6
 1 6 6 223.78 9.8
 -1 6 -6 226.68 10.7
 -2 -6 -6 7.3 5.4
 2 -6 6 -1.2 2.1
 2 -6 6 2.2 2.5
 2 -6 6 0.7 3.1
 2 -6 6 -2.9 2.9
 2 -6 6 -1.4 5.3
 2 6 6 3.4 4
 -2 6 -6 0.7 2.7
 2 6 6 4.2 5.6
 2 6 6 6.2 3.6
 2 6 6 2.3 2.4
 3 -6 6 132.19 13.8
 3 -6 6 117.79 7.5
 -3 -6 -6 146.39 15.2
 -3 -6 -6 107.69 9.8
 3 -6 6 122.19 9.2
 3 -6 6 130.69 11.4
 3 6 6 128.69 9.4
 3 6 6 111.79 10.8
 3 6 6 93.49 11.3
 -3 6 -6 117.79 8.5
 4 -6 6 412.56 15.8
 4 -6 6 391.96 21.3
 4 -6 6 394.96 17.4
 -4 -6 -6 402.96 23.3
 -4 -6 -6 402.56 18.4
 4 6 6 415.56 21.9
 -4 6 -6 396.86 16.9
 4 6 6 411.06 15.2
 4 6 6 398.36 17.6
 -5 -6 -6 55.59 8.6
 -5 -6 -6 47.7 4.8
 5 6 6 43.3 7.6
 -5 6 -6 47.6 6.8
 -5 6 -6 39.3 4.8
 5 6 6 31.5 10.5
 6 -6 6 21.7 6.4
 -6 -6 -6 13 7.9
 -6 -6 -6 31.3 4.2
 -6 6 -6 26.6 4.1
 6 6 6 26.2 4.1
 6 6 6 35.8 8.2
 7 -6 6 130.59 11.5
 7 6 6 162.38 14.3
 7 6 6 142.49 7.9
 8 -6 6 6.9 2.1
 8 -7 -6 -3.7 3
 8 -7 -6 -5.4 3.4
 7 -7 -6 0.1 3.4
 7 -7 -6 -3.2 3.8
 6 -7 -6 8.6 5.3
 6 -7 -6 1.2 3.2
 5 -7 -6 5.2 5.8
 5 -7 -6 2.6 5.9
 -5 7 6 4.7 4.4
 4 -7 -6 27.6 5.7
 -3 -7 6 5 1.9
 -3 -7 6 -1 4.2
 3 -7 -6 5.8 4.8
 -3 7 6 2.6 2.1
 -3 7 6 6.1 3.9
 2 -7 -6 232.58 16.6
 2 -7 -6 234.38 13.2
 -2 -7 6 237.88 9
 -2 -7 6 224.48 11.6
 -2 7 6 228.88 9.7
 -2 7 6 248.78 11.9
 1 -7 -6 -0.2 11.5
 -1 -7 6 7.6 3.3
 1 -7 -6 5.5 4.9
 -1 -7 6 3 1.8
 -1 -7 6 2.4 3.1
 1 -7 -6 5.3 5
 -1 7 6 -2.8 3.3
 -1 7 6 4.7 2.3
 -1 7 6 5.2 3.4
 0 -7 -6 159.08 23
 0 -7 -6 143.99 12.9
 0 -7 6 147.99 9.3
 0 -7 6 157.18 7.3
 0 -7 6 149.09 9.7
 0 7 -6 172.88 10.9
 0 7 6 168.18 10.1
 0 7 6 155.68 7.9
 0 7 6 159.38 10.1
 1 -7 6 22.8 4
 1 -7 6 13.5 4.4
 1 -7 6 23.3 3.4
 1 -7 6 18.6 4.6
 -1 -7 -6 29.3 7.3
 -1 -7 -6 -5 18.5
 1 7 6 20.4 3.6
 1 7 6 19.9 5.2
 -1 7 -6 19 4.1
 1 7 6 21.8 5.1
 2 -7 6 6.5 3.2
 2 -7 6 5.3 2.6
 2 -7 6 1.4 6.1
 2 -7 6 -1.5 4.2
 2 -7 6 1 3.6
 -2 -7 -6 4.7 3.5
 2 7 6 6.2 4.4
 2 7 6 7 2.9
 2 7 6 -1.8 3.2
 -2 7 -6 3.9 3
 2 7 6 5.7 6.5
 3 -7 6 375.86 16.5
 3 -7 6 356.36 17.8
 -3 -7 -6 360.26 21.3
 3 -7 6 350.16 14.2
 -3 -7 -6 363.26 16.7
 3 -7 6 378.76 20.1
 -3 7 -6 345.07 15.4
 3 7 6 384.86 16.8
 3 7 6 380.16 20.8
 3 7 6 354.36 17.9
 4 -7 6 198.18 10
 -4 -7 -6 216.68 21.2
 4 -7 6 148.19 13.9
 4 -7 6 170.48 11.1
 -4 -7 -6 221.58 19.4
 4 7 6 181.58 9.2
 4 7 6 157.28 10.9
 4 7 6 206.88 15.5
 5 -7 6 6.4 3
 -5 -7 -6 1.8 5.1
 -5 -7 -6 3.1 2.8
 5 -7 6 5.1 5.4
 -5 7 -6 5 4.3
 5 7 6 -6.2 4.5
 -5 7 -6 5.6 3.2
 5 7 6 0.8 2.6
 -6 -7 -6 56.69 5
 6 -7 6 67.49 6.4
 6 -7 6 54.19 9
 6 7 6 52.49 9
 -6 7 -6 68.19 6
 7 -7 6 0.2 2.1
 7 -7 6 11.8 4.6
 7 7 6 1.7 2.2
 7 7 6 4.1 4.3
 8 -7 6 6.4 1.9
 8 -8 -6 2.9 2.7
 8 -8 -6 -3.2 3.5
 7 -8 -6 -3 3.7
 7 -8 -6 2.7 3.2
 6 -8 -6 5.1 5
 6 -8 -6 3.7 3.7
 5 -8 -6 6.7 4.1
 5 -8 -6 3.3 5
 -5 8 6 15.8 5.6
 -4 -8 6 -1.9 1.4
 4 -8 -6 -1.6 3.9
 4 -8 -6 -1.9 3.5
 -4 8 6 -2.3 2.2
 3 -8 -6 112.59 12.3
 3 -8 -6 133.99 11.5
 -3 -8 6 114.89 8.2
 -3 8 6 122.79 8.2
 -2 -8 6 10.5 3.9
 2 -8 -6 17.3 8.5
 2 -8 -6 14.6 10.7
 -2 -8 6 11.7 2.4
 2 -8 -6 26.2 7
 -2 8 6 16.4 3.3
 -2 8 6 12.5 3.9
 -1 -8 6 0.6 2.8
 1 -8 -6 7.2 5.2
 -1 -8 6 3.8 2
 1 -8 -6 22.3 13.5
 1 -8 -6 -0.4 4.8
 -1 -8 6 3.6 3.2
 -1 8 6 7.3 2.7
 -1 8 6 4.3 3.8
 -1 8 6 2.9 3.6
 0 -8 -6 5.8 16.1
 0 -8 6 9.1 3.8
 0 -8 6 7.4 2.3
 0 -8 -6 7.1 5.8
 0 -8 6 17.7 4.8
 0 8 6 11.6 4.3
 0 8 -6 8.1 3.1
 0 8 6 10.8 3.1
 0 8 6 9.3 4.1
 1 -8 6 323.67 12.3
 1 -8 6 339.47 16.1
 1 8 6 333.57 16.1
 1 8 6 319.27 12.9
 -1 8 -6 355.66 14.4
 -2 -8 -6 129.39 14.3
 2 -8 6 102.59 10
 -2 -8 -6 80.99 8.5
 2 -8 6 101.29 6.3
 2 -8 6 99.59 7
 2 -8 6 108.09 9.6
 2 8 6 94.89 6.6
 -2 8 -6 99.29 8.4
 2 8 6 107.59 10.6
 2 8 6 90.19 8.9
 3 -8 6 242.88 16.5
 3 -8 6 216.28 10.5
 3 -8 6 215.38 12.2
 -3 -8 -6 199.58 12.5
 -3 -8 -6 216.98 18.5
 3 -8 6 225.28 13.8
 3 8 6 223.98 12.8
 3 8 6 224.38 16.3
 3 8 6 215.88 13.6
 -3 8 -6 202.48 11.6
 4 -8 6 -2.7 2.1
 -4 -8 -6 -6.5 6.4
 4 -8 6 -1.8 3.4
 4 -8 6 -0.2 5.1
 -4 -8 -6 -0.7 4.1
 -4 8 -6 6 3.9
 4 8 6 8.9 4.5
 4 8 6 6.4 6.4
 5 -8 6 60.89 6.1
 5 -8 6 50.59 8.7
 -5 -8 -6 52.19 8.3
 5 8 6 48.7 8.6
 5 8 6 51.19 5.2
 -5 8 -6 61.29 7.7
 6 -8 6 1.9 2.4
 6 -8 6 0.5 4.7
 6 8 6 6.3 2.7
 6 8 6 12.1 5.9
 7 -8 6 6.8 2.3
 7 -8 6 10.8 4.3
 7 8 6 16.6 4.8
 7 -9 -6 14.7 4.8
 7 -9 -6 16.4 4.4
 6 -9 -6 3.5 4.5
 6 -9 -6 1.4 3.5
 5 -9 -6 8.6 4.1
 -5 -9 6 8.7 2.3
 5 -9 -6 4.4 4.7
 -5 9 6 11.9 6.3
 -5 9 6 15.9 4.7
 -4 -9 6 18.2 2.9
 4 -9 -6 18.3 6.8
 4 -9 -6 18.8 5.1
 -4 9 6 18.4 3.5
 -3 -9 6 119.99 8.5
 -3 -9 6 109.29 6
 -3 9 6 117.39 8.2
 3 9 -6 126.29 13.3
 -3 9 6 103.89 6.8
 -2 -9 6 4 2.9
 2 -9 -6 5.9 4.7
 2 -9 -6 6.9 11.4
 -2 -9 6 -1.3 3.1
 2 -9 -6 -0.8 4.9
 -2 -9 6 1.5 3.2
 -2 9 6 0.5 3.2
 -2 9 6 1.9 2.5
 -2 9 6 -2 3.7
 1 -9 -6 133.99 12.4
 -1 -9 6 115.19 8.9
 -1 -9 6 110.59 6.2
 1 -9 -6 96.39 18.9
 -1 9 6 114.59 8.9
 -1 9 6 117.99 7.1
 1 9 -6 108.39 7.4
 -1 9 6 140.09 15.1
 0 -9 6 42.3 6.7
 0 -9 6 43.7 6.4
 0 -9 -6 45.3 8.3
 0 -9 6 44.9 4.5
 0 9 6 47.6 5.1
 0 9 -6 39.8 5.2
 0 9 6 37.8 6.5
 0 9 6 43.5 6.9
 1 -9 6 307.27 14.8
 -1 -9 -6 334.07 39.2
 1 -9 6 330.07 16.4
 1 -9 6 315.87 13
 1 -9 6 323.87 12.3
 -1 -9 -6 289.77 18.3
 -1 9 -6 328.87 14.1
 1 9 6 354.66 15.8
 1 9 6 340.87 13.3
 1 9 6 338.87 16.6
 2 -9 6 49 5
 2 -9 6 46.6 5.3
 -2 -9 -6 36.6 8.3
 2 -9 6 57.19 7.4
 2 -9 6 47.7 7.3
 2 -9 6 38.4 8.3
 -2 -9 -6 40.8 6.5
 -2 9 -6 39.7 5.9
 2 9 6 32.8 6.5
 2 9 6 43.3 9.2
 2 9 6 35.4 6.5
 3 -9 6 230.98 11
 3 -9 6 240.08 13
 3 -9 6 255.67 17
 -3 -9 -6 241.98 14
 3 -9 6 224.68 14.1
 3 9 6 221.18 13
 3 9 6 232.48 14.7
 -3 9 -6 231.08 12.5
 3 9 6 265.07 17.7
 4 -9 6 3.1 3
 -4 -9 -6 -2.6 4.5
 4 -9 6 2.6 5.4
 -4 -9 -6 12.9 7.9
 4 -9 6 -3.7 3.2
 4 9 6 -3.9 3.6
 4 9 6 3.3 5.7
 -4 9 -6 0.3 3.6
 5 -9 6 -0.9 2.2
 5 -9 6 8.7 5.8
 5 9 6 0.4 2.5
 5 9 6 -1.1 4.9
 -5 9 -6 -2.9 7.9
 6 -9 6 10.6 5.7
 6 -9 6 4.7 2.5
 6 9 6 1.5 4.8
 7 -9 6 5.2 3.7
 7 -9 6 5.4 2.3
 7 9 6 2.5 3.6
 7 -10 -6 2.5 3.1
 7 -10 -6 -4 3
 6 -10 -6 19 5.9
 6 -10 -6 11.8 4.3
 -5 -10 6 13.1 3.4
 5 -10 -6 14.1 5.7
 5 -10 -6 17.6 5
 -5 10 6 12.5 5.1
 -5 10 6 15.8 4.9
 4 -10 -6 -5.2 4.5
 -4 -10 6 -0.7 1.6
 -4 10 6 2 4.2
 3 -10 -6 16.8 6.5
 -3 -10 6 29.9 5.6
 -3 -10 6 32.6 3.8
 3 -10 -6 49.4 9.9
 -3 10 6 34.2 4.8
 -3 10 6 22.7 4.9
 3 10 -6 10.8 11.4
 2 -10 -6 29.9 6.6
 -2 -10 6 26.7 5.4
 2 -10 -6 16.3 13.1
 -2 -10 6 18.1 3.1
 2 -10 -6 20.9 6.7
 -2 10 6 17.5 4.9
 -2 10 6 22.8 5.2
 1 -10 -6 11.5 14.9
 -1 -10 6 40.2 6.4
 1 -10 -6 56.69 9.3
 -1 -10 6 36.3 5.8
 1 -10 -6 48.2 8.3
 -1 10 6 32.2 6
 -1 10 6 50.69 7.1
 0 -10 -6 17.4 16.8
 0 -10 -6 18.7 6.7
 0 -10 6 17.6 4.6
 0 -10 6 16.4 4
 0 -10 6 9.4 4.5
 0 10 6 21.6 5.1
 0 10 -6 20.3 4.3
 0 10 6 23.7 6.3
 0 10 6 11.8 4.7
 -1 -10 -6 20.1 6.8
 1 -10 6 11.8 4.9
 1 -10 6 30.2 4.8
 1 -10 6 17 4.8
 -1 10 -6 20.8 4.4
 1 10 6 17.8 5.4
 1 10 6 31 6
 2 -10 6 332.07 16.9
 2 -10 6 306.97 12.9
 2 -10 6 279.87 18.2
 -2 -10 -6 277.87 15.7
 2 -10 6 333.37 15.4
 -2 -10 -6 310.57 19.7
 2 10 6 311.97 15.6
 2 10 6 328.37 16.9
 -2 10 -6 308.17 14.6
 2 10 6 285.07 19
 3 -10 6 205.08 12.3
 3 -10 6 238.38 11
 3 -10 6 210.68 16.1
 -3 -10 -6 266.87 18.7
 3 10 6 223.78 13
 3 10 6 223.98 16.7
 -3 10 -6 209.98 13.9
 -4 -10 -6 -5.4 6.6
 4 -10 6 5.5 3.9
 4 -10 6 3.6 5.2
 -4 -10 -6 -1.1 5
 4 -10 6 9.4 3.4
 4 10 6 -0.5 5.3
 -4 10 -6 2.3 4
 5 -10 6 26.2 7.7
 5 -10 6 14.1 3.2
 -5 -10 -6 22 9.4
 -5 10 -6 17.9 7.2
 5 10 6 23.2 6.9
 6 -10 6 4.8 4.9
 6 10 6 8.3 5.6
 7 -10 6 17.6 4.6
 7 -10 6 13.7 2.9
 7 10 6 19.8 4.2
 7 -11 -6 1 3.2
 7 -11 -6 3 2.8
 -6 -11 6 32.5 4.3
 6 -11 -6 58.39 13
 6 -11 -6 28.5 5.4
 -6 11 6 32.8 5.2
 5 -11 -6 -3.3 3
 5 -11 -6 3.2 4.5
 -5 -11 6 0.3 1.7
 -5 11 6 -0.2 2.4
 -4 -11 6 231.28 9.6
 4 -11 -6 224.48 13
 4 -11 -6 235.48 16.1
 -4 11 6 247.28 10.9
 -4 11 6 213.38 14
 -3 -11 6 41.9 4.3
 3 -11 -6 57.99 9.9
 -3 -11 6 39 6.2
 3 -11 -6 49.1 10.8
 3 11 -6 36.7 13.2
 -3 11 6 31.2 5.2
 2 -11 -6 54.09 14.8
 -2 -11 6 45.6 4.5
 2 -11 -6 48.4 9.4
 2 -11 -6 43.4 7.6
 -2 -11 6 46.2 6.3
 -2 -11 6 44.4 6.7
 -2 11 6 46.3 5.5
 -2 11 6 42.2 6.6
 -1 -11 6 6.4 3.9
 1 -11 -6 2.8 4.8
 -1 -11 6 1.6 2
 1 -11 -6 3.2 15.8
 1 -11 -6 3.9 5.2
 -1 -11 6 0.2 3
 -1 11 6 -2.8 3.4
 -1 11 6 9 3.2
 -1 11 6 1.1 3.6
 0 -11 6 7.4 4.2
 0 -11 6 5.4 2.4
 0 -11 -6 12.3 6.1
 0 -11 6 12 4.3
 0 -11 -6 35.8 22.2
 0 11 -6 6.9 3.5
 0 11 6 9.9 4.8
 0 11 6 14 4.7
 1 -11 6 31.7 5.7
 1 -11 6 35.4 5.3
 -1 -11 -6 44.5 27.1
 1 -11 6 26.9 6
 1 -11 6 26.2 4
 -1 -11 -6 32.3 8.1
 1 11 6 33.2 6.1
 1 11 6 32.8 6.9
 -1 11 -6 27.6 5.1
 2 -11 6 45.4 10.5
 2 -11 6 43 5.2
 2 -11 6 51.49 9.8
 -2 -11 -6 26.2 8.7
 2 -11 6 47.5 7
 2 11 6 33.7 6.3
 2 11 6 45.6 10.9
 2 11 6 52.49 10.4
 -2 11 -6 60.49 9.8
 -3 -11 -6 43.3 10.5
 3 -11 6 52.79 8.2
 3 -11 6 35 7.9
 -3 -11 -6 33.9 7
 3 -11 6 42.6 5.2
 3 -11 6 35 5.9
 -3 11 -6 44.3 6.7
 3 11 6 33.5 7.8
 3 11 6 46.3 6.9
 3 11 6 52.99 9.4
 4 -11 6 454.95 18.6
 4 -11 6 463.65 17
 -4 -11 -6 431.36 21
 4 -11 6 450.55 23.2
 -4 -11 -6 464.55 25.3
 4 11 6 427.66 23.2
 -4 11 -6 437.96 19.3
 5 -11 6 162.38 8.6
 5 11 6 144.29 13.7
 6 -11 6 11.7 2.6
 6 -11 6 10.7 5.1
 7 -11 6 1.1 1.6
 -7 -11 -6 4.2 2.6
 7 -11 6 2.3 3.4
 7 11 6 -3 3.3
 7 -12 -6 5.8 3.5
 7 -12 -6 8.9 2.8
 6 -12 -6 27.6 5.1
 -6 -12 6 18 2.6
 -6 12 6 19.3 3.3
 5 -12 -6 85.59 8.8
 -5 -12 6 75.99 5
 -5 12 6 73.59 6.2
 -4 -12 6 10.3 2.6
 4 -12 -6 16.1 4.9
 4 -12 -6 12.8 6.3
 -4 12 6 14.5 3.6
 -3 -12 6 4.6 2.3
 3 -12 -6 -14.7 12.6
 3 -12 -6 -1.7 5.4
 -3 -12 6 2.3 3.8
 -3 12 6 -0.3 2.7
 3 12 -6 -4.6 16.2
 -3 12 6 3.4 3.6
 2 -12 -6 34.1 13.8
 2 -12 -6 12.3 5.4
 -2 -12 6 14.7 3.1
 2 -12 -6 12.8 6.2
 -2 -12 6 15.8 4.8
 -2 -12 6 17.1 4.5
 -2 12 6 19.8 5.2
 -1 -12 6 99.29 6.4
 1 -12 -6 101.99 11.6
 1 -12 -6 128.09 20.4
 -1 -12 6 93.79 8.8
 1 -12 -6 131.49 14.1
 0 -12 6 193.08 9.2
 0 -12 -6 185.08 28
 0 -12 6 217.78 12
 0 -12 6 180.88 13.6
 0 -12 -6 196.68 16.9
 0 12 6 196.78 12
 0 12 -6 199.38 13.2
 0 12 6 202.48 19.5
 -1 -12 -6 15.7 32.5
 1 -12 6 7.1 3.2
 -1 -12 -6 3.8 6.3
 1 -12 6 -0.2 3.4
 1 -12 6 4.3 2.7
 1 12 6 5.5 3.3
 1 12 6 8.7 4.6
 -2 -12 -6 69.19 7.4
 2 -12 6 55.29 8.5
 2 -12 6 61.49 7.8
 -2 -12 -6 69.79 11.5
 2 -12 6 52.09 10.3
 -2 12 -6 50.89 6.9
 2 12 6 56.69 8.9
 2 12 6 65.99 10.6
 2 12 6 69.89 8.6
 -3 -12 -6 -1.5 5.1
 -3 -12 -6 16 8.2
 3 -12 6 -2.3 4.8
 3 -12 6 7.8 3.2
 -3 -12 -6 13.2 4.3
 3 -12 6 1.4 3.7
 3 -12 6 16.4 6.5
 3 12 6 4.7 6
 -3 12 -6 8.5 4.2
 -4 -12 -6 20.4 6.6
 -4 -12 -6 20.2 8.3
 4 -12 6 27.8 7
 4 -12 6 30.3 5.4
 4 -12 6 30 4.4
 4 12 6 22.8 6.9
 -4 12 -6 21.3 5.2
 5 -12 6 36.1 4.1
 6 -12 6 43.3 6.6
 6 -12 6 36.1 3.6
 6 12 6 53.19 7.4
 -7 -12 -6 6.4 2.3
 7 -12 6 4.8 2.6
 7 12 6 7.5 2.8
 6 -13 -6 9.6 4.3
 6 -13 -6 3.1 2.8
 -6 -13 6 -0.3 1.5
 -6 13 6 3.8 2.3
 -5 -13 6 -1.2 1.6
 5 -13 -6 1.6 4.1
 5 -13 -6 -4.2 4.6
 -5 13 6 -2.6 2.2
 4 -13 -6 12.5 4.7
 -4 -13 6 6.1 2.2
 4 -13 -6 3.6 4.5
 -4 13 6 4.1 2.8
 -4 13 6 8.2 8.1
 3 -13 -6 -9.9 11.6
 -3 -13 6 3.2 2.1
 3 -13 -6 3 4.7
 -3 -13 6 5.9 4.1
 -3 -13 6 1.9 3.4
 -3 13 6 -5.4 4.1
 3 13 -6 5.5 15.2
 -3 13 6 4.6 3.8
 -3 13 6 -0.2 2.6
 -2 -13 6 95.19 6.4
 -2 -13 6 77.89 8.7
 2 -13 -6 128.59 17.8
 -2 13 6 93.99 9.7
 -2 13 6 107.09 7.6
 -1 -13 6 48.1 7.4
 -1 -13 6 43.9 4.8
 1 -13 -6 57.19 19.3
 1 -13 -6 49.3 8.8
 -1 -13 6 46.6 6.7
 1 -13 -6 46.2 8.3
 -1 13 6 41.3 6.8
 -1 13 6 33.7 4.8
 0 -13 6 445.86 16
 0 -13 -6 451.55 23.4
 0 -13 6 429.16 18.7
 0 13 6 433.16 20.5
 -1 -13 -6 205.08 18.6
 1 -13 6 156.78 8.4
 1 -13 6 168.38 9.3
 1 -13 6 170.48 11.2
 1 -13 6 161.88 12.5
 1 13 6 150.58 13
 1 13 6 162.08 9.1
 -1 13 -6 172.38 10.8
 -2 -13 -6 57.59 9.6
 2 -13 6 68.79 9.4
 2 -13 6 75.79 9.2
 -2 -13 -6 53.59 13.4
 2 -13 6 62.19 13.4
 2 -13 6 81.49 7.4
 2 13 6 72.09 9.8
 -2 13 -6 78.29 8.5
 3 -13 6 55.69 5.7
 3 -13 6 60.39 7.3
 -3 -13 -6 60.79 6.8
 3 -13 6 55.99 10.2
 -3 -13 -6 86.99 13
 3 13 6 56.19 9.8
 -3 13 -6 64.59 8.6
 -4 -13 -6 5.1 3.7
 4 -13 6 12.4 6.1
 4 -13 6 5.5 3.1
 -4 -13 -6 5.3 6.1
 4 13 6 0.4 5.2
 5 -13 6 47.4 5.3
 -6 -13 -6 29.2 4.2
 6 -13 6 26.9 5.1
 6 -13 6 26.3 3.2
 6 13 6 20.5 4.7
 -6 -14 6 6.1 1.9
 6 -14 -6 4.4 2.6
 6 -14 -6 4.6 3.6
 -5 -14 6 27.2 3.4
 5 -14 -6 18.1 4.1
 5 -14 -6 30.7 7
 -5 14 6 20.8 3.6
 4 -14 -6 68.79 7.8
 -4 -14 6 59.89 5.1
 -4 14 6 44 5
 3 -14 -6 1.3 4.2
 -3 -14 6 6.6 3.8
 -3 -14 6 2.8 3.1
 3 -14 -6 20.6 12.2
 -3 14 6 10.2 5.5
 -3 14 6 14.2 4.9
 3 14 -6 12.5 18.4
 -3 14 6 8.5 4.9
 -2 -14 6 134.19 7.6
 2 -14 -6 106.49 18.5
 2 -14 -6 112.69 11.3
 2 -14 -6 142.99 14.5
 -2 -14 6 137.89 12.3
 -2 -14 6 121.19 9.2
 -2 14 6 144.29 10.9
 -2 14 6 138.29 8.5
 -1 -14 6 6.3 2.8
 1 -14 -6 4.2 5.2
 1 -14 -6 7.8 5.4
 -1 -14 6 0.6 3.1
 1 -14 -6 11 20.4
 -1 -14 6 -3.2 4
 -1 14 6 7.5 4.6
 -1 14 6 4.6 3.2
 0 -14 -6 52.19 10
 0 -14 6 70.59 8.9
 0 -14 6 53.89 7.1
 0 -14 -6 40.1 29.4
 0 -14 6 77.39 6.9
 0 -14 -6 77.79 11.8
 0 14 6 69.99 6.5
 0 14 6 56.79 8.3
 1 -14 6 95.79 8
 1 -14 6 75.39 9.9
 -1 -14 -6 75.19 11.6
 1 -14 6 74.19 8.3
 1 14 6 73.39 9.9
 1 14 6 90.19 8.1
 -1 14 -6 81.79 10.3
 -2 -14 -6 6.3 6.1
 2 -14 6 17.8 3.9
 -2 -14 -6 6.7 3.8
 2 -14 6 18.4 7.4
 2 -14 6 2.3 6.1
 2 -14 6 11 4.3
 -2 14 -6 5.1 4.6
 2 14 6 6.3 6.1
 2 14 6 11.4 6.7
 3 -14 6 18.8 6.8
 -3 -14 -6 19.4 7.4
 -3 -14 -6 24.8 4.9
 3 -14 6 14.2 3.5
 3 -14 6 29.5 5.6
 -3 14 -6 18.6 6
 3 14 6 40 8.5
 4 -14 6 51.79 8.7
 4 -14 6 53.79 5.6
 -4 -14 -6 45.3 5.5
 -4 -14 -6 34.2 8.1
 4 14 6 63.69 9.8
 -5 -14 -6 6.6 3.4
 5 -14 6 2.4 2
 5 -14 6 4 4.6
 5 14 6 11.5 5.2
 -6 -14 -6 -2.8 1.9
 6 -14 6 2.8 3.2
 6 14 6 -2.4 2.5
 -6 -15 6 0.4 1.4
 6 -15 -6 2.9 3.1
 6 -15 -6 -0.5 1.9
 -6 15 6 -0.5 1.9
 5 -15 -6 6.1 2.8
 5 -15 -6 9.5 4.3
 -5 -15 6 10.1 2.3
 -5 15 6 4.8 2.5
 -4 -15 6 68.69 5.4
 4 -15 -6 49 5.8
 -4 15 6 55.89 5.6
 3 -15 -6 3.7 4.4
 -3 -15 6 -4 1.8
 -3 -15 6 -0.3 2.6
 -3 15 6 -2.3 2.6
 3 15 -6 -3.7 23.5
 2 -15 -6 330.67 30.6
 2 -15 -6 389.76 19.9
 -2 -15 6 322.17 17.4
 2 -15 -6 368.56 17.7
 -2 15 6 339.37 17.2
 -1 -15 6 14.4 4.4
 1 -15 -6 -6.3 22.2
 -1 -15 6 20.9 3.9
 1 -15 -6 27.7 7.5
 1 -15 -6 16.3 6.2
 -1 15 6 17 3.9
 0 -15 -6 -8.6 32
 0 -15 -6 13.1 6.1
 0 -15 6 8.9 4
 0 -15 6 2.8 5.3
 0 -15 6 3.6 3.3
 0 -15 -6 2.4 4.7
 0 15 6 2.6 5.1
 -1 -15 -6 11.5 6.2
 1 -15 6 19.7 4.9
 1 -15 6 21.3 4.2
 -2 -15 -6 80.59 7.2
 2 -15 6 72.99 6.3
 2 -15 6 81.89 11
 -2 -15 -6 64.59 10.5
 2 -15 6 86.99 8.8
 2 15 6 47.4 14.3
 2 15 6 79.49 11
 3 -15 6 25.1 5.3
 3 -15 6 28.8 7.3
 -3 -15 -6 22 4.3
 3 -15 6 24.5 3.9
 3 15 6 21.8 7
 4 -15 6 48.2 4.9
 4 -15 6 54.19 10
 -4 -15 -6 56.99 10
 4 15 6 34.6 10.2
 -5 -15 -6 0.1 2.4
 5 -15 6 -1.9 1.6
 5 -15 6 0.3 3.9
 5 15 6 4.1 3.7
 5 -16 -6 7.3 3.2
 -5 -16 6 7.4 2
 5 -16 -6 8.5 4
 -5 16 6 3.6 2.4
 4 -16 -6 3.6 4.2
 4 -16 -6 2.8 4.1
 -4 -16 6 7.1 2.4
 -4 16 6 3 2.7
 -3 -16 6 9.6 4.4
 -3 -16 6 18.5 3.3
 3 -16 -6 18.3 5.8
 -3 16 6 22.2 4.2
 -2 -16 6 39.1 4.3
 2 -16 -6 35.4 7.3
 -2 -16 6 30.2 5
 2 -16 -6 50.09 7.3
 2 -16 -6 32.3 19.2
 -2 16 6 38.7 5.1
 1 -16 -6 102.89 27.7
 -1 -16 6 76.49 7.7
 1 -16 -6 80.09 9.6
 -1 16 6 101.09 7.2
 0 -16 6 3.5 2.7
 0 -16 6 -1.4 2.9
 0 -16 -6 13.4 6.3
 0 -16 -6 -43.3 25.4
 0 -16 6 2.9 3.3
 0 -16 -6 6 5.2
 0 16 6 1.5 3.2
 1 -16 6 3.5 3.5
 1 -16 6 9.4 3.3
 -1 -16 -6 7.1 5.7
 2 -16 6 277.47 13.7
 2 -16 6 253.67 16.4
 2 -16 6 269.47 11.6
 -2 -16 -6 244.38 17.5
 2 16 6 293.97 17.3
 3 -16 6 -8.3 5.7
 -3 -16 -6 8.3 6.7
 3 -16 6 0 2.4
 3 -16 6 -2.7 3.1
 3 16 6 6.4 6.1
 -4 -16 -6 5.2 3
 4 -16 6 2.8 2
 -4 -16 -6 8 5.6
 4 -16 6 10.4 5.1
 4 16 6 9.1 5
 5 -16 6 1.7 3.2
 -5 -16 -6 2.8 2.4
 5 16 6 1 3.1
 5 -17 -6 22.6 4.6
 -5 -17 6 23.3 3.4
 -5 17 6 21.8 4.3
 -4 -17 6 2.2 1.9
 4 -17 -6 3.1 3.4
 -4 17 6 5 2.5
 -3 -17 6 7.9 2.6
 -3 -17 6 7.6 3
 3 -17 -6 1 3.3
 -3 17 6 5.7 3
 -2 -17 6 201.48 11.1
 -2 -17 6 209.88 9.3
 -2 17 6 216.98 10.3
 -1 -17 6 10.4 3.5
 1 -17 -6 17.5 6.3
 1 -17 -6 42.8 53.79
 -1 -17 6 10.9 3.1
 -1 -17 6 22.5 4.1
 1 -17 -6 19.5 5.9
 -1 17 6 13.5 3.7
 0 -17 -6 157.18 14.9
 0 -17 6 130.09 9.1
 0 -17 -6 109.69 12.5
 -1 -17 -6 28.9 7.6
 1 -17 6 19.3 3.7
 -1 -17 -6 24.5 6.5
 1 -17 6 16 4.2
 -2 -17 -6 23.1 7.4
 2 -17 6 34.6 8.1
 2 -17 6 22.2 4.4
 2 17 6 11.5 7.4
 3 -17 6 7.9 2.5
 3 -17 6 5.5 5
 -3 -17 -6 6 3.2
 -3 -17 -6 1.2 5.4
 3 -17 6 2.3 3.1
 3 17 6 9.3 4.9
 4 -17 6 11.2 2.5
 -4 -17 -6 20 6.2
 -4 -17 -6 17.4 3.6
 4 17 6 12.3 4.3
 5 -17 6 -0.9 2.7
 -5 -17 -6 4.1 2.2
 5 17 6 5.7 2.9
 -4 -18 6 4.1 3.2
 -4 -18 6 7.8 1.9
 4 -18 -6 0.7 3.3
 -4 18 6 6.9 2.7
 -3 -18 6 12 2.5
 -3 -18 6 15.1 3.3
 3 -18 -6 7.6 3.9
 -3 18 6 7.8 2.9
 -2 -18 6 20.6 4
 2 -18 -6 30.2 6.5
 2 -18 -6 24 4.9
 -2 -18 6 31.2 4.9
 -2 18 6 29.9 6.8
 1 -18 -6 14.7 6.1
 1 -18 -6 21.7 7.5
 -1 -18 6 24.7 5.4
 -1 -18 6 12.9 4.1
 -1 18 6 14.1 5.2
 0 -18 6 -3.4 2.8
 0 -18 -6 3.9 5.4
 0 -18 -6 1.5 4.8
 1 -18 6 57.59 7.9
 1 -18 6 59.09 5.2
 -2 -18 -6 29.5 6.8
 2 -18 6 19.6 3.3
 2 -18 6 26.2 6.9
 2 -18 6 29.1 4.8
 2 18 6 28.6 6.5
 3 -18 6 37.1 3.4
 3 -18 6 45.5 6.9
 3 18 6 40.5 6.8
 -4 -18 -6 17 5.2
 -4 -18 -6 16.2 3.1
 4 -18 6 7 4.4
 4 18 6 12.7 4.3
 -3 -19 6 50.89 5.4
 3 -19 -6 64.19 7.8
 -3 -19 6 46.1 6.6
 -3 19 6 60.39 6.3
 2 -19 -6 50.79 5.7
 -2 -19 6 67.69 4.9
 -2 -19 6 67.19 6.5
 2 -19 -6 60.89 7.5
 -2 19 6 56.79 5
 1 -19 -6 10.7 4
 -1 -19 6 8.6 3.2
 -1 -19 6 18.4 3.4
 1 -19 -6 14.1 4.9
 0 -19 6 55.79 4.7
 0 -19 -6 62.09 7.9
 0 -19 -6 40.9 6.4
 0 -19 6 56.79 6.3
 1 -19 6 9.3 3.3
 -1 -19 -6 -1.4 4.3
 1 -19 6 2.8 2.3
 -1 -19 -6 2.8 3.6
 -2 -19 -6 -2.2 2.8
 2 -19 6 -0.6 2.4
 2 -19 6 -0.7 4
 -2 -19 -6 -3.5 3.9
 2 -19 6 -1.1 1.7
 2 19 6 -1.9 4.1
 -3 -19 -6 3.6 4.9
 -3 -19 -6 7.9 4
 3 19 6 -4.4 4.9
 -2 -20 6 28.2 3.8
 2 -20 -6 29 5.8
 -1 -20 6 1.4 1.9
 1 -20 -6 1.9 3.8
 1 -20 -6 -0.8 2.9
 -1 -20 6 4 2.2
 0 -20 -6 7.8 3.6
 0 -20 6 16.9 3.5
 0 -20 -6 10.3 4.7
 -1 -20 -6 33.1 5.2
 1 -20 6 35.2 4.4
 -1 -20 -6 25 5.3
 2 -20 6 13.4 4.2
 2 -20 6 15.6 3.1
 -2 -20 -6 12.4 5.2
 -2 -20 -6 18.2 5.1
 2 20 6 22.4 5
 0 -21 6 6.6 2.3
 0 -21 6 11.5 2.1
 0 -21 -6 18.2 3.9
 0 -21 -6 13 4.3
 7 0 -7 1.7 3.9
 6 0 -7 2.9 3.9
 5 0 -7 6 6
 4 0 -7 -3 4.4
 2 0 -7 -8.9 8.6
 -2 0 7 2.2 2.6
 -2 0 7 -1.7 1.5
 -1 0 7 338.87 12.2
 -1 0 7 364.36 15.1
 1 0 -7 344.27 16.6
 1 0 -7 362.66 24.8
 0 0 7 -1.6 1.7
 0 0 -7 2 4.2
 0 0 7 -2.2 3.1
 0 0 7 -2.4 2.4
 0 0 -7 1.9 12.3
 1 0 7 119.69 9.1
 1 0 7 104.99 6.3
 -1 0 -7 106.19 11.6
 -1 0 -7 73.79 18.7
 1 0 7 108.59 8.1
 2 0 7 -0.3 2.1
 -2 0 -7 -35.6 23.3
 2 0 7 5.3 2.6
 2 0 7 -0.3 3.1
 2 0 7 3.8 3.8
 -2 0 -7 7.5 6.7
 3 0 7 310.57 15.2
 3 0 7 343.67 19.3
 -3 0 -7 330.47 20
 3 0 7 319.07 16.4
 3 0 7 309.87 12.6
 -4 0 -7 0.3 6.5
 4 0 7 1.7 4.7
 4 0 7 -3.3 3.4
 4 0 7 1.1 2.6
 4 0 7 -4.2 5.1
 -5 0 -7 41.1 10.3
 5 0 7 31 4.4
 5 0 7 44.2 9
 -5 0 -7 53.79 8.1
 6 0 7 -5.5 4.3
 6 0 7 2.5 2.6
 7 0 7 110.89 10.1
 7 0 7 130.49 7.5
 8 0 7 0.3 1.8
 8 -1 -7 53.99 17.2
 7 -1 -7 2.7 3.9
 6 -1 -7 8.3 5.2
 6 -1 -7 9.7 4.3
 6 1 -7 4.5 4.9
 6 1 -7 9.6 4.9
 5 -1 -7 77.39 13.5
 4 -1 -7 57.39 9.3
 -2 -1 7 868.81 27.8
 -2 -1 7 903.41 25.5
 2 -1 -7 903.31 37.3
 -2 1 7 878.11 25.5
 -2 1 7 885.91 27.8
 2 1 -7 848.72 35.2
 -1 -1 7 66.79 4.6
 1 -1 -7 58.59 12.3
 -1 -1 7 58.19 6.5
 1 -1 -7 73.29 8.5
 1 1 -7 58.09 12.5
 -1 1 7 76.89 7.4
 1 1 -7 86.59 9.2
 -1 1 7 65.79 4.7
 0 -1 7 25.1 4.9
 0 -1 -7 20.4 12.8
 0 -1 -7 34.9 7
 0 -1 7 29.7 5.2
 0 -1 7 27.6 3.6
 0 1 -7 21.4 13.7
 0 1 -7 36.4 7.4
 0 1 7 30.5 5.4
 0 1 7 31.2 3.8
 0 1 7 26.3 5.2
 1 -1 7 9.4 2.7
 -1 -1 -7 11.2 5.6
 -1 -1 -7 3.9 15.3
 1 -1 7 10.2 4.2
 1 -1 7 8 3.7
 -1 1 -7 9.8 5.7
 1 1 7 11.1 2.9
 1 1 7 10.3 4.1
 -1 1 -7 8.6 16
 1 1 7 3.9 3.6
 2 -1 7 488.75 20.5
 2 -1 7 518.75 17.2
 2 -1 7 495.85 20.6
 -2 -1 -7 494.05 19.6
 -2 -1 -7 510.65 27.1
 2 1 7 486.65 17
 2 1 7 493.85 19.8
 2 1 7 499.45 20.9
 -3 -1 -7 4 4
 -3 -1 -7 10.8 6.2
 3 -1 7 0.3 5.3
 3 -1 7 10.4 4.6
 3 -1 7 4.5 4.2
 3 -1 7 8.7 2.9
 3 1 7 -3.7 4.7
 3 1 7 2.6 2.6
 3 1 7 2.2 3.7
 -3 1 -7 2.6 5.8
 -4 -1 -7 18.2 8.7
 4 -1 7 9.8 4.9
 4 -1 7 23 3.9
 4 -1 7 16.1 5
 -4 -1 -7 16.9 7.8
 4 -1 7 28.6 8.3
 4 1 7 17 5.3
 4 1 7 19.2 7.2
 4 1 7 18.1 5.7
 -4 1 -7 9.3 7
 4 1 7 17 3.6
 5 -1 7 38.8 8.1
 -5 -1 -7 47 10.3
 -5 -1 -7 36.1 6.7
 5 -1 7 32.9 4.6
 -5 1 -7 40.5 9.8
 5 1 7 41.7 5
 5 1 7 50.39 9.1
 6 -1 7 9.7 5.9
 6 -1 7 3.8 2.8
 6 1 7 5.1 2.8
 6 1 7 5.3 5
 7 -1 7 9.9 3
 7 -1 7 3.6 4.3
 7 1 7 11.4 5
 7 1 7 10.6 3.1
 8 -1 7 -0.1 1.7
 8 1 7 0.6 1.7
 8 -2 -7 -0.2 4.1
 7 -2 -7 4 3.7
 7 2 -7 2.5 14.7
 6 -2 -7 4 4.8
 6 -2 -7 6 3.8
 6 2 -7 10.2 5.5
 6 2 -7 -5.2 5.5
 5 -2 -7 7.9 6.5
 5 -2 -7 3.9 6.7
 5 2 -7 -4.5 6.6
 4 -2 -7 -0.7 4.2
 3 -2 -7 204.48 13.6
 -2 -2 7 123.29 6.1
 -2 -2 7 127.29 8
 -2 2 7 127.79 8
 -2 2 7 117.79 6.3
 -1 -2 7 56.29 4.7
 -1 -2 7 49.8 7.7
 1 -2 -7 63.09 13.4
 -1 -2 7 53.89 6.3
 1 -2 -7 59.99 8.1
 -1 2 7 54.09 4.8
 -1 2 7 50.89 6.2
 1 2 -7 54.49 12.7
 1 2 -7 63.39 8
 -1 2 7 69.59 8.2
 0 -2 -7 598.34 34.7
 0 -2 7 591.84 21.6
 0 -2 7 601.24 19.1
 0 -2 -7 611.24 24.7
 0 -2 7 630.54 22.4
 0 2 -7 588.44 24.4
 0 2 7 591.24 21.8
 0 2 7 594.14 22.2
 0 2 -7 621.04 35
 0 2 7 602.64 19.2
 -1 -2 -7 56.19 8.5
 -1 -2 -7 39.7 18.1
 1 -2 7 52.79 5.1
 1 -2 7 58.89 5.2
 1 -2 7 50.79 6.7
 1 -2 7 52.99 7.1
 1 2 7 44.1 6.6
 1 2 7 56.69 5.4
 1 2 7 40.9 6.3
 -1 2 -7 64.79 9.3
 2 -2 7 90.19 9
 -2 -2 -7 86.69 11.2
 -2 -2 -7 83.19 8.3
 2 -2 7 87.39 8.9
 2 -2 7 96.19 6.2
 2 -2 7 100.59 9.4
 -2 -2 -7 145.99 39.9
 2 2 7 105.49 9.6
 2 2 7 99.29 9.8
 -2 2 -7 71.09 25.6
 -2 2 -7 86.79 11.2
 2 2 7 89.49 6.3
 3 -2 7 3.1 3.7
 -3 -2 -7 2.8 5.5
 3 -2 7 2.6 5.7
 -3 -2 -7 7.3 4.4
 3 -2 7 1.3 3.3
 3 -2 7 6.1 3
 3 2 7 9.8 4.3
 3 2 7 14.6 5.1
 -3 2 -7 16.1 7.1
 3 2 7 5.9 2.7
 3 2 7 7.9 6.3
 4 -2 7 510.15 18.3
 4 -2 7 505.05 24.7
 4 -2 7 495.45 20.4
 -4 -2 -7 506.65 26.6
 4 2 7 510.35 18
 -4 2 -7 552.14 27.6
 4 2 7 503.45 24.8
 4 2 7 507.05 28.2
 4 2 7 497.25 20.5
 5 -2 7 10 3.4
 5 -2 7 8.5 5.4
 -5 -2 -7 10.8 5.1
 -5 -2 -7 13.1 7.4
 -5 2 -7 15.3 7.5
 5 2 7 17.1 4
 5 2 7 1 5.3
 6 -2 7 26.1 4.3
 6 -2 7 41.5 8.4
 6 2 7 20.9 3.7
 6 2 7 27.6 7.1
 7 -2 7 3.1 2.7
 7 -2 7 4.1 4.5
 7 2 7 4.8 2.5
 7 2 7 -0.6 3.7
 8 -2 7 5.2 2
 8 -3 -7 -6.4 3
 7 -3 -7 0.1 3.2
 7 -3 -7 5.8 4.8
 6 -3 -7 21 4.9
 6 -3 -7 27.9 7.2
 6 3 -7 6.9 10.1
 5 -3 -7 76.79 10.6
 5 -3 -7 83.29 9
 5 3 -7 79.39 10.3
 4 -3 -7 23.4 6.5
 3 -3 -7 -0.9 4.3
 2 -3 -7 21.5 8.8
 2 -3 -7 26.6 6.4
 -2 -3 7 16.5 2.8
 -2 -3 7 23.6 4.2
 -2 3 7 18.9 4.2
 2 3 -7 8.2 9.3
 -2 3 7 15.7 3
 1 -3 -7 0 4
 1 -3 -7 -17.9 11.1
 -1 -3 7 4.4 3.3
 -1 -3 7 1.5 1.8
 -1 -3 7 1.9 3
 1 3 -7 14.7 11.5
 -1 3 7 1 3.3
 -1 3 7 1.3 1.9
 1 3 -7 -2.8 4.2
 -1 3 7 -0.1 2.8
 0 -3 -7 150.78 13
 0 -3 7 139.29 9.6
 0 -3 -7 164.58 21.2
 0 -3 7 158.38 7.5
 0 -3 7 158.38 9.6
 0 -3 7 148.69 8.7
 0 3 7 138.99 9.4
 0 3 -7 169.58 12.2
 0 3 7 166.08 10.1
 0 3 7 156.18 7.7
 0 3 -7 125.99 19.2
 1 -3 7 609.04 22.8
 1 -3 7 602.44 22.1
 -1 -3 -7 585.24 27.2
 -1 -3 -7 599.74 42.1
 1 -3 7 597.14 19.2
 1 3 7 603.24 19.5
 1 3 7 560.34 21.7
 -1 3 -7 576.44 39.8
 2 -3 7 18.5 4
 2 -3 7 13.6 4.3
 -2 -3 -7 20.2 6.9
 2 -3 7 22.3 3.7
 -2 -3 -7 10.2 5.8
 2 -3 7 17.1 4.8
 -2 -3 -7 35.7 26.6
 -2 3 -7 17.6 4.3
 2 3 7 16.4 4.9
 -2 3 -7 17.4 6.7
 2 3 7 15 3.6
 2 3 7 24.2 5.3
 3 -3 7 52.59 9
 -3 -3 -7 38.8 8.8
 3 -3 7 63.79 8.4
 3 -3 7 55.29 7.3
 -3 -3 -7 56.19 7.4
 3 3 7 62.59 8.4
 -3 3 -7 53.89 9.4
 3 3 7 65.39 5.8
 3 3 7 74.99 10.9
 3 3 7 71.19 8.3
 4 -3 7 60.59 6.3
 4 -3 7 64.09 7.9
 -4 -3 -7 38 9.6
 -4 -3 -7 48.7 9.9
 4 -3 7 49.2 8.7
 4 3 7 66.59 6.3
 4 3 7 60.79 7.8
 4 3 7 63.99 10.8
 -4 3 -7 53.29 11
 -5 -3 -7 4.2 7.2
 5 -3 7 1.8 5.2
 5 -3 7 10.1 3.2
 -5 -3 -7 0.2 4.7
 5 3 7 5.9 2.9
 -5 3 -7 7.1 7
 5 3 7 2.4 5.7
 6 -3 7 122.49 12.5
 6 -3 7 125.49 7.8
 6 3 7 118.99 7.6
 6 3 7 105.99 11.5
 7 -3 7 -1 4.1
 7 -3 7 3.4 2.8
 7 3 7 4.5 4.4
 7 3 7 1.4 2.4
 8 -4 -7 1.2 2.9
 7 -4 -7 15.3 4.1
 7 -4 -7 8.3 4.7
 6 -4 -7 91.79 10.8
 6 -4 -7 113.49 10
 5 -4 -7 90.39 11.8
 5 -4 -7 80.79 8.6
 4 -4 -7 5.3 4.8
 -3 -4 7 18.4 2.8
 3 -4 -7 21.2 6.8
 -3 4 7 20.1 3.1
 2 -4 -7 105.29 12.9
 -2 -4 7 102.99 7.6
 -2 -4 7 102.49 5.6
 -2 4 7 103.19 7.8
 2 4 -7 93.59 13.2
 -2 4 7 96.09 5.9
 -1 -4 7 34.5 5.4
 -1 -4 7 35.3 3.9
 1 -4 -7 44.9 7.5
 -1 -4 7 38.1 5.6
 -1 4 7 37.5 5.6
 -1 4 7 45.2 4.5
 -1 4 7 47.9 6.3
 0 -4 7 16.8 3.4
 0 -4 7 8.3 2.5
 0 -4 -7 17.5 5.9
 0 -4 -7 23.8 14.6
 0 -4 7 8.1 3.8
 0 -4 7 15.3 4.1
 0 4 -7 -3.2 13.7
 0 4 7 17.1 4.6
 0 4 7 12 2.9
 0 4 7 16.1 4.5
 1 -4 7 96.69 6.1
 1 -4 7 99.29 9.5
 -1 -4 -7 65.49 20.2
 1 -4 7 98.29 6.4
 -1 4 -7 89.49 19.5
 1 4 7 88.49 8.9
 -1 4 -7 82.89 7.5
 1 4 7 98.99 6.4
 2 -4 7 51.29 5.5
 -2 -4 -7 119.59 41.9
 -2 -4 -7 39.7 7.9
 2 -4 7 60.59 7.6
 2 -4 7 45.5 4.9
 2 -4 7 38.8 6.9
 2 4 7 56.19 5.7
 -2 4 -7 112.89 39.7
 2 4 7 38.8 6.7
 2 4 7 57.09 7
 -2 4 -7 34.7 5.2
 -3 -4 -7 4.3 3.8
 3 -4 7 2.8 2.8
 -3 -4 -7 -2.4 5.6
 3 -4 7 4.8 4.4
 3 -4 7 0 3.3
 3 4 7 6.1 4.3
 3 4 7 -0.8 4.1
 -3 4 -7 0.7 3.2
 -3 4 -7 0.8 5.6
 3 4 7 2.6 5.9
 4 -4 7 27.2 4.2
 4 -4 7 28.6 7.7
 -4 -4 -7 28.4 8.7
 4 -4 7 38.9 6.7
 -4 -4 -7 43.3 7.6
 -4 4 -7 34.2 5.6
 -4 4 -7 25.9 9.3
 4 4 7 40.2 6.8
 4 4 7 49.9 9.8
 4 4 7 30.6 4.6
 5 -4 7 124.19 13.8
 -5 -4 -7 108.69 11.2
 -5 -4 -7 98.49 14.1
 5 -4 7 117.79 7.7
 5 4 7 98.49 12.2
 -5 4 -7 122.89 15.5
 5 4 7 106.09 7.4
 6 -4 7 70.89 6.3
 6 -4 7 53.99 8.3
 6 4 7 82.09 10.8
 6 4 7 81.89 6.7
 7 -4 7 2.8 2.7
 7 -4 7 -0.6 4.1
 7 4 7 -2.6 3.8
 7 4 7 5.6 2.7
 8 -5 -7 0.2 2.1
 7 -5 -7 4.7 4.4
 7 -5 -7 3.8 3.3
 6 -5 -7 -0.4 4
 6 -5 -7 -4.7 3
 5 -5 -7 65.39 8.6
 5 -5 -7 43.2 8.3
 4 -5 -7 8.6 5.4
 3 -5 -7 125.59 12.6
 -2 -5 7 104.19 8.7
 2 -5 -7 108.49 11.8
 -2 -5 7 89.29 5.4
 2 -5 -7 98.79 13.5
 2 5 -7 100.89 13.3
 -2 5 7 89.09 5.8
 -1 -5 7 7.8 3.9
 -1 -5 7 5.3 2.2
 1 -5 -7 15.5 13.4
 1 -5 -7 17.2 6
 -1 -5 7 3.7 3.3
 -1 5 7 3.6 3.6
 -1 5 7 7.2 4
 -1 5 7 3.6 2.3
 1 5 -7 -2.2 11.6
 0 -5 7 48.2 5
 0 -5 7 46.8 6.7
 0 -5 7 44.6 6.7
 0 -5 7 38.5 4.2
 0 -5 -7 48.8 20.7
 0 5 7 47.4 4.9
 0 5 7 51.29 7.3
 0 5 -7 32.3 17.1
 0 5 7 51.49 7.1
 1 -5 7 205.68 9.4
 1 -5 7 217.28 11.6
 -1 -5 -7 221.78 28.6
 1 -5 7 200.38 16.3
 1 -5 7 220.18 12.7
 -1 -5 -7 205.78 14.8
 -1 5 -7 205.38 11
 1 5 7 223.28 10
 1 5 7 224.08 13
 -1 5 -7 234.38 28.4
 1 5 7 210.28 11.8
 -2 -5 -7 5.3 5.7
 2 -5 7 0.9 2.2
 2 -5 7 -7 3.1
 2 -5 7 -1.2 2.2
 -2 -5 -7 28.4 38
 2 -5 7 4.5 3.7
 2 5 7 1.5 3.3
 2 5 7 -2.9 3.2
 2 5 7 -1.2 2.6
 -2 5 -7 -0.7 2.9
 -2 5 -7 -22.6 32.8
 -3 -5 -7 2.2 6
 3 -5 7 -0.4 3.3
 3 -5 7 0.3 2.6
 -3 -5 -7 -0.6 3.8
 3 -5 7 3.6 4.1
 3 -5 7 -1.3 5
 3 5 7 -1.7 3.8
 3 5 7 -6.9 5.6
 3 5 7 8.4 4.9
 -3 5 -7 -0.5 3.2
 4 -5 7 464.65 19.2
 -4 -5 -7 437.16 20.3
 4 -5 7 450.75 17
 4 -5 7 429.96 22.9
 -4 5 -7 432.06 18.4
 4 5 7 463.15 19.3
 4 5 7 449.26 16.3
 4 5 7 423.26 23.2
 -5 -5 -7 9.4 7.1
 5 -5 7 24.4 7
 5 -5 7 24 4.3
 5 5 7 17.1 6.2
 -5 5 -7 7.9 6.4
 5 5 7 27.8 4.5
 6 -5 7 124.59 7.7
 6 -5 7 133.29 13.1
 6 5 7 137.89 12.6
 6 5 7 119.19 7.2
 7 -5 7 16.8 5.1
 7 -5 7 9.6 2.9
 7 5 7 10.5 2.5
 7 5 7 12 4.8
 7 -6 -7 7.6 3.3
 7 -6 -7 3.4 4.5
 6 -6 -7 -1.2 3.7
 6 -6 -7 2.4 3.4
 5 -6 -7 12.3 5.6
 5 -6 -7 16.3 5.6
 4 -6 -7 134.19 14
 -3 -6 7 59.19 4.9
 3 -6 -7 68.49 10.5
 -3 6 7 65.79 5.6
 -2 -6 7 64.49 6.9
 2 -6 -7 72.29 12.1
 -2 -6 7 57.79 6.5
 2 -6 -7 64.29 9.5
 -2 6 7 65.79 7.8
 2 6 -7 62.99 12.7
 -2 6 7 54.39 6.6
 -1 -6 7 760.72 23.1
 1 -6 -7 811.52 37.8
 -1 -6 7 759.42 26.8
 1 -6 -7 736.93 28.4
 1 6 -7 755.82 37.3
 -1 6 7 744.23 23.7
 -1 6 7 774.72 27
 0 -6 -7 27.2 18.2
 0 -6 -7 50.89 10.1
 0 -6 7 44.2 4.7
 0 -6 7 37.6 5.3
 0 -6 -7 53.49 8.4
 0 -6 7 35.2 5.9
 0 -6 7 35.1 5.7
 0 6 7 39.8 4.8
 0 6 7 37.8 6.2
 0 6 -7 53.09 17.7
 0 6 7 32.9 6
 -1 -6 -7 16.4 6.4
 1 -6 7 15.3 4.6
 1 -6 7 16.8 5.1
 1 -6 7 24 4.2
 -1 -6 -7 48.8 23.9
 1 -6 7 20.6 3.6
 1 6 7 17.1 4.8
 -1 6 -7 30.4 18.2
 1 6 7 17.6 5.2
 -1 6 -7 16.7 4.4
 1 6 7 22.3 4
 2 -6 7 133.79 11.8
 2 -6 7 118.69 7.6
 -2 -6 -7 132.69 14.9
 2 -6 7 103.49 14
 2 -6 7 123.99 7.8
 2 -6 7 147.09 10
 -2 6 -7 135.69 8.9
 2 6 7 135.09 12.5
 2 6 7 142.19 10.1
 2 6 7 136.79 12.3
 2 6 7 135.19 17.9
 3 -6 7 276.47 14.1
 3 -6 7 260.57 15.2
 -3 -6 -7 232.38 13.9
 3 -6 7 250.47 11.4
 -3 -6 -7 269.77 18.8
 3 -6 7 240.08 17.1
 -3 6 -7 248.88 13.1
 3 6 7 247.28 17.9
 3 6 7 214.78 14.7
 3 6 7 253.87 14.1
 4 -6 7 309.87 19.5
 4 -6 7 380.66 26.8
 -4 -6 -7 337.87 31.9
 4 -6 7 358.76 16.7
 4 6 7 293.57 19
 -4 6 -7 327.07 31.2
 5 -6 7 39.1 5.2
 -5 -6 -7 32.7 9.2
 5 -6 7 32.7 8.1
 -5 -6 -7 18.3 7
 5 6 7 30.4 4.2
 -5 6 -7 42.6 7
 5 6 7 47.3 9.4
 -5 6 -7 30.8 9.5
 6 -6 7 21.5 6.4
 6 -6 7 21.5 4
 6 6 7 21.4 6.4
 6 6 7 17.8 3.7
 7 -6 7 11.1 4.3
 7 -6 7 10 2.8
 7 6 7 10 2.4
 7 6 7 4.1 3.8
 7 -7 -7 0.2 3.5
 7 -7 -7 1.9 2.8
 6 -7 -7 8.5 5.1
 6 -7 -7 11.4 4.6
 5 -7 -7 -4.5 3.6
 5 -7 -7 -1.5 4.7
 -4 -7 7 79.49 5.1
 4 -7 -7 107.29 18
 -4 7 7 83.39 5.9
 -3 -7 7 1.1 1.9
 3 -7 -7 2.4 4.7
 -3 7 7 0 2.1
 2 -7 -7 135.69 12.1
 -2 -7 7 145.79 7.2
 -2 -7 7 168.08 10.4
 2 -7 -7 147.39 15.9
 2 7 -7 151.58 16.9
 -2 7 7 150.08 9.9
 -2 7 7 162.68 8.2
 1 -7 -7 20.8 13.8
 -1 -7 7 2.2 3.3
 1 -7 -7 3.6 5
 -1 -7 7 -2.1 3.1
 1 -7 -7 1 4.7
 -1 7 7 -1.5 3.6
 1 7 -7 17 13.8
 -1 7 7 -4.4 3.3
 0 -7 7 5.2 4
 0 -7 7 8.8 3.2
 0 -7 -7 5.7 17.1
 0 -7 7 7.9 2.9
 0 -7 -7 3 4.9
 0 -7 -7 15.1 6.1
 0 -7 7 16.8 4.4
 0 7 7 12.1 4.6
 0 7 7 18.2 4.2
 0 7 -7 -19.6 16
 0 7 7 8.5 4.5
 1 -7 7 -1.2 3.3
 1 -7 7 -4.3 2.2
 1 -7 7 0.6 3.2
 -1 -7 -7 -27.9 23.6
 -1 -7 -7 0.6 4.7
 1 7 7 -0.2 4.2
 -1 7 -7 3.4 3.5
 1 7 7 6.4 4
 -1 7 -7 -7.2 24.3
 2 -7 7 326.27 12.7
 2 -7 7 311.67 16.7
 2 -7 7 325.57 15.4
 2 -7 7 310.67 13.2
 2 -7 7 303.87 19.1
 -2 -7 -7 346.57 20.3
 -2 7 -7 311.27 14.6
 2 7 7 333.77 17.4
 2 7 7 310.17 15.7
 2 7 7 279.57 19.1
 2 7 7 327.47 13.2
 3 -7 7 254.67 13.7
 3 -7 7 230.18 11.2
 3 -7 7 255.57 17.6
 -3 -7 -7 246.18 18.1
 3 7 7 239.98 13.6
 3 7 7 241.58 17.6
 -3 7 -7 231.78 16.4
 4 -7 7 157.08 10.5
 -4 -7 -7 122.69 11.2
 4 -7 7 146.59 8.8
 -4 -7 -7 163.58 18.5
 4 -7 7 145.39 14.9
 4 7 7 169.48 13.4
 -4 7 -7 117.39 14.8
 -4 7 -7 132.49 10.2
 5 -7 7 43.8 5.2
 5 -7 7 58.89 9.8
 -5 -7 -7 61.09 11.1
 -5 -7 -7 50.89 10.9
 5 7 7 59.69 10
 5 7 7 60.99 5.7
 -5 7 -7 44.4 9.7
 6 -7 7 28.9 7
 6 -7 7 26.9 4
 6 7 7 36.2 7.8
 6 7 7 33.1 4.4
 7 -7 7 -5.3 3
 7 -7 7 -0.3 2.1
 7 7 7 1.8 3.5
 7 -8 -7 3.2 2.9
 7 -8 -7 -1.8 3.3
 6 -8 -7 15.1 5.9
 6 -8 -7 13.3 4.1
 5 -8 -7 15.3 6.4
 -4 -8 7 -1.5 1.6
 4 -8 -7 -1.6 4.6
 -4 8 7 0.6 2.3
 -3 -8 7 54.39 4.9
 3 -8 -7 59.79 9.6
 -3 8 7 53.39 5.3
 2 -8 -7 8.1 11.6
 2 -8 -7 22.4 5.9
 -2 -8 7 12.1 2.8
 -2 -8 7 16.4 4.5
 2 -8 -7 23.8 6.7
 -2 8 7 12.3 4.2
 -2 8 7 9.4 3.2
 2 8 -7 14.4 12.7
 -1 -8 7 -4.3 2.7
 1 -8 -7 -0.1 15.2
 -1 -8 7 4.2 2.2
 -1 -8 7 -2.7 3.1
 1 -8 -7 3.8 4.7
 1 -8 -7 -0.7 4.4
 1 8 -7 -2.4 14.2
 -1 8 7 -5.1 3.3
 -1 8 7 0 2.3
 -1 8 7 5.4 3.9
 0 -8 -7 143.29 13.9
 0 -8 7 137.09 8.1
 0 -8 -7 156.98 23.3
 0 -8 -7 140.49 11.8
 0 -8 7 140.29 10.4
 0 8 7 155.88 10.4
 0 8 7 130.49 7.9
 0 8 7 156.78 11.3
 0 8 -7 134.19 9.1
 1 -8 7 33.1 4.2
 -1 -8 -7 73.99 42.7
 1 -8 7 32.1 6.1
 -1 -8 -7 35.7 8.2
 1 -8 7 28.5 6.3
 1 -8 7 25.4 4.3
 1 8 7 20 5.2
 1 8 7 22.5 6
 -1 8 -7 60.49 26.4
 -1 8 -7 30.4 5.2
 1 8 7 37.3 4.9
 2 -8 7 75.99 9.2
 2 -8 7 60.59 7.7
 -2 -8 -7 88.29 12
 2 -8 7 74.29 6.7
 2 -8 7 88.29 6.9
 2 -8 7 69.69 10.6
 2 8 7 61.99 8.7
 2 8 7 92.69 12.4
 2 8 7 82.99 9.1
 -2 8 -7 95.49 9.1
 2 8 7 83.99 7.1
 3 -8 7 352.56 16.8
 3 -8 7 345.17 20.6
 -3 -8 -7 375.86 22.2
 3 -8 7 364.66 14.8
 3 -8 7 359.16 19
 3 8 7 371.36 21.8
 -3 8 -7 365.96 16.7
 3 8 7 387.46 17.6
 3 8 7 348.17 19
 4 -8 7 -0.2 2.6
 4 -8 7 3.4 5.5
 -4 -8 -7 -3.1 6.2
 -4 -8 -7 3 5.3
 4 -8 7 -0.6 3.6
 4 8 7 3.7 6.2
 4 8 7 -2.7 3.5
 -4 8 -7 -0.6 4.2
 -5 -8 -7 84.89 12.5
 5 -8 7 71.29 6.4
 5 -8 7 76.59 10.6
 -5 8 -7 85.69 12
 5 8 7 80.49 10.7
 6 -8 7 145.49 16.1
 6 8 7 135.49 16.2
 7 -8 7 -0.3 2
 7 -8 7 1.9 3.1
 7 8 7 -3.1 2.5
 7 -9 -7 2.8 2.6
 7 -9 -7 2.9 3.4
 6 -9 -7 69.29 10.2
 6 -9 -7 51.49 6.3
 -5 -9 7 0.5 1.7
 5 -9 -7 0 4.1
 -5 9 7 1.4 2.5
 4 -9 -7 -1.6 4
 -4 -9 7 1.6 1.9
 -4 9 7 5.2 2.6
 3 -9 -7 48.8 9.2
 -3 -9 7 33.6 4
 -3 9 7 33.3 4.6
 2 -9 -7 7 11.9
 -2 -9 7 6.5 3.5
 2 -9 -7 10.5 5.8
 -2 -9 7 8.1 2.5
 2 -9 -7 6.6 4.8
 2 9 -7 1.2 14
 -2 9 7 6.1 2.9
 -2 9 7 7.4 4.3
 1 -9 -7 100.89 11.1
 -1 -9 7 93.19 9.5
 -1 -9 7 90.39 8.8
 -1 -9 7 90.39 5.9
 1 -9 -7 66.79 18.2
 1 -9 -7 115.29 13
 -1 9 7 76.89 6.8
 -1 9 7 86.49 9.3
 -1 9 7 95.29 9.1
 0 -9 -7 10.4 5.9
 0 -9 7 0.2 3.6
 0 -9 7 9.6 2.9
 0 -9 -7 7 5.5
 0 -9 7 4 3.6
 0 -9 -7 17.2 21.3
 0 9 7 6.4 4.4
 0 9 7 2.2 2.9
 0 9 -7 11.9 21
 0 9 7 7.8 4.1
 1 -9 7 585.14 20.3
 1 -9 7 603.44 19.7
 1 -9 7 550.14 24.1
 1 -9 7 594.14 22.9
 -1 -9 -7 604.34 27.6
 -1 -9 -7 646.54 57.59
 -1 9 -7 566.34 21.7
 1 9 7 581.94 24.5
 -1 9 -7 560.94 44.3
 1 9 7 596.04 20.4
 1 9 7 602.14 23.3
 2 -9 7 584.34 26.4
 2 -9 7 538.35 19.4
 2 -9 7 504.65 25.7
 -2 -9 -7 550.04 27.1
 2 -9 7 560.94 22
 2 -9 7 530.05 18.4
 2 9 7 571.84 22.7
 2 9 7 570.54 27.3
 -2 9 -7 541.85 21.4
 3 -9 7 16.7 6.2
 3 -9 7 49 14.7
 -3 -9 -7 1.8 10.4
 3 9 7 14.6 6.6
 3 9 7 29.4 13.7
 -3 9 -7 15.5 5
 4 -9 7 33.5 6
 4 -9 7 31.2 8.3
 -4 -9 -7 44.3 10.2
 -4 -9 -7 11.8 9
 4 -9 7 22.6 4.1
 4 9 7 42.7 9.5
 4 9 7 38.1 6.2
 5 -9 7 5.9 2.6
 -5 -9 -7 2.7 6.6
 -5 9 -7 14.9 6.9
 5 9 7 6.6 5.7
 6 -9 7 32.3 3.6
 6 9 7 49 7.2
 7 -9 7 1.4 3.6
 7 -9 7 -0.6 1.8
 7 9 7 1.7 3.1
 7 -10 -7 0.3 2.1
 7 -10 -7 4.6 3.1
 6 -10 -7 3.4 2.9
 6 -10 -7 5 4.5
 -5 -10 7 77.89 4.9
 -5 10 7 87.29 6.7
 4 -10 -7 3.1 4.6
 -3 -10 7 140.19 7.3
 -3 10 7 143.29 8.2
 -2 -10 7 5.5 2.5
 -2 -10 7 2.3 3.4
 2 -10 -7 12.7 13
 2 -10 -7 1.2 5.2
 -2 -10 7 3.4 3.8
 2 -10 -7 4.6 4.5
 -2 10 7 8.5 3.1
 -2 10 7 3.4 4.2
 -2 10 7 8.3 4.5
 2 10 -7 20.8 15.2
 1 -10 -7 268.57 16.3
 -1 -10 7 261.37 11.1
 1 -10 -7 279.87 27.5
 1 -10 -7 264.27 16.7
 -1 -10 7 278.57 14
 -1 10 7 280.07 12.3
 1 10 -7 271.97 27.9
 -1 10 7 291.07 14.6
 0 -10 7 247.18 13.2
 0 -10 -7 240.48 15.6
 0 -10 7 229.68 11.1
 0 -10 -7 243.88 16.7
 0 -10 -7 195.88 27.9
 0 -10 7 260.17 10.9
 0 10 -7 255.67 13.8
 0 10 7 248.08 11.6
 0 10 7 263.97 14.1
 1 -10 7 68.49 6.3
 -1 -10 -7 80.89 11.5
 1 -10 7 74.79 7.2
 -1 -10 -7 42 21.5
 1 -10 7 70.09 10
 1 -10 7 66.49 7.7
 1 10 7 71.89 6.8
 1 10 7 71.89 10.5
 1 10 7 57.19 7.7
 -1 10 -7 46.6 35.4
 2 -10 7 273.47 14.2
 -2 -10 -7 243.68 18.1
 2 -10 7 253.77 11.8
 2 -10 7 261.87 15.9
 2 -10 7 225.88 16.7
 2 10 7 251.17 15.9
 2 10 7 246.98 18.2
 2 10 7 255.37 14.2
 -2 10 -7 251.17 13.6
 3 -10 7 4 5
 3 -10 7 3 2.8
 3 -10 7 -0.2 3.5
 3 -10 7 4.1 5.5
 -3 -10 -7 -4.6 5.7
 3 10 7 1.9 5.9
 3 10 7 -7.2 5.5
 -3 10 -7 0 3.7
 3 10 7 1.5 4
 -4 -10 -7 148.19 15.8
 4 -10 7 130.49 8.2
 4 -10 7 138.69 9.7
 -4 10 -7 102.59 9.9
 4 10 7 160.48 15.2
 -5 -10 -7 30.7 9.5
 5 -10 7 46 8.1
 5 -10 7 37.9 4.4
 5 10 7 35.7 7.6
 6 -10 7 -1.9 3.6
 6 -10 7 1.5 2.1
 6 10 7 -0.2 3.7
 6 -11 -7 6 4.2
 6 -11 -7 0.5 3.7
 5 -11 -7 3.9 4
 -5 -11 7 9 2.2
 -5 11 7 8.4 2.9
 -4 -11 7 26.3 3.4
 4 -11 -7 27.2 7.2
 -4 11 7 32 4.5
 -3 -11 7 71.69 5.8
 3 -11 -7 53.89 8.5
 -2 -11 7 17.5 5.2
 2 -11 -7 39.5 13.2
 -2 -11 7 17.1 3.2
 -2 11 7 28.9 5.7
 -2 11 7 23 4.2
 -1 -11 7 6.9 4.5
 1 -11 -7 4 4.9
 -1 -11 7 6.8 2.6
 1 -11 -7 13.4 17.6
 -1 -11 7 -0.9 3.1
 1 -11 -7 6.5 5.7
 1 11 -7 -9.6 18.9
 -1 11 7 -1.4 3.5
 -1 11 7 9.9 3.5
 0 -11 -7 58.49 9.9
 0 -11 7 44.2 5
 0 -11 7 55.29 7.4
 0 -11 -7 47.5 8.6
 0 -11 -7 52.59 25.9
 0 -11 7 45.2 7.8
 0 11 7 44.5 7.1
 0 11 -7 36.4 5.9
 0 11 7 53.49 8.4
 -1 -11 -7 315.97 45.6
 1 -11 7 361.06 18.5
 1 -11 7 369.46 16.9
 1 -11 7 338.37 14.3
 -1 -11 -7 353.76 21.1
 -1 11 -7 344.27 16
 1 11 7 369.16 17.2
 1 11 7 347.27 18.7
 2 -11 7 9.5 4.2
 2 -11 7 1.2 4.4
 -2 -11 -7 -4.2 5.7
 2 -11 7 10 7.4
 2 11 7 -2.2 8
 -2 11 -7 6.2 4.2
 2 11 7 9.7 4.3
 2 11 7 7.1 6
 -3 -11 -7 559.64 27.7
 3 -11 7 551.64 19.5
 3 -11 7 539.35 21.6
 3 -11 7 552.04 26.3
 3 11 7 526.15 26.3
 4 -11 7 39.5 4.7
 4 -11 7 52.49 9.5
 -4 -11 -7 60.79 11.2
 4 -11 7 53.99 6.6
 4 11 7 54.29 9.5
 -5 -11 -7 15.5 6.5
 5 -11 7 15.7 7.1
 5 -11 7 16.2 5
 5 11 7 11.9 7.3
 -5 11 -7 7.6 6.4
 6 -11 7 13.6 4.4
 6 -11 7 10.2 2.5
 -6 -11 -7 17.5 3.6
 6 11 7 24.7 5.3
 -6 -12 7 25.7 4
 6 -12 -7 15.5 4.5
 -6 12 7 21 4.5
 5 -12 -7 70.69 10.1
 -5 -12 7 63.89 4.5
 -5 12 7 66.69 5.5
 -4 -12 7 -1.4 1.7
 4 -12 -7 -1.4 3.8
 -4 12 7 3 2.7
 3 -12 -7 5 5.2
 -3 -12 7 7 3.4
 -2 -12 7 1.8 2.1
 2 -12 -7 1.8 4
 2 -12 -7 4.1 5.1
 -2 -12 7 2 3.1
 -2 -12 7 3.3 4.1
 2 -12 -7 23.8 14.3
 2 12 -7 24 17.7
 -2 12 7 7.8 4.1
 -1 -12 7 7.5 2.7
 -1 -12 7 17.9 5.4
 -1 -12 7 3.3 3.6
 1 -12 -7 24.4 19.5
 1 -12 -7 4.8 5.3
 1 -12 -7 12.4 5.9
 -1 12 7 7.4 4.4
 0 -12 -7 19.7 23.3
 0 -12 7 21.7 5.8
 0 -12 -7 19.8 8.6
 0 -12 -7 19.7 11
 0 -12 7 21.7 5.9
 0 -12 7 24.4 3.9
 0 12 7 14.7 5.8
 0 12 7 32.2 8.1
 1 -12 7 0.9 2.8
 1 -12 7 0.8 4.4
 -1 -12 -7 3 5.3
 -1 -12 -7 9.3 25.6
 1 -12 7 -4.3 2.1
 1 -12 7 2.2 3.6
 1 12 7 -2.4 2.9
 -1 12 -7 -4.3 3.8
 1 12 7 0.6 3.9
 1 12 7 1.8 4.8
 2 -12 7 85.69 7
 2 -12 7 100.19 12.4
 -2 -12 -7 96.29 13.1
 2 -12 7 89.99 8.9
 2 12 7 88.19 10.8
 2 12 7 105.19 10.2
 -2 12 -7 91.39 8.8
 2 12 7 86.29 11.3
 -3 -12 -7 124.39 13.9
 -3 -12 -7 143.09 9.1
 3 -12 7 139.09 9.9
 3 -12 7 137.29 14
 3 -12 7 145.79 8.5
 -3 12 -7 119.19 10.5
 3 12 7 116.99 13.1
 -4 -12 -7 -1.3 2.6
 4 -12 7 0.1 2.4
 -4 -12 -7 3.4 6
 4 -12 7 0.7 5.4
 4 -12 7 0.3 3.3
 4 12 7 3.2 5.5
 5 -12 7 -3.5 4.1
 -5 -12 -7 -1.2 2.7
 -5 -12 -7 -4 4.5
 5 -12 7 1.1 2.1
 -5 12 -7 1.4 5.1
 5 12 7 -5.4 3.8
 6 -12 7 33.7 5.7
 -6 -12 -7 29.6 3.9
 6 12 7 33.8 5.1
 6 -13 -7 7.2 3.7
 -5 -13 7 46.5 4
 -5 13 7 38 4.3
 -4 -13 7 5.7 2.2
 4 -13 -7 9.4 5.6
 -4 13 7 6.8 2.8
 -3 -13 7 70.29 7.2
 -3 -13 7 61.39 5.4
 -3 13 7 82.29 7.1
 -2 -13 7 79.79 7.7
 -2 -13 7 61.49 8.3
 2 -13 -7 78.69 11
 2 -13 -7 76.89 8.4
 -2 13 7 71.39 7.5
 2 13 -7 82.09 21.2
 1 -13 -7 9.9 5.4
 -1 -13 7 8 4.7
 1 -13 -7 -1.5 19.2
 1 -13 -7 6.8 5
 -1 -13 7 5.3 3.5
 -1 -13 7 6.6 2.8
 -1 13 7 4.2 3.2
 0 -13 -7 158.38 12.9
 0 -13 -7 170.98 15.8
 0 -13 -7 136.59 32.8
 0 -13 7 174.88 11
 0 -13 7 144.89 9
 0 -13 7 133.59 12
 0 -13 7 165.18 8.6
 0 13 7 154.98 9.2
 -1 -13 -7 27.8 8.1
 1 -13 7 29 4.5
 1 -13 7 35 6.3
 1 -13 7 24.5 6.5
 -1 -13 -7 -3.4 38.6
 1 -13 7 25.8 4.9
 1 13 7 31 4.9
 1 13 7 43.4 10.5
 -1 13 -7 21.6 8.8
 -2 -13 -7 14.1 7.2
 2 -13 7 1.9 3.1
 2 -13 7 4.9 3.9
 2 -13 7 2.8 5.5
 2 13 7 9.3 6.1
 2 13 7 3.2 5.8
 -2 13 -7 -1.2 4.3
 -3 -13 -7 10.7 6.7
 3 -13 7 6.6 2.8
 3 -13 7 7.6 6
 3 -13 7 9.5 4.2
 -3 -13 -7 8.7 3.5
 3 13 7 8.5 6
 4 -13 7 155.38 16.1
 -4 -13 -7 149.59 12.5
 -4 -13 -7 142.99 17.1
 4 13 7 134.59 17.6
 5 -13 7 1.3 4.2
 -5 -13 -7 -5 4.6
 5 -13 7 4 2.1
 -5 -13 -7 6.9 3
 5 13 7 4.2 4.2
 -5 13 -7 1.7 4.9
 6 -13 7 27.8 5.5
 -6 -13 -7 43.3 4.3
 6 -13 7 40.5 3.3
 6 13 7 56.99 6.7
 5 -14 -7 2.5 3.3
 -5 -14 7 6.4 1.9
 -5 14 7 3.8 2.2
 -4 -14 7 7.1 2.4
 4 -14 -7 -0.3 4.2
 -4 14 7 6.7 2.9
 -3 -14 7 15.7 3.7
 3 -14 -7 18.5 5.8
 -3 -14 7 12.2 2.8
 -3 14 7 13.7 3.5
 -2 -14 7 11.2 2.9
 2 -14 -7 16 6.4
 2 -14 -7 4.1 3.7
 2 -14 -7 38.8 18.6
 -2 -14 7 12 3.9
 2 14 -7 17.6 22.9
 -2 14 7 13.4 3.9
 -1 -14 7 25.5 4.5
 -1 -14 7 27.8 5.6
 -1 -14 7 21.5 4.2
 -1 -14 7 21.1 5.6
 1 -14 -7 25.7 6.8
 1 -14 -7 34 7.2
 -1 14 7 20.3 6.1
 -1 14 7 32.2 5.3
 0 -14 -7 32.7 7.8
 0 -14 7 25 4.9
 0 -14 -7 22.4 6.6
 0 -14 7 36.5 7.1
 0 -14 7 30.1 5.7
 0 -14 7 36.9 5.4
 0 -14 -7 55.09 28.9
 0 14 7 36.3 6.5
 0 14 7 23.9 6.6
 -1 -14 -7 46.6 8.8
 -1 -14 -7 45.7 9
 1 -14 7 27.3 9.1
 1 -14 7 36.8 5.4
 1 14 7 49.3 9.8
 2 -14 7 7.8 5.6
 2 -14 7 -1.9 3.3
 2 -14 7 1.1 2.8
 -2 -14 -7 9.3 6
 2 14 7 0.9 5.4
 -3 -14 -7 127.09 14.4
 3 -14 7 121.19 7.5
 3 -14 7 118.29 12.7
 -3 -14 -7 118.69 10.6
 3 14 7 147.69 14.1
 4 -14 7 2.7 2.2
 -4 -14 -7 -4.9 4.8
 4 -14 7 -5.7 4.2
 -4 -14 -7 -1.4 2.6
 4 14 7 -3.5 4.2
 5 -14 7 -0.7 3.3
 -5 -14 -7 3.8 5.2
 -5 -14 -7 0 2.4
 5 -14 7 0 1.7
 5 14 7 4 3.2
 -5 14 -7 -2.2 6.3
 5 -15 -7 0.8 2.9
 -5 -15 7 1.9 1.5
 -5 15 7 4.9 2.1
 4 -15 -7 5.9 4.1
 -4 -15 7 3 2.6
 -4 15 7 0.8 2.9
 -3 -15 7 116.19 7.9
 -3 -15 7 111.19 6.5
 3 -15 -7 135.49 15.4
 -3 15 7 132.69 7.8
 2 -15 -7 55.79 9.4
 2 -15 -7 33.7 7.1
 -2 -15 7 42.4 5.6
 2 -15 -7 27.3 23.8
 -2 -15 7 53.29 5.1
 2 15 -7 42.5 26.5
 -2 15 7 51.99 5.8
 -1 -15 7 1.8 3
 1 -15 -7 -20.1 23.1
 -1 -15 7 -0.9 2.8
 1 -15 -7 -0.5 3.9
 -1 -15 7 -3.7 1.9
 1 -15 -7 -0.2 3.9
 -1 15 7 6 3.3
 1 15 -7 44.9 29.8
 0 -15 -7 -49.6 35.3
 0 -15 7 23.6 4
 0 -15 7 19.6 4.8
 0 -15 -7 12 5.4
 0 -15 7 20.8 4.3
 0 -15 -7 13.5 6
 0 15 7 21.6 4.4
 -1 -15 -7 24.5 7.9
 1 -15 7 29.2 4.7
 -1 -15 -7 17.2 5.5
 1 -15 7 24 5.3
 2 -15 7 2.6 2.8
 2 -15 7 0.6 5.3
 2 -15 7 -1.1 3
 -2 -15 -7 2.1 5.3
 2 15 7 0.2 7
 3 -15 7 9.7 3
 -3 -15 -7 5.5 5.7
 3 -15 7 1.6 4.6
 3 15 7 11.8 5.7
 4 -15 7 39.3 4.2
 -4 -15 -7 50.89 5.3
 -4 -15 -7 49.6 8.3
 4 -15 7 41.2 6.7
 4 15 7 47.4 7.4
 5 -15 7 24.4 2.8
 -5 -15 -7 28.1 3.5
 5 -15 7 23.5 5
 -5 -15 -7 27.3 8.5
 5 15 7 27.9 7.2
 4 -16 -7 17.3 4.6
 -4 -16 7 19.8 2.8
 -4 16 7 16 3
 3 -16 -7 -0.6 2.9
 -3 -16 7 -0.2 2.2
 -3 -16 7 5.1 2.5
 -3 16 7 -0.2 3.1
 2 -16 -7 28 5.1
 -2 -16 7 35.9 4
 2 -16 -7 21.1 6.3
 -2 -16 7 33 5.2
 1 -16 -7 192.38 13
 -1 -16 7 191.48 9.6
 1 -16 -7 182.58 13.2
 -1 -16 7 180.78 8.8
 -1 -16 7 198.28 11
 -1 16 7 207.98 9.9
 0 -16 -7 131.99 13.2
 0 -16 7 105.49 9.4
 0 -16 7 110.89 7.4
 0 -16 -7 114.29 11.8
 0 16 7 137.89 12.7
 1 -16 7 2.6 3.2
 -1 -16 -7 1.9 5.3
 -1 -16 -7 4.4 4.7
 1 -16 7 -1.8 2.3
 2 -16 7 0.3 3
 -2 -16 -7 -3.1 5.6
 2 -16 7 4.7 4.7
 2 -16 7 2.8 2.9
 -2 -16 -7 4.1 5.2
 2 16 7 7.6 5
 -3 -16 -7 1.7 5
 3 -16 7 5.5 4.7
 3 -16 7 0.3 2.9
 3 -16 7 4.8 2.5
 3 16 7 0.5 4.1
 4 -16 7 53.79 4.4
 4 -16 7 39.9 5.8
 -4 -16 -7 54.19 8.8
 -4 -16 -7 43.9 5.2
 4 16 7 41.3 5.6
 4 -17 -7 4 3.2
 -4 17 7 6.7 3.3
 -3 -17 7 -3.4 2
 -3 -17 7 1.8 2
 -3 -17 7 2.5 1.8
 3 -17 -7 3 3.3
 -3 17 7 0.8 2.4
 2 -17 -7 0.9 3.7
 -2 -17 7 4.7 2.6
 -2 -17 7 4.6 2.5
 -2 -17 7 4.4 2.4
 -2 17 7 -0.1 2.9
 -1 -17 7 143.99 9
 -1 -17 7 130.69 7.5
 -1 -17 7 138.99 8.9
 1 -17 -7 134.19 9.9
 1 -17 -7 119.59 10
 0 -17 7 4.8 2.9
 0 -17 7 -0.1 2.2
 0 -17 -7 -1.8 4.1
 0 -17 -7 0.7 4.4
 -1 -17 -7 0.7 4.2
 1 -17 7 -2.5 2.3
 -1 -17 -7 1.8 4.8
 1 -17 7 1.1 2.7
 2 -17 7 20 3.6
 -2 -17 -7 16 4.9
 2 -17 7 13.7 5.1
 -2 -17 -7 10 5.5
 2 17 7 19.8 5.2
 3 -17 7 2.5 2
 3 -17 7 0.8 3.9
 -3 -17 -7 3.8 4.6
 -3 -17 -7 1.5 3.5
 3 -17 7 2.6 4.6
 3 17 7 3.1 3.8
 4 -17 7 0.5 2.9
 -4 -17 -7 3.8 3.9
 -4 -17 -7 2.6 3.1
 4 -17 7 -0.1 1.6
 -4 17 -7 1.6 4.5
 4 17 7 2.9 2.9
 -3 -18 7 8.1 2.4
 3 -18 -7 10 4.2
 -3 -18 7 5.6 3.2
 -3 -18 7 7.1 2.2
 -3 18 7 6.4 3.3
 -2 -18 7 1.1 2
 -2 -18 7 -0.4 2
 2 -18 -7 6.2 3.5
 -2 -18 7 -0.1 2.1
 -2 18 7 1 2.7
 1 -18 -7 21.9 5.1
 -1 -18 7 19.8 3.7
 1 -18 -7 32.6 5.2
 -1 -18 7 32.9 4
 0 -18 -7 208.18 12.3
 0 -18 -7 184.18 11.7
 0 -18 7 203.08 10.5
 0 -18 7 187.98 8.7
 -1 -18 -7 6.1 4.8
 1 -18 7 10.8 3.3
 -1 -18 -7 5.8 3.9
 2 -18 7 2.8 2.5
 2 -18 7 -1.5 4.3
 -2 -18 -7 -0.9 3.7
 -2 -18 -7 6.3 3.8
 2 -18 7 -2.2 1.8
 2 18 7 4.7 4.3
 3 -18 7 -0.5 1.6
 -3 -18 -7 2 3.3
 3 -18 7 -0.4 3.4
 -3 -18 -7 1.5 3.5
 3 18 7 2.6 3.4
 -2 -19 7 11.8 2.6
 2 -19 -7 17.2 4.4
 -1 -19 7 13.6 2.8
 -1 -19 7 11.5 2.9
 1 -19 -7 18.3 4.5
 1 -19 -7 18.1 4.5
 0 -19 -7 5.7 3.7
 0 -19 7 2.4 2
 0 -19 7 -0.3 1.8
 0 -19 -7 -2 2.6
 -1 -19 -7 32.5 5.9
 1 -19 7 28.1 4
 1 -19 7 25.6 4.3
 2 -19 7 5.7 2.6
 -2 -19 -7 3 3.8
 -2 -19 -7 7.1 4
 2 -19 7 8.1 1.9
 6 0 -8 6.5 6.2
 -3 0 8 -1 1.8
 2 0 -8 408.56 22.5
 -2 0 8 442.06 17.5
 -2 0 8 461.85 15.4
 -1 0 8 -2.7 2
 -1 0 8 0.6 3.1
 1 0 -8 0.2 12.8
 1 0 -8 -4.8 3.9
 -1 0 8 2.8 3.4
 0 0 -8 283.17 16.7
 0 0 8 300.17 14.4
 0 0 8 262.77 14.5
 0 0 8 313.07 15.2
 1 0 8 7.2 4.3
 1 0 8 -1 3.2
 -1 0 -8 16.6 22.4
 -1 0 -8 -0.3 5
 -2 0 -8 71.69 11.1
 2 0 8 76.79 9.2
 2 0 8 92.59 7.3
 2 0 8 78.59 8.5
 -2 0 -8 31.2 31.9
 3 0 8 -1 5.9
 3 0 8 -7 2.9
 -3 0 -8 -9.5 4
 3 0 8 -6.9 3.3
 3 0 8 -2.6 2.3
 4 0 8 35.5 4.7
 4 0 8 44.5 7
 -4 0 -8 36.6 8.5
 -4 0 -8 50.79 10.1
 4 0 8 47.1 9.6
 5 0 8 0.3 2.5
 -5 0 -8 0.8 6.3
 5 0 8 3.7 5.5
 6 0 8 130.59 8.7
 7 0 8 4.4 2.3
 7 0 8 3.5 3.5
 7 -1 -8 -12.9 6.4
 6 -1 -8 4.9 6.4
 5 -1 -8 1.9 4.8
 -3 -1 8 112.29 6.3
 -3 1 8 108.69 6.3
 -2 -1 8 97.59 6
 -2 -1 8 104.69 8.1
 2 -1 -8 111.89 12.7
 -2 1 8 82.29 7.6
 -2 1 8 93.79 6
 2 1 -8 87.49 12.7
 1 -1 -8 293.27 15.4
 -1 -1 8 262.67 11.5
 1 -1 -8 255.87 24.3
 -1 -1 8 273.37 13.3
 -1 -1 8 283.47 14
 1 1 -8 277.07 15
 -1 1 8 267.87 13.6
 1 1 -8 224.68 22.8
 -1 1 8 256.07 11.5
 -1 1 8 270.67 13.5
 0 -1 -8 222.38 14.5
 0 -1 8 215.88 11.9
 0 -1 -8 195.58 24.4
 0 -1 8 201.38 12.3
 0 -1 8 202.58 10
 0 1 8 198.18 11.6
 0 1 8 202.78 12.4
 0 1 -8 195.78 23.5
 0 1 8 180.78 9.7
 0 1 -8 219.88 14.6
 1 -1 8 82.79 8.7
 1 -1 8 64.49 6
 -1 -1 -8 80.29 24.5
 -1 -1 -8 51.89 9.1
 1 -1 8 73.39 8.5
 1 1 8 69.49 6.2
 1 1 8 81.89 9.2
 -1 1 -8 63.59 9.3
 1 1 8 65.89 7.7
 -1 1 -8 65.69 23.6
 2 -1 8 6.1 4.7
 2 -1 8 8.6 3
 2 -1 8 4.6 3.9
 -2 -1 -8 19.7 7.2
 2 -1 8 9.5 3
 -2 -1 -8 -5.3 25.7
 -2 1 -8 -0.9 30.5
 2 1 8 5.9 4.4
 2 1 8 12.2 3.6
 2 1 8 10.5 4.6
 -2 1 -8 6.5 5.7
 3 -1 8 4.1 2.7
 3 -1 8 -1 3.8
 3 -1 8 8.2 4.8
 -3 -1 -8 -1.4 5.5
 3 -1 8 12.2 6.6
 3 1 8 -1 5.8
 3 1 8 3.5 4.4
 3 1 8 -0.3 2.4
 -3 1 -8 2.8 5.9
 4 -1 8 -0.7 5.2
 -4 -1 -8 1.7 5.7
 4 -1 8 -1 3.5
 4 -1 8 3.3 2.5
 -4 -1 -8 -2.8 5.5
 4 1 8 3.3 2.7
 -4 1 -8 4.3 6.5
 -4 1 -8 0 7.4
 4 1 8 0.1 5.9
 4 1 8 -4.9 3.3
 -5 -1 -8 40.8 9.6
 5 -1 8 42.6 5.1
 5 -1 8 29.6 7.6
 5 1 8 38.1 4.9
 5 1 8 38 8.1
 -5 1 -8 47.4 10.3
 6 1 8 16.4 4.5
 7 -1 8 36.2 3.6
 7 -1 8 36.8 6
 7 1 8 37.4 5.8
 7 1 8 36.1 3.5
 7 -2 -8 10.1 5.8
 6 -2 -8 -1.7 4.9
 5 -2 -8 27.3 7
 4 -2 -8 37 8.1
 -3 -2 8 6.8 2.4
 -3 2 8 13 2.9
 -2 -2 8 6.6 2.4
 -2 -2 8 7.4 3.4
 2 -2 -8 17.6 10.4
 -2 2 8 5 3.5
 2 2 -8 0.7 10.5
 -1 -2 8 20.2 3.5
 1 -2 -8 11.2 14
 1 -2 -8 19.4 5.7
 -1 -2 8 11.5 4.3
 -1 -2 8 10.3 4
 1 2 -8 26.5 13.9
 -1 2 8 14.8 4.4
 -1 2 8 8.9 4.1
 1 2 -8 17.9 5.7
 -1 2 8 9.1 2.7
 0 -2 8 13 3.2
 0 -2 8 7.4 4
 0 -2 -8 10.4 5.5
 0 -2 -8 19.8 16.6
 0 -2 8 8 4.2
 0 2 -8 18.7 6.2
 0 2 8 7.5 4
 0 2 8 12.8 4.6
 0 2 -8 18.7 17.3
 1 -2 8 4.9 3.9
 1 -2 8 6.1 2.7
 -1 -2 -8 17.2 23
 1 -2 8 7.6 4.3
 -1 -2 -8 -0.1 4.5
 -1 2 -8 6.8 5.7
 1 2 8 3.3 4.1
 1 2 8 -0.6 3.4
 -1 2 -8 -4.1 21.9
 1 2 8 6.6 2.9
 2 -2 8 50.69 5.4
 2 -2 8 52.49 5.5
 -2 -2 -8 109.79 33.1
 2 -2 8 38 6.3
 2 -2 8 48.2 7.8
 -2 -2 -8 30.4 7.4
 2 2 8 49.2 6.9
 -2 2 -8 50.49 37.7
 2 2 8 58.19 6.1
 2 2 8 49 8
 -2 2 -8 38.1 8.3
 3 -2 8 2.2 2.7
 3 -2 8 -0.6 5.7
 3 -2 8 5.8 4.9
 3 -2 8 3.4 4
 -3 -2 -8 8.9 5.8
 3 2 8 -3.2 3.4
 3 2 8 9 6.4
 3 2 8 -2.4 4.1
 -3 2 -8 -1.6 5.8
 4 -2 8 46.8 5.1
 4 -2 8 63.09 7.9
 4 -2 8 51.69 9.3
 -4 -2 -8 69.99 11.7
 4 2 8 58.19 7.5
 -4 2 -8 44.6 10
 4 2 8 58.49 5.7
 4 2 8 39 8.5
 -5 -2 -8 -3.1 5.2
 5 -2 8 -2.2 4.7
 5 -2 8 3.7 2.6
 -5 2 -8 9.7 6.8
 5 2 8 6 2.8
 5 2 8 8.9 6
 6 -2 8 3.2 3.6
 6 -2 8 9 7.7
 6 2 8 3.8 2.7
 6 2 8 4.7 7.3
 7 -2 8 -4 2.9
 7 -2 8 -0.5 2
 7 2 8 0.7 1.9
 7 2 8 -2.9 2.8
 7 -3 -8 -8.1 3.8
 6 -3 -8 7 6.2
 5 -3 -8 11.8 6
 4 -3 -8 9.7 5.6
 -3 -3 8 305.57 11.5
 3 -3 -8 327.87 18.6
 -3 3 8 294.17 11.7
 -2 -3 8 54.79 4.9
 -2 -3 8 53.99 6.3
 2 -3 -8 39 11.1
 2 3 -8 55.59 12.1
 -2 3 8 39.2 5.8
 -2 3 8 50.49 5
 1 -3 -8 7.8 13.9
 -1 -3 8 -1.4 3.1
 -1 -3 8 -1.6 1.9
 -1 -3 8 -1.7 3.4
 1 -3 -8 2.7 4.6
 -1 3 8 2 3.5
 1 3 -8 -17.1 13.6
 1 3 -8 6.4 4.6
 -1 3 8 -0.1 2
 -1 3 8 -1.9 3.2
 0 -3 8 246.18 13.6
 0 -3 -8 205.98 25.8
 0 -3 -8 232.98 15
 0 -3 8 241.78 12.8
 0 -3 8 239.38 10.4
 0 3 8 238.28 12.8
 0 3 8 236.58 10.6
 0 3 8 262.37 14.1
 0 3 -8 197.88 23.2
 0 3 -8 251.57 15.7
 1 -3 8 52.89 5.4
 1 -3 8 39 6.6
 1 -3 8 48.2 5.2
 -1 -3 -8 49.3 25.5
 -1 -3 -8 49.8 9.1
 -1 3 -8 39.5 7.9
 1 3 8 68.39 8.8
 -1 3 -8 60.19 23.3
 1 3 8 33.1 5.9
 1 3 8 49.9 5.6
 2 -3 8 169.48 12
 -2 -3 -8 198.78 39.4
 2 -3 8 160.78 10.9
 2 -3 8 153.18 8.5
 2 -3 8 162.48 8.7
 -2 3 -8 158.78 15.8
 2 3 8 176.18 12.7
 2 3 8 168.18 9.2
 -2 3 -8 138.59 38.3
 2 3 8 171.08 11.1
 3 -3 8 78.29 11.2
 3 -3 8 86.49 10.5
 -3 -3 -8 83.09 12.2
 3 -3 8 78.79 6.8
 3 -3 8 82.89 9.1
 3 3 8 76.99 8.8
 3 3 8 69.99 10.7
 3 3 8 71.99 9.8
 -3 3 -8 82.09 12.8
 4 -3 8 21.7 4.1
 4 -3 8 28.2 6
 4 -3 8 20 7.3
 -4 -3 -8 25.3 8.4
 4 3 8 22.3 4
 4 3 8 25.6 5.7
 4 3 8 23.9 8.3
 -4 3 -8 39.5 9.8
 5 -3 8 20.2 3.9
 -5 -3 -8 16.9 7.4
 5 -3 8 9.9 5.8
 5 3 8 23.9 4
 5 3 8 15.9 7.1
 -5 3 -8 5.5 5.9
 6 -3 8 21.5 6.6
 6 -3 8 19.2 3.8
 6 3 8 18.6 7
 6 3 8 20.2 3.4
 7 -3 8 23.4 3.4
 7 -3 8 15.2 4
 7 3 8 29.5 5.4
 7 3 8 19.2 3
 7 -4 -8 -4 3.4
 6 -4 -8 40.5 8
 5 -4 -8 112.89 12.3
 4 -4 -8 32.4 7.6
 -3 -4 8 356.16 13
 3 -4 -8 392.56 19.7
 -3 4 8 363.26 13.5
 2 -4 -8 282.47 19.7
 -2 -4 8 264.07 13.1
 -2 -4 8 269.97 10.7
 2 4 -8 269.77 21.8
 -2 4 8 241.48 13.1
 -2 4 8 265.27 11.1
 -1 -4 8 56.79 5.2
 1 -4 -8 77.99 9.4
 -1 -4 8 50.69 6.9
 -1 -4 8 68.69 7.5
 1 -4 -8 60.59 16.9
 1 4 -8 62.99 16
 -1 4 8 71.69 8.3
 -1 4 8 50.39 5.2
 -1 4 8 63.19 7.2
 1 4 -8 49.1 7.7
 0 -4 8 -0.7 2.1
 0 -4 8 6.2 3.8
 0 -4 8 7 4.1
 0 -4 -8 16.5 17.4
 0 -4 -8 -2.6 4.1
 0 4 -8 -2.8 4.3
 0 4 8 5.9 4.2
 0 4 8 -2.8 3.1
 0 4 8 -2 2.1
 0 4 -8 -26.9 17
 1 -4 8 20.5 5.5
 1 -4 8 22 3.9
 1 -4 8 16 3.5
 -1 -4 -8 40.9 27.4
 -1 -4 -8 15.6 6.6
 1 -4 8 25.2 5.3
 1 4 8 15.6 5.5
 1 4 8 15.4 4.7
 -1 4 -8 32.1 23.2
 -1 4 -8 7.3 5.7
 1 4 8 9.5 3.2
 2 -4 8 191.18 9.8
 -2 -4 -8 155.38 37.6
 2 -4 8 191.28 11.9
 2 -4 8 200.38 9.7
 -2 -4 -8 178.68 16.5
 2 4 8 188.08 9.8
 2 4 8 220.58 12.6
 -2 4 -8 242.18 46.5
 -2 4 -8 229.58 19
 3 -4 8 45.1 5.3
 3 -4 8 39.6 6.7
 -3 -4 -8 51.79 10.6
 3 -4 8 58.89 8.6
 3 -4 8 39.1 8.7
 3 4 8 62.19 11.1
 3 4 8 61.99 9.4
 -3 4 -8 42.4 9.7
 3 4 8 61.79 8.3
 -4 -4 -8 16.6 8.2
 4 -4 8 9.4 6.3
 4 4 8 9.7 5.6
 -4 4 -8 10.9 6.8
 4 4 8 -2.5 5.5
 4 4 8 6.5 4.6
 5 -4 8 26.1 7.4
 5 -4 8 16 3.3
 -5 -4 -8 18.7 7.7
 -5 4 -8 21.4 8
 5 4 8 20.6 6.9
 6 -4 8 2.6 2.4
 6 -4 8 -1.1 4.5
 6 4 8 1.8 4.6
 6 4 8 0.7 2.1
 7 -4 8 6.3 2.4
 7 -4 8 2.8 4.2
 7 4 8 9.2 4.1
 7 4 8 5 1.8
 7 -5 -8 -4.7 3.2
 6 -5 -8 1.6 4.3
 5 -5 -8 60.29 9.4
 4 -5 -8 138.29 12.1
 -3 -5 8 20.1 3.3
 3 -5 -8 23.5 6.9
 -3 5 8 22.2 3.8
 2 -5 -8 10.9 11.1
 -2 -5 8 23.8 5.1
 2 -5 -8 19.1 6.2
 -2 -5 8 13 2.8
 -2 5 8 16 3.3
 -2 5 8 13.2 6.7
 2 5 -8 -2.7 11.8
 -1 -5 8 188.78 8.9
 -1 -5 8 190.48 11.7
 1 -5 -8 200.38 22.4
 1 -5 -8 186.38 12.7
 -1 -5 8 189.08 11
 1 5 -8 157.38 21.5
 -1 5 8 172.08 11.8
 -1 5 8 167.48 8.9
 -1 5 8 198.18 11.6
 1 5 -8 188.18 13
 0 -5 8 1.8 2.7
 0 -5 -8 8.4 5.4
 0 -5 -8 -9.7 18.6
 0 -5 8 2 4
 0 -5 8 3.8 3.3
 0 5 -8 24.9 18.9
 0 5 8 6.8 3.9
 0 5 -8 4.2 5
 0 5 8 -1.1 3.6
 1 -5 8 78.29 6.7
 -1 -5 -8 61.39 9.3
 -1 -5 -8 82.49 25.3
 1 -5 8 59.19 7.9
 1 -5 8 71.49 8.2
 1 -5 8 83.69 6.9
 -1 5 -8 70.79 23.2
 1 5 8 62.39 8.3
 1 5 8 87.89 7.4
 -1 5 -8 54.49 9.4
 1 5 8 85.79 9.2
 -2 -5 -8 112.09 31.2
 2 -5 8 153.08 8.6
 -2 -5 -8 150.38 15.2
 2 -5 8 145.89 8.3
 2 -5 8 146.39 13.8
 2 -5 8 172.18 11.1
 -2 5 -8 220.28 67.39
 2 5 8 146.39 13.8
 -2 5 -8 166.88 15.9
 2 5 8 164.98 9.1
 2 5 8 134.99 10.3
 3 -5 8 242.58 15.8
 3 -5 8 277.27 16.1
 3 5 8 235.98 15.8
 -4 -5 -8 46.9 9.2
 4 -5 8 64.69 6.5
 4 -5 8 60.09 7.7
 4 5 8 68.29 7.9
 4 5 8 72.09 11.2
 -4 5 -8 62.79 11.2
 -5 -5 -8 126.99 13.9
 5 -5 8 128.69 7.7
 5 -5 8 111.29 12
 5 5 8 126.99 7.2
 5 5 8 132.79 13.4
 6 -5 8 49.2 8
 6 5 8 51.09 8.2
 6 5 8 53.59 5
 7 -5 8 9.1 2.6
 7 -5 8 13.2 4.8
 7 5 8 18.4 4.8
 7 -6 -8 3.1 3.8
 6 -6 -8 -1.9 3.7
 5 -6 -8 24 6.4
 -4 -6 8 35.3 5.2
 4 -6 -8 39.8 8.5
 -4 6 8 41.7 6.1
 -3 -6 8 3.9 2.1
 -3 6 8 -1.2 2
 2 -6 -8 46.4 12.6
 -2 -6 8 30.3 4
 2 -6 -8 41 8.3
 -2 -6 8 36.5 8
 -2 6 8 36.9 4.7
 -2 6 8 26.6 5.8
 2 6 -8 44 13.6
 1 -6 -8 51.09 9.1
 1 -6 -8 51.89 8.2
 -1 -6 8 34.1 4.4
 -1 -6 8 33.2 6.9
 -1 -6 8 51.99 6.9
 -1 -6 8 42 4.8
 1 6 -8 23.4 16.3
 1 6 -8 32.7 6.6
 -1 6 8 43.2 7.5
 -1 6 8 47.1 7
 -1 6 8 46.6 5.3
 0 -6 -8 148.89 13.9
 0 -6 -8 124.09 22.9
 0 -6 8 158.68 10.4
 0 -6 8 167.08 8.5
 0 -6 8 169.18 11.8
 0 -6 8 145.39 8.3
 0 6 8 170.78 11
 0 6 -8 134.29 24.5
 0 6 8 157.88 8.8
 0 6 8 175.18 13
 1 -6 8 223.88 10.2
 1 -6 8 207.98 10.2
 1 -6 8 216.88 12.5
 1 6 8 207.98 12.6
 1 6 8 202.88 10.4
 -1 6 -8 205.78 35.1
 2 -6 8 121.39 11.8
 2 -6 8 136.99 8.3
 2 -6 8 133.49 7.8
 -2 -6 -8 104.29 12.9
 2 -6 8 144.69 10.5
 2 6 8 123.69 12.3
 2 6 8 112.49 10.6
 -2 6 -8 107.19 62.79
 2 6 8 129.79 8.1
 3 -6 8 50.59 7
 3 -6 8 48.2 9.8
 3 -6 8 55.69 6.1
 -3 -6 -8 39.3 8.6
 3 -6 8 50.99 8.6
 -3 6 -8 69.89 12
 3 6 8 40.4 8.3
 3 6 8 55.29 7.7
 3 6 8 33.6 8.6
 -4 -6 -8 23 8
 4 -6 8 24.3 5.5
 4 -6 8 30.1 4.5
 4 -6 8 26.6 7.5
 4 6 8 29.5 5.7
 4 6 8 32.6 8.5
 -4 6 -8 22.3 7.2
 5 -6 8 5.9 5.4
 -5 -6 -8 2.5 5.4
 5 -6 8 7.2 2.7
 5 6 8 10 5.9
 -5 6 -8 4.4 5.4
 6 -6 8 4.3 4.4
 6 -6 8 3 2.5
 6 6 8 3.9 2.2
 6 6 8 7.4 4.4
 7 -6 8 2.6 1.8
 7 -6 8 1.5 2.9
 7 6 8 -1.6 2.5
 7 -7 -8 33.6 5.8
 6 -7 -8 39.7 7.3
 5 -7 -8 38.8 7.8
 4 -7 -8 39.7 8.2
 -4 -7 8 38.3 4.6
 -4 7 8 49.5 5.7
 -3 -7 8 4.1 2.1
 3 -7 -8 5.3 4.9
 -3 7 8 3.3 2.4
 -2 -7 8 5.7 3.7
 -2 -7 8 1.3 2
 -2 -7 8 -0.1 2.6
 2 -7 -8 -15.4 12
 2 -7 -8 1.1 4.6
 -2 7 8 1.5 3.7
 2 7 -8 0.4 13.7
 -2 7 8 -0.6 2.3
 -1 -7 8 333.07 16.9
 -1 -7 8 301.27 12.4
 -1 -7 8 297.07 14.5
 1 -7 -8 296.87 16.5
 -1 -7 8 293.47 12
 1 -7 -8 316.17 17.4
 1 7 -8 290.47 27
 -1 7 8 296.57 12.8
 -1 7 8 298.37 15.1
 0 -7 8 26.9 4.2
 0 -7 8 17.4 6.1
 0 -7 8 23.8 4.4
 0 -7 -8 -13.3 19.3
 0 -7 8 30.3 5.8
 0 -7 -8 19.2 6.2
 0 -7 -8 10.6 5.9
 0 7 8 29 8.7
 0 7 8 27.4 5.8
 0 7 -8 31.9 21.7
 0 7 8 21.7 4.2
 1 -7 8 40.5 7.5
 1 -7 8 52.79 5.7
 1 -7 8 57.89 6.1
 1 -7 8 52.29 7.2
 -1 -7 -8 50.29 8.9
 -1 -7 -8 89.49 31.9
 1 7 8 37.6 7.7
 -1 7 -8 81.89 29.4
 1 7 8 42.7 5.4
 1 7 8 37.3 6.6
 2 -7 8 18.7 5.6
 2 -7 8 10.4 5.5
 2 -7 8 17 3.7
 -2 -7 -8 8.8 7.3
 2 -7 8 18.5 3.9
 2 7 8 20.7 4.3
 2 7 8 17.9 5.5
 2 7 8 19.5 6.9
 -3 -7 -8 -0.9 5.7
 3 -7 8 -3.6 5.2
 3 -7 8 -0.8 2.6
 3 -7 8 -1.2 3.5
 3 -7 8 7.3 5.9
 3 7 8 1.1 6.4
 -3 7 -8 2.4 4.3
 3 7 8 5.3 4
 3 7 8 -2.7 5.2
 -3 7 -8 -4.7 5.4
 -4 -7 -8 66.59 11.2
 4 -7 8 71.29 8.1
 4 -7 8 63.09 10.3
 4 -7 8 49.9 5.3
 -4 7 -8 60.99 10.4
 4 7 8 41 6.2
 4 7 8 66.59 9.9
 5 -7 8 5.1 5.5
 5 -7 8 12.2 3.5
 -5 -7 -8 24.2 12.9
 -5 7 -8 13.2 12.3
 6 -7 8 8.5 4.4
 6 -7 8 1.7 2.2
 6 7 8 -1.1 4
 6 -8 -8 -0.9 3.6
 5 -8 -8 28.9 7.1
 4 -8 -8 1.8 4.6
 -4 -8 8 2.5 1.9
 -4 8 8 0.6 2.3
 3 -8 -8 5.7 5.5
 -3 -8 8 7.4 2.4
 -3 8 8 3.7 2.6
 -2 -8 8 2.2 2.1
 -2 -8 8 -0.2 4.6
 -2 -8 8 7.8 4
 -2 8 8 -3 4.1
 -2 8 8 6.4 4.1
 1 -8 -8 273.57 16.6
 1 -8 -8 260.97 25.7
 -1 -8 8 282.77 12
 1 -8 -8 277.97 15.8
 -1 -8 8 273.07 13.7
 -1 -8 8 243.08 14.4
 -1 -8 8 262.27 11.3
 -1 8 8 265.77 14.2
 1 8 -8 307.97 27.3
 -1 8 8 285.87 15.2
 -1 8 8 276.57 12.2
 0 -8 -8 7.1 21.2
 0 -8 -8 8.3 5.3
 0 -8 8 17.6 5.7
 0 -8 8 15.3 3.3
 0 -8 8 11.3 3.6
 0 -8 -8 20.2 6.6
 0 -8 8 11 4.3
 0 8 8 8.7 4.6
 0 8 8 18.2 3.8
 0 8 8 11 4.8
 0 8 -8 25 21.9
 1 -8 8 19.9 3.7
 1 -8 8 16 5.6
 -1 -8 -8 19.8 6.8
 -1 -8 -8 6.7 23.1
 1 -8 8 8.5 4
 -1 -8 -8 11.4 6.3
 1 -8 8 25.2 4.4
 1 8 8 24.1 6.7
 1 8 8 17.3 5.1
 1 8 8 13.7 3.9
 -1 8 -8 15.1 32.8
 2 -8 8 98.59 7
 2 -8 8 95.29 10.6
 -2 -8 -8 97.79 13.9
 2 -8 8 89.49 9.4
 2 8 8 118.29 12.5
 -2 8 -8 102.29 9.9
 2 8 8 100.29 11.1
 2 8 8 92.89 7.7
 3 -8 8 6.8 3
 -3 -8 -8 10.7 6.9
 3 -8 8 4.8 5.7
 3 -8 8 10.2 4.5
 3 8 8 14.8 7.1
 -3 8 -8 5.6 5.9
 3 8 8 9.8 4.7
 -4 -8 -8 5.4 6.5
 4 -8 8 12.8 6.5
 4 -8 8 14.8 4.6
 4 -8 8 9.6 3.2
 4 8 8 10.6 4.2
 -4 8 -8 9.1 6.4
 4 8 8 11.5 6.4
 5 -8 8 111.19 9.9
 -5 -8 -8 131.19 13.8
 6 -8 8 3 2.2
 6 -8 8 4.4 3.7
 6 8 8 -1.6 3.5
 6 -9 -8 7.2 4.1
 -5 -9 8 9.9 2.5
 5 -9 -8 6.9 5.1
 -5 9 8 13.7 4.3
 -4 -9 8 6.8 2.2
 4 -9 -8 3.2 5.2
 -3 -9 8 150.48 8.8
 -3 9 8 140.19 8.9
 2 -9 -8 18.7 6.2
 -2 -9 8 23.9 3.7
 2 -9 -8 -6.1 13.1
 -2 -9 8 11.7 4
 -2 -9 8 21.3 5.1
 -2 9 8 12.4 4.7
 -2 9 8 22.4 4.1
 -1 -9 8 4.1 4.9
 -1 -9 8 3.8 4
 1 -9 -8 15.2 7.5
 1 -9 -8 13.7 19.5
 -1 -9 8 1 2.3
 -1 9 8 8.7 4.5
 -1 9 8 0.7 2.9
 1 9 -8 43.2 30.3
 0 -9 -8 19 25.5
 0 -9 8 3.7 4.7
 0 -9 -8 4.3 8.2
 0 -9 8 1.5 2.4
 0 -9 8 -0.7 4
 0 -9 -8 2 8.1
 0 9 -8 -53.39 42.1
 0 9 8 -0.7 2.8
 0 9 8 2.7 4.3
 0 9 8 1.9 6.9
 1 -9 8 647.14 21.4
 -1 -9 -8 735.73 63.49
 -1 -9 -8 675.33 31.2
 -1 -9 -8 628.54 34.3
 1 -9 8 650.03 26.7
 1 9 8 617.14 26.6
 1 9 8 664.43 22.2
 1 9 8 597.94 29.9
 2 -9 8 55.29 9
 -2 -9 -8 50.49 9.3
 2 -9 8 63.69 8.2
 2 -9 8 67.39 6.5
 2 9 8 63.09 8
 -2 9 -8 53.09 7.1
 2 9 8 49.99 9.1
 3 -9 8 77.09 6.9
 3 -9 8 62.99 7.2
 3 -9 8 67.99 10.6
 3 -9 8 82.19 10.7
 -3 -9 -8 66.89 10.6
 3 9 8 50.59 9
 3 9 8 66.49 8.4
 -3 9 -8 63.99 8.4
 3 9 8 52.49 10
 -4 -9 -8 -7.2 4.7
 4 -9 8 1.4 2.4
 4 -9 8 -1.8 4.7
 4 -9 8 1.6 3.3
 4 9 8 1.9 5.5
 4 9 8 7.5 3.8
 -4 9 -8 4.7 5.8
 5 -9 8 12.7 2.9
 -5 -9 -8 14.5 6.1
 5 -9 8 15.7 6
 -5 9 -8 14.2 6.1
 5 9 8 23 6.1
 6 -9 8 1.8 3.4
 6 -9 8 1.6 1.8
 6 9 8 5.8 3.7
 6 -10 -8 3.9 3.4
 -5 -10 8 11.2 2.6
 5 -10 -8 4.4 3.9
 -5 10 8 6.4 2.7
 -4 -10 8 60.69 5
 -3 -10 8 6.3 2.4
 3 -10 -8 8.7 5.5
 -3 10 8 8.1 3
 -2 -10 8 3.8 3.3
 2 -10 -8 2.2 12.6
 -2 -10 8 1.5 2.5
 2 -10 -8 -0.5 4.6
 2 10 -8 35.2 17.8
 -2 10 8 3.2 3.7
 -2 10 8 -3.6 4.5
 1 -10 -8 29.2 6.5
 -1 -10 8 46.2 5.3
 -1 -10 8 40.2 6.3
 -1 -10 8 33.7 6.2
 1 -10 -8 30.8 7.6
 1 -10 -8 54.09 18.5
 -1 -10 8 38.3 4.5
 -1 10 8 25.4 5.6
 -1 10 8 33.1 6.4
 -1 10 8 37.4 5
 1 10 -8 54.89 21.6
 0 -10 -8 -3 4.6
 0 -10 8 -2.6 2.6
 0 -10 -8 10.7 23.7
 0 -10 8 -1 2.2
 0 -10 8 11.2 4.8
 0 -10 -8 -4.1 4.3
 0 10 8 3.6 3
 0 10 8 3.6 5.1
 0 10 8 -4 3.4
 0 10 -8 25.8 26.2
 1 -10 8 2.9 3.8
 1 -10 8 2.1 2.6
 -1 -10 -8 14.5 6.7
 1 -10 8 5.6 4.9
 -1 -10 -8 -25.9 33
 -1 -10 -8 -5.9 4.3
 1 -10 8 1.3 2.5
 1 10 8 -0.4 4.9
 1 10 8 -1.4 3.2
 2 -10 8 77.49 8.1
 -2 -10 -8 87.29 11.7
 2 10 8 86.89 8.6
 -3 -10 -8 0.2 5.7
 3 -10 8 5.5 5.4
 3 -10 8 7.4 4
 -3 -10 -8 1.6 3.4
 3 -10 8 -0.4 2.6
 3 10 8 6.1 4.2
 3 10 8 -5.1 5.3
 -4 -10 -8 83.09 10.8
 4 -10 8 111.09 7
 4 -10 8 89.99 10.8
 4 -10 8 100.69 10.3
 -4 10 -8 94.39 12.3
 4 10 8 110.09 12.4
 5 -10 8 15 5.6
 5 -10 8 16.8 2.9
 -5 -10 -8 16.2 6.1
 -5 10 -8 10 5.5
 5 10 8 21 5.7
 6 -10 8 1.2 3.1
 -6 -10 -8 0.5 2.3
 6 10 8 -2.2 2.7
 5 -11 -8 25.5 5.8
 -5 -11 8 27.5 3
 -5 11 8 34.1 3.9
 4 -11 -8 -0.1 4.1
 -4 -11 8 1.6 1.8
 -4 11 8 6.4 2.9
 3 -11 -8 1.1 4.5
 -3 -11 8 4.5 2.2
 -2 -11 8 1.2 3.3
 -2 -11 8 7.4 3.4
 -2 -11 8 0.3 7.1
 -2 -11 8 0.1 2.9
 2 -11 -8 3.1 4.6
 2 -11 -8 19.1 14.1
 2 11 -8 33.6 20
 -2 11 8 -0.5 6.1
 -1 -11 8 59.59 5.6
 1 -11 -8 47.7 7.7
 1 -11 -8 28.6 19.3
 -1 -11 8 45.9 6.2
 1 11 -8 58.39 23.2
 -1 11 8 43.3 6.2
 0 -11 8 10.3 6.8
 0 -11 8 11 3.1
 0 -11 8 10.4 3.9
 0 -11 -8 -16.2 26.9
 0 -11 8 14.4 3.9
 0 -11 -8 5.2 5.4
 0 -11 -8 19.8 6.5
 0 11 8 9.8 7.3
 0 11 -8 -9.9 29.4
 0 11 8 12.9 4.8
 -1 -11 -8 154.68 12.2
 1 -11 8 150.68 8.7
 -1 -11 -8 160.78 15.8
 -1 -11 -8 98.59 31.8
 1 -11 8 150.98 10.5
 1 -11 8 141.19 20.1
 1 11 8 153.08 10.8
 -1 11 -8 86.99 32.6
 2 -11 8 22.4 8.8
 2 -11 8 34.2 5.1
 2 -11 8 26.4 5.5
 -2 -11 -8 19.5 6.9
 -2 11 -8 18.7 6.4
 2 11 8 12.1 11.9
 2 11 8 25.4 5.5
 3 -11 8 103.99 12.2
 -3 -11 -8 96.49 12.3
 3 -11 8 112.59 8.3
 3 -11 8 85.99 8.7
 4 -11 8 6.2 3
 -4 -11 -8 12.3 3.7
 4 -11 8 7.8 3.6
 4 -11 8 6.9 5.2
 -4 -11 -8 9.2 5.9
 4 11 8 14.2 6.3
 -4 11 -8 0.7 6
 -5 -11 -8 14.9 3.4
 5 -11 8 19.2 5.6
 5 -11 8 17.7 3.2
 -5 -11 -8 11.6 5.7
 -5 11 -8 6.3 5.6
 5 11 8 10.7 4.3
 5 -12 -8 9.7 4.3
 -5 -12 8 5.5 1.9
 -5 12 8 11.2 2.5
 -4 -12 8 7.2 2.2
 4 -12 -8 20.5 6.6
 -4 12 8 9.9 2.9
 -3 -12 8 3 2.2
 3 -12 -8 -3.2 3.5
 -3 12 8 -1.4 2.6
 -2 -12 8 35.8 4.2
 -2 -12 8 49.99 6.4
 -2 -12 8 38.8 4.5
 -2 12 8 39.6 5.4
 1 -12 -8 22.5 19.5
 -1 -12 8 21.2 3.5
 -1 -12 8 21.2 3.9
 1 -12 -8 24.2 6.9
 1 -12 -8 21.8 5.8
 1 12 -8 15.8 22.8
 0 -12 8 36.3 4.9
 0 -12 8 44.7 7.3
 0 -12 8 31.6 5.2
 0 -12 -8 -9 26.1
 0 -12 -8 60.79 9.8
 0 -12 -8 47.7 8.6
 0 -12 8 44.9 5
 0 12 -8 103.59 33.5
 0 12 8 44.2 5.6
 0 12 8 31.3 6.8
 1 -12 8 414.46 15.8
 -1 -12 -8 391.26 21.7
 1 -12 8 401.26 15.2
 -1 -12 -8 403.36 51.09
 -1 -12 -8 400.26 20
 -1 12 -8 373.96 54.79
 1 12 8 443.86 18.7
 1 12 8 404.46 15.7
 2 -12 8 22.6 3.9
 2 -12 8 30.4 5.8
 -2 -12 -8 33.5 7.5
 -2 -12 -8 15.4 6.8
 -3 -12 -8 92.19 11.1
 3 -12 8 130.49 10.4
 3 -12 8 120.29 7.3
 3 -12 8 107.99 17.3
 4 -12 8 19 4.1
 -4 -12 -8 20.6 4
 -4 -12 -8 21.8 6.9
 4 -12 8 15.3 5.8
 4 -12 8 21.6 3.8
 4 12 8 25 6.3
 -4 12 -8 11.6 5.6
 -5 -12 -8 3.2 5
 5 -12 8 -0.2 3.6
 5 -12 8 0.3 1.9
 -5 12 -8 1.9 7
 5 12 8 -2.3 3
 5 -13 -8 -1.9 2.8
 -5 -13 8 2.2 1.7
 -5 13 8 1.7 3.6
 -4 -13 8 11.2 2.7
 -4 13 8 16.5 3.6
 -3 -13 8 6.7 2.3
 3 -13 -8 7 5
 -3 13 8 2.5 2.6
 -2 -13 8 49.3 6.1
 -2 -13 8 41.9 4.8
 -2 -13 8 39.5 4.4
 2 -13 -8 49.5 8.4
 -2 13 8 41.5 5.2
 -1 -13 8 22.1 3.7
 -1 -13 8 15.5 3.9
 -1 -13 8 26.5 4.5
 1 -13 -8 12.5 4.6
 -1 13 8 12.9 3.8
 0 -13 -8 43.7 8
 0 -13 -8 28.9 31.6
 0 -13 8 47.7 5
 0 -13 8 53.49 6
 0 -13 -8 59.69 9.8
 0 13 -8 88.69 38.2
 0 13 8 49.9 5.8
 1 -13 8 -1.4 3
 -1 -13 -8 1.4 4.8
 -1 -13 -8 1.3 5
 1 -13 8 -2.5 2.3
 -1 -13 -8 -0.9 31.9
 -1 13 -8 -31.2 50.59
 2 -13 8 30.2 4.7
 -2 -13 -8 23.3 7.3
 -2 -13 -8 23.7 6.3
 3 -13 8 18.3 4.1
 3 -13 8 27.2 4.8
 3 -13 8 21 6.1
 -3 -13 -8 15.1 7.3
 3 13 8 18.1 6
 -4 -13 -8 51.19 7.9
 4 -13 8 45 4.5
 4 -13 8 28.9 6
 -4 -13 -8 55.69 8.6
 4 13 8 35.5 6.3
 5 -13 8 64.59 7.7
 -5 -13 -8 67.89 5
 5 -13 8 83.29 5.9
 -5 -13 -8 56.79 7.3
 5 -14 -8 11.8 3.9
 -4 -14 8 -1.5 1.4
 -4 -14 8 4.7 2.1
 4 -14 -8 2.1 3.3
 -4 14 8 0.6 2.1
 -3 -14 8 135.19 7
 3 -14 -8 122.79 10.2
 -3 -14 8 127.89 6.8
 -3 14 8 145.49 7.9
 2 -14 -8 -2.5 3.9
 -2 -14 8 1.4 2.1
 -2 -14 8 -2.1 2.9
 -2 -14 8 5.1 3.1
 -1 -14 8 102.29 7.7
 1 -14 -8 87.29 10.2
 -1 -14 8 92.39 6.2
 -1 -14 8 85.49 8.3
 -1 14 8 87.19 6.9
 0 -14 8 165.98 9
 0 -14 -8 180.88 12.9
 0 -14 8 174.18 10.6
 0 -14 8 178.28 8.7
 0 14 8 190.38 9.5
 -1 -14 -8 18.3 5.8
 1 -14 8 16.8 4.5
 1 -14 8 14.5 3.3
 -1 -14 -8 12.7 6.4
 2 -14 8 40.6 6.7
 2 -14 8 27.5 5.2
 -2 -14 -8 51.99 8
 3 -14 8 67.69 7
 3 -14 8 87.09 6.6
 -3 -14 -8 65.59 9.5
 3 -14 8 60.49 8.6
 3 14 8 75.79 9.3
 -4 -14 -8 -1.9 3.9
 4 -14 8 -6.4 2.9
 4 -14 8 -1.3 1.9
 -4 14 -8 -5 4.4
 4 14 8 2 3.4
 4 -15 -8 44.8 6.4
 -4 -15 8 28.6 3.5
 -4 -15 8 39 3.6
 -4 15 8 38.1 4
 3 -15 -8 101.39 8.7
 -3 -15 8 109.29 5.8
 -3 -15 8 96.89 5.9
 -3 15 8 107.39 6.7
 -2 -15 8 44.5 4.7
 -2 -15 8 39.1 5.6
 2 -15 -8 42.2 7.7
 -2 15 8 38.3 5.6
 1 -15 -8 15.8 4.3
 -1 -15 8 8.6 3.4
 -1 -15 8 5.1 3
 -1 -15 8 10.1 3
 1 -15 -8 16.4 5.9
 -1 15 8 13 3.6
 0 -15 8 4.6 4.8
 0 -15 8 0.6 3.7
 0 -15 -8 6.6 6.6
 0 -15 8 10.3 4.6
 0 -15 -8 -1 4.1
 0 15 8 7.7 6
 1 -15 8 34.8 4.4
 1 -15 8 39.4 6
 -1 -15 -8 46.9 7.9
 -1 -15 -8 31 7.4
 2 -15 8 120.79 6.9
 -2 -15 -8 125.69 11.4
 2 -15 8 126.89 8.5
 -2 -15 -8 120.99 9.8
 -3 -15 -8 6.3 5
 3 -15 8 0.3 2.6
 -3 -15 -8 6.7 4.1
 3 -15 8 2.9 2.2
 3 -15 8 9.1 4.4
 3 15 8 2.4 4.1
 4 -15 8 8.3 2.1
 -4 -15 -8 9.4 3.5
 4 -15 8 9.4 3.9
 -4 -15 -8 5 4.4
 4 15 8 4.3 2.9
 -3 -16 8 18.9 3.4
 3 -16 -8 11.2 3.9
 -3 -16 8 16 2.4
 -3 -16 8 17.8 2.9
 -3 16 8 17 3.2
 -2 -16 8 12.2 2.8
 2 -16 -8 9.6 3.8
 -2 -16 8 11.3 2.5
 -2 -16 8 8.6 2.7
 -2 16 8 11.7 3.3
 -1 -16 8 19.1 3.5
 1 -16 -8 8.5 4.2
 -1 -16 8 14.1 2.9
 1 -16 -8 10.2 3.5
 -1 -16 8 13.2 3.6
 0 -16 -8 78.69 8.1
 0 -16 8 64.89 5.3
 0 -16 8 59.49 6.1
 -1 -16 -8 22.4 5.8
 -1 -16 -8 23 5.4
 1 -16 8 32.5 5.1
 1 -16 8 37.6 4.5
 -2 -16 -8 -1 4.2
 -2 -16 -8 6.3 4.1
 2 -16 8 3.8 2.8
 2 -16 8 1.2 2.1
 3 -16 8 13.1 4.3
 -3 -16 -8 13 5.3
 3 -16 8 19.7 3.4
 3 16 8 18.6 5.1
 -3 16 -8 10.1 5.3
 -3 -17 8 -1.5 1.5
 3 -17 -8 -1.6 2.4
 -2 -17 8 15.1 2.8
 2 -17 -8 8.1 3.3
 -2 -17 8 17.1 3.6
 -2 -17 8 9.5 4.4
 -2 17 8 13.5 4
 1 -17 -8 4.1 3.6
 -1 -17 8 0 2
 -1 -17 8 4.2 2.3
 0 -17 8 -1.6 2.1
 0 -17 8 -0.1 2.1
 0 -17 -8 -1.4 3
 0 -17 -8 3.5 3.6
 -1 -17 -8 7.1 4.4
 -1 -17 -8 12.5 4.3
 1 -17 8 13.9 2.8
 -2 -17 -8 7.3 3.9
 2 -17 8 5.9 2.8
 -2 -17 -8 10.3 4.3
 2 -17 8 8.3 2.7
 -1 -18 8 3 2.1
 1 -18 -8 -2.7 2.9
 -1 -18 8 1.9 2
 0 -18 -8 -1.5 2.8
 0 -18 -8 -1.5 2.7
 0 -18 8 -3.1 1.5
 -1 -18 -8 -0.3 2.9
 1 -18 8 4.1 1.9
 -1 -18 -8 5.7 3.5
 1 -18 8 1.4 2
 -3 0 9 7.1 2.5
 -2 0 9 1.1 2.1
 -1 0 9 268.87 11.5
 -1 0 9 261.67 14.2
 1 0 -9 274.67 14.8
 -1 0 9 269.87 13.9
 1 0 -9 248.28 23.4
 0 0 9 0.6 3.7
 0 0 9 3.9 2.7
 0 0 -9 -1.5 4.3
 0 0 9 4.2 4.1
 0 0 -9 -15.6 19.6
 -1 0 -9 238.58 35.7
 1 0 9 228.28 10.7
 1 0 9 202.08 12.5
 -1 0 -9 244.28 16.5
 1 0 9 207.08 13.6
 2 0 9 0.5 2.8
 -2 0 -9 3.2 5.6
 -2 0 -9 6.9 40
 2 0 9 5.7 4.7
 2 0 9 -1.9 3.4
 3 0 9 12.7 9.2
 3 0 9 5.7 2.8
 3 0 9 4.4 6
 -3 0 -9 -5.5 4.5
 3 0 9 3 3.9
 4 0 9 -2.5 2.2
 -4 0 -9 -9.1 4.7
 4 0 9 6.7 6
 4 0 9 -0.8 3.2
 5 0 9 36.6 4.5
 5 0 9 38.2 9.8
 -5 0 -9 32.6 8.1
 6 0 9 0.5 3.8
 6 0 9 -3.9 1.8
 -6 0 -9 2.6 6.6
 -3 -1 9 86.09 5.9
 -3 1 9 100.59 6.3
 -2 -1 9 90.69 6.2
 -2 1 9 89.39 6.1
 -1 -1 9 -1.8 2.1
 1 -1 -9 -3.6 16
 1 -1 -9 4 4.2
 -1 -1 9 -0.7 3.2
 -1 -1 9 -2.5 3.4
 -1 1 9 -0.3 2.3
 1 1 -9 -2.8 3.9
 1 1 -9 -7.8 15.9
 -1 1 9 -0.1 3.4
 -1 1 9 5.6 4.4
 0 -1 9 136.29 11.2
 0 -1 9 128.69 7.7
 0 -1 -9 111.49 23.5
 0 -1 9 137.99 12
 0 -1 -9 118.89 12.1
 0 1 -9 148.99 23.9
 0 1 -9 103.89 11.4
 0 1 9 137.69 10.1
 0 1 9 103.89 10.2
 0 1 9 130.29 7.8
 1 -1 9 92.19 7.4
 -1 -1 -9 77.19 31.2
 1 -1 9 65.09 7.8
 -1 -1 -9 75.29 10.7
 1 -1 9 100.59 10.9
 -1 1 -9 87.49 31.3
 1 1 9 98.79 10.6
 -1 1 -9 62.79 9.7
 1 1 9 83.99 7.1
 1 1 9 72.39 8.2
 2 -1 9 8.2 4.4
 2 -1 9 13.8 5.3
 -2 -1 -9 24.1 7.4
 -2 -1 -9 -18 28.7
 2 -1 9 12.9 3.6
 2 1 9 4.7 3.8
 2 1 9 16.2 6
 2 1 9 22.1 4.4
 -2 1 -9 5.3 5.6
 -2 1 -9 50.29 45.7
 3 -1 9 -1.9 3.5
 3 -1 9 5.5 6.4
 3 -1 9 2.9 7.3
 3 -1 9 -1.9 2.1
 -3 -1 -9 2.4 5.7
 -3 1 -9 -5.4 4.6
 3 1 9 -5.8 5.6
 3 1 9 1.5 3.6
 -4 -1 -9 3.6 6
 4 -1 9 -1.7 2.1
 4 -1 9 -5.8 4.9
 4 -1 9 -2.6 3
 4 1 9 -0.8 5.2
 -4 1 -9 -0.1 5.4
 4 1 9 0.8 2.4
 4 1 9 0.2 3.2
 5 -1 9 143.49 17.7
 -5 -1 -9 132.99 14
 5 -1 9 100.79 6.7
 -5 1 -9 125.79 14.1
 5 1 9 125.89 7
 5 1 9 103.59 15.7
 6 -1 9 66.69 7.8
 6 -1 9 72.99 5
 -6 -1 -9 61.99 12.3
 -6 1 -9 67.39 10
 6 1 9 60.89 7.8
 6 1 9 72.69 4.8
 -3 -2 9 99.69 6.3
 -3 2 9 108.29 6.6
 -2 -2 9 9.4 2.8
 -2 2 9 6.2 2.5
 -1 -2 9 -4.4 2.9
 -1 -2 9 -0.8 3.8
 1 -2 -9 31.8 16.1
 1 -2 -9 -2.9 4
 -1 -2 9 0.9 2.4
 1 2 -9 -3.6 4
 1 2 -9 10.6 16.6
 -1 2 9 0 3.4
 -1 2 9 -0.8 2.3
 -1 2 9 5.3 4.4
 0 -2 9 157.88 11.8
 0 -2 -9 141.79 13.2
 0 -2 9 153.48 8.4
 0 -2 9 156.08 10.6
 0 2 9 149.69 8.4
 0 2 9 164.18 12.1
 0 2 -9 121.09 12.4
 0 2 9 152.08 10.5
 0 2 -9 140.69 24.3
 1 -2 9 12 4.9
 1 -2 9 17.1 3.7
 -1 -2 -9 5 6.3
 1 -2 9 9.6 4.6
 -1 -2 -9 -19.9 27.7
 -1 2 -9 12 6.8
 1 2 9 27.9 6.2
 1 2 9 19.4 5.5
 -1 2 -9 16.7 27.5
 1 2 9 17.1 3.8
 2 -2 9 138.39 7.8
 2 -2 9 124.79 8.1
 2 -2 9 125.39 11.9
 2 -2 9 140.69 10.5
 2 2 9 140.19 12.4
 -2 2 -9 117.59 47
 2 2 9 141.89 8.7
 -2 2 -9 126.09 13.6
 2 2 9 160.08 10.9
 3 -2 9 147.09 8.2
 -3 -2 -9 128.99 14.1
 3 -2 9 165.58 11
 3 -2 9 156.38 15.3
 3 2 9 161.48 19.8
 3 2 9 150.38 10.6
 3 2 9 131.19 14
 4 -2 9 3.8 2.4
 -4 -2 -9 5.5 6.1
 4 -2 9 7.7 5.6
 4 -2 9 8.3 3.9
 4 2 9 5 3.8
 4 2 9 1 5.5
 -4 2 -9 13.8 6.5
 -5 -2 -9 9.2 5.9
 5 -2 9 16.3 6.1
 5 -2 9 13.2 3.4
 5 2 9 12.7 3.2
 -5 2 -9 4.7 5.3
 5 2 9 5.5 6.5
 6 -2 9 0.9 2.1
 6 -2 9 2.6 3.5
 -6 -2 -9 -4.4 5.4
 -6 2 -9 0 5
 6 2 9 2.7 3.6
 6 -3 -9 21 6.7
 5 -3 -9 56.79 13.6
 -4 -3 9 50.19 4.6
 -4 3 9 45.9 4.6
 -3 -3 9 161.18 8
 -3 3 9 158.68 8.2
 -2 -3 9 160.08 8.2
 -2 3 9 162.98 8.5
 1 -3 -9 46.2 8.2
 -1 -3 9 55.79 5.6
 -1 -3 9 37.8 6.4
 -1 -3 9 61.39 8.1
 1 -3 -9 51.09 17.3
 -1 3 9 47.1 5.1
 -1 3 9 46.3 6.4
 1 3 -9 42 8
 1 3 -9 40.3 17.4
 -1 3 9 42.7 6.7
 0 -3 -9 282.37 30.8
 0 -3 9 274.67 15.5
 0 -3 9 301.27 12.4
 0 -3 -9 287.07 16.9
 0 -3 9 296.57 14.7
 0 3 9 286.67 14.6
 0 3 -9 242.68 28
 0 3 -9 290.07 17.3
 0 3 9 313.17 12.8
 0 3 9 252.97 15.3
 -1 -3 -9 98.59 43
 1 -3 9 74.99 6.6
 1 -3 9 52.99 7.5
 -1 -3 -9 50.99 12.6
 -1 3 -9 54.09 37
 1 3 9 55.39 8
 1 3 9 61.49 6.5
 -1 3 -9 39.6 11.5
 2 -3 9 9.5 4.9
 -2 -3 -9 18.7 34.8
 2 -3 9 2.8 2.9
 2 -3 9 0.9 3.7
 -2 -3 -9 -3.5 5.3
 2 -3 9 -2.3 2.2
 -2 3 -9 5.3 5.9
 2 3 9 -0.2 3.6
 2 3 9 -0.6 4.5
 2 3 9 4.9 3.3
 -2 3 -9 14.2 38.1
 3 -3 9 132.89 7.8
 3 -3 9 138.69 10.2
 3 -3 9 144.99 14.5
 3 -3 9 105.89 15.3
 -3 -3 -9 138.79 14.9
 -3 3 -9 109.49 13.4
 3 3 9 145.39 10.4
 3 3 9 104.39 15.9
 -4 -3 -9 1.5 5.4
 4 -3 9 -0.1 2.2
 4 -3 9 -0.6 4.8
 4 -3 9 0.4 3.5
 4 3 9 -3.9 3.2
 4 3 9 3.3 5.6
 -4 3 -9 0.1 5.2
 -5 -3 -9 28.4 7.7
 5 -3 9 23 6.8
 5 -3 9 23.4 3.5
 5 3 9 19.7 6.2
 5 3 9 20.2 4
 -5 3 -9 29.8 7.4
 6 -3 9 21.9 4.9
 6 -3 9 13.2 2.8
 -6 -3 -9 7.4 5
 6 3 9 12.5 2.7
 6 3 9 14.6 4.4
 6 -4 -9 16 4.9
 5 -4 -9 10.5 5.1
 4 -4 -9 -3.5 5.2
 -4 -4 9 -0.5 1.8
 -4 4 9 3.6 2.1
 -3 -4 9 8.6 3.8
 -3 4 9 6.8 3.6
 -2 -4 9 6.6 2.7
 -2 4 9 8.7 2.9
 -1 -4 9 146.09 8
 -1 -4 9 146.99 11.8
 -1 4 9 148.59 8.4
 -1 4 9 131.79 11.1
 0 -4 9 261.27 11.6
 0 -4 -9 235.98 32.6
 0 -4 9 244.78 14.7
 0 -4 9 250.47 17.6
 0 4 9 279.97 12
 0 4 -9 286.77 21.2
 0 4 -9 320.07 51.19
 0 4 9 235.08 15
 1 -4 9 134.59 14.8
 1 -4 9 111.69 7.3
 -1 -4 -9 115.79 17.7
 -1 -4 -9 46.3 27.5
 1 -4 9 96.89 9.9
 1 4 9 87.69 9.7
 1 4 9 105.69 7.5
 -1 4 -9 75.59 44.1
 -1 4 -9 97.19 16.7
 1 4 9 95.09 12.8
 2 -4 9 523.05 18
 -2 -4 -9 519.65 25.2
 2 -4 9 468.75 22.3
 2 -4 9 515.05 18
 2 -4 9 472.95 20.7
 2 4 9 482.85 22.8
 2 4 9 521.85 18.4
 2 4 9 506.75 21
 -3 -4 -9 3.6 5.7
 3 -4 9 -11.3 4.8
 3 -4 9 3.3 3.5
 3 -4 9 -0.7 2.2
 3 4 9 0.4 6
 3 4 9 -0.7 3.2
 3 4 9 9.9 6.4
 -3 4 -9 -9.6 5
 4 -4 9 1.8 5.5
 -4 -4 -9 5.7 6
 4 -4 9 0.3 3.2
 4 -4 9 1.6 2.4
 4 4 9 2.1 3.6
 4 4 9 3.6 6
 -4 4 -9 1.8 5.6
 5 -4 9 -0.9 2.2
 5 -4 9 9.5 5.3
 5 4 9 0.5 4.7
 -5 4 -9 0.9 4.9
 6 -4 9 17.8 4.9
 -6 -4 -9 13.7 6
 6 -4 9 14 2.8
 -6 4 -9 7 5.4
 6 4 9 9.4 4.2
 6 -5 -9 34.1 6.3
 5 -5 -9 12.4 5
 -4 -5 9 45.3 4.3
 -4 5 9 33.6 4.1
 -3 -5 9 128.29 10.8
 3 -5 -9 151.68 18.4
 -3 5 9 112.09 11.4
 -2 -5 9 28.1 4.1
 -2 5 9 23.5 4
 -1 -5 9 231.28 10.2
 1 -5 -9 193.08 22.3
 -1 -5 9 229.88 13.3
 -1 5 9 214.38 10.4
 1 5 -9 223.78 13.9
 1 5 -9 167.48 21.8
 -1 5 9 184.48 12
 -1 5 9 196.88 13.5
 0 -5 -9 26.2 21.9
 0 -5 9 2.2 2.7
 0 -5 9 0.9 4.1
 0 -5 9 2.2 4.2
 0 -5 -9 9.1 5.9
 0 5 -9 27.8 22.4
 0 5 9 2.8 4.5
 0 5 -9 4.9 8.8
 0 5 9 0.8 3.9
 0 5 9 -0.4 2.5
 1 -5 9 27.1 6.5
 -1 -5 -9 -0.6 26.3
 1 -5 9 18.4 3.7
 1 -5 9 22.4 4.1
 1 -5 9 10.4 4.1
 -1 -5 -9 11.8 6.4
 -1 5 -9 21.2 6.8
 1 5 9 14.8 5.6
 1 5 9 18.7 4.9
 -1 5 -9 -16.1 29.4
 1 5 9 23.5 4.3
 2 -5 9 23.8 5.4
 -2 -5 -9 -31.7 42.7
 -2 -5 -9 17.2 6.4
 2 -5 9 42.3 7.8
 2 -5 9 27.6 4.4
 2 5 9 20.8 6.2
 2 5 9 33.6 5.2
 -2 5 -9 17.5 6.7
 2 5 9 33.7 6
 -3 -5 -9 1.7 5.8
 3 -5 9 3.6 2.5
 3 -5 9 0.3 3.4
 3 -5 9 -1.2 5.4
 3 5 9 -5.1 5.3
 -3 5 -9 6.8 5.9
 3 5 9 7.8 4
 -4 -5 -9 3.5 5.6
 4 -5 9 0.3 4.9
 4 -5 9 6.4 3.1
 4 -5 9 5.1 3.4
 4 5 9 13.8 4.5
 4 5 9 5.7 5.5
 -4 5 -9 -3.4 5.2
 -5 -5 -9 -2.3 5.2
 5 -5 9 5 4.9
 5 -5 9 1.1 2.3
 5 5 9 0.6 4.6
 -5 5 -9 -5.3 4.5
 6 -5 9 5 2.2
 6 -5 9 8.7 3.9
 -6 -5 -9 -3.2 5.2
 -6 5 -9 11.2 6.6
 6 5 9 4 3.2
 6 -6 -9 5.6 4
 5 -6 -9 13.8 5.1
 4 -6 -9 17.1 6
 -4 -6 9 15.2 2.8
 -4 6 9 10.7 2.8
 -3 -6 9 55.39 5.1
 3 -6 -9 61.59 9.6
 -3 6 9 55.49 5.7
 -2 -6 9 6.8 2.8
 -2 6 9 8.5 3.2
 -1 -6 9 192.18 9.3
 1 -6 -9 148.09 20.5
 1 -6 -9 173.38 11.9
 -1 -6 9 185.48 12.3
 -1 -6 9 175.48 10.9
 1 6 -9 155.58 11.9
 -1 6 9 172.68 12.3
 -1 6 9 178.48 11.4
 -1 6 9 182.18 9.6
 0 -6 9 105.49 7.1
 0 -6 -9 88.69 24.2
 0 -6 9 110.29 7
 0 -6 -9 84.99 10.3
 0 -6 9 98.09 9.2
 0 6 9 99.89 10.3
 0 6 9 116.59 7.8
 0 6 9 111.99 10.4
 0 6 -9 87.59 10.9
 0 6 -9 88.19 25.7
 -1 -6 -9 98.39 12.2
 1 -6 9 83.09 7.1
 1 -6 9 96.19 9.6
 -1 -6 -9 72.49 28.7
 1 -6 9 83.89 6.8
 1 -6 9 82.99 9.7
 1 6 9 88.29 9.3
 -1 6 -9 64.09 34.9
 1 6 9 64.59 9.2
 1 6 9 95.39 7.8
 2 -6 9 0 2.6
 -2 -6 -9 -3.1 5
 -2 -6 -9 -115.59 56.09
 2 -6 9 0.2 3.3
 2 -6 9 5.7 6.2
 2 6 9 -2.4 3.4
 -2 6 -9 39.3 35.1
 -2 6 -9 0.6 5.1
 2 6 9 -9.1 6.1
 3 -6 9 84.49 8.8
 3 -6 9 64.69 5.9
 -3 -6 -9 48.7 8.8
 3 -6 9 71.89 10.3
 3 6 9 90.39 11.7
 3 6 9 83.49 8.7
 -3 6 -9 47.6 9.3
 4 -6 9 -1.1 5.2
 -4 -6 -9 0.8 5.3
 4 -6 9 2.2 2.7
 4 -6 9 -0.2 3.2
 4 6 9 3.8 4.1
 4 6 9 -0.5 5.5
 -4 6 -9 1.5 5.1
 5 -6 9 7 2.5
 -5 -6 -9 10.2 6
 5 -6 9 3.8 4.7
 -5 6 -9 21.1 6.8
 5 6 9 15.6 5.4
 6 -6 9 13.3 5
 6 -7 -9 9.6 4.2
 5 -7 -9 15.3 5.1
 4 -7 -9 84.49 12.7
 -4 -7 9 65.49 4.8
 -4 7 9 66.59 5.6
 -3 -7 9 10.8 2.8
 3 -7 -9 14.1 6.1
 -3 7 9 16.9 3.4
 -2 -7 9 14.9 4.5
 2 -7 -9 26.1 6.9
 1 -7 -9 1.1 3.8
 -1 -7 9 -3.9 4.8
 -1 -7 9 -1.3 3.1
 -1 -7 9 0.1 2.2
 1 -7 -9 -6.3 17.1
 -1 -7 9 -1.4 2.5
 -1 7 9 -3.4 3.3
 -1 7 9 6.1 6.9
 1 7 -9 -3.8 4.1
 -1 7 9 -1.2 2.7
 1 7 -9 -9.6 18.8
 0 -7 9 193.08 11.9
 0 -7 9 192.08 9.5
 0 -7 -9 193.48 13.9
 0 -7 9 197.08 13.1
 0 -7 -9 150.88 28
 0 -7 9 186.58 9.5
 0 7 9 210.08 10.4
 0 7 9 198.88 13.6
 0 7 9 194.18 12.1
 1 -7 9 64.49 6.1
 1 -7 9 62.49 6
 1 -7 9 43.8 6.5
 1 -7 9 49.4 10.8
 -1 -7 -9 71.29 10.4
 -1 7 -9 45.3 8.2
 1 7 9 44.7 11.4
 1 7 9 60.79 8
 1 7 9 56.89 6.1
 2 -7 9 33.2 6.1
 2 -7 9 35.6 6.9
 2 -7 9 35.6 4.9
 -2 -7 -9 34.2 8.6
 -2 7 -9 35.5 8.4
 2 7 9 28.4 5.7
 3 -7 9 8.9 2.8
 3 -7 9 5.5 3.9
 3 -7 9 4.9 5.1
 -3 -7 -9 14.4 6.7
 3 7 9 9.4 4.4
 3 7 9 14.4 6.9
 -3 7 -9 5.1 6.3
 -4 -7 -9 20.1 11.7
 4 -7 9 20.3 4.3
 4 -7 9 13 5.4
 4 -7 9 2.9 6.3
 4 7 9 14.6 5.8
 4 7 9 38.8 11.3
 5 -7 9 15 3.1
 -5 -7 -9 9.5 5.8
 5 -7 9 3.8 4
 5 7 9 12.3 5.4
 -5 7 -9 12.2 5.7
 6 -7 9 2 3
 6 -8 -9 6.1 3.4
 5 -8 -9 13.3 5.1
 4 -8 -9 11.1 5.6
 3 -8 -9 7.2 5.4
 -3 -8 9 7 2.3
 -3 8 9 4.2 2.7
 -2 -8 9 35.3 7.6
 -2 -8 9 29.7 4.2
 2 -8 -9 38.5 7.7
 -2 8 9 25.8 5.6
 -2 8 9 40.1 5.2
 -1 -8 9 18.9 3.9
 1 -8 -9 24.1 6.7
 -1 -8 9 24.7 5.1
 1 -8 -9 22.9 5.5
 -1 -8 9 12.9 4.1
 1 -8 -9 0 17.1
 -1 -8 9 30.4 6.4
 1 8 -9 -11.1 20.2
 1 8 -9 19.3 5.5
 -1 8 9 11 5.3
 -1 8 9 19.5 5.5
 -1 8 9 16.5 4.6
 0 -8 9 1.2 2.6
 0 -8 -9 -18.4 23.6
 0 -8 -9 4.1 4.9
 0 -8 9 -1.7 2.2
 0 -8 9 5.6 3.8
 0 8 9 0.1 3.4
 0 8 -9 -12.1 26
 0 8 -9 1.5 4.8
 0 8 9 2.8 3
 0 8 9 4.8 6.5
 -1 -8 -9 -67.69 35.1
 1 -8 9 11 3.1
 -1 -8 -9 17.6 6.9
 -1 8 -9 -34 32
 -1 8 -9 10.6 5.9
 1 8 9 1.7 5.3
 2 -8 9 -1.7 2.4
 2 -8 9 3.1 3.3
 -2 -8 -9 7.6 6.1
 2 8 9 3.5 3.9
 -2 8 -9 6.1 6.1
 -3 -8 -9 1.7 5.4
 3 -8 9 1.8 3.2
 3 -8 9 1.1 2.4
 3 -8 9 -6.1 4.4
 3 8 9 0.6 5.6
 -3 8 -9 -4.6 5
 3 8 9 7.7 4.2
 4 -8 9 3.1 4.9
 -4 -8 -9 -1 5.5
 4 -8 9 4.8 2.8
 4 -8 9 3.3 3.2
 -4 8 -9 6 5.3
 4 8 9 1.9 4.8
 4 8 9 -2.8 3.1
 5 -8 9 4.9 3.8
 -5 -8 -9 5.8 5
 5 8 9 -0.5 3.8
 -5 8 -9 5.1 5
 -5 -9 9 21 2.9
 5 -9 -9 22 5.2
 -5 9 9 14.2 3.1
 4 -9 -9 7.5 4.8
 -4 -9 9 10.3 2.4
 -3 -9 9 33.6 4.1
 3 -9 -9 31.8 7.1
 -3 9 9 34.6 4.8
 -2 -9 9 3.3 2.6
 -2 -9 9 4.1 3.2
 -2 -9 9 7.3 2.6
 2 -9 -9 4.2 5
 -2 9 9 6.1 3
 -2 9 9 3.3 3.4
 -1 -9 9 -4.7 2.4
 -1 -9 9 -0.1 2.3
 1 -9 -9 -0.1 4.7
 1 -9 -9 -16.8 18.2
 1 -9 -9 -3.7 3.5
 -1 -9 9 -2.1 2.2
 1 9 -9 9.1 21.3
 1 9 -9 1.6 3.8
 -1 9 9 -0.7 2.9
 -1 9 9 2.7 3.6
 0 -9 -9 52.09 8.2
 0 -9 9 48.1 5.2
 0 -9 9 53.09 5.6
 0 -9 9 41.8 6.1
 0 -9 -9 26 25.5
 0 -9 9 37.8 6.5
 0 9 9 44.3 6.5
 0 9 -9 16.6 27
 0 9 9 42.4 5.3
 0 9 -9 48.5 8.2
 -1 -9 -9 45.9 36.4
 1 -9 9 24.1 4.2
 -1 -9 -9 25.2 7.3
 1 -9 9 17.6 3.9
 1 -9 9 21 5.1
 1 9 9 18 4.1
 -1 9 -9 79.79 39.6
 -1 9 -9 18.1 6.6
 1 9 9 12.8 4.8
 2 -9 9 56.69 6.6
 2 9 9 49.2 6.3
 -3 -9 -9 33.3 8.3
 3 -9 9 28.6 8.3
 3 -9 9 21.9 3.6
 3 -9 9 18.9 4.6
 -3 9 -9 13 6.2
 3 9 9 10.2 8.1
 3 9 9 25 5.3
 4 -9 9 26.3 6.4
 -4 -9 -9 13.9 6.1
 4 -9 9 16.1 3
 4 -9 9 26.5 5
 -4 9 -9 21.3 6.8
 4 9 9 29.5 6.9
 -5 -9 -9 -1.4 3
 -5 -9 -9 2.4 7.2
 5 -9 9 4 2
 5 -9 9 3.6 3.8
 -5 9 -9 7.3 6.2
 5 9 9 8.1 4
 -5 -10 9 0.2 2
 5 -10 -9 1.6 3.3
 -5 10 9 -0.9 2.4
 4 -10 -9 6.4 4.6
 -4 -10 9 5.7 2.1
 -4 10 9 7.7 2.7
 -3 -10 9 8.3 2.6
 3 -10 -9 3.9 7.2
 -2 -10 9 75.39 6
 -2 -10 9 65.59 5.8
 2 -10 -9 62.49 8.9
 -2 -10 9 66.39 7
 1 -10 -9 115.19 12.2
 1 -10 -9 132.29 9.8
 -1 -10 9 121.99 7.4
 1 -10 -9 133.49 33.1
 -1 -10 9 117.49 7.2
 1 10 -9 76.09 30.1
 -1 10 9 120.99 7.9
 -1 10 9 124.89 9.3
 0 -10 9 5.3 2.9
 0 -10 9 1.6 2.9
 0 -10 9 5.3 2.6
 0 -10 -9 2.8 4.4
 0 -10 -9 10.7 30.1
 0 10 9 6.6 4.1
 0 10 -9 16.6 52.59
 0 10 -9 5 4.9
 1 -10 9 58.49 5.8
 -1 -10 -9 79.29 10.7
 1 -10 9 62.89 7.2
 1 -10 9 73.69 6.5
 -1 -10 -9 69.49 34.2
 -1 -10 -9 69.19 9.5
 -1 10 -9 64.19 38.8
 2 -10 9 5.2 2.8
 -2 -10 -9 4.8 5.6
 2 -10 9 3.4 3.3
 -2 10 -9 -4.6 4.8
 2 10 9 3.6 3.3
 -3 -10 -9 30.8 11
 3 -10 9 29.7 4.9
 3 -10 9 31 6.5
 -3 10 -9 44.6 12.6
 3 10 9 20.5 6.2
 3 10 9 28.6 6.2
 -4 -10 -9 49.4 8.1
 4 -10 9 37.3 3.8
 4 -10 9 45.1 7.1
 4 10 9 48.8 7.8
 -4 10 -9 43.2 8
 5 -10 9 22.4 7.3
 5 -10 9 6 2.1
 -5 -10 -9 7 4.9
 5 10 9 14.4 4.6
 -5 10 -9 3.3 4.9
 5 -11 -9 2.2 3.5
 -4 -11 9 33.4 3.6
 4 -11 -9 25.2 5.6
 -4 11 9 30.2 3.9
 3 -11 -9 4.9 4.4
 -3 -11 9 3.6 2
 -3 -11 9 0 1.9
 -3 11 9 1.6 2.5
 -2 -11 9 1.1 2.1
 -2 -11 9 1.2 3.7
 2 -11 -9 -1.6 5.2
 -1 -11 9 13.3 3.1
 1 -11 -9 12.1 5.4
 1 -11 -9 6.7 4.3
 -1 -11 9 11.6 3.9
 -1 -11 9 11.4 3
 1 11 -9 61.89 43.9
 1 11 -9 11.3 5
 0 -11 9 66.29 5.9
 0 -11 9 52.59 5.1
 0 -11 9 42.8 5.8
 0 -11 -9 52.19 8.1
 0 -11 -9 67.69 28
 0 11 9 66.29 7.4
 0 11 -9 40.6 6.8
 0 11 -9 31.2 33.7
 -1 -11 -9 53.19 9.1
 1 -11 9 61.29 6.1
 1 -11 9 63.39 6
 -1 -11 -9 71.99 10.6
 1 -11 9 50.09 6.8
 1 11 9 48.4 5.4
 1 11 9 41.6 5.9
 -1 11 -9 45.2 8.3
 -2 -11 -9 14.3 7.5
 2 -11 9 2.8 3.3
 -2 -11 -9 2.8 5.7
 -2 11 -9 1.6 5.5
 3 -11 9 44.7 5.4
 3 -11 9 58.99 5
 -3 11 -9 60.59 9
 3 11 9 57.29 7.8
 -4 -11 -9 3.4 4.7
 4 -11 9 -0.7 2
 4 -11 9 2.5 3.9
 -4 11 -9 2.6 5
 4 11 9 -2.4 3.5
 -4 -12 9 4.6 1.7
 4 -12 -9 2.2 3.6
 -4 12 9 3.3 2.2
 -3 -12 9 3.8 2
 3 -12 -9 4 4.3
 -3 12 9 2.8 3.2
 -2 -12 9 6.1 3
 2 -12 -9 16 5.6
 -2 -12 9 8.5 2.6
 -2 -12 9 9.1 2.6
 -2 12 9 13.9 3.6
 -1 -12 9 2.4 3.2
 -1 -12 9 7.4 2.6
 1 -12 -9 3.3 3.4
 1 -12 -9 6.9 5
 1 12 -9 1.2 3.9
 -1 12 9 -1.2 2.9
 0 -12 9 1.3 2.8
 0 -12 -9 -1.2 4.2
 0 -12 9 4.9 2.7
 0 -12 9 2.2 2.8
 0 -12 -9 5.5 5.2
 0 12 9 8 3.4
 0 12 -9 -0.5 4.4
 1 -12 9 6.9 3.7
 1 -12 9 0.8 3.4
 -1 -12 -9 -0.4 4.3
 -1 -12 -9 -0.5 6.2
 -1 12 -9 2.2 6.8
 -2 -12 -9 255.97 16
 -2 -12 -9 253.57 13.6
 2 -12 9 255.17 12.6
 2 -12 9 249.68 10.9
 -2 12 -9 272.87 16.8
 3 -12 9 101.39 6.2
 3 -12 9 86.79 9.3
 3 -12 9 108.29 7.7
 -3 -12 -9 82.39 10.2
 3 12 9 103.19 10
 4 -12 9 3.1 5.2
 4 -12 9 2.9 1.9
 -4 -12 -9 -1.9 4.6
 4 12 9 11.2 6
 -4 12 -9 -4.9 4.7
 4 -13 -9 2 3.4
 -4 -13 9 1.6 2.6
 -4 13 9 3.6 3.5
 3 -13 -9 23.1 5.5
 -3 -13 9 9.3 2.1
 -3 -13 9 14.5 2.5
 -3 13 9 14.6 3
 2 -13 -9 1.8 3.8
 -2 -13 9 -0.3 2.3
 -2 -13 9 0.5 2
 -2 13 9 -2 3
 -1 -13 9 34.3 3.9
 1 -13 -9 28.5 6.7
 -1 -13 9 41.4 5.5
 -1 -13 9 34.4 4.3
 1 -13 -9 46.2 7.1
 -1 13 9 42.4 5
 0 -13 -9 6.1 4.3
 0 -13 9 7 2.7
 0 -13 -9 8.4 4.8
 0 -13 9 2.3 2.4
 0 13 9 3.4 3.8
 0 13 -9 -0.6 4
 -1 -13 -9 6.4 5.1
 -1 -13 -9 5.1 4.4
 1 -13 9 2.4 2.6
 1 -13 9 3.6 3
 -1 13 -9 1 4.7
 -2 -13 -9 4.9 3.9
 2 -13 9 1.7 2.6
 -2 -13 -9 -1.6 4.3
 2 -13 9 2.9 2.4
 -2 13 -9 14.3 5.8
 3 -13 9 2.1 2.7
 -3 -13 -9 5.7 4.5
 3 -13 9 0.3 1.8
 3 -13 9 -0.8 5.3
 3 13 9 -5.6 4.1
 -3 13 -9 -4.4 4.2
 -4 -13 -9 19.5 5.4
 4 -13 9 10.5 2.1
 4 -13 9 17.6 4.4
 -4 13 -9 12.5 4.9
 4 13 9 14.1 3.9
 -3 -14 9 1.8 1.8
 3 -14 -9 -0.2 3.1
 -3 14 9 4.6 2.6
 -2 -14 9 8.3 2.4
 -2 -14 9 4.8 2
 2 -14 -9 11.7 4.4
 -2 -14 9 7.5 2.6
 -2 14 9 10.7 3.2
 1 -14 -9 30.3 5.9
 -1 -14 9 21.4 3.2
 -1 -14 9 18.2 3.7
 -1 -14 9 21.9 3.3
 -1 14 9 23.5 3.9
 0 -14 -9 4 3.8
 0 -14 9 -4.7 1.8
 0 -14 -9 -1.8 3.6
 0 -14 9 -0.1 2.3
 0 14 -9 -3.9 3.6
 -1 -14 -9 9.8 4.7
 1 -14 9 10.9 2.9
 -1 -14 -9 15.4 4.5
 1 -14 9 11.1 3.5
 2 -14 9 25 3.3
 -2 -14 -9 24.8 6
 -2 -14 -9 31.1 5.6
 2 -14 9 21.6 3.9
 -2 14 -9 14.1 5.4
 3 -14 9 17.2 2.8
 -3 -14 -9 28.7 7.3
 3 -14 9 18 3.4
 3 -14 9 7 4.2
 3 14 9 16 5.2
 -3 14 -9 6.6 4.7
 -3 -15 9 -0.2 1.4
 3 -15 -9 -3.8 2.5
 2 -15 -9 -2.7 2.6
 -2 -15 9 0.8 1.8
 -2 -15 9 0.8 1.9
 -2 -15 9 -0.2 2.1
 -2 15 9 5 3.4
 -1 -15 9 2 2.1
 -1 -15 9 -4.4 2.4
 -1 -15 9 2.5 2.1
 1 -15 -9 0.1 3.3
 -1 15 9 -2.2 2.9
 0 -15 9 1.9 2.1
 0 -15 -9 4.2 3.4
 0 -15 -9 -2 3.1
 0 -15 9 1.4 2.2
 0 15 -9 6.1 4.1
 -1 -15 -9 35.7 5.7
 -1 -15 -9 31.6 5.7
 1 -15 9 34 4.5
 1 -15 9 45 4.3
 2 -15 9 9.6 4
 -2 -15 -9 8.8 4.4
 -2 -15 -9 14.9 3.8
 2 -15 9 12.6 2.7
 -2 15 -9 11.6 4.8
 -1 -16 9 3.7 2.4
 -1 -16 9 3.1 2.5
 1 -16 -9 0 2.8
 0 -16 -9 27.3 3.9
 0 -16 9 41 4.2
 0 -16 9 30.8 4.5
 0 -16 -9 43.1 6.1
 0 16 -9 29.8 4.5
 1 -16 9 5.2 2.8
 -1 -16 -9 10 3.3
 1 -16 9 10.6 2.3
 -1 -16 -9 9.1 3.8
 -1 16 -9 7.9 4.3
 -4 0 10 17.3 3.9
 -3 0 10 2.9 2.2
 -2 0 10 10.5 3.1
 -1 0 10 -0.9 3.1
 -1 0 10 4.7 5.3
 1 0 -10 17.2 18.4
 0 0 10 175.68 12.1
 0 0 10 153.78 12
 0 0 10 165.38 10.7
 0 0 -10 167.68 12.2
 0 0 -10 128.59 26.2
 1 0 10 2.7 3.4
 -1 0 -10 -28.1 31.3
 1 0 10 -2.5 2.5
 -1 0 -10 -5.6 4.2
 1 0 10 1.3 4.4
 2 0 10 13.2 4.4
 -2 0 -10 19.6 6.7
 2 0 10 17.7 6.3
 -2 0 -10 84.29 47.8
 3 0 10 -2.3 2.9
 -3 0 -10 -4.7 4.5
 4 0 10 181.08 10.4
 -4 0 -10 188.38 15.7
 4 0 10 167.98 14.3
 5 0 10 0.8 4
 -5 0 -10 3.8 5
 -4 -1 10 120.59 8.4
 -4 1 10 84.19 7.9
 -3 -1 10 11.4 2.9
 -3 1 10 13.2 3.1
 -2 -1 10 38.6 4.7
 -2 1 10 47.3 5.2
 -1 -1 10 138.69 9.4
 -1 -1 10 136.89 15.5
 1 -1 -10 123.19 20.1
 -1 1 10 104.19 12.4
 -1 1 10 123.49 9.1
 1 1 -10 101.69 19.9
 0 -1 10 24.4 6.1
 0 -1 10 31.8 5.5
 0 -1 -10 27.3 6.2
 0 1 10 32.1 6.4
 0 1 10 32.4 5.5
 0 1 -10 22.9 6.2
 0 1 -10 37.3 24
 -1 -1 -10 3.7 4.9
 -1 -1 -10 -23.7 32.5
 1 -1 10 1.4 2.8
 1 -1 10 -0.3 3.1
 1 -1 10 -6.4 4.2
 -1 1 -10 41.7 32.9
 1 1 10 0 4.5
 1 1 10 2.3 2.8
 -1 1 -10 1.7 5
 1 1 10 -0.5 3.3
 2 -1 10 -2 2.9
 -2 -1 -10 7.9 5.8
 2 -1 10 2.9 5.3
 -2 -1 -10 47.9 47.5
 -2 1 -10 -11.8 48.6
 2 1 10 2.4 3.5
 -2 1 -10 -4.3 4.6
 3 -1 10 11.6 3.9
 -3 -1 -10 28.4 7.5
 -3 1 -10 18.2 6.7
 3 1 10 10.5 3.8
 4 -1 10 87.89 10.4
 -4 -1 -10 117.69 12.3
 4 -1 10 94.49 5.9
 4 1 10 118.99 9.5
 4 1 10 99.39 11.2
 5 -1 10 -1.1 3.5
 -5 -1 -10 -0.1 4.6
 5 -1 10 2.1 2
 -5 1 -10 2.8 4.7
 5 1 10 7.9 4.4
 -3 -2 10 5.7 2.3
 -3 2 10 0.3 2
 -2 -2 10 503.95 17.2
 -2 2 10 479.55 17.3
 -1 -2 10 26.2 5.3
 -1 -2 10 16.5 4.2
 1 -2 -10 51.89 18.5
 -1 2 10 31.1 6.2
 -1 2 10 21.3 4.7
 1 2 -10 43.8 18.8
 0 -2 -10 133.39 26.1
 0 -2 10 191.08 11.6
 0 -2 -10 169.78 12.2
 0 2 10 154.78 13
 0 2 -10 195.88 13.2
 0 2 -10 187.38 28.7
 0 2 10 176.18 11
 -1 -2 -10 85.29 35.2
 1 -2 10 13.9 7.5
 -1 2 -10 64.29 34.1
 -2 -2 -10 17.5 6.5
 -2 -2 -10 13.2 52.39
 2 -2 10 15.7 4.5
 2 2 10 8.9 4.1
 -2 2 -10 6.2 5.5
 -2 2 -10 29.5 54.49
 3 -2 10 9.1 3.6
 -3 -2 -10 14.8 6.6
 3 2 10 10 3.9
 -3 2 -10 5.2 5.6
 4 -2 10 7.8 3.3
 4 -2 10 6.8 5.1
 -4 -2 -10 21.9 7
 4 -2 10 9.4 2.7
 4 2 10 15.2 4.5
 -4 2 -10 10.3 6.2
 4 2 10 7.4 5.6
 5 -2 10 8.8 4.4
 -5 -2 -10 1.2 4.5
 5 -2 10 2.4 2.8
 5 2 10 5.1 4.2
 -5 2 -10 -2.5 4.3
 -3 -3 10 3.2 2.1
 -3 3 10 3.5 2.2
 -2 -3 10 2.3 2.3
 -2 3 10 0.9 2.3
 1 -3 -10 31.2 17.8
 -1 -3 10 1.8 3.3
 -1 -3 10 2.9 2.5
 1 3 -10 36.4 19.3
 -1 3 10 1.1 3.3
 -1 3 10 7.7 3
 0 -3 -10 5.6 23.2
 0 -3 10 11.6 5.4
 0 -3 10 13.5 3.9
 0 -3 -10 7.7 4.7
 0 -3 10 18.5 5
 0 3 -10 29.4 24.6
 0 3 10 14.4 6.3
 0 3 -10 3.3 4.5
 0 3 10 16.9 4.6
 0 3 10 9.5 3.4
 1 -3 10 -1.1 3
 1 -3 10 3.2 2.8
 -1 -3 -10 0.5 4.8
 -1 -3 -10 8.6 33.7
 1 3 10 0.3 3.3
 -1 3 -10 0.8 4.5
 -1 3 -10 28.2 35.9
 1 3 10 9.7 3.6
 -2 -3 -10 16.4 6.7
 2 -3 10 25.8 5.6
 -2 -3 -10 84.69 44.6
 2 3 10 13.7 4.2
 -2 3 -10 31.5 8.1
 -2 3 -10 74.59 42.3
 -3 -3 -10 40.7 8.4
 3 -3 10 30.1 4.4
 3 -3 10 27.7 5.3
 3 3 10 25.8 5.6
 -3 3 -10 25.2 7.3
 -4 -3 -10 12.2 6
 4 -3 10 11 3.7
 4 -3 10 5.1 2.4
 4 -3 10 5.1 4.9
 -4 3 -10 2.8 5.2
 4 3 10 -2.7 2.9
 4 3 10 1.4 4.9
 5 -3 10 1.3 1.9
 -5 -3 -10 2.1 4.7
 5 -3 10 2.9 3.8
 5 3 10 -4.5 3.4
 -5 3 -10 0.8 4.5
 -4 -4 10 3.7 2.4
 -4 4 10 5 2.6
 -3 -4 10 6 2.4
 -3 4 10 4.3 2.4
 -2 -4 10 9.6 2.8
 -2 4 10 13.8 3.2
 -1 -4 10 9.3 3
 1 -4 -10 4.3 18.5
 -1 -4 10 9.5 3.7
 1 4 -10 14.7 20.5
 -1 4 10 12.9 4
 -1 4 10 9.6 3.1
 0 -4 10 1.3 3.1
 0 -4 -10 2.6 4.4
 0 -4 -10 20.6 23.4
 0 -4 10 4.5 2.8
 0 4 10 0.9 2.9
 0 4 -10 -14.4 24
 0 4 -10 -2.9 3.8
 0 4 10 -0.1 3.2
 -1 -4 -10 -9.1 44.9
 -1 4 -10 12.5 5.7
 -2 -4 -10 55.89 50.89
 -2 4 -10 101.09 45.4
 3 -4 10 44.4 6
 -3 -4 -10 47.2 8.4
 3 -4 10 52.89 5.1
 -3 4 -10 65.49 9.6
 3 4 10 44.2 5.9
 4 -4 10 1.1 4.4
 -4 -4 -10 5.1 5.4
 4 -4 10 0.4 2.1
 4 -4 10 -2.2 2.9
 -4 4 -10 1.8 5.1
 4 4 10 -6.9 2.7
 4 4 10 -4.2 4.5
 -5 -4 -10 16.9 6.9
 5 -4 10 5.2 3.9
 -5 4 -10 3.8 6.6
 5 4 10 4 4
 -4 -5 10 6 2.1
 -4 5 10 8.4 2.4
 -3 -5 10 5.3 2.2
 -3 5 10 11.2 2.9
 -2 -5 10 11.8 3.1
 -2 5 10 12.4 3.5
 -1 -5 10 25.4 4.2
 -1 -5 10 20.6 4.4
 -1 5 10 23.8 4.6
 -1 5 10 33.6 4.9
 0 -5 -10 249.58 31.2
 0 -5 10 291.57 12.1
 0 -5 10 284.37 14.2
 0 -5 -10 283.37 15.3
 0 5 10 291.27 12.5
 0 5 -10 264.07 15.2
 -1 -5 -10 12 5.7
 -1 -5 -10 -41.6 36
 1 -5 10 22.2 4
 1 -5 10 20.1 4.8
 1 5 10 21.9 4.1
 1 5 10 13.7 4.3
 -1 5 -10 20.8 6.5
 -2 -5 -10 48.6 9.1
 2 -5 10 64.19 5.6
 2 -5 10 57.79 7.2
 -2 5 -10 41 8.5
 2 5 10 58.99 7.6
 -3 -5 -10 3.2 7.2
 -3 5 -10 -0.6 6
 -4 -5 -10 13.3 6
 4 -5 10 15.6 4
 4 -5 10 14.8 5.4
 4 -5 10 17.3 2.9
 -4 5 -10 11.1 5.7
 4 5 10 9.1 3.5
 4 5 10 12.6 5.3
 -5 -5 -10 1.7 4.4
 5 -5 10 1.7 2.2
 5 -5 10 5.1 4
 5 5 10 7.4 5.6
 -5 5 -10 1.9 5.8
 -4 -6 10 19.5 2.9
 -4 6 10 20.1 3.1
 -3 -6 10 3.1 2.1
 -3 6 10 1.9 2.3
 -2 -6 10 -1.3 1.9
 -2 6 10 0 2.4
 1 -6 -10 28.4 17.9
 -1 -6 10 2.8 2.5
 -1 -6 10 -0.4 3
 1 6 -10 16.3 23.8
 -1 6 10 1.9 3.3
 -1 6 10 0.4 2.6
 0 -6 10 7.3 2.9
 0 -6 -10 2 4
 0 -6 10 5.2 3.4
 0 6 -10 -20 27.1
 0 6 -10 3.8 4.4
 0 6 10 6.5 3
 0 6 10 3.6 3.2
 1 -6 10 23.3 4.2
 1 -6 10 13.6 3.1
 -1 -6 -10 17.4 6.1
 1 -6 10 9.8 3.9
 -1 -6 -10 59.39 36.2
 -1 6 -10 10.6 5.7
 -1 6 -10 -12.9 39.6
 1 6 10 21 4.1
 1 6 10 11.8 4
 2 -6 10 72.49 6.8
 2 -6 10 80.09 8.3
 -2 -6 -10 62.29 9.1
 -2 6 -10 51.39 8.7
 2 6 10 59.39 7
 3 -6 10 -0.2 2.2
 3 -6 10 -0.9 2.5
 -3 -6 -10 -1.8 5.6
 -3 6 -10 -3.4 5.7
 3 6 10 -1.6 2.9
 4 -6 10 11.8 3.8
 -4 -6 -10 6.9 5.4
 4 -6 10 0.4 4.5
 4 -6 10 9.9 2.4
 4 6 10 9.5 3.8
 -4 6 -10 7.9 5.5
 4 6 10 11.5 5.2
 5 -6 10 1.2 1.8
 5 -6 10 1.1 3.2
 -5 6 -10 -8.1 3.9
 5 6 10 0.1 3.2
 -4 -7 10 5.6 2
 -3 -7 10 45.4 4.5
 -3 7 10 43.1 4.7
 -2 -7 10 -1.3 1.9
 -2 7 10 1.2 2.4
 -1 -7 10 0.9 2.2
 -1 -7 10 5.3 3.5
 -1 7 10 0 2.5
 -1 7 10 -0.6 3.1
 0 -7 10 52.69 5.1
 0 -7 -10 88.69 27.4
 0 -7 -10 39.1 6.6
 0 -7 10 57.59 7
 0 7 -10 37.1 6.4
 0 7 10 44.3 6
 -1 -7 -10 9 5.6
 1 -7 10 6.7 2.9
 1 -7 10 10.7 3.9
 1 -7 10 16.2 3.6
 1 7 10 13.9 3.6
 -1 7 -10 4.6 5.2
 1 7 10 9.2 4.1
 2 -7 10 -2.2 2.7
 -2 -7 -10 5 5.4
 2 -7 10 -1.6 2.8
 2 7 10 -0.4 2.9
 -2 7 -10 7.4 6.3
 -3 -7 -10 2.8 5.4
 3 -7 10 2.9 2.4
 3 -7 10 7 3.3
 3 7 10 2.9 3.1
 -3 7 -10 7.8 5.8
 4 -7 10 33.8 4.8
 4 -7 10 33.9 6.1
 -4 -7 -10 59.09 8.6
 4 -7 10 42.2 4
 4 7 10 39.7 7.9
 -4 7 -10 27.5 6.5
 -4 -8 10 -1.3 1.5
 -3 -8 10 30.7 4.2
 -3 8 10 19.6 4
 -2 -8 10 77.19 6.1
 -2 8 10 59.39 5.5
 -1 -8 10 42.1 4.6
 -1 8 10 48.9 8.3
 -1 8 10 48.4 5.4
 0 -8 -10 18 6
 0 -8 10 24.5 5.1
 0 -8 10 33.7 4.6
 0 -8 10 39.5 5.8
 0 8 10 28.1 5.2
 0 8 -10 27.4 6.5
 0 8 10 32.6 4.7
 1 -8 10 6.8 4
 1 -8 10 7.2 3.2
 -1 -8 -10 16.2 6.1
 1 -8 10 11.7 3.3
 -1 8 -10 16.1 5.9
 1 8 10 13.2 5.3
 2 -8 10 4.9 2.5
 2 -8 10 1.2 3.3
 -2 -8 -10 2 7
 2 8 10 5.1 4.3
 -2 8 -10 0.8 6.1
 -3 -8 -10 1.7 5.3
 3 -8 10 3 2.3
 3 -8 10 7 3.5
 -3 8 -10 -2.3 4.8
 3 8 10 9.8 3.7
 4 -8 10 13.9 2.6
 4 -8 10 14.5 4.4
 4 -8 10 11.6 5.1
 -4 -8 -10 12.8 5.3
 4 8 10 20.5 7
 -4 8 -10 9.7 4.9
 -4 -9 10 -1.3 1.5
 4 -9 -10 -0.6 3.1
 -4 9 10 -1.9 2.4
 3 -9 -10 49.6 6.8
 -3 -9 10 64.99 4.6
 -2 -9 10 5.2 2.4
 -2 9 10 1.8 2.4
 -1 -9 10 5.1 3
 -1 -9 10 2.7 2.2
 -1 9 10 8.1 3.1
 -1 9 10 5.4 3.2
 0 -9 -10 2.5 4.5
 0 -9 10 0.5 2.5
 0 -9 10 2.6 2.3
 0 9 -10 -3.7 3.9
 1 -9 10 -1.3 2.1
 -1 -9 -10 0 5.1
 1 -9 10 1.3 4
 1 9 10 -3.6 4.4
 -1 9 -10 0.1 6.2
 2 -9 10 24.2 4.6
 -2 -9 -10 22.1 6.6
 -2 9 -10 25.9 6.9
 2 9 10 24.1 4.2
 3 -9 10 2.7 3
 3 -9 10 -0.8 2.2
 -3 -9 -10 3.4 4.8
 3 9 10 4.3 3.1
 -3 9 -10 -4.6 4.4
 4 -9 10 1.5 3.6
 -4 -9 -10 -1.7 5.4
 4 -9 10 1.1 2.4
 4 -9 10 0.1 2
 -4 9 -10 -2.2 5.1
 4 9 10 3.3 3.6
 -4 -10 10 0.3 1.5
 4 -10 -10 1 3
 -4 10 10 -0.7 1.9
 3 -10 -10 12.5 4.9
 -3 -10 10 17.4 2.8
 -3 10 10 12 3
 -2 -10 10 6.6 3.8
 2 -10 -10 14.1 4.8
 -2 -10 10 15.4 3.9
 -1 -10 10 -2.8 1.8
 -1 -10 10 0.8 2.4
 -1 -10 10 -1.2 1.8
 0 -10 -10 5.3 3.9
 0 -10 10 2 2.1
 0 -10 10 -1.2 2.5
 0 -10 10 -1.4 3.3
 0 10 10 1.2 2.8
 0 10 -10 3.5 3.9
 -1 -10 -10 5.3 4.4
 1 -10 10 2.1 2.3
 1 -10 10 10.4 3.5
 -1 10 -10 5 4.6
 1 10 10 3.8 2.8
 -2 -10 -10 10.8 5.3
 2 -10 10 4.4 2.8
 2 -10 10 7.1 2.6
 2 10 10 10.3 3.5
 -2 10 -10 7.4 5
 3 -10 10 -1.3 1.9
 3 -10 10 2.1 2.7
 -3 -10 -10 0.1 4.3
 -3 10 -10 -1.8 4.1
 4 -10 10 0.6 1.6
 4 -10 10 4.8 3.5
 -4 -10 -10 3.1 4
 -4 10 -10 1.5 4.8
 -3 -11 10 2.3 1.7
 3 -11 -10 1.2 3.5
 -3 11 10 4.8 2.6
 -2 -11 10 29 3.3
 -2 -11 10 38.3 5.7
 2 -11 -10 46.9 6.4
 -2 11 10 43.5 4.5
 -1 -11 10 64.59 5.1
 -1 -11 10 52.99 5.7
 -1 -11 10 57.49 4.9
 1 -11 -10 65.99 8.4
 -1 11 10 64.49 5.7
 0 -11 10 21.9 3.1
 0 -11 10 14 3.4
 0 -11 10 27.7 3.7
 0 -11 -10 20.9 4.5
 0 11 10 26.6 4.1
 0 11 -10 17.6 4.6
 1 -11 10 16.9 3
 -1 -11 -10 15.8 5.3
 1 -11 10 21.1 4.1
 -1 11 -10 19 5.5
 -2 -11 -10 -2.6 4
 2 -11 10 -1.5 1.9
 2 -11 10 1.7 2.4
 -2 11 -10 -4.9 4.1
 -3 -11 -10 10.4 4.5
 3 -11 10 12.9 2.9
 3 -11 10 10.1 5
 -3 11 -10 5.4 4.5
 -3 -12 10 -2.5 1.5
 3 -12 -10 -1 2.7
 -3 12 10 -0.5 2.2
 2 -12 -10 4.6 3.8
 -2 -12 10 4.1 1.9
 -2 -12 10 0.9 2
 -2 12 10 1.8 2.5
 -1 -12 10 21.9 3.7
 -1 -12 10 25.3 3.3
 1 -12 -10 31.5 6.5
 0 -12 10 11.3 3.2
 0 -12 10 14.5 2.7
 0 -12 10 8.9 2.9
 0 -12 -10 9.6 4.1
 0 12 10 16.7 3.7
 0 12 -10 3.6 3.6
 1 -12 10 105.39 7.3
 -1 -12 -10 87.69 8.2
 1 -12 10 100.19 5.7
 -2 -12 -10 5.6 4.1
 2 -12 10 8.7 2.4
 2 -12 10 10 3.5
 -2 12 -10 9.6 4.8
 3 -12 10 1.3 1.8
 -2 -13 10 12.1 2.7
 -2 -13 10 13.6 3.2
 2 -13 -10 9.4 3.4
 -2 13 10 21.1 3.7
 -1 -13 10 11.1 3.1
 -1 -13 10 9.1 2
 1 -13 -10 18.9 4.4
 -1 13 10 17.3 4.3
 0 -13 -10 7.9 4.4
 0 -13 10 2 2
 0 -13 10 4.6 2.2
 1 -13 10 34.6 4.4
 -1 -13 -10 39.8 7
 -1 13 -10 24.3 6.7
 -2 -13 -10 9.3 3.9
 2 -13 10 9.4 3.1
 2 -13 10 10 2.2
 -1 -14 10 -0.9 1.3
 1 -14 -10 -1.5 2.4
 -1 -14 10 2.2 2
 0 -14 -10 10.9 3.8
 0 -14 10 11.4 2.1
 -4 0 11 3 3
 -3 0 11 6.8 2.2
 -2 0 11 -0.5 2
 -1 0 11 7.1 3.4
 -1 0 11 6 2.5
 0 0 11 4.2 4.8
 0 0 11 -3.7 2.1
 0 0 -11 0.3 3.2
 1 0 11 24.2 3.9
 1 0 11 20.4 5.4
 -1 0 -11 32.9 7.7
 -2 0 -11 1.7 4.3
 -3 0 -11 0.5 4.6
 3 0 11 -0.7 2.8
 4 0 11 -3.2 3.6
 -4 0 -11 0.1 4.7
 4 0 11 1.1 2.4
 -4 1 11 1.3 2.2
 -3 -1 11 9.5 2.4
 -3 1 11 8 2.4
 -2 -1 11 18.8 3.3
 -2 1 11 15.7 3
 -1 -1 11 11.3 3.6
 -1 -1 11 10.9 2.9
 -1 1 11 15.8 3.4
 0 -1 -11 39.9 5.8
 0 -1 11 34.9 4.5
 0 1 -11 31.9 5.3
 0 1 11 33 4.5
 0 1 11 37.2 6.4
 1 -1 11 143.69 7.8
 1 -1 11 129.39 11.6
 -1 -1 -11 146.59 12.4
 1 1 11 115.69 11.2
 1 1 11 139.79 7.7
 -1 1 -11 138.89 12.5
 2 -1 11 1.7 2.9
 -2 -1 -11 2.6 4.4
 -2 1 -11 10.3 5.3
 2 1 11 6.4 3.4
 -3 -1 -11 8.6 5.3
 3 -1 11 10.9 3.6
 -3 1 -11 13.2 5.6
 3 1 11 4.5 3.2
 4 -1 11 -1.1 4.1
 4 -1 11 0.2 2.4
 -4 -1 -11 -3.7 4.5
 -4 1 -11 -4.6 4.5
 4 1 11 -1.6 2.3
 -4 -2 11 9.7 2.5
 -4 2 11 12 3
 -3 -2 11 -1.3 1.6
 -3 2 11 1.8 2
 -2 -2 11 2.1 2.2
 -2 2 11 1.7 2.1
 -1 -2 11 50.59 5.1
 -1 2 11 43.2 4.9
 -1 2 11 43.7 5.6
 0 -2 11 3.8 2.6
 0 -2 11 7.1 4.1
 0 -2 -11 5.5 3.8
 0 2 -11 3.3 3.7
 0 2 11 0.7 3.4
 0 2 11 3.9 2.8
 1 -2 11 3.9 3.3
 -1 -2 -11 5.2 4.2
 1 -2 11 8.1 3.4
 -1 2 -11 5.2 4.3
 1 2 11 3.4 3
 1 2 11 4.3 2.9
 -2 -2 -11 66.39 8.7
 2 2 11 57.69 6.4
 -2 2 -11 71.19 8.9
 3 -2 11 2.2 2.8
 -3 -2 -11 6.7 4.7
 -3 2 -11 10.8 6.1
 3 2 11 0.6 2.8
 -4 -2 -11 0.4 5.3
 4 -2 11 1.1 4.1
 4 -2 11 6.4 3
 -4 2 -11 3.4 5.6
 4 2 11 3.5 2.6
 4 2 11 2.8 4.3
 -4 -3 11 5.5 1.9
 -4 3 11 2.3 1.9
 -3 -3 11 4.5 2
 -3 3 11 0.1 1.9
 -2 -3 11 9.1 2.8
 -2 3 11 13.9 3.1
 -1 -3 11 4.3 2.3
 -1 -3 11 2.9 2.9
 -1 3 11 -1.2 2.3
 -1 3 11 -2.3 2.5
 0 -3 -11 2.6 4.3
 0 -3 11 11.8 3.6
 0 -3 11 5.2 2.6
 0 3 -11 6 4.2
 0 3 11 5.5 2.9
 0 3 11 6.3 3.4
 -1 -3 -11 132.09 10.9
 1 -3 11 150.98 9.8
 1 3 11 141.39 9.1
 -1 3 -11 133.59 11.4
 2 -3 11 22.9 4.4
 -2 -3 -11 21 6
 2 3 11 15.9 3.8
 -2 3 -11 21.2 6.1
 3 -3 11 31.9 5.1
 -3 -3 -11 31.3 6.6
 3 3 11 39.6 5.5
 -3 3 -11 24.9 6.4
 -4 -3 -11 4.9 4.2
 4 -3 11 0.5 5.6
 4 3 11 0.9 2.4
 -4 3 -11 3.8 5.1
 4 3 11 6.6 5.4
 -4 -4 11 9.9 3
 -4 4 11 5.5 2.5
 -3 -4 11 -1.4 1.5
 -3 4 11 -3.1 1.8
 -2 -4 11 0.7 2.5
 -1 -4 11 4.1 2.9
 -1 -4 11 5.7 2.5
 -1 4 11 7.4 2.9
 0 -4 11 24.1 3.8
 0 -4 -11 24.1 6.8
 0 -4 11 31.6 5
 0 4 11 20 4.1
 0 4 -11 30.2 7.5
 0 4 11 20.5 4
 1 -4 11 8.8 3.4
 -1 -4 -11 0.8 4.1
 1 -4 11 6.9 3.2
 -1 4 -11 12.4 4.8
 1 4 11 3.8 3
 1 4 11 4.8 2.9
 -2 -4 -11 5.6 4.6
 2 4 11 18 4.3
 -2 4 -11 16.4 5.7
 -3 -4 -11 20.2 5.7
 3 -4 11 14.9 3.9
 -4 -4 -11 29.5 5.7
 4 -4 11 20.7 3.7
 -4 4 -11 23.4 5.6
 4 4 11 23.4 3.7
 -3 -5 11 25.5 3
 -3 5 11 36.1 4
 -2 -5 11 0.8 2.1
 -2 5 11 2 2.4
 -1 -5 11 2.2 2.3
 -1 -5 11 4.8 2.6
 -1 5 11 10.5 3.6
 -1 5 11 5.9 2.9
 0 -5 11 28.4 5.1
 0 -5 11 15.1 3.5
 0 5 11 27.8 5
 0 5 11 15 3.6
 1 -5 11 87.99 6.2
 -1 -5 -11 74.39 8.4
 -1 5 -11 67.99 7.9
 1 5 11 69.29 5.8
 1 5 11 73.19 7.2
 2 -5 11 4.4 2.6
 -2 -5 -11 9.9 5
 2 5 11 5.9 3
 -2 5 -11 6.6 5.1
 -3 -5 -11 58.29 7.4
 3 -5 11 72.79 6.7
 3 5 11 61.89 6.2
 -3 -6 11 7.2 2
 -3 6 11 8.2 2.4
 -2 -6 11 2.8 2
 -2 6 11 5.3 2.3
 -1 -6 11 7.7 2.9
 -1 -6 11 14.4 4.7
 -1 6 11 11.8 3.5
 -1 6 11 12.6 4.5
 0 -6 11 16.8 3.6
 0 -6 11 29.4 5.1
 0 6 11 23.7 4.2
 0 6 11 29.8 5.1
 -1 -6 -11 2.7 4.1
 1 -6 11 6.4 2.8
 -1 6 -11 -0.5 3.8
 1 6 11 10.9 3.5
 -2 -6 -11 7.4 4.9
 2 -6 11 2.6 2.3
 2 6 11 1.5 2.4
 -2 6 -11 4.6 4.8
 -3 -6 -11 43.9 6.8
 3 -6 11 35.5 5.2
 -3 6 -11 43.1 6.6
 3 6 11 40.8 6.1
 -3 -7 11 2.1 1.8
 -2 -7 11 3 1.9
 -2 7 11 1.4 2
 -1 -7 11 55.19 4.9
 -1 -7 11 56.09 5.6
 -1 7 11 45.9 5.3
 -1 7 11 54.99 5.1
 0 -7 11 3.2 2.5
 0 -7 11 1.1 2.3
 0 7 11 4.3 2.7
 0 7 11 2.8 2.4
 1 -7 11 4 2.6
 -1 -7 -11 4.7 4
 -1 7 -11 2 3.9
 1 7 11 2.6 2.7
 -2 -7 -11 5 4.5
 2 -7 11 10.8 3.3
 -2 7 -11 6 4.5
 2 7 11 8.7 2.9
 -3 -7 -11 6.9 5.8
 3 -7 11 12.7 3.3
 3 -7 11 12.8 2.2
 -3 7 -11 5.3 6.1
 3 7 11 16.8 3.7
 -3 -8 11 2.4 1.6
 -3 8 11 1 2.2
 -2 -8 11 -3 1.4
 -1 -8 11 15.9 3.3
 -1 -8 11 16.7 3
 -1 8 11 11.4 3.1
 0 -8 11 10.3 2.8
 0 -8 11 10.3 3
 0 8 11 11.2 2.9
 -1 -8 -11 9.8 4
 1 8 11 12.8 3.3
 -1 8 -11 17.7 4.5
 -2 -8 -11 2.3 4
 2 -8 11 -2.9 1.5
 2 -8 11 -0.5 2.2
 -2 8 -11 -3.2 3.6
 2 8 11 -0.8 2.2
 3 -8 11 6.9 1.9
 -2 -9 11 2 1.9
 -2 9 11 0.2 2.9
 -1 -9 11 -1.3 1.9
 -1 -9 11 -0.3 1.8
 0 -9 11 2.6 2.1
 0 -9 11 4.6 3.6
 0 9 11 8 4.4
 1 -9 11 0.1 1.9
 -1 -9 -11 4.3 4.1
 -1 9 -11 5.2 4.9
 1 9 11 0.5 2
 2 -9 11 3.3 1.8
 -2 -9 -11 8.3 4.3
 2 -9 11 2.4 3.3
 -2 9 -11 12.8 4.8
 -2 -10 11 0.4 1.5
 -2 10 11 2.6 2.8
 -1 -10 11 44 4
 -1 10 11 46.5 5
 1 -10 11 0.5 1.9
 -1 -10 -11 -3 2.8
 1 -10 11 3 2.6
 -1 10 -11 4.1 3.4
 0 -11 11 1.9 1.8
 -2 0 12 21.5 5
 -1 0 12 -3.2 1.7
 -1 0 12 -3.4 1.9
 0 0 12 4.9 3.1
 0 0 12 4.8 3.3
 1 0 12 -0.3 2
 2 0 12 1.3 2.5
 -2 0 -12 -4.3 3.1
 -2 -1 12 21.3 3.5
 -2 1 12 16.4 3.3
 -1 -1 12 33.2 3.7
 -1 1 12 39.5 3.8
 -1 1 12 33.5 4
 0 -1 12 3 2.7
 0 -1 12 5.1 2.8
 0 1 12 1.4 3.5
 0 1 12 5.6 3.1
 1 -1 12 1.6 2.2
 1 1 12 1.8 2.2
 -2 -1 -12 -1.4 3.2
 2 -1 12 2.3 2.4
 2 1 12 3.7 2.7
 -2 1 -12 2.3 3.5
 -2 -2 12 -0.6 1.9
 -2 2 12 0.7 2
 -1 -2 12 10.9 2.3
 -1 -2 12 7.5 2.5
 -1 2 12 10.9 2.5
 -1 2 12 12 2.8
 0 -2 12 1.6 2.5
 0 -2 12 1.8 2.4
 0 2 12 1.2 2.5
 0 2 12 0 2.2
 1 -2 12 -0.4 1.9
 1 2 12 2.4 2.7
 2 -2 12 4.3 2.5
 -2 -2 -12 2.5 3.5
 -2 2 -12 2.2 3.5
 2 2 12 9.8 3
 -2 -3 12 -2.3 1.5
 -2 3 12 -1.1 1.6
 -1 -3 12 3.2 2.2
 -1 -3 12 5 2.4
 -1 3 12 2.1 2
 -1 3 12 8.3 2.7
 0 -3 12 0.4 2.6
 0 -3 12 0.2 2
 0 3 12 -1.8 2.2
 0 3 12 -0.7 2
 1 3 12 -0.1 2
 -1 -4 12 8.9 2.5
 -1 -4 12 6.6 2.6
 -1 4 12 3.3 2.3
 -1 4 12 11.4 3
 0 -4 12 6.8 3.7
 0 -4 12 -0.7 1.9
 0 4 12 -3.4 2.5
 0 4 12 1.6 2.1
 1 -4 12 4.3 2.5
 1 4 12 4.2 2.5
 -1 -5 12 8.3 2.5
 -1 -5 12 13.6 2.9
 -1 5 12 5.5 2.4
 -1 5 12 8.1 2.6
 0 -5 12 12.8 2.7
 0 5 12 13 2.8
 1 -5 12 8.8 2.7
 1 5 12 2.4 2.2

_iucr_refine_fcf_details
;
data_261_3
_computing_structure_refinement   'olex2.refine 1.5 (Bourhis et al., 2015)'
_shelx_refln_list_code            4
loop_
  _space_group_symop_id
  _space_group_symop_operation_xyz
  1  x,y,z
  2  -x+1/2,y+1/2,-z+1/2
  3  -x,-y,-z
  4  x-1/2,-y-1/2,z-1/2

_space_group_crystal_system       monoclinic
_space_group_IT_number            14
_space_group_name_H-M_alt         'P 1 21/n 1'
_space_group_name_Hall            '-P 2ybc (x-z,y,z)'
_symmetry_space_group_name_H-M    'P 1 21/n 1'
_symmetry_space_group_name_Hall   '-P 2ybc (x-z,y,z)'
_symmetry_Int_Tables_number       14
_cell_length_a                    8.2255(8)
_cell_length_b                    20.035(2)
_cell_length_c                    10.2794(10)
_cell_angle_alpha                 90
_cell_angle_beta                  91.104(6)
_cell_angle_gamma                 90
_cell_volume                      1693.7(3)
loop_
  _refln_index_h
  _refln_index_k
  _refln_index_l
  _refln_F_squared_calc
  _refln_F_squared_meas
  _refln_F_squared_sigma
  _refln_F_squared_weight
  _refln_observed_status
-9 0 -3 0.563 1.218 4.263 139.578 o
-9 0 1 12.957 17.662 8.933 29.592 o
-9 0 3 54.347 43.043 9.543 21.867 o
-9 1 -4 8.617 8.049 2.610 227.163 o
-9 1 -3 32.154 33.434 4.307 71.350 o
-9 1 -2 14.386 16.131 4.089 104.192 o
-9 1 0 5.196 11.165 5.075 87.442 o
-9 1 1 2.901 3.857 5.708 75.609 o
-9 1 2 2.206 35.120 10.759 21.113 o
-9 1 3 30.913 61.921 11.572 16.592 o
-9 1 4 1.025 5.481 6.902 52.972 o
-9 1 5 0.164 25.782 12.789 15.424 o
-9 2 -4 5.950 2.883 2.266 331.454 o
-9 2 -3 29.598 31.360 4.377 72.758 o
-9 2 -2 74.629 80.591 5.957 33.532 o
-9 2 -1 0.195 -1.556 4.089 154.619 o
-9 2 0 0.002 -2.509 2.509 412.408 o
-9 2 1 26.999 24.565 8.324 31.050 o
-9 2 2 11.691 7.308 6.496 54.315 o
-9 2 3 2.051 -4.060 6.699 56.905 o
-9 2 4 1.368 6.699 6.090 66.897 o
-9 2 5 47.048 24.973 8.527 27.495 o
-9 3 -4 0.187 1.358 2.742 331.346 o
-9 3 -3 20.384 19.044 4.365 86.634 o
-9 3 -2 0.004 -2.584 2.584 388.819 o
-9 3 -1 59.923 65.055 5.657 39.490 o
-9 3 0 16.631 24.566 3.589 110.785 o
-9 3 1 12.508 8.323 5.887 63.723 o
-9 3 2 25.174 28.219 8.324 31.050 o
-9 3 3 49.861 19.288 6.903 37.430 o
-9 3 4 0.163 3.248 6.090 68.793 o
-9 3 5 1.662 5.684 6.293 62.946 o
-9 4 -4 0.840 -0.387 4.365 134.137 o
-9 4 -3 1.259 -2.132 2.727 328.729 o
-9 4 -2 15.954 21.022 3.658 112.656 o
-9 4 -1 8.841 10.049 3.158 172.678 o
-9 4 0 0.437 -3.451 3.451 215.123 o
-9 4 1 6.842 12.181 6.699 52.346 o
-9 4 2 11.175 10.354 6.090 60.297 o
-9 4 3 4.399 -0.406 5.481 82.037 o
-9 4 4 0.001 -3.654 5.075 100.804 o
-9 5 -4 1.345 -1.117 2.727 327.437 o
-9 5 -3 8.372 5.930 3.084 190.227 o
-9 5 -2 0.214 -1.218 2.584 384.419 o
-9 5 -1 48.031 48.709 4.507 55.553 o
-9 5 0 16.447 16.422 3.119 138.603 o
-9 5 1 29.830 25.784 7.512 36.053 o
-9 5 2 14.037 -0.609 5.075 84.074 o
-9 5 3 1.850 3.451 5.481 82.824 o
-9 5 4 2.473 3.248 5.278 88.450 o
-9 6 -3 3.191 -0.406 2.727 301.781 o
-9 6 -2 0.712 -2.412 3.248 240.185 o
-9 6 -1 0.173 -2.365 2.365 458.936 o
-9 6 0 37.595 41.010 3.989 69.940 o
-9 6 1 5.879 7.308 5.684 72.545 o
-9 6 2 0.051 -2.436 4.669 118.997 o
-9 6 3 9.259 7.511 5.684 70.057 o
-9 6 4 2.616 127.671 37.353 1.829 o
-9 7 -3 124.853 124.189 8.112 19.375 o
-9 7 -2 13.583 18.150 5.278 71.858 o
-9 7 -1 1.442 2.650 3.451 200.953 o
-9 7 0 12.289 16.109 3.248 144.416 o
-9 7 1 3.138 6.458 2.702 269.766 o
-9 7 2 4.691 5.887 5.278 84.722 o
-9 7 3 0.759 4.263 4.872 104.724 o
-9 8 -2 5.274 3.939 3.263 195.381 o
-9 8 -1 25.372 25.705 3.436 100.774 o
-9 8 0 29.875 31.958 4.974 62.594 o
-9 8 1 0.328 -1.434 2.455 422.380 o
-9 8 2 0.755 7.917 5.278 87.777 o
-9 8 3 37.539 25.988 6.700 40.998 o
-9 9 -2 4.230 13.399 5.075 87.281 o
-9 9 -1 8.765 6.472 5.177 83.273 o
-9 9 0 10.419 8.775 3.114 171.892 o
-9 9 1 5.008 8.833 3.608 157.754 o
-9 9 2 59.420 37.969 6.903 34.044 o
-8 0 -6 1.164 6.351 3.118 229.592 o
-8 0 -4 72.613 51.523 5.289 40.645 o
-8 0 -2 20.078 10.611 4.012 102.375 o
-8 0 0 44.800 56.668 8.559 25.980 o
-8 0 2 17.527 26.571 7.705 36.771 o
-8 0 4 0.087 47.706 19.285 6.821 o
-8 1 -7 0.116 0.508 2.440 426.343 o
-8 1 -6 86.753 92.278 4.433 38.093 o
-8 1 -5 177.722 205.310 9.234 13.845 o
-8 1 -4 2.422 1.654 2.489 351.688 o
-8 1 -3 138.597 128.947 8.764 17.207 o
-8 1 -2 0.872 5.050 2.871 273.722 o
-8 1 -1 8.771 6.603 2.458 248.453 o
-8 1 0 13.671 15.438 3.334 137.194 o
-8 1 1 2.046 -1.046 4.146 144.735 o
-8 1 2 53.199 41.335 7.099 33.566 o
-8 1 3 9.673 2.281 4.850 94.529 o
-8 1 5 46.746 23.784 7.447 33.783 o
-8 1 6 19.744 10.000 12.587 15.506 o
-8 1 7 17.779 109.608 34.919 2.084 o
-8 2 -7 9.546 10.557 4.060 118.571 o
-8 2 -6 19.681 24.973 3.108 121.293 o
-8 2 -5 1.241 1.333 2.654 335.422 o
-8 2 -4 27.420 26.848 3.237 102.250 o
-8 2 -3 1.630 0.461 3.223 234.585 o
-8 2 -2 12.263 15.191 2.796 172.306 o
-8 2 -1 49.596 51.649 7.149 33.018 o
-8 2 0 27.430 22.592 3.342 102.588 o
-8 2 1 33.800 33.116 6.606 41.865 o
-8 2 2 86.590 74.698 8.106 23.404 o
-8 2 3 5.185 3.347 5.755 72.878 o
-8 2 4 64.154 68.219 15.024 9.927 o
-8 2 5 0.715 55.015 15.835 9.947 o
-8 2 6 17.409 0.406 7.105 45.620 o
-8 2 7 0.422 -0.406 8.323 37.397 o
-8 3 -6 14.802 22.108 3.946 103.819 o
-8 3 -5 9.867 10.242 2.995 179.768 o
-8 3 -4 4.550 3.659 2.614 283.440 o
-8 3 -3 16.120 15.536 2.991 146.941 o
-8 3 -2 38.881 34.237 3.527 78.945 o
-8 3 -1 17.816 24.624 4.140 92.274 o
-8 3 0 3.682 2.236 2.627 299.957 o
-8 3 1 0.003 4.679 12.160 17.458 o
-8 3 2 2.240 -4.995 4.995 100.774 o
-8 3 3 52.211 50.765 8.959 23.912 o
-8 3 4 48.803 48.755 10.151 20.011 o
-8 3 5 0.262 0.406 7.105 51.259 o
-8 3 6 7.482 4.872 7.105 47.988 o
-8 3 7 0.041 -6.090 6.090 69.976 o
-8 4 -6 14.853 13.317 4.669 87.552 o
-8 4 -5 48.401 42.100 3.586 67.948 o
-8 4 -4 50.264 54.173 4.196 56.635 o
-8 4 -3 136.105 121.537 10.639 14.034 o
-8 4 -2 64.887 76.478 10.050 18.729 o
-8 4 -1 77.960 85.366 6.887 28.388 o
-8 4 0 18.534 27.115 5.509 61.726 o
-8 4 1 15.674 6.292 6.467 53.324 o
-8 4 2 52.449 55.634 14.517 10.819 o
-8 4 3 0.723 41.819 12.992 14.694 o
-8 4 4 1.858 -6.090 6.090 68.746 o
-8 4 6 13.066 14.617 7.714 38.782 o
-8 4 7 0.640 2.436 5.887 73.476 o
-8 5 -6 6.806 5.481 4.060 130.013 o
-8 5 -5 9.593 11.333 2.507 218.971 o
-8 5 -4 7.628 7.969 2.736 221.424 o
-8 5 -3 57.247 58.690 7.851 27.845 o
-8 5 -2 45.861 68.749 6.378 37.112 o
-8 5 -1 37.395 43.257 5.279 52.548 o
-8 5 0 0.396 -2.459 2.459 419.376 o
-8 5 1 101.223 111.380 10.837 14.864 o
-8 5 4 4.628 -6.724 10.252 24.314 o
-8 5 5 28.683 32.077 9.542 24.183 o
-8 5 7 1.624 0.406 4.263 137.806 o
-8 6 -6 22.804 14.008 4.263 89.351 o
-8 6 -5 94.808 116.378 9.950 16.772 o
-8 6 -4 0.498 -2.519 2.519 397.720 o
-8 6 -3 0.520 -3.148 3.148 257.038 o
-8 6 -2 21.442 26.428 4.507 78.770 o
-8 6 -1 26.272 28.737 4.507 73.873 o
-8 6 0 2.496 3.720 2.830 270.472 o
-8 6 1 94.496 95.918 10.304 16.419 o
-8 6 2 214.367 180.567 14.237 8.277 o
-8 6 3 73.627 65.783 16.446 8.395 o
-8 6 4 8.298 -3.175 6.561 56.348 o
-8 6 5 0.183 -4.507 4.507 127.428 o
-8 6 6 18.767 28.828 7.918 34.712 o
-8 7 -6 16.356 12.993 3.857 111.809 o
-8 7 -5 6.635 7.038 2.813 223.438 o
-8 7 -4 46.489 30.533 7.004 36.263 o
-8 7 -3 94.575 96.753 16.944 7.655 o
-8 7 -2 83.924 60.507 8.325 23.399 o
-8 7 -1 11.108 10.533 3.642 134.953 o
-8 7 0 1.445 4.966 3.136 230.434 o
-8 7 1 0.439 -1.736 4.600 121.766 o
-8 7 2 58.109 36.930 8.023 28.125 o
-8 7 3 0.082 6.902 8.120 38.621 o
-8 7 4 0.023 -0.406 6.902 54.492 o
-8 7 5 0.289 -4.567 4.567 123.878 o
-8 7 6 0.725 -4.567 4.567 122.945 o
-8 8 -5 8.639 2.935 4.472 109.606 o
-8 8 -4 0.339 3.997 3.227 230.390 o
-8 8 -3 6.811 4.263 3.302 183.290 o
-8 8 -2 27.473 33.217 4.769 66.854 o
-8 8 -1 34.343 29.335 4.335 70.784 o
-8 8 0 3.070 4.226 2.817 264.158 o
-8 8 1 1.503 1.976 2.492 364.743 o
-8 8 2 0.402 2.332 3.767 175.857 o
-8 8 3 105.253 62.541 13.402 11.320 o
-8 8 4 70.345 42.789 12.284 14.085 o
-8 8 5 15.601 12.024 5.105 76.474 o
-8 8 6 4.567 0.494 6.192 64.758 o
-8 9 -5 27.422 21.114 7.918 33.918 o
-8 9 -4 10.344 10.503 3.515 143.864 o
-8 9 -3 13.674 27.886 7.109 42.833 o
-8 9 -2 5.085 1.633 3.064 224.959 o
-8 9 -1 2.644 1.788 3.004 251.654 o
-8 9 0 0.042 0.710 2.530 396.532 o
-8 9 1 5.511 2.483 2.581 284.531 o
-8 9 2 10.525 15.825 4.070 111.468 o
-8 9 3 100.290 121.202 16.650 7.731 o
-8 9 4 0.009 -5.075 5.075 100.793 o
-8 9 5 3.110 -2.692 4.771 108.663 o
-8 10 -5 17.465 23.956 5.684 60.297 o
-8 10 -4 7.888 15.546 6.801 49.962 o
-8 10 -3 6.693 3.638 2.644 257.061 o
-8 10 -1 0.072 2.741 2.871 296.095 o
-8 10 0 12.865 8.539 2.778 185.783 o
-8 10 1 0.112 -3.580 3.580 201.934 o
-8 10 2 31.289 24.855 4.273 75.878 o
-8 10 3 119.137 114.013 9.617 16.565 o
-8 10 4 0.150 0.313 4.018 159.706 o
-8 10 5 6.861 5.434 4.766 99.043 o
-8 11 -4 52.436 57.256 7.106 32.422 o
-8 11 -3 89.681 105.491 5.745 30.551 o
-8 11 -2 85.317 68.449 5.685 34.184 o
-8 11 -1 2.642 4.115 2.919 253.622 o
-8 11 0 0.519 6.391 3.724 170.549 o
-8 11 1 3.960 -0.125 2.254 397.734 o
-8 11 2 4.671 7.052 2.388 298.623 o
-8 11 3 1.076 -0.135 2.266 469.708 o
-8 11 4 8.602 9.947 5.278 79.121 o
-8 12 -3 11.868 11.993 3.070 162.817 o
-8 12 -2 14.951 15.858 3.553 123.782 o
-8 12 -1 6.559 8.984 3.045 195.100 o
-8 12 0 1.709 -0.007 2.213 470.133 o
-8 12 1 8.971 6.611 3.329 166.831 o
-8 12 2 0.200 4.317 2.249 438.590 o
-8 12 3 13.511 14.155 3.863 115.719 o
-8 13 -2 0.087 7.585 3.316 209.131 o
-8 13 -1 69.277 64.212 8.934 22.230 o
-8 13 0 54.559 48.595 3.779 60.283 o
-8 13 1 42.155 40.863 3.585 72.724 o
-8 13 2 28.167 32.351 4.487 71.482 o
-8 13 3 2.270 2.639 4.466 122.145 o
-8 14 -1 13.877 17.053 6.293 54.336 o
-8 14 0 0.891 -2.122 3.654 189.830 o
-8 14 1 18.852 20.695 3.688 107.027 o
-7 0 -5 1249.580 1381.140 27.771 1.762 o
-7 0 -3 6.575 5.392 3.833 143.611 o
-7 0 -1 312.000 317.672 10.816 8.994 o
-7 0 1 60.862 83.037 10.117 18.583 o
-7 0 3 75.386 62.592 17.258 7.711 o
-7 0 5 35.495 31.183 8.665 27.700 o
-7 0 7 0.301 3.451 7.917 40.939 o
-7 1 -6 9.465 9.672 2.827 196.527 o
-7 1 -5 2.371 3.407 2.497 336.249 o
-7 1 -4 2.786 -2.196 2.196 444.489 o
-7 1 -3 7.920 5.179 3.502 161.271 o
-7 1 -2 0.024 -0.561 1.996 650.018 o
-7 1 -1 11.839 9.501 2.987 173.332 o
-7 1 0 1.015 -0.602 2.225 487.826 o
-7 1 1 20.612 15.370 5.447 64.903 o
-7 1 2 42.722 49.379 6.090 42.080 o
-7 1 3 63.364 65.390 7.051 30.624 o
-7 1 4 38.791 37.948 5.922 46.231 o
-7 1 5 26.407 20.586 6.536 46.264 o
-7 1 6 2.931 -4.293 4.293 133.141 o
-7 1 7 8.033 5.481 7.917 38.976 o
-7 1 8 14.360 -12.993 12.993 14.918 o
-7 2 -6 2.145 2.442 3.919 156.531 o
-7 2 -5 191.794 215.492 7.479 15.715 o
-7 2 -4 17.032 11.011 2.597 173.377 o
-7 2 -3 5.227 3.501 2.625 275.049 o
-7 2 -2 90.760 81.909 4.363 38.684 o
-7 2 -1 5.715 7.528 2.373 285.638 o
-7 2 0 5.828 9.881 2.634 238.833 o
-7 2 1 11.616 4.147 4.194 114.964 o
-7 2 2 5.275 3.087 3.954 143.235 o
-7 2 3 54.743 56.416 14.720 10.516 o
-7 2 4 53.690 35.202 7.056 34.252 o
-7 2 5 13.285 15.768 5.430 69.775 o
-7 2 6 0.016 -3.847 4.733 115.890 o
-7 2 7 1.035 7.508 7.284 47.376 o
-7 2 8 42.183 20.506 11.776 16.456 o
-7 3 -6 174.704 186.963 6.890 17.865 o
-7 3 -5 0.007 0.645 2.428 431.593 o
-7 3 -4 91.773 80.162 4.762 36.670 o
-7 3 -3 14.909 15.751 2.690 166.919 o
-7 3 -2 57.741 60.202 4.994 45.546 o
-7 3 -1 84.103 72.721 4.876 38.323 o
-7 3 0 2.876 7.936 2.992 226.686 o
-7 3 1 81.415 86.356 7.364 26.043 o
-7 3 2 180.047 160.249 9.645 13.816 o
-7 3 3 2.050 -2.921 5.186 93.916 o
-7 3 4 0.097 -3.928 3.928 167.895 o
-7 3 5 89.176 74.432 10.939 15.663 o
-7 3 6 1.348 49.127 13.601 13.352 o
-7 3 7 9.180 4.832 5.786 68.856 o
-7 3 8 0.475 -7.714 7.714 43.504 o
-7 4 -6 4.340 5.171 2.493 296.980 o
-7 4 -5 165.682 155.953 6.085 20.615 o
-7 4 -4 5.754 -2.217 2.254 361.582 o
-7 4 -3 55.353 59.484 3.785 57.202 o
-7 4 -2 8.812 11.851 2.937 185.351 o
-7 4 -1 7.439 9.611 3.012 191.752 o
-7 4 0 145.022 150.104 7.276 19.486 o
-7 4 1 11.029 8.885 4.588 97.251 o
-7 4 2 22.233 17.819 4.947 72.438 o
-7 4 4 14.576 9.715 5.358 72.510 o
-7 4 6 31.746 15.370 6.080 50.553 o
-7 4 7 20.240 25.203 7.106 41.559 o
-7 4 8 5.367 -6.902 6.902 52.348 o
-7 5 -6 15.332 15.340 3.949 108.203 o
-7 5 -5 18.662 25.243 3.451 111.296 o
-7 5 -4 15.878 18.339 4.595 85.809 o
-7 5 -3 57.243 57.702 3.697 57.573 o
-7 5 -2 23.492 23.154 3.445 105.237 o
-7 5 -1 5.374 4.670 2.613 269.235 o
-7 5 0 106.150 108.799 5.831 28.040 o
-7 5 1 54.633 53.215 6.429 36.574 o
-7 5 2 5.199 6.420 5.495 78.066 o
-7 5 3 0.697 -3.600 3.992 160.397 o
-7 5 4 18.331 15.658 5.721 61.405 o
-7 5 5 3.804 -1.497 5.313 87.667 o
-7 5 6 191.440 149.762 12.440 10.310 o
-7 5 7 10.683 8.497 5.359 75.974 o
-7 5 8 5.708 -6.496 6.496 58.631 o
-7 6 -6 304.835 291.483 15.698 6.325 o
-7 6 -5 55.058 63.518 3.962 54.789 o
-7 6 -4 88.682 88.328 5.604 32.499 o
-7 6 -3 39.832 37.718 3.403 78.659 o
-7 6 -2 51.265 55.288 6.769 34.792 o
-7 6 -1 96.875 96.390 6.471 27.382 o
-7 6 0 12.164 13.975 3.396 140.159 o
-7 6 1 121.841 118.337 6.250 24.699 o
-7 6 2 199.854 192.241 10.702 11.671 o
-7 6 3 140.001 132.872 11.284 12.814 o
-7 6 4 42.631 49.672 15.105 10.272 o
-7 6 5 0.072 5.064 6.290 64.078 o
-7 6 6 93.319 100.704 11.968 13.272 o
-7 6 7 22.270 11.822 5.403 65.774 o
-7 6 8 14.138 6.293 7.715 39.447 o
-7 7 -6 4.360 6.450 4.102 132.487 o
-7 7 -5 2.405 -0.842 2.380 396.842 o
-7 7 -4 27.635 22.637 3.465 98.986 o
-7 7 -3 139.983 152.391 7.295 19.653 o
-7 7 -2 146.242 132.275 9.438 15.589 o
-7 7 -1 20.070 15.137 3.415 119.337 o
-7 7 0 0.026 1.377 3.853 171.919 o
-7 7 1 23.145 19.868 3.265 114.203 o
-7 7 2 44.335 46.405 7.306 33.278 o
-7 7 3 59.774 52.247 7.638 28.952 o
-7 7 4 31.345 33.374 7.679 33.940 o
-7 7 5 127.927 83.052 14.620 9.424 o
-7 7 6 0.100 -2.961 5.144 97.997 o
-7 7 7 7.694 2.323 4.439 113.209 o
-7 7 8 51.233 68.220 11.776 15.292 o
-7 8 -6 20.408 21.151 4.872 74.083 o
-7 8 -5 299.702 346.797 13.164 7.510 o
-7 8 -4 146.353 159.902 10.523 13.434 o
-7 8 -3 365.705 381.708 14.545 6.267 o
-7 8 -2 1.452 -1.930 3.770 176.090 o
-7 8 -1 1.720 -3.028 3.218 236.342 o
-7 8 0 139.495 148.215 10.757 13.410 o
-7 8 1 3.142 3.271 3.022 238.647 o
-7 8 2 430.743 450.520 11.570 6.961 o
-7 8 3 106.206 98.652 11.436 13.847 o
-7 8 4 16.990 23.393 7.535 38.607 o
-7 8 5 219.932 251.679 25.997 3.240 o
-7 8 6 1.293 0.115 5.786 76.441 o
-7 8 7 8.897 1.749 5.075 88.540 o
-7 9 -6 3.150 9.187 3.485 173.378 o
-7 9 -5 17.813 27.320 3.394 112.818 o
-7 9 -4 5.884 5.790 2.787 236.678 o
-7 9 -3 41.962 45.343 6.799 37.192 o
-7 9 -2 125.742 136.850 8.871 17.363 o
-7 9 -1 16.115 14.371 4.169 100.293 o
-7 9 0 50.938 44.123 6.818 35.506 o
-7 9 1 71.791 56.644 14.822 10.136 o
-7 9 2 0.883 0.898 2.793 313.338 o
-7 9 3 75.573 75.614 12.690 12.830 o
-7 9 4 7.548 13.187 6.529 54.334 o
-7 9 5 22.073 24.159 8.519 30.534 o
-7 9 6 28.067 31.812 6.585 43.702 o
-7 9 7 3.748 5.772 4.193 129.812 o
-7 10 -6 42.589 33.532 4.301 64.644 o
-7 10 -5 215.796 243.701 9.037 12.676 o
-7 10 -4 7.065 4.488 3.214 189.114 o
-7 10 -3 9.608 10.720 3.104 171.941 o
-7 10 -2 130.743 132.647 15.128 8.635 o
-7 10 -1 4.048 7.253 3.254 193.876 o
-7 10 0 23.063 21.523 3.686 100.097 o
-7 10 1 15.505 2.508 3.428 145.273 o
-7 10 2 52.937 40.059 3.953 61.436 o
-7 10 3 9.918 5.219 2.736 215.339 o
-7 10 4 2.155 6.262 8.831 32.491 o
-7 10 5 69.025 103.361 10.841 16.072 o
-7 10 6 6.711 -1.631 6.598 56.469 o
-7 10 7 10.594 4.134 4.365 109.677 o
-7 11 -6 1.873 2.616 2.461 359.632 o
-7 11 -5 23.314 28.241 4.463 77.302 o
-7 11 -4 0.027 -2.512 2.512 410.794 o
-7 11 -3 33.115 31.946 3.747 81.240 o
-7 11 -2 0.345 8.344 3.198 218.653 o
-7 11 -1 5.086 2.302 3.507 178.152 o
-7 11 0 0.015 -0.664 2.635 373.685 o
-7 11 1 150.352 175.972 8.439 16.414 o
-7 11 2 35.842 37.508 4.201 69.096 o
-7 11 3 30.781 32.859 3.868 80.638 o
-7 11 4 106.082 48.763 12.589 12.601 o
-7 11 5 40.086 35.050 6.700 39.391 o
-7 11 6 0.080 4.195 4.278 135.979 o
-7 12 -6 17.383 12.609 2.979 148.185 o
-7 12 -5 5.799 8.340 4.111 126.400 o
-7 12 -4 201.886 205.489 9.787 12.551 o
-7 12 -3 32.015 34.376 3.810 79.941 o
-7 12 -2 6.694 10.252 4.974 89.369 o
-7 12 -1 31.243 29.550 3.902 81.063 o
-7 12 0 73.964 62.734 6.675 31.284 o
-7 12 1 396.427 407.774 24.991 3.082 o
-7 12 2 76.543 74.001 5.249 37.628 o
-7 12 3 0.420 0.998 2.501 393.877 o
-7 12 4 7.664 12.241 2.606 219.534 o
-7 12 5 0.258 -0.390 4.422 132.132 o
-7 12 6 22.612 15.361 4.439 84.403 o
-7 13 -5 0.035 1.413 3.007 278.856 o
-7 13 -4 24.073 28.568 3.955 87.579 o
-7 13 -3 38.032 29.916 6.091 46.004 o
-7 13 -2 41.760 45.458 4.426 60.190 o
-7 13 -1 30.302 30.829 4.776 65.725 o
-7 13 0 56.735 46.180 7.104 32.617 o
-7 13 1 1.697 0.872 6.828 54.774 o
-7 13 2 14.763 15.844 4.161 101.439 o
-7 13 3 32.880 25.987 6.317 45.839 o
-7 13 4 73.358 59.461 5.209 40.089 o
-7 13 5 9.503 9.093 2.448 233.437 o
-7 14 -4 97.315 118.566 10.559 15.399 o
-7 14 -3 2.087 3.294 2.657 308.188 o
-7 14 -2 0.282 4.329 3.556 191.748 o
-7 14 -1 16.225 12.705 2.921 154.783 o
-7 14 0 1.916 -0.382 3.451 205.947 o
-7 14 1 2.171 3.984 3.906 154.780 o
-7 14 2 48.579 32.445 3.981 65.718 o
-7 14 3 4.984 4.069 2.300 330.551 o
-7 14 4 37.375 34.746 3.148 86.836 o
-7 14 5 23.404 21.711 4.974 69.709 o
-7 15 -3 0.023 2.776 3.582 194.579 o
-7 15 -2 12.168 9.893 2.746 188.324 o
-7 15 -1 9.354 7.181 4.085 121.246 o
-7 15 0 28.272 29.074 4.012 81.843 o
-7 15 1 50.151 22.401 4.206 64.773 o
-7 15 2 16.522 16.491 2.881 149.699 o
-7 15 3 10.549 12.978 2.536 205.228 o
-7 15 4 10.422 12.799 2.630 198.791 o
-7 16 -2 18.364 22.290 3.554 110.938 o
-7 16 -1 5.245 8.200 2.685 244.412 o
-7 16 0 1.565 0.373 3.102 252.948 o
-7 16 1 0.598 3.783 2.270 428.207 o
-7 16 2 0.002 -0.440 2.591 386.761 o
-7 16 3 7.645 8.941 2.370 258.565 o
-7 17 0 6.141 3.248 4.669 105.391 o
-6 0 -4 36.007 41.072 5.070 56.015 o
-6 0 -2 456.992 493.421 11.810 6.558 o
-6 0 0 39.480 30.675 4.798 60.343 o
-6 0 2 39.469 47.529 6.687 38.296 o
-6 0 4 10.864 8.524 4.878 88.563 o
-6 0 6 34.268 37.192 7.999 31.177 o
-6 0 8 15.445 13.196 12.587 15.598 o
-6 1 -5 34.958 38.347 3.456 81.888 o
-6 1 -4 91.447 93.780 4.555 36.441 o
-6 1 -3 16.644 19.904 2.650 155.139 o
-6 1 -2 98.794 101.385 4.143 36.194 o
-6 1 -1 1.745 -0.508 1.942 588.975 o
-6 1 0 1230.470 1255.110 17.843 2.614 o
-6 1 1 22.325 14.419 2.998 131.314 o
-6 1 2 96.104 92.165 6.037 29.391 o
-6 1 3 53.085 51.187 5.409 44.781 o
-6 1 4 51.071 55.035 5.148 47.040 o
-6 1 5 115.433 134.242 9.835 15.897 o
-6 1 6 187.667 163.630 11.188 11.620 o
-6 1 7 12.989 16.400 4.862 82.761 o
-6 1 8 13.390 9.948 12.993 14.794 o
-6 2 -5 3.529 8.792 2.656 260.932 o
-6 2 -4 676.257 694.669 11.721 5.089 o
-6 2 -3 15.225 8.965 2.315 206.799 o
-6 2 -2 5.396 7.354 1.977 359.558 o
-6 2 -1 2.212 0.938 1.859 585.666 o
-6 2 0 231.743 241.571 18.000 5.740 o
-6 2 1 294.646 320.522 8.171 11.158 o
-6 2 2 0.373 -2.780 2.780 330.028 o
-6 2 3 295.906 277.920 9.106 10.750 o
-6 2 4 41.537 52.256 6.106 41.892 o
-6 2 5 0.733 -0.747 3.945 163.980 o
-6 2 6 22.888 11.541 4.778 77.991 o
-6 2 7 5.925 8.074 5.112 87.220 o
-6 2 8 0.516 -3.451 9.947 26.191 o
-6 3 -5 71.195 67.316 5.904 35.505 o
-6 3 -4 176.589 195.600 6.508 18.222 o
-6 3 -3 8.579 6.120 2.189 287.201 o
-6 3 -2 114.887 108.746 4.441 31.855 o
-6 3 -1 221.255 216.299 5.919 16.726 o
-6 3 0 64.134 64.447 3.834 52.055 o
-6 3 1 139.128 150.929 7.669 18.936 o
-6 3 2 73.018 75.058 5.706 35.612 o
-6 3 3 151.016 141.157 8.664 16.653 o
-6 3 4 16.101 11.599 4.936 80.238 o
-6 3 5 9.964 7.196 6.341 57.496 o
-6 3 6 122.992 100.888 9.761 16.376 o
-6 3 7 46.810 42.072 10.182 20.217 o
-6 3 8 15.574 14.211 12.587 15.576 o
-6 3 9 14.753 42.633 13.602 13.102 o
-6 4 -5 14.318 15.658 3.204 141.486 o
-6 4 -4 3.327 1.346 2.387 362.778 o
-6 4 -3 38.345 35.428 3.077 86.736 o
-6 4 -2 0.635 -0.158 1.938 651.374 o
-6 4 -1 129.496 117.008 5.414 26.513 o
-6 4 0 117.150 118.110 4.685 30.098 o
-6 4 1 103.186 86.926 6.170 28.349 o
-6 4 2 26.281 25.638 4.317 78.894 o
-6 4 3 164.389 156.710 13.195 9.887 o
-6 4 4 107.575 99.718 8.043 21.257 o
-6 4 5 76.926 78.297 8.121 23.972 o
-6 4 6 1.962 -0.765 4.652 116.111 o
-6 4 7 227.827 212.455 22.037 4.277 o
-6 4 8 59.971 82.228 16.243 8.636 o
-6 4 9 13.944 32.482 9.948 23.610 o
-6 5 -5 18.058 14.170 3.159 135.518 o
-6 5 -4 50.871 44.984 3.569 65.698 o
-6 5 -3 222.477 231.699 6.335 15.872 o
-6 5 -2 3.986 7.884 2.186 338.385 o
-6 5 -1 293.187 327.493 14.065 7.127 o
-6 5 0 214.296 227.929 7.363 14.923 o
-6 5 1 65.030 54.446 5.954 37.559 o
-6 5 2 418.656 414.015 13.272 6.425 o
-6 5 3 259.956 268.810 11.828 9.153 o
-6 5 4 429.691 426.729 15.675 5.411 o
-6 5 5 25.449 16.160 12.408 15.623 o
-6 5 6 5.768 4.012 10.372 23.515 o
-6 5 7 1.254 -4.872 4.872 107.310 o
-6 5 8 0.222 3.248 8.729 33.776 o
-6 5 9 61.138 69.236 12.791 13.078 o
-6 6 -5 79.103 80.337 6.805 28.901 o
-6 6 -4 472.401 508.800 9.625 7.261 o
-6 6 -3 6.268 1.365 2.280 335.573 o
-6 6 -2 0.988 2.708 2.016 527.902 o
-6 6 -1 8.847 13.906 2.877 184.861 o
-6 6 0 97.075 89.261 5.726 30.725 o
-6 6 1 37.692 31.170 3.233 86.817 o
-6 6 2 79.639 84.038 7.300 26.578 o
-6 6 3 1.183 0.994 3.977 158.036 o
-6 6 4 81.652 111.644 9.828 17.694 o
-6 6 5 83.817 61.448 14.213 10.652 o
-6 6 6 5.579 7.810 5.853 68.837 o
-6 6 7 9.132 1.372 5.082 88.270 o
-6 6 8 6.014 -3.857 7.511 44.297 o
-6 6 9 14.052 11.369 8.121 35.497 o
-6 7 -5 378.808 405.403 9.469 8.606 o
-6 7 -4 153.056 139.754 11.488 12.175 o
-6 7 -3 5.246 4.056 2.291 328.518 o
-6 7 -2 82.980 87.726 5.337 34.716 o
-6 7 -1 4.775 -0.033 2.048 437.340 o
-6 7 0 18.369 13.415 2.797 152.901 o
-6 7 1 12.698 10.751 2.906 172.559 o
-6 7 2 34.981 37.212 5.863 48.142 o
-6 7 3 72.912 57.347 8.018 25.616 o
-6 7 4 1.540 7.740 5.149 91.133 o
-6 7 5 0.452 0.784 5.655 80.431 o
-6 7 6 7.892 8.092 7.511 42.721 o
-6 7 7 17.140 20.352 6.935 44.720 o
-6 7 8 61.827 80.605 14.822 10.107 o
-6 7 9 15.772 19.489 8.527 31.659 o
-6 8 -5 118.349 129.885 9.384 16.758 o
-6 8 -4 8.756 5.852 2.446 253.336 o
-6 8 -3 82.706 78.196 4.584 39.651 o
-6 8 -2 207.645 210.955 7.716 14.941 o
-6 8 -1 7.042 5.266 2.295 295.095 o
-6 8 0 10.014 4.350 2.441 249.448 o
-6 8 1 98.477 95.346 5.837 29.701 o
-6 8 2 113.106 126.551 6.023 25.796 o
-6 8 3 259.221 229.326 36.561 1.764 o
-6 8 4 83.797 73.647 8.366 22.776 o
-6 8 5 0.075 2.392 6.496 60.858 o
-6 8 6 5.886 8.720 6.038 64.593 o
-6 8 7 21.312 28.431 6.835 43.499 o
-6 8 8 0.904 -1.827 7.308 48.315 o
-6 8 9 19.546 12.384 6.903 45.521 o
-6 9 -5 84.551 86.741 4.746 37.511 o
-6 9 -4 104.250 98.090 5.544 29.952 o
-6 9 -3 487.279 520.301 21.331 3.573 o
-6 9 -2 143.253 144.749 6.441 21.604 o
-6 9 -1 28.338 24.743 2.985 109.200 o
-6 9 0 27.870 21.821 4.475 75.957 o
-6 9 1 20.933 22.073 4.214 88.215 o
-6 9 2 353.022 351.372 8.578 9.746 o
-6 9 3 714.283 755.385 16.057 3.963 o
-6 9 4 32.652 25.303 6.097 48.340 o
-6 9 5 10.041 23.569 7.362 41.770 o
-6 9 6 2.719 4.707 5.609 77.954 o
-6 9 7 114.477 116.816 18.072 6.665 o
-6 9 8 12.032 14.617 8.323 34.012 o
-6 10 -5 13.333 14.966 3.515 130.105 o
-6 10 -4 82.928 75.550 8.747 21.537 o
-6 10 -3 14.697 11.030 3.095 153.092 o
-6 10 -2 0.110 -0.250 2.776 335.099 o
-6 10 -1 1.412 3.799 2.370 380.260 o
-6 10 0 317.260 318.411 8.144 10.813 o
-6 10 1 88.382 81.505 5.059 35.701 o
-6 10 2 342.029 356.255 10.303 8.777 o
-6 10 3 5.060 7.717 3.877 141.969 o
-6 10 4 1.213 0.949 5.136 96.202 o
-6 10 5 73.796 62.321 9.171 21.213 o
-6 10 6 30.056 30.372 7.309 37.129 o
-6 10 7 1.213 8.175 4.949 98.261 o
-6 10 8 10.924 7.917 6.902 48.920 o
-6 11 -5 49.696 44.846 5.340 47.344 o
-6 11 -4 69.118 67.663 4.474 45.076 o
-6 11 -3 7.793 19.740 4.666 92.016 o
-6 11 -2 79.328 62.129 4.159 45.081 o
-6 11 -1 154.938 144.928 5.346 23.270 o
-6 11 0 13.963 15.177 3.548 126.913 o
-6 11 1 78.674 79.290 5.487 35.423 o
-6 11 2 352.437 363.345 9.370 9.188 o
-6 11 3 10.200 10.160 2.821 191.781 o
-6 11 4 16.824 19.370 3.218 129.591 o
-6 11 5 11.046 19.564 3.175 146.794 o
-6 11 6 63.090 68.539 9.409 20.931 o
-6 11 7 4.177 6.244 5.636 75.410 o
-6 12 -5 50.973 26.345 8.020 29.599 o
-6 12 -4 131.992 132.043 9.757 15.507 o
-6 12 -3 11.976 3.752 3.118 175.700 o
-6 12 -2 4.663 -0.370 2.590 308.771 o
-6 12 -1 106.822 109.588 5.274 29.910 o
-6 12 0 18.105 24.618 3.220 120.916 o
-6 12 1 4.386 2.509 2.792 263.409 o
-6 12 2 143.288 136.360 12.393 11.255 o
-6 12 3 101.439 101.643 5.774 29.200 o
-6 12 4 111.879 112.659 6.269 25.786 o
-6 12 5 0.018 -2.250 2.250 512.370 o
-6 12 6 45.066 41.159 5.059 52.388 o
-6 12 7 43.695 44.625 5.350 49.252 o
-6 13 -5 10.769 15.813 4.684 90.284 o
-6 13 -4 70.164 74.620 4.744 42.057 o
-6 13 -3 59.549 54.786 6.033 38.107 o
-6 13 -2 30.505 31.044 4.254 74.393 o
-6 13 -1 463.450 479.890 13.882 5.783 o
-6 13 0 43.571 46.783 5.451 47.946 o
-6 13 1 24.822 27.017 4.752 70.985 o
-6 13 2 12.839 18.742 4.619 88.190 o
-6 13 3 7.957 3.610 4.588 105.498 o
-6 13 4 24.232 32.719 3.683 91.461 o
-6 13 5 15.356 13.649 2.898 157.380 o
-6 13 6 9.997 5.752 3.262 169.235 o
-6 13 7 27.522 14.617 7.512 37.555 o
-6 14 -5 16.361 20.569 4.492 86.829 o
-6 14 -4 4.347 -1.084 5.525 80.849 o
-6 14 -3 11.871 15.523 3.180 150.247 o
-6 14 -2 4.616 4.262 2.619 278.492 o
-6 14 -1 25.742 22.340 2.907 118.411 o
-6 14 0 119.397 118.237 6.335 24.663 o
-6 14 1 0.621 -1.406 2.459 414.004 o
-6 14 2 30.725 30.187 4.006 79.214 o
-6 14 3 35.205 33.950 3.936 75.161 o
-6 14 4 0.280 -0.639 2.374 452.318 o
-6 14 5 100.097 89.820 6.474 27.378 o
-6 14 6 8.918 10.611 2.865 193.738 o
-6 15 -5 64.931 67.975 6.997 30.524 o
-6 15 -4 11.423 10.803 4.298 105.498 o
-6 15 -3 24.954 33.980 4.072 81.408 o
-6 15 -2 39.587 50.005 4.864 54.963 o
-6 15 -1 128.056 137.545 9.584 15.865 o
-6 15 0 40.890 37.524 3.870 70.642 o
-6 15 1 5.084 0.262 2.955 244.150 o
-6 15 2 0.014 -0.136 2.769 338.501 o
-6 15 3 19.018 18.045 3.576 112.763 o
-6 15 4 54.996 64.394 7.028 31.970 o
-6 15 5 23.048 29.156 3.059 112.423 o
-6 15 6 0.005 0.675 1.878 710.856 o
-6 16 -5 5.000 10.175 3.330 175.748 o
-6 16 -4 9.721 19.523 3.944 114.554 o
-6 16 -3 6.517 15.997 5.302 77.717 o
-6 16 -2 0.872 9.085 2.896 250.526 o
-6 16 -1 0.263 4.024 2.732 313.121 o
-6 16 0 0.329 -2.304 2.304 478.458 o
-6 16 1 29.623 18.694 3.926 87.605 o
-6 16 2 19.354 21.574 3.523 110.882 o
-6 16 3 42.760 50.316 5.496 47.210 o
-6 16 4 42.197 39.309 5.282 51.434 o
-6 16 5 6.584 4.733 2.768 237.570 o
-6 17 -4 32.341 25.162 3.926 81.614 o
-6 17 -3 8.693 5.540 3.714 144.421 o
-6 17 -2 46.068 45.902 3.944 63.713 o
-6 17 -1 8.273 9.132 2.710 215.760 o
-6 17 0 0.792 1.234 2.316 441.691 o
-6 17 1 60.281 45.722 7.044 32.471 o
-6 17 2 4.478 4.907 2.654 271.126 o
-6 17 3 15.344 18.011 3.089 140.841 o
-6 17 4 16.362 13.240 3.695 117.792 o
-6 18 -3 0.172 4.727 3.418 205.900 o
-6 18 -2 0.575 -3.857 4.466 128.816 o
-6 18 -1 13.841 16.247 3.585 124.384 o
-6 18 0 10.905 9.908 3.135 166.218 o
-6 18 1 63.659 69.799 5.950 36.377 o
-6 18 2 19.462 11.833 2.874 148.167 o
-6 18 3 8.606 11.900 3.046 177.946 o
-6 19 -1 46.426 41.419 6.294 40.495 o
-6 19 0 19.247 14.506 3.462 119.849 o
-6 19 1 2.523 -2.549 3.756 172.797 o
-5 0 -3 590.827 588.764 13.996 5.011 o
-5 0 -1 19.178 24.421 4.278 87.238 o
-5 0 1 2.733 11.406 5.183 86.726 o
-5 0 3 896.843 893.047 27.543 2.086 o
-5 0 5 509.862 537.651 17.365 4.439 o
-5 0 7 17.803 12.181 12.181 16.529 o
-5 1 -4 44.840 49.620 3.551 68.259 o
-5 1 -3 259.698 258.984 6.651 13.943 o
-5 1 -2 462.307 458.311 7.436 8.446 o
-5 1 -1 47.122 49.538 3.859 63.116 o
-5 1 0 148.961 143.033 6.605 20.925 o
-5 1 1 30.081 26.734 3.066 102.767 o
-5 1 2 353.179 333.048 9.496 9.285 o
-5 1 3 15.957 16.806 4.148 99.495 o
-5 1 4 171.873 176.717 7.967 16.389 o
-5 1 5 7.003 6.402 3.225 183.805 o
-5 1 6 71.469 73.087 7.015 29.292 o
-5 1 7 175.884 157.163 27.416 3.076 o
-5 1 8 3.728 3.857 9.744 26.763 o
-5 2 -4 13.155 10.325 2.390 209.395 o
-5 2 -3 2.740 -0.064 1.752 638.230 o
-5 2 -2 125.398 130.005 4.658 28.472 o
-5 2 -1 16.888 15.469 2.425 174.624 o
-5 2 0 24.587 25.820 2.660 125.038 o
-5 2 1 168.820 174.614 6.267 19.561 o
-5 2 2 40.417 43.591 4.097 65.731 o
-5 2 3 394.074 387.023 9.864 8.335 o
-5 2 4 0.721 4.326 4.034 149.855 o
-5 2 5 338.851 361.234 12.300 7.623 o
-5 2 6 52.626 39.428 5.619 44.780 o
-5 2 7 13.298 4.982 7.734 39.594 o
-5 2 8 46.131 55.426 14.212 11.343 o
-5 3 -4 3.125 2.017 1.939 492.797 o
-5 3 -3 92.875 90.435 3.805 40.013 o
-5 3 -2 8.611 9.174 1.702 336.412 o
-5 3 -1 269.533 261.041 4.726 15.428 o
-5 3 0 1.291 1.102 1.816 654.193 o
-5 3 1 119.650 133.970 5.158 27.410 o
-5 3 2 144.669 143.101 6.752 20.858 o
-5 3 3 43.944 39.931 4.148 64.049 o
-5 3 4 38.433 32.480 4.355 66.701 o
-5 3 5 55.369 54.143 6.118 38.450 o
-5 3 6 53.466 37.863 5.794 43.276 o
-5 3 7 143.231 163.057 11.595 11.998 o
-5 3 8 4.870 23.955 12.181 16.804 o
-5 3 9 66.050 115.304 27.613 3.216 o
-5 4 -4 8.361 8.670 2.131 282.924 o
-5 4 -3 558.171 580.913 9.622 6.461 o
-5 4 -2 23.238 28.695 2.401 133.232 o
-5 4 -1 2130.160 2123.080 20.357 1.654 o
-5 4 0 206.152 219.259 5.449 17.916 o
-5 4 1 372.975 372.708 6.727 10.417 o
-5 4 2 93.812 94.725 5.236 32.888 o
-5 4 3 0.147 1.957 2.398 421.522 o
-5 4 4 350.708 360.914 9.534 9.124 o
-5 4 5 346.094 344.129 12.149 7.717 o
-5 4 6 128.467 132.674 9.191 16.692 o
-5 4 7 162.188 171.330 14.114 8.967 o
-5 4 8 204.100 229.272 24.980 3.510 o
-5 4 9 15.952 21.316 10.354 22.209 o
-5 5 -4 61.728 64.867 4.111 50.636 o
-5 5 -3 42.923 46.118 3.294 74.314 o
-5 5 -2 34.800 32.035 2.444 105.856 o
-5 5 -1 790.345 793.400 10.326 4.818 o
-5 5 0 88.218 92.380 3.979 40.007 o
-5 5 1 709.255 707.680 12.274 4.829 o
-5 5 2 31.505 48.867 4.706 60.992 o
-5 5 3 34.855 45.981 5.548 50.031 o
-5 5 4 0.023 3.163 3.178 242.935 o
-5 5 5 3.101 1.030 4.498 120.478 o
-5 5 6 12.046 7.379 10.113 24.038 o
-5 5 7 119.759 114.081 22.529 4.540 o
-5 5 8 113.390 122.421 19.087 6.068 o
-5 5 9 16.840 25.174 10.151 22.821 o
-5 6 -4 452.808 462.128 8.319 8.150 o
-5 6 -3 433.262 454.278 7.769 8.621 o
-5 6 -2 1122.840 1120.850 13.295 3.291 o
-5 6 -1 7.545 4.800 1.827 372.502 o
-5 6 0 0.005 0.129 1.565 1049.050 o
-5 6 1 381.166 379.044 8.661 9.171 o
-5 6 2 245.690 260.101 11.727 9.459 o
-5 6 3 615.604 640.577 14.021 4.832 o
-5 6 4 654.557 654.838 14.350 4.608 o
-5 6 5 3.200 7.597 4.340 121.374 o
-5 6 6 383.711 387.892 18.856 4.589 o
-5 6 7 40.358 29.032 8.039 30.670 o
-5 6 8 46.376 48.726 12.994 13.340 o
-5 6 9 27.108 28.017 10.354 21.247 o
-5 7 -4 323.433 346.533 9.078 9.852 o
-5 7 -3 36.427 35.381 2.837 93.377 o
-5 7 -2 46.063 42.716 3.033 76.777 o
-5 7 -1 100.378 90.269 3.823 38.334 o
-5 7 0 80.936 81.205 3.894 43.613 o
-5 7 1 45.170 48.399 3.652 67.160 o
-5 7 2 459.872 474.162 13.231 6.053 o
-5 7 3 30.511 37.735 5.068 59.405 o
-5 7 4 59.982 67.932 7.737 27.580 o
-5 7 5 67.717 93.469 12.883 12.501 o
-5 7 6 2.045 8.579 6.118 65.333 o
-5 7 7 1.336 -5.802 5.802 76.033 o
-5 7 8 69.013 78.778 15.837 8.944 o
-5 7 9 27.323 31.062 10.354 21.137 o
-5 8 -4 231.959 262.178 6.737 14.598 o
-5 8 -3 12.265 14.697 2.332 206.055 o
-5 8 -2 0.920 -1.070 1.891 663.821 o
-5 8 -1 236.427 234.906 5.940 15.793 o
-5 8 0 80.028 69.088 3.641 47.137 o
-5 8 1 226.599 243.574 9.512 11.935 o
-5 8 2 61.252 59.493 3.829 54.225 o
-5 8 3 5.619 7.729 4.128 126.622 o
-5 8 4 5.720 2.048 4.068 136.586 o
-5 8 5 145.500 139.039 10.133 14.336 o
-5 8 6 12.167 16.684 6.708 49.475 o
-5 8 7 17.364 31.061 12.993 14.360 o
-5 8 8 49.039 58.675 14.415 10.985 o
-5 8 9 24.361 27.001 10.354 21.455 o
-5 9 -4 45.209 47.290 3.469 69.842 o
-5 9 -3 57.715 53.831 3.272 62.410 o
-5 9 -2 4.025 6.614 2.447 299.606 o
-5 9 -1 95.344 92.132 4.126 37.825 o
-5 9 0 491.876 493.994 9.434 7.246 o
-5 9 1 65.319 68.245 4.297 47.405 o
-5 9 2 135.342 139.963 5.768 23.994 o
-5 9 3 102.106 104.303 7.776 22.236 o
-5 9 4 231.160 237.444 14.654 7.587 o
-5 9 5 4.805 3.072 5.242 87.142 o
-5 9 6 20.986 19.537 3.364 115.171 o
-5 9 7 0.185 1.407 2.700 341.100 o
-5 9 8 21.906 20.831 4.040 92.328 o
-5 9 9 40.475 38.720 4.655 59.665 o
-5 10 -4 121.763 112.455 5.093 28.562 o
-5 10 -3 10.880 16.372 2.855 171.781 o
-5 10 -2 156.631 171.367 6.295 20.276 o
-5 10 -1 217.727 241.193 7.088 14.949 o
-5 10 0 1.437 4.520 2.323 384.962 o
-5 10 1 144.994 153.123 6.165 21.844 o
-5 10 2 213.852 207.194 6.578 16.319 o
-5 10 3 34.942 31.634 3.327 87.707 o
-5 10 4 184.618 185.632 14.016 8.725 o
-5 10 5 12.596 18.582 4.923 80.573 o
-5 10 6 29.802 29.474 4.167 77.219 o
-5 10 7 173.987 165.334 9.545 14.056 o
-5 10 8 19.708 16.674 4.122 95.362 o
-5 10 9 3.411 0.349 2.828 279.050 o
-5 11 -4 65.362 62.766 4.179 49.188 o
-5 11 -3 190.074 178.830 6.413 18.142 o
-5 11 -2 7.405 9.365 2.880 204.281 o
-5 11 -1 92.480 89.825 4.318 37.739 o
-5 11 0 127.477 127.443 4.629 28.464 o
-5 11 1 209.456 214.996 6.211 16.834 o
-5 11 2 123.340 121.073 6.099 24.893 o
-5 11 3 419.304 429.505 10.392 7.656 o
-5 11 4 53.888 52.096 4.472 52.791 o
-5 11 5 0.901 -3.090 3.760 179.468 o
-5 11 6 0.070 -0.385 2.462 426.690 o
-5 11 7 17.016 15.794 3.259 131.675 o
-5 11 8 58.574 60.287 5.165 43.959 o
-5 11 9 7.435 4.466 7.105 48.070 o
-5 12 -4 227.978 233.051 8.619 12.984 o
-5 12 -3 49.154 42.797 6.777 36.224 o
-5 12 -2 29.250 26.600 4.347 75.407 o
-5 12 -1 211.702 220.178 6.515 16.241 o
-5 12 0 351.671 363.554 7.978 10.055 o
-5 12 1 696.385 689.502 10.283 5.353 o
-5 12 2 237.992 245.748 6.938 14.440 o
-5 12 3 41.785 40.147 4.102 65.880 o
-5 12 4 619.802 665.495 15.831 4.346 o
-5 12 5 129.677 115.419 6.658 23.034 o
-5 12 6 153.565 156.331 7.228 18.979 o
-5 12 7 133.509 133.391 6.686 22.048 o
-5 12 8 20.631 17.725 3.191 123.916 o
-5 13 -4 2.881 5.079 2.638 290.556 o
-5 13 -3 171.728 155.380 8.794 15.424 o
-5 13 -2 39.099 37.460 3.374 79.897 o
-5 13 -1 9.103 8.544 2.651 218.015 o
-5 13 0 117.562 115.960 6.171 25.418 o
-5 13 1 1.601 0.488 2.122 501.432 o
-5 13 2 99.023 101.115 5.139 32.051 o
-5 13 3 83.392 88.138 5.078 35.904 o
-5 13 4 23.614 27.315 4.289 81.138 o
-5 13 5 11.305 9.643 3.053 170.705 o
-5 13 6 0.182 -2.420 2.420 438.554 o
-5 13 7 86.558 87.268 8.629 21.287 o
-5 13 8 1.096 1.805 2.736 316.139 o
-5 14 -4 125.767 151.745 7.932 19.023 o
-5 14 -3 852.623 885.554 17.950 3.273 o
-5 14 -2 10.116 7.914 2.725 206.670 o
-5 14 -1 20.822 15.746 2.697 146.263 o
-5 14 0 139.800 141.246 5.774 23.575 o
-5 14 1 936.168 909.054 14.961 3.558 o
-5 14 2 12.932 8.602 2.760 186.669 o
-5 14 3 55.426 53.029 4.920 47.977 o
-5 14 4 0.003 -1.055 3.751 184.568 o
-5 14 5 73.251 72.744 5.016 39.836 o
-5 14 6 52.981 48.813 5.568 43.821 o
-5 14 7 11.217 9.434 2.676 200.028 o
-5 14 8 11.827 23.956 7.917 36.377 o
-5 15 -4 1.143 2.621 4.596 117.914 o
-5 15 -3 137.819 142.106 6.439 22.062 o
-5 15 -2 0.868 -2.335 2.335 450.045 o
-5 15 -1 78.296 84.067 5.315 35.973 o
-5 15 0 2.741 0.285 2.455 366.801 o
-5 15 1 551.713 575.853 10.098 6.364 o
-5 15 2 0.467 0.383 2.790 323.507 o
-5 15 3 22.310 16.541 3.069 126.122 o
-5 15 4 10.967 9.034 3.428 149.159 o
-5 15 5 57.676 53.730 4.295 52.659 o
-5 15 6 16.493 15.900 2.787 155.554 o
-5 15 7 0.081 5.289 2.299 413.314 o
-5 16 -4 8.207 9.519 6.667 52.788 o
-5 16 -3 12.155 10.305 3.275 152.354 o
-5 16 -2 17.261 17.335 2.927 143.971 o
-5 16 -1 63.054 64.363 4.241 49.221 o
-5 16 0 36.748 37.211 3.381 82.059 o
-5 16 1 59.628 68.821 5.177 42.476 o
-5 16 2 19.820 21.488 3.398 114.344 o
-5 16 3 3.825 4.771 2.823 253.577 o
-5 16 4 1.536 -1.621 3.398 214.462 o
-5 16 5 34.593 24.578 4.591 67.982 o
-5 16 6 9.396 13.319 2.657 200.925 o
-5 17 -4 0.094 -0.096 5.334 91.155 o
-5 17 -3 105.148 102.868 8.878 19.098 o
-5 17 -2 7.763 4.285 2.489 264.625 o
-5 17 -1 2.016 -2.266 2.266 442.092 o
-5 17 0 0.004 -2.136 2.136 569.110 o
-5 17 1 3.185 3.510 2.682 288.529 o
-5 17 2 4.642 6.057 2.711 255.746 o
-5 17 3 0.280 1.651 3.085 261.786 o
-5 17 4 70.981 110.996 9.815 18.223 o
-5 17 5 37.581 34.529 3.736 76.412 o
-5 17 6 37.744 46.107 4.684 58.825 o
-5 18 -4 10.688 1.519 4.533 104.989 o
-5 18 -3 28.744 37.529 5.181 58.757 o
-5 18 -2 21.294 17.876 3.788 102.285 o
-5 18 -1 15.398 10.627 3.049 154.015 o
-5 18 0 17.801 21.443 2.895 138.155 o
-5 18 1 1.560 3.340 2.811 285.969 o
-5 18 2 71.430 72.163 5.480 37.479 o
-5 18 3 43.127 33.849 3.536 75.417 o
-5 18 4 1.832 5.854 2.791 272.460 o
-5 18 5 5.671 4.769 2.671 257.645 o
-5 19 -4 16.420 20.106 5.265 69.446 o
-5 19 -3 27.630 22.152 3.932 87.750 o
-5 19 -2 0.278 -1.189 3.280 239.029 o
-5 19 -1 40.466 40.876 4.211 64.968 o
-5 19 0 45.654 45.342 3.642 67.956 o
-5 19 1 2.456 1.895 2.391 373.028 o
-5 19 2 0.188 -2.151 2.151 553.134 o
-5 19 3 8.232 9.040 4.395 108.301 o
-5 19 4 6.201 -1.848 3.058 223.593 o
-5 20 -2 5.160 4.416 3.786 152.531 o
-5 20 -1 25.645 23.221 3.230 108.015 o
-5 20 0 67.683 33.908 6.700 34.262 o
-5 20 1 44.088 43.438 5.832 44.744 o
-5 20 2 3.160 5.310 2.477 314.402 o
-5 20 3 44.803 51.599 5.203 49.132 o
-4 0 -2 966.310 971.534 17.977 3.054 o
-4 0 0 134.601 129.549 11.982 12.008 o
-4 0 2 5986.410 6082.050 163.248 0.089 o
-4 0 4 1414.500 1401.160 28.745 1.633 o
-4 0 6 80.038 60.709 15.837 8.921 o
-4 0 10 38.458 35.123 7.918 31.231 o
-4 1 -3 285.865 283.893 5.894 13.609 o
-4 1 -2 171.560 164.740 4.559 22.887 o
-4 1 -1 760.043 754.120 11.457 4.764 o
-4 1 0 12.666 8.799 2.704 191.729 o
-4 1 1 1241.570 1194.520 30.660 1.620 o
-4 1 2 1742.040 1658.780 29.609 1.440 o
-4 1 3 45.175 47.777 3.848 64.882 o
-4 1 4 13.312 16.714 3.541 126.952 o
-4 1 5 14.485 7.979 3.083 159.783 o
-4 1 6 49.059 67.405 14.009 11.467 o
-4 1 7 80.511 116.525 18.883 6.378 o
-4 1 10 213.477 212.309 36.965 1.752 o
-4 1 11 1.070 2.639 4.466 124.717 o
-4 2 -3 11.220 13.678 2.216 225.677 o
-4 2 -2 24.344 29.027 2.542 125.731 o
-4 2 -1 424.892 410.746 11.793 7.044 o
-4 2 0 2374.820 2410.670 40.194 0.898 o
-4 2 1 19.008 18.987 2.498 155.977 o
-4 2 2 0.140 -2.391 2.391 450.041 o
-4 2 3 36.804 45.120 3.780 72.198 o
-4 2 4 207.190 208.228 6.909 16.097 o
-4 2 5 1337.360 1366.610 25.653 1.868 o
-4 2 6 49.651 59.315 8.184 27.068 o
-4 2 7 0.351 -1.421 8.526 35.653 o
-4 2 8 65.341 75.122 16.446 8.431 o
-4 2 11 17.372 21.850 3.899 101.686 o
-4 3 -3 552.053 542.894 8.111 7.096 o
-4 3 -2 215.461 210.803 5.712 17.345 o
-4 3 -1 290.548 282.998 5.651 13.700 o
-4 3 0 1029.350 1007.480 19.083 2.822 o
-4 3 1 52.398 59.234 8.171 26.853 o
-4 3 2 1451.120 1392.160 17.933 2.360 o
-4 3 3 1958.400 1972.700 36.901 1.074 o
-4 3 4 433.547 437.310 9.756 7.799 o
-4 3 5 2.463 3.004 3.816 162.213 o
-4 3 6 342.442 385.931 14.001 6.639 o
-4 3 7 51.244 47.508 13.197 12.885 o
-4 3 8 10.210 19.692 11.368 19.013 o
-4 3 9 82.514 97.746 6.604 28.354 o
-4 3 11 5.814 7.917 3.248 183.902 o
-4 4 -3 1362.800 1367.750 14.872 2.692 o
-4 4 -2 8.958 11.128 1.630 326.239 o
-4 4 -1 769.173 774.938 11.315 4.730 o
-4 4 0 1639.360 1655.070 22.717 1.844 o
-4 4 1 136.890 143.449 7.182 20.334 o
-4 4 2 4.456 7.179 1.889 398.955 o
-4 4 3 2542.280 2554.090 36.537 0.960 o
-4 4 4 16.416 17.822 3.650 115.033 o
-4 4 5 162.542 172.972 11.803 11.283 o
-4 4 6 48.887 57.904 7.220 32.237 o
-4 4 7 10.940 10.759 9.744 25.730 o
-4 4 8 59.966 65.782 15.430 9.548 o
-4 4 9 0.563 1.266 3.935 163.088 o
-4 4 10 3.632 8.778 3.580 164.895 o
-4 4 11 18.508 15.438 4.466 87.946 o
-4 5 -3 1334.790 1342.040 14.808 2.739 o
-4 5 -2 1512.470 1523.210 20.172 2.109 o
-4 5 -1 307.652 298.283 6.778 12.216 o
-4 5 0 840.302 804.006 11.705 4.408 o
-4 5 1 255.525 255.906 5.249 15.505 o
-4 5 2 597.408 585.803 13.409 5.153 o
-4 5 3 447.655 437.918 12.115 6.664 o
-4 5 4 6.435 11.978 3.552 151.383 o
-4 5 5 426.646 439.290 15.658 5.404 o
-4 5 6 135.934 145.130 10.805 13.467 o
-4 5 7 0.906 17.459 10.962 20.991 o
-4 5 8 223.287 280.867 24.575 3.527 o
-4 5 9 82.165 81.304 11.878 13.969 o
-4 5 10 12.100 14.642 3.208 149.347 o
-4 6 -3 1446.300 1443.640 16.754 2.432 o
-4 6 -2 244.868 249.876 4.896 16.340 o
-4 6 -1 0.340 -0.877 1.632 931.966 o
-4 6 0 4273.520 4280.800 41.113 0.654 o
-4 6 1 152.734 151.847 5.172 23.562 o
-4 6 2 428.381 430.761 7.926 8.727 o
-4 6 3 519.444 525.072 17.528 4.388 o
-4 6 4 37.972 39.798 6.272 42.939 o
-4 6 5 23.951 28.204 7.348 38.249 o
-4 6 6 118.551 114.630 11.824 12.731 o
-4 6 7 272.915 272.568 28.437 2.713 o
-4 6 8 78.570 78.255 7.284 27.042 o
-4 6 9 19.183 28.087 3.817 97.240 o
-4 6 10 36.987 40.167 4.300 66.029 o
-4 7 -3 344.660 340.012 6.369 11.373 o
-4 7 -2 516.673 491.456 7.353 7.821 o
-4 7 -1 470.619 462.349 6.905 8.554 o
-4 7 0 756.303 760.746 10.762 4.902 o
-4 7 1 1116.670 1108.310 13.740 3.261 o
-4 7 2 190.329 205.960 6.367 17.595 o
-4 7 3 427.682 418.960 8.096 8.717 o
-4 7 4 57.830 76.377 7.388 28.971 o
-4 7 5 53.901 50.561 8.933 23.887 o
-4 7 6 29.319 56.033 11.572 16.770 o
-4 7 7 166.420 167.938 13.638 9.364 o
-4 7 8 89.094 87.023 6.872 27.153 o
-4 7 9 134.078 137.533 9.639 15.556 o
-4 7 10 18.256 11.369 4.060 102.924 o
-4 8 -3 3.783 6.665 2.503 292.973 o
-4 8 -2 203.981 203.624 7.059 16.087 o
-4 8 -1 1185.730 1218.510 14.388 3.021 o
-4 8 0 263.259 270.452 5.543 14.743 o
-4 8 1 26.494 27.876 2.328 128.632 o
-4 8 2 1400.150 1373.090 16.320 2.535 o
-4 8 3 37.667 41.119 2.584 92.946 o
-4 8 4 285.923 306.324 12.984 7.901 o
-4 8 5 55.371 53.683 4.428 52.328 o
-4 8 6 0.075 -2.184 2.184 541.366 o
-4 8 7 1.561 -1.628 2.564 363.469 o
-4 8 8 2.222 3.390 2.833 274.496 o
-4 8 9 3.645 22.534 11.368 19.278 o
-4 8 10 0.079 -2.639 3.045 279.142 o
-4 9 -3 376.248 370.870 8.185 9.552 o
-4 9 -2 32.289 35.490 2.621 103.281 o
-4 9 -1 297.431 296.580 6.254 12.872 o
-4 9 0 0.958 -0.229 2.192 503.789 o
-4 9 1 1.208 2.887 1.764 636.267 o
-4 9 2 0.755 1.201 2.476 391.890 o
-4 9 3 2.291 0.741 1.835 598.502 o
-4 9 4 0.836 -1.117 2.255 481.820 o
-4 9 5 2.115 -0.041 2.946 274.672 o
-4 9 6 35.374 37.277 3.977 73.066 o
-4 9 7 2.118 4.270 3.495 188.615 o
-4 9 8 14.968 11.677 4.113 105.908 o
-4 9 9 16.558 19.438 4.358 90.831 o
-4 9 10 1.193 -2.389 2.389 422.683 o
-4 10 -3 134.420 131.832 6.351 22.885 o
-4 10 -2 190.260 195.429 5.827 18.674 o
-4 10 -1 645.395 673.015 10.107 5.646 o
-4 10 0 9.502 6.855 2.221 268.921 o
-4 10 1 3.312 3.636 1.903 472.664 o
-4 10 2 147.026 145.853 4.931 24.823 o
-4 10 3 27.235 28.158 2.627 118.098 o
-4 10 4 4.402 2.648 2.861 252.712 o
-4 10 5 29.085 33.921 3.878 81.525 o
-4 10 6 2.511 -2.089 3.603 186.854 o
-4 10 7 8.493 6.293 9.338 28.391 o
-4 10 8 120.246 123.236 10.153 15.325 o
-4 10 9 6.705 13.275 3.166 174.321 o
-4 10 10 0.116 0.219 2.225 515.962 o
-4 11 -3 291.309 300.457 9.421 10.395 o
-4 11 -2 3.796 4.342 2.431 320.920 o
-4 11 -1 132.549 129.843 5.015 26.706 o
-4 11 0 123.047 141.736 4.909 27.366 o
-4 11 1 0.458 1.069 1.960 617.361 o
-4 11 2 617.852 636.297 9.452 6.032 o
-4 11 3 162.007 150.684 7.728 17.745 o
-4 11 4 297.482 289.594 6.464 12.782 o
-4 11 5 37.793 32.726 4.085 71.220 o
-4 11 6 457.731 472.164 10.997 6.946 o
-4 11 7 56.459 57.791 5.154 44.981 o
-4 11 8 0.336 5.449 3.629 181.738 o
-4 11 9 63.361 62.917 4.856 44.614 o
-4 12 -3 33.380 41.003 3.281 85.311 o
-4 12 -2 75.860 79.674 5.911 33.644 o
-4 12 -1 42.859 38.206 3.284 77.716 o
-4 12 0 272.590 291.024 7.682 12.274 o
-4 12 1 124.598 136.519 5.814 24.918 o
-4 12 2 137.965 147.510 4.858 25.738 o
-4 12 3 778.799 774.552 10.836 4.789 o
-4 12 4 120.546 140.280 6.750 22.548 o
-4 12 5 0.884 -0.448 4.612 120.221 o
-4 12 6 30.654 26.150 3.757 86.304 o
-4 12 7 2.632 -0.134 2.744 305.881 o
-4 12 8 16.789 20.728 6.512 49.622 o
-4 12 9 7.557 7.405 2.558 243.674 o
-4 13 -3 187.115 187.805 7.333 16.611 o
-4 13 -2 101.224 97.733 4.545 34.416 o
-4 13 -1 3.077 0.774 2.626 318.250 o
-4 13 0 66.434 64.443 3.695 52.270 o
-4 13 1 435.307 430.769 7.855 8.684 o
-4 13 2 355.897 373.446 7.243 10.370 o
-4 13 3 48.777 45.050 3.127 72.507 o
-4 13 4 64.091 59.121 4.099 50.922 o
-4 13 5 113.241 114.284 6.741 24.125 o
-4 13 6 15.589 12.904 3.047 149.830 o
-4 13 7 10.050 13.732 3.355 148.918 o
-4 13 8 24.121 27.614 5.380 60.679 o
-4 13 9 1.781 4.699 3.611 178.488 o
-4 14 -3 172.172 176.375 14.746 8.313 o
-4 14 -2 184.583 185.148 7.471 16.544 o
-4 14 -1 222.141 222.457 6.222 16.191 o
-4 14 0 57.481 60.749 3.906 54.852 o
-4 14 1 339.094 355.174 7.680 10.493 o
-4 14 2 226.760 225.546 7.975 13.850 o
-4 14 3 458.312 475.395 9.532 7.534 o
-4 14 4 24.108 25.545 3.054 113.916 o
-4 14 5 3.884 -4.212 4.549 117.423 o
-4 14 6 104.933 114.607 13.514 10.739 o
-4 14 7 8.867 10.555 4.259 111.422 o
-4 14 8 0.639 2.153 2.256 454.166 o
-4 15 -3 52.441 49.807 3.893 59.833 o
-4 15 -2 3.723 9.015 3.153 200.508 o
-4 15 -1 25.803 28.682 4.866 67.736 o
-4 15 0 0.019 2.278 2.546 376.041 o
-4 15 1 37.085 44.674 7.059 36.306 o
-4 15 2 0.012 1.798 2.471 403.427 o
-4 15 3 96.247 85.094 4.535 36.452 o
-4 15 4 1.604 5.713 6.241 63.983 o
-4 15 5 18.955 19.539 3.186 125.786 o
-4 15 6 138.132 120.796 11.145 13.205 o
-4 15 7 6.934 5.983 3.554 159.746 o
-4 15 8 70.506 74.564 5.819 35.472 o
-4 16 -3 4.463 2.474 3.664 167.469 o
-4 16 -2 100.608 89.260 5.159 32.605 o
-4 16 -1 178.065 158.684 5.396 21.098 o
-4 16 0 247.279 243.262 6.535 14.643 o
-4 16 1 29.722 26.170 3.311 97.649 o
-4 16 2 50.602 46.457 3.676 64.156 o
-4 16 3 12.297 11.917 2.875 173.894 o
-4 16 4 5.608 1.772 2.830 250.093 o
-4 16 5 68.379 70.409 5.012 41.256 o
-4 16 6 11.691 8.974 3.107 166.868 o
-4 16 7 35.035 36.710 3.797 76.572 o
-4 17 -3 33.038 25.813 5.925 50.045 o
-4 17 -2 89.037 82.829 6.169 30.306 o
-4 17 -1 0.060 4.370 2.598 342.990 o
-4 17 0 50.522 53.193 3.938 59.462 o
-4 17 1 3.999 3.209 2.977 237.961 o
-4 17 2 735.433 748.074 12.732 4.586 o
-4 17 3 113.933 106.899 5.551 28.249 o
-4 17 4 17.272 11.849 3.012 148.011 o
-4 17 5 31.390 29.588 3.263 94.378 o
-4 17 6 6.912 6.770 2.806 223.212 o
-4 17 7 10.230 10.819 4.664 94.552 o
-4 18 -3 2.727 2.683 4.617 113.885 o
-4 18 -2 41.100 43.499 5.385 49.992 o
-4 18 -1 17.004 18.028 3.571 116.680 o
-4 18 0 3.893 0.993 3.266 211.568 o
-4 18 1 33.630 28.692 6.153 46.889 o
-4 18 2 0.046 -2.330 2.330 476.718 o
-4 18 3 11.464 17.948 4.739 86.787 o
-4 18 4 121.120 123.648 7.620 20.800 o
-4 18 5 164.559 181.364 6.001 20.102 o
-4 18 6 9.717 11.502 2.901 184.626 o
-4 19 -3 128.062 118.448 11.238 13.343 o
-4 19 -2 42.353 38.394 5.098 53.579 o
-4 19 -1 49.858 54.363 10.155 19.786 o
-4 19 0 27.263 29.085 3.651 90.798 o
-4 19 1 7.785 4.056 3.510 163.231 o
-4 19 2 10.356 15.731 2.955 168.727 o
-4 19 3 4.513 0.846 2.999 240.446 o
-4 19 4 223.599 234.948 9.398 12.207 o
-4 19 5 10.252 8.049 2.180 260.575 o
-4 20 -3 6.749 5.326 3.714 150.696 o
-4 20 -2 109.874 95.454 6.623 25.612 o
-4 20 -1 24.961 29.925 5.228 61.957 o
-4 20 0 8.122 3.434 4.512 108.390 o
-4 20 1 15.041 8.138 4.049 111.099 o
-4 20 2 15.568 9.687 3.039 155.556 o
-4 20 3 22.884 21.756 3.706 99.638 o
-4 20 4 4.081 4.591 3.812 153.994 o
-4 21 -3 20.388 23.309 3.882 97.004 o
-4 21 -2 56.902 40.722 3.757 61.352 o
-4 21 -1 20.258 17.183 3.366 118.774 o
-4 21 0 3.352 2.576 2.750 280.543 o
-4 21 1 2.800 7.958 3.512 175.337 o
-4 21 2 66.664 46.722 5.115 43.990 o
-4 21 3 1.495 5.278 5.075 95.224 o
-4 22 0 19.362 13.553 2.841 147.389 o
-3 0 -1 686.306 658.537 12.504 4.941 o
-3 0 1 893.459 883.240 19.574 2.996 o
-3 0 3 18.081 19.084 5.481 64.701 o
-3 0 5 30.130 25.378 10.151 21.881 o
-3 0 9 2.463 14.414 5.075 88.651 o
-3 0 11 11.304 13.805 4.466 97.631 o
-3 1 -2 37.520 34.686 1.831 111.039 o
-3 1 -1 3228.900 3184.010 37.604 0.832 o
-3 1 0 144.437 140.665 3.962 27.602 o
-3 1 1 4406.260 4532.500 69.001 0.370 o
-3 1 2 90.929 91.674 3.052 43.831 o
-3 1 3 1875.180 1903.230 39.993 0.996 o
-3 1 4 2272.340 2249.980 46.512 0.771 o
-3 1 5 29.349 27.687 8.293 30.715 o
-3 1 6 57.393 51.976 12.385 14.127 o
-3 1 8 237.309 224.472 9.048 12.401 o
-3 1 9 194.392 189.742 14.724 8.058 o
-3 1 10 22.421 24.983 4.299 83.134 o
-3 1 11 17.523 17.894 3.445 120.571 o
-3 2 -2 817.080 779.325 10.605 4.709 o
-3 2 -1 318.741 310.211 5.311 12.919 o
-3 2 0 53.366 49.026 3.704 61.599 o
-3 2 1 830.647 808.224 14.019 4.026 o
-3 2 2 3629.960 3586.020 90.820 0.259 o
-3 2 3 177.919 175.474 4.257 22.566 o
-3 2 4 189.116 194.770 9.045 13.938 o
-3 2 5 6.255 15.012 5.694 69.346 o
-3 2 6 1455.830 1513.850 57.032 0.643 o
-3 2 7 462.808 415.522 27.636 2.579 o
-3 2 8 14.121 20.764 6.293 53.478 o
-3 2 9 212.076 211.154 9.255 12.883 o
-3 2 10 3.350 5.708 5.481 80.364 o
-3 2 11 2.008 0.158 3.147 243.497 o
-3 3 -2 1166.190 1115.660 13.477 3.215 o
-3 3 -1 1966.900 1936.640 23.000 1.637 o
-3 3 0 1688.290 1693.170 22.025 1.855 o
-3 3 1 229.739 237.670 6.299 15.565 o
-3 3 2 92.528 87.733 3.378 42.427 o
-3 3 3 589.959 570.233 10.013 6.198 o
-3 3 4 1060.250 1029.550 20.564 2.612 o
-3 3 5 256.490 245.211 28.032 2.813 o
-3 3 6 176.516 237.592 24.167 3.755 o
-3 3 7 11.524 -1.827 8.729 32.291 o
-3 3 8 617.991 619.859 16.444 4.270 o
-3 3 9 297.175 324.950 11.632 8.572 o
-3 3 10 5.903 6.794 3.084 201.186 o
-3 3 11 4.587 4.555 4.466 115.639 o
-3 4 -2 112.715 108.351 3.259 36.294 o
-3 4 -1 0.252 -1.410 1.410 1248.470 o
-3 4 0 87.893 89.091 3.863 41.044 o
-3 4 1 790.302 795.771 11.595 4.583 o
-3 4 2 2931.170 3007.970 33.476 0.960 o
-3 4 3 213.239 198.874 5.900 17.440 o
-3 4 4 44.059 41.178 3.054 78.840 o
-3 4 5 143.692 139.107 10.152 14.358 o
-3 4 6 40.869 30.251 12.181 15.381 o
-3 4 7 31.917 39.362 4.034 73.941 o
-3 4 8 724.842 744.386 18.819 3.448 o
-3 4 9 20.721 15.583 5.306 67.337 o
-3 4 10 12.040 10.455 3.445 142.862 o
-3 4 11 0.054 -2.339 2.339 472.774 o
-3 5 -2 3417.910 3393.030 35.270 0.846 o
-3 5 -1 1940.240 1887.310 19.363 1.832 o
-3 5 0 1316.300 1278.330 17.664 2.544 o
-3 5 1 51.020 62.563 3.489 61.494 o
-3 5 2 1220.690 1251.420 24.215 2.071 o
-3 5 3 102.965 104.051 4.201 34.983 o
-3 5 4 515.126 503.147 8.389 7.423 o
-3 5 5 24.797 29.567 3.344 101.285 o
-3 5 6 107.473 114.096 27.818 3.115 o
-3 5 7 238.804 255.084 25.592 3.295 o
-3 5 8 40.636 43.377 4.758 57.202 o
-3 5 9 224.519 257.615 19.646 5.046 o
-3 5 10 12.362 16.678 5.989 59.794 o
-3 5 11 58.006 61.315 10.761 17.527 o
-3 6 -2 269.002 273.628 5.697 14.386 o
-3 6 -1 95.115 101.180 3.251 40.725 o
-3 6 0 284.812 279.432 6.707 12.995 o
-3 6 1 1775.240 1740.990 25.750 1.606 o
-3 6 2 340.731 325.792 8.737 9.989 o
-3 6 3 552.530 545.123 8.866 6.847 o
-3 6 4 0.806 1.040 2.001 578.253 o
-3 6 5 22.114 19.433 3.105 122.099 o
-3 6 6 44.970 43.222 4.086 63.316 o
-3 6 7 115.611 127.874 7.065 22.492 o
-3 6 8 0.910 2.614 5.177 94.050 o
-3 6 9 113.109 114.416 7.176 22.847 o
-3 6 10 5.735 5.131 3.148 200.615 o
-3 6 11 19.026 15.514 3.119 133.094 o
-3 7 -2 177.674 185.893 4.264 22.203 o
-3 7 -1 1366.640 1396.390 17.967 2.423 o
-3 7 0 71.559 73.129 3.371 51.078 o
-3 7 1 2749.680 2772.400 31.986 1.036 o
-3 7 2 276.402 259.565 5.361 14.676 o
-3 7 3 1342.550 1329.520 15.677 2.664 o
-3 7 4 134.700 130.116 4.244 28.555 o
-3 7 5 42.175 45.756 3.151 77.097 o
-3 7 6 5.565 7.623 2.481 271.061 o
-3 7 7 4.350 1.820 2.740 275.425 o
-3 7 8 5.251 8.160 3.053 203.947 o
-3 7 9 27.086 28.350 4.136 80.706 o
-3 7 10 86.429 90.010 6.600 28.368 o
-3 7 11 1.422 4.263 3.654 177.228 o
-3 8 -2 1032.990 1035.510 13.134 3.526 o
-3 8 -1 1438.010 1451.840 15.717 2.515 o
-3 8 0 84.569 91.956 3.935 41.122 o
-3 8 1 281.544 271.803 5.254 14.434 o
-3 8 2 106.139 109.594 4.260 33.767 o
-3 8 3 125.445 127.807 4.552 28.904 o
-3 8 4 189.568 180.897 5.035 20.358 o
-3 8 5 1508.620 1514.160 21.411 2.029 o
-3 8 6 263.349 245.672 9.693 11.059 o
-3 8 7 113.785 111.117 6.841 23.907 o
-3 8 8 15.932 11.488 3.409 132.897 o
-3 8 9 9.770 12.174 3.381 150.762 o
-3 8 10 58.053 53.021 11.268 16.452 o
-3 8 11 6.699 3.676 2.627 259.189 o
-3 9 -2 664.395 659.895 9.293 5.788 o
-3 9 -1 222.423 222.169 5.420 17.188 o
-3 9 0 2006.510 2038.580 27.323 1.413 o
-3 9 1 186.315 178.923 4.982 20.696 o
-3 9 2 373.195 349.794 7.306 10.252 o
-3 9 3 25.712 33.243 2.646 115.615 o
-3 9 4 46.986 58.817 3.829 61.018 o
-3 9 5 79.747 86.630 4.496 39.862 o
-3 9 6 213.201 228.858 7.678 14.547 o
-3 9 7 71.540 72.181 8.351 23.816 o
-3 9 8 268.753 295.691 12.710 8.284 o
-3 9 9 62.767 68.399 5.796 37.638 o
-3 9 10 126.205 123.884 15.626 8.303 o
-3 10 -2 1067.910 1072.800 16.812 3.000 o
-3 10 -1 237.969 236.942 5.990 15.648 o
-3 10 0 59.331 65.957 3.263 58.549 o
-3 10 1 822.854 809.452 9.822 4.778 o
-3 10 2 927.188 934.798 10.432 4.212 o
-3 10 3 279.097 276.134 6.317 13.517 o
-3 10 4 168.963 160.424 7.369 17.880 o
-3 10 5 214.896 227.635 8.714 13.257 o
-3 10 6 51.997 62.014 7.879 28.106 o
-3 10 7 282.088 287.578 11.075 9.342 o
-3 10 8 19.905 15.048 3.601 112.964 o
-3 10 9 14.585 14.587 4.965 79.562 o
-3 10 10 28.782 30.354 3.835 84.427 o
-3 11 -2 124.422 116.254 5.208 27.696 o
-3 11 -1 1591.510 1622.080 20.957 1.982 o
-3 11 0 333.213 340.831 7.325 10.940 o
-3 11 1 2040.550 2094.950 21.331 1.651 o
-3 11 2 39.833 42.028 3.132 81.072 o
-3 11 3 33.257 36.015 2.585 102.217 o
-3 11 4 228.088 249.432 5.886 15.892 o
-3 11 5 3.208 0.752 2.537 335.204 o
-3 11 6 77.164 83.671 6.370 30.907 o
-3 11 7 155.877 136.210 18.073 6.361 o
-3 11 8 0.702 6.869 4.012 147.451 o
-3 11 9 8.690 4.363 2.362 271.909 o
-3 11 10 6.548 5.713 2.676 245.077 o
-3 12 -2 95.590 91.651 4.197 37.502 o
-3 12 -1 186.107 192.246 5.893 18.852 o
-3 12 0 103.405 118.820 4.604 32.202 o
-3 12 1 110.048 122.432 4.257 32.198 o
-3 12 2 298.832 294.271 6.069 13.013 o
-3 12 3 12.539 13.089 2.128 225.848 o
-3 12 4 39.827 38.903 3.149 82.263 o
-3 12 5 14.661 11.947 3.341 138.890 o
-3 12 6 5.845 2.031 3.860 149.195 o
-3 12 7 5.269 12.605 5.777 69.057 o
-3 12 8 0.158 -0.161 3.599 199.611 o
-3 12 9 10.708 7.198 3.203 167.701 o
-3 12 10 0.722 -2.287 2.287 472.761 o
-3 13 -2 174.918 172.576 5.593 20.507 o
-3 13 -1 101.065 99.919 4.897 32.820 o
-3 13 0 894.719 935.922 12.974 3.909 o
-3 13 1 11.732 14.358 2.389 205.826 o
-3 13 2 226.138 243.014 7.150 14.589 o
-3 13 3 836.128 847.578 10.681 4.532 o
-3 13 4 194.228 203.954 5.928 18.127 o
-3 13 5 63.154 64.519 3.705 53.463 o
-3 13 6 4.363 3.116 2.791 260.924 o
-3 13 7 149.187 143.077 10.084 14.251 o
-3 13 8 2.743 10.504 3.306 187.443 o
-3 13 9 28.117 28.176 4.438 73.973 o
-3 14 -2 0.308 -0.386 2.463 420.375 o
-3 14 -1 27.765 33.212 3.170 98.903 o
-3 14 0 31.496 40.226 3.308 87.170 o
-3 14 1 19.626 17.371 2.621 150.910 o
-3 14 2 916.327 933.299 14.634 3.619 o
-3 14 3 29.206 27.904 2.806 109.878 o
-3 14 4 115.736 104.897 4.935 30.282 o
-3 14 5 36.899 39.753 3.621 76.731 o
-3 14 6 15.162 15.460 3.843 112.260 o
-3 14 7 32.046 29.021 3.635 85.944 o
-3 14 8 254.836 272.174 8.796 11.805 o
-3 14 9 1.490 4.348 2.711 298.825 o
-3 15 -2 309.763 308.072 8.010 11.127 o
-3 15 -1 111.284 114.818 9.946 16.180 o
-3 15 0 143.832 141.726 7.662 18.945 o
-3 15 1 459.016 477.982 8.934 7.767 o
-3 15 2 52.358 48.000 4.421 54.754 o
-3 15 3 49.439 43.732 3.264 70.769 o
-3 15 4 89.184 86.851 4.448 38.072 o
-3 15 5 0.908 1.138 2.322 437.721 o
-3 15 6 0.769 -2.503 2.503 396.753 o
-3 15 7 233.587 245.485 11.961 9.512 o
-3 15 8 219.584 211.657 6.627 15.964 o
-3 15 9 0.002 -3.029 3.654 194.444 o
-3 16 -2 888.410 890.496 17.705 3.252 o
-3 16 -1 15.391 13.391 4.945 79.853 o
-3 16 0 1659.390 1700.410 20.118 1.974 o
-3 16 1 63.477 53.471 4.027 52.827 o
-3 16 2 42.336 42.473 3.915 67.378 o
-3 16 3 132.255 117.305 5.478 26.044 o
-3 16 4 279.544 302.277 8.028 11.719 o
-3 16 5 24.242 25.335 3.131 111.537 o
-3 16 6 32.890 36.821 4.234 70.828 o
-3 16 7 2.936 2.238 2.644 306.524 o
-3 16 8 38.642 33.962 2.757 93.037 o
-3 17 -2 115.882 119.703 6.784 23.570 o
-3 17 -1 6.806 6.969 2.563 251.428 o
-3 17 0 0.100 -0.890 3.784 180.847 o
-3 17 1 554.069 572.949 9.881 6.427 o
-3 17 2 173.052 171.843 5.869 20.135 o
-3 17 3 4.595 7.560 3.992 136.671 o
-3 17 4 238.074 266.521 7.866 13.156 o
-3 17 5 6.322 6.059 2.633 250.943 o
-3 17 6 14.701 11.670 2.987 158.130 o
-3 17 7 3.502 1.634 1.959 479.558 o
-3 17 8 0.201 -2.582 2.582 385.162 o
-3 18 -2 1.756 3.562 4.194 137.519 o
-3 18 -1 90.142 92.547 6.087 29.898 o
-3 18 0 9.422 10.537 3.323 158.276 o
-3 18 1 287.392 290.831 8.802 11.033 o
-3 18 2 6.257 10.676 2.831 211.974 o
-3 18 3 0.333 -0.545 2.441 427.152 o
-3 18 4 13.675 13.715 2.747 172.603 o
-3 18 5 7.389 7.118 2.540 248.524 o
-3 18 6 24.634 22.999 3.428 104.077 o
-3 18 7 21.210 14.950 2.565 152.252 o
-3 19 -2 12.556 4.425 3.903 125.887 o
-3 19 -1 22.904 25.299 5.187 65.105 o
-3 19 0 14.486 6.491 12.729 15.409 o
-3 19 1 204.616 206.097 10.789 11.358 o
-3 19 2 93.663 98.781 5.072 33.312 o
-3 19 3 65.072 67.141 5.658 38.169 o
-3 19 4 6.585 10.532 2.841 209.404 o
-3 19 5 2.252 -1.196 2.180 465.807 o
-3 19 6 111.236 112.179 8.087 20.535 o
-3 20 -2 12.800 18.868 4.785 83.706 o
-3 20 -1 19.749 28.099 5.531 60.482 o
-3 20 0 35.722 36.742 5.196 55.538 o
-3 20 1 9.075 11.558 4.535 99.908 o
-3 20 2 167.049 176.591 17.407 6.557 o
-3 20 3 0.799 12.375 4.146 131.540 o
-3 20 4 176.607 178.963 7.260 17.334 o
-3 20 5 0.740 0.059 2.566 378.161 o
-3 21 -2 44.051 29.971 5.162 53.871 o
-3 21 -1 16.053 15.718 4.615 86.479 o
-3 21 0 48.418 48.968 5.053 49.790 o
-3 21 1 1.779 -0.934 3.122 249.680 o
-3 21 2 74.165 74.123 7.749 25.801 o
-3 21 3 11.829 7.020 3.177 165.462 o
-3 21 4 2.349 -2.923 2.923 276.124 o
-3 22 -2 58.142 28.618 5.019 50.286 o
-3 22 -1 7.576 2.732 3.265 186.474 o
-3 22 0 29.808 21.622 3.517 95.468 o
-3 22 1 84.181 82.074 12.894 12.254 o
-3 22 2 1.150 -1.295 2.637 352.132 o
-3 22 3 97.916 68.171 6.094 30.434 o
-2 0 0 1270.600 1197.130 23.563 2.119 o
-2 0 2 1581.120 1552.140 43.536 0.953 o
-2 0 4 2966.320 2884.820 39.311 0.834 o
-2 0 6 284.058 291.495 13.380 7.736 o
-2 0 8 887.835 904.672 26.860 2.151 o
-2 0 10 14.889 21.316 6.293 53.062 o
-2 0 12 46.961 43.652 10.152 20.262 o
-2 1 -1 4188.550 4122.450 47.643 0.589 o
-2 1 0 3780.880 3667.510 93.034 0.252 o
-2 1 1 14820.400 15359.300 236.806 0.046 o
-2 1 3 1629.460 1595.590 18.038 2.159 o
-2 1 4 1576.230 1597.200 16.621 2.285 o
-2 1 5 528.902 523.057 11.472 6.190 o
-2 1 6 2.990 2.249 2.861 268.044 o
-2 1 7 1853.770 1799.620 24.041 1.649 o
-2 1 8 211.373 194.823 7.660 15.155 o
-2 1 9 160.096 182.835 8.830 15.297 o
-2 1 10 69.173 87.208 8.832 21.790 o
-2 1 11 43.824 35.006 4.507 60.806 o
-2 1 12 31.467 38.627 4.974 59.993 o
-2 2 -1 14973.100 15179.100 384.038 0.019 o
-2 2 0 1868.080 1837.060 20.961 1.805 o
-2 2 1 18354.200 18927.000 472.284 0.013 o
-2 2 2 8824.010 8740.930 155.856 0.095 o
-2 2 3 4141.480 4190.750 38.688 0.702 o
-2 2 4 0.148 5.626 2.670 316.330 o
-2 2 5 8.247 9.678 2.911 195.925 o
-2 2 6 15.853 24.822 2.674 148.621 o
-2 2 7 251.184 250.548 7.037 13.895 o
-2 2 8 8.595 13.867 3.965 121.384 o
-2 2 9 12.391 15.834 3.786 119.390 o
-2 2 10 960.750 1001.070 24.817 2.266 o
-2 2 11 5.030 3.848 3.084 215.493 o
-2 2 12 3.060 0.068 2.796 290.115 o
-2 3 -1 11820.200 12127.800 310.027 0.028 o
-2 3 0 21798.200 21881.900 468.460 0.014 o
-2 3 1 102.848 101.555 3.053 39.708 o
-2 3 2 1973.760 1950.250 22.198 1.672 o
-2 3 3 1399.700 1404.940 20.510 2.199 o
-2 3 4 1208.130 1201.510 23.254 2.173 o
-2 3 5 668.793 679.766 14.008 4.610 o
-2 3 6 459.891 453.945 11.518 6.781 o
-2 3 7 40.155 37.859 3.736 73.078 o
-2 3 8 97.701 102.442 5.411 31.042 o
-2 3 9 311.452 328.047 11.988 8.189 o
-2 3 10 4.424 3.248 3.302 198.068 o
-2 3 11 16.879 23.881 4.872 75.784 o
-2 3 12 0.093 -2.221 2.221 522.531 o
-2 4 -1 4783.610 4818.540 63.450 0.403 o
-2 4 0 1228.450 1244.170 13.806 3.017 o
-2 4 1 264.943 260.323 4.478 15.820 o
-2 4 2 3661.970 3609.300 43.435 0.683 o
-2 4 3 5621.350 5693.850 75.357 0.305 o
-2 4 4 621.659 608.956 11.664 5.488 o
-2 4 5 20.750 21.644 3.719 102.404 o
-2 4 6 77.509 89.802 4.264 41.298 o
-2 4 7 210.582 204.620 6.235 16.965 o
-2 4 8 539.720 536.996 11.156 6.197 o
-2 4 9 26.106 15.455 4.012 91.272 o
-2 4 10 26.145 23.957 4.278 80.584 o
-2 4 11 0.361 1.421 5.075 99.297 o
-2 5 -1 2379.730 2383.370 27.297 1.283 o
-2 5 0 4510.330 4549.510 45.277 0.588 o
-2 5 1 1206.160 1157.470 14.273 3.052 o
-2 5 2 812.854 802.981 13.603 4.147 o
-2 5 3 155.256 156.840 6.702 19.948 o
-2 5 4 1192.580 1193.480 19.657 2.509 o
-2 5 5 92.480 94.245 3.820 39.610 o
-2 5 6 1233.220 1243.010 16.706 2.725 o
-2 5 7 177.446 191.898 6.811 17.765 o
-2 5 8 30.428 31.126 4.716 66.519 o
-2 5 9 50.114 52.682 5.813 42.082 o
-2 5 10 24.381 24.506 4.711 72.994 o
-2 5 11 4.543 2.761 3.208 208.441 o
-2 6 -1 1449.470 1448.570 18.206 2.323 o
-2 6 0 1312.140 1284.160 14.983 2.784 o
-2 6 1 1800.950 1802.620 26.658 1.544 o
-2 6 2 439.615 425.642 14.251 5.895 o
-2 6 3 635.029 634.900 9.399 5.966 o
-2 6 4 316.498 313.645 5.999 12.445 o
-2 6 5 0.050 0.296 2.288 489.189 o
-2 6 6 157.440 154.604 7.256 18.774 o
-2 6 7 129.897 125.688 6.174 23.939 o
-2 6 8 73.700 70.234 5.225 38.739 o
-2 6 9 18.927 15.415 4.278 92.647 o
-2 6 10 1.022 -1.473 3.024 272.773 o
-2 6 11 8.298 8.045 3.064 186.987 o
-2 7 -1 482.475 485.759 8.912 7.556 o
-2 7 0 2499.550 2504.090 29.047 1.186 o
-2 7 1 101.273 99.100 2.838 41.144 o
-2 7 2 17.230 19.805 2.931 140.365 o
-2 7 3 343.802 353.343 7.450 10.586 o
-2 7 4 1258.990 1233.820 14.913 2.873 o
-2 7 5 5.132 5.248 1.908 401.105 o
-2 7 6 476.380 477.084 9.390 7.444 o
-2 7 7 304.670 311.201 7.796 11.355 o
-2 7 8 1.325 1.165 2.427 394.312 o
-2 7 9 34.628 39.958 11.369 17.405 o
-2 7 10 0.742 -0.397 3.024 275.737 o
-2 7 11 2.247 4.508 2.796 274.367 o
-2 8 -1 402.281 398.899 6.785 9.783 o
-2 8 0 10.315 11.590 1.725 293.054 o
-2 8 1 38.737 37.213 2.243 99.987 o
-2 8 2 1229.740 1239.190 18.148 2.596 o
-2 8 3 66.075 60.983 3.096 57.908 o
-2 8 4 394.152 408.158 9.890 8.220 o
-2 8 5 233.760 256.313 9.886 11.303 o
-2 8 6 25.646 29.349 3.061 107.775 o
-2 8 7 25.599 29.372 3.380 99.361 o
-2 8 8 4.461 5.366 3.622 165.068 o
-2 8 9 59.568 68.558 5.080 43.227 o
-2 8 10 159.774 139.179 18.074 6.330 o
-2 8 11 1.631 -2.842 2.842 299.374 o
-2 9 -1 7.165 10.176 2.349 259.830 o
-2 9 0 38.813 44.762 2.555 89.928 o
-2 9 1 355.980 361.533 6.692 10.796 o
-2 9 2 100.615 104.266 3.850 36.789 o
-2 9 3 215.822 219.018 6.115 16.635 o
-2 9 4 185.943 190.267 6.647 17.695 o
-2 9 5 17.137 15.104 3.305 130.232 o
-2 9 6 2.609 2.881 2.350 370.726 o
-2 9 7 13.757 14.456 2.871 163.231 o
-2 9 8 43.256 38.367 5.896 45.108 o
-2 9 9 12.480 9.785 2.555 201.686 o
-2 9 10 11.171 7.105 3.451 150.199 o
-2 9 11 0.772 2.614 3.226 232.486 o
-2 10 -1 337.013 327.988 6.053 11.836 o
-2 10 0 45.644 46.705 2.438 83.386 o
-2 10 1 3.920 3.631 1.878 461.947 o
-2 10 2 167.110 176.441 4.530 22.834 o
-2 10 3 44.311 47.450 2.977 77.045 o
-2 10 4 15.695 22.261 2.493 162.166 o
-2 10 5 1.878 3.110 2.124 450.255 o
-2 10 6 52.085 43.945 3.922 61.214 o
-2 10 7 12.688 11.280 2.775 180.373 o
-2 10 8 4.736 5.060 5.339 83.338 o
-2 10 9 124.470 139.475 6.749 22.302 o
-2 10 10 21.324 24.773 5.119 67.424 o
-2 10 11 2.522 2.370 2.684 303.371 o
-2 11 -1 494.760 508.705 7.269 7.966 o
-2 11 0 17.103 16.416 1.969 197.887 o
-2 11 1 6.508 5.264 1.825 389.290 o
-2 11 2 76.849 88.309 3.529 45.853 o
-2 11 3 442.308 450.409 8.177 8.370 o
-2 11 4 522.955 526.265 9.097 7.031 o
-2 11 5 7.037 5.754 2.756 231.518 o
-2 11 6 89.599 92.412 4.707 36.196 o
-2 11 7 59.209 44.805 7.052 32.655 o
-2 11 8 4.624 7.996 6.117 64.005 o
-2 11 9 3.982 1.169 3.498 186.740 o
-2 11 10 81.335 76.700 7.078 27.688 o
-2 12 -1 4.626 2.168 2.517 308.305 o
-2 12 0 852.456 841.808 11.557 4.349 o
-2 12 1 7.267 10.852 3.570 149.386 o
-2 12 2 0.839 -1.673 1.673 835.836 o
-2 12 3 51.195 57.891 4.350 53.893 o
-2 12 4 89.738 95.878 5.675 31.486 o
-2 12 5 15.892 15.553 3.219 136.635 o
-2 12 6 21.701 33.253 3.763 92.228 o
-2 12 7 0.384 9.264 4.961 98.183 o
-2 12 8 88.897 81.475 5.002 35.892 o
-2 12 9 14.477 20.457 3.304 130.214 o
-2 12 10 7.080 5.453 2.334 287.516 o
-2 13 -1 1080.140 1074.850 12.555 3.480 o
-2 13 0 115.541 117.978 5.865 26.469 o
-2 13 1 17.087 14.613 3.472 123.861 o
-2 13 2 455.608 465.999 8.208 8.154 o
-2 13 3 329.600 337.752 6.321 11.706 o
-2 13 4 229.815 230.155 7.039 14.804 o
-2 13 5 24.994 25.791 4.014 86.698 o
-2 13 6 166.493 198.411 13.467 9.332 o
-2 13 7 149.359 150.641 7.474 18.835 o
-2 13 8 82.180 87.708 4.880 37.184 o
-2 13 9 1.452 -0.097 2.579 361.443 o
-2 13 10 39.236 29.624 4.449 65.690 o
-2 14 -1 15.210 16.721 2.716 162.436 o
-2 14 0 557.973 553.246 9.879 6.463 o
-2 14 1 5.109 8.371 2.833 227.365 o
-2 14 2 777.673 751.757 11.273 4.745 o
-2 14 3 107.520 110.085 4.569 32.367 o
-2 14 4 14.091 14.435 3.263 140.897 o
-2 14 5 4.178 2.518 3.114 222.246 o
-2 14 6 277.663 269.054 8.864 11.343 o
-2 14 7 19.840 24.670 5.488 62.026 o
-2 14 8 5.116 1.373 3.252 204.487 o
-2 14 9 17.074 16.380 2.391 173.760 o
-2 15 -1 3.286 4.231 3.448 187.286 o
-2 15 0 5.735 7.279 3.305 180.988 o
-2 15 1 81.707 86.850 4.369 40.089 o
-2 15 2 1046.760 1057.740 14.033 3.371 o
-2 15 3 7.997 4.555 2.792 224.832 o
-2 15 4 151.697 161.380 6.073 21.335 o
-2 15 5 62.937 56.498 3.692 55.334 o
-2 15 6 731.751 716.914 24.138 2.654 o
-2 15 7 94.064 97.951 7.509 23.911 o
-2 15 8 73.411 84.121 5.722 34.670 o
-2 15 9 0.783 1.091 1.984 587.198 o
-2 16 -1 283.008 290.897 7.514 12.204 o
-2 16 0 22.941 27.480 5.691 56.722 o
-2 16 1 24.238 30.850 5.554 57.289 o
-2 16 2 829.816 831.842 11.995 4.345 o
-2 16 3 33.615 33.829 3.017 94.230 o
-2 16 4 4.922 5.384 2.551 279.580 o
-2 16 5 69.502 79.711 4.760 41.490 o
-2 16 6 82.519 77.987 4.885 38.061 o
-2 16 7 91.764 64.923 5.803 32.860 o
-2 16 8 23.665 22.086 2.653 131.739 o
-2 17 -1 189.625 172.398 8.485 15.041 o
-2 17 0 18.336 24.490 3.166 122.515 o
-2 17 1 200.889 207.506 6.676 16.672 o
-2 17 2 657.407 664.310 12.455 5.036 o
-2 17 3 7.964 9.688 3.173 176.117 o
-2 17 4 135.899 137.136 8.327 18.037 o
-2 17 5 393.660 410.919 12.176 7.082 o
-2 17 6 386.748 426.690 11.910 7.201 o
-2 17 7 6.018 6.359 2.474 273.947 o
-2 17 8 26.557 27.477 3.168 104.912 o
-2 18 -1 125.969 127.348 7.520 20.646 o
-2 18 0 93.532 78.743 5.886 31.224 o
-2 18 1 86.392 71.845 7.257 26.684 o
-2 18 2 5.651 5.355 4.710 102.925 o
-2 18 3 14.796 10.098 7.817 37.988 o
-2 18 4 90.246 83.443 6.096 30.429 o
-2 18 5 31.290 38.353 3.889 77.390 o
-2 18 6 56.280 54.154 4.645 49.929 o
-2 18 7 0.571 2.327 2.088 520.146 o
-2 19 -1 12.171 13.395 4.740 88.434 o
-2 19 0 19.866 22.633 4.707 77.413 o
-2 19 1 596.021 616.416 13.998 4.943 o
-2 19 2 71.829 69.389 6.830 30.360 o
-2 19 3 194.565 205.558 7.393 15.914 o
-2 19 4 13.319 20.984 3.497 124.099 o
-2 19 5 1.088 6.167 3.088 234.813 o
-2 19 6 138.362 124.542 5.633 24.740 o
-2 19 7 37.105 27.655 5.482 53.380 o
-2 20 -1 0.073 -3.643 3.893 171.052 o
-2 20 0 33.157 19.654 5.890 51.535 o
-2 20 1 737.609 789.680 22.463 2.835 o
-2 20 2 192.025 184.089 16.636 6.829 o
-2 20 3 29.851 23.956 6.423 45.940 o
-2 20 4 81.472 67.840 6.073 32.866 o
-2 20 5 63.689 71.733 4.855 43.335 o
-2 20 6 40.951 57.751 6.453 38.676 o
-2 21 -1 32.310 38.813 5.309 55.166 o
-2 21 0 19.616 18.756 8.748 29.810 o
-2 21 1 89.059 110.071 9.650 17.821 o
-2 21 2 23.041 8.712 5.557 63.515 o
-2 21 3 3.315 0.912 3.531 187.502 o
-2 21 4 19.543 18.850 3.070 129.798 o
-2 21 5 0.274 -0.776 2.411 439.031 o
-2 22 -1 85.667 102.970 7.929 22.994 o
-2 22 0 92.957 85.959 5.906 30.728 o
-2 22 1 12.190 10.860 4.521 96.606 o
-2 22 2 30.759 27.913 5.335 57.975 o
-2 22 3 71.277 53.214 5.783 37.539 o
-2 22 4 99.293 57.485 5.060 35.899 o
-2 23 -1 4.540 7.102 3.512 169.851 o
-2 23 0 0.539 -0.837 2.934 294.882 o
-2 23 1 5.354 4.610 3.220 197.242 o
-2 23 2 17.900 15.989 4.807 79.751 o
-1 0 1 2138.730 1957.860 51.283 0.711 o
-1 0 3 65.162 66.672 2.694 60.085 o
-1 0 5 3621.130 3629.940 58.222 0.491 o
-1 0 7 689.892 710.905 15.897 4.102 o
-1 0 9 564.760 543.300 13.095 5.453 o
-1 0 11 12.481 13.127 4.089 109.681 o
-1 1 0 10.720 10.690 0.700 408.492 o
-1 1 1 2.521 4.788 0.751 1100.610 o
-1 1 2 19492.500 19448.100 344.339 0.024 o
-1 1 3 18.096 18.657 1.929 189.032 o
-1 1 4 115.369 112.979 5.124 29.183 o
-1 1 5 82.167 80.001 3.525 45.531 o
-1 1 6 44.169 46.465 3.799 66.514 o
-1 1 7 121.810 139.058 6.359 23.547 o
-1 1 8 522.345 547.626 9.176 6.934 o
-1 1 9 0.006 -0.901 2.178 546.893 o
-1 1 10 271.496 256.142 11.389 9.428 o
-1 1 11 24.506 26.176 3.819 91.707 o
-1 1 12 85.853 72.413 4.487 40.139 o
-1 2 0 134.410 123.108 2.253 33.922 o
-1 2 1 8645.300 8583.150 176.987 0.081 o
-1 2 2 65.262 66.884 2.072 64.397 o
-1 2 3 2063.350 2044.340 21.558 1.650 o
-1 2 4 1076.170 1102.090 28.373 1.866 o
-1 2 5 764.077 721.236 11.126 4.871 o
-1 2 6 743.703 731.132 14.319 4.266 o
-1 2 7 102.422 115.131 4.387 33.440 o
-1 2 8 24.688 29.500 3.235 104.428 o
-1 2 9 0.010 0.384 4.160 149.385 o
-1 2 10 47.152 51.728 9.720 21.436 o
-1 2 11 94.578 93.673 6.068 29.361 o
-1 2 12 19.560 21.384 2.545 148.193 o
-1 3 0 164.605 163.093 2.785 26.623 o
-1 3 2 456.789 480.542 6.686 8.699 o
-1 3 3 608.090 590.357 8.046 6.599 o
-1 3 4 1434.240 1479.660 26.201 1.766 o
-1 3 5 111.119 110.622 3.962 33.966 o
-1 3 6 707.483 721.964 12.080 4.854 o
-1 3 7 2.285 1.835 2.963 260.921 o
-1 3 8 0.154 -0.420 2.876 311.804 o
-1 3 9 105.114 97.996 4.612 33.490 o
-1 3 10 10.811 11.563 10.516 22.259 o
-1 3 11 2.199 1.795 3.135 236.886 o
-1 3 12 6.545 8.973 2.344 272.642 o
-1 4 0 202.250 209.185 3.493 20.924 o
-1 4 1 0.013 2.190 1.145 1512.930 o
-1 4 2 1913.920 1928.210 22.404 1.691 o
-1 4 3 4.676 6.066 1.528 504.302 o
-1 4 4 840.174 819.624 11.113 4.491 o
-1 4 5 237.025 247.883 6.488 14.942 o
-1 4 6 14.405 12.974 3.520 129.700 o
-1 4 7 79.299 81.685 4.012 43.308 o
-1 4 8 114.961 121.798 5.293 28.158 o
-1 4 9 320.619 293.936 9.566 9.909 o
-1 4 10 23.699 20.596 3.402 108.231 o
-1 4 11 12.634 11.636 3.219 151.862 o
-1 4 12 20.680 15.391 3.048 132.150 o
-1 5 0 240.845 236.000 4.008 17.673 o
-1 5 1 2907.380 2983.900 32.636 0.990 o
-1 5 2 7478.350 7491.190 202.046 0.061 o
-1 5 3 353.478 346.278 6.943 10.811 o
-1 5 4 196.338 201.886 4.336 20.401 o
-1 5 5 411.931 420.723 6.987 9.417 o
-1 5 6 2682.040 2711.570 28.051 1.158 o
-1 5 7 12.328 12.097 3.163 155.352 o
-1 5 8 360.494 374.502 7.587 10.089 o
-1 5 9 430.105 432.801 15.110 5.598 o
-1 5 10 55.651 53.414 4.811 48.794 o
-1 5 11 10.659 10.916 2.781 190.678 o
-1 5 12 15.595 18.669 2.957 145.485 o
-1 6 0 1879.430 1931.310 21.458 1.750 o
-1 6 1 3227.050 3261.840 35.801 0.866 o
-1 6 2 5072.880 5226.680 69.360 0.351 o
-1 6 3 83.606 83.479 3.625 44.086 o
-1 6 4 29.306 25.893 2.000 133.642 o
-1 6 5 0.832 1.858 2.839 298.343 o
-1 6 6 61.527 64.495 5.238 42.104 o
-1 6 7 1545.530 1548.390 21.380 2.000 o
-1 6 8 92.724 86.588 4.893 35.281 o
-1 6 9 352.640 361.443 7.777 10.181 o
-1 6 10 7.897 5.330 6.900 50.452 o
-1 6 11 23.031 22.724 3.737 97.906 o
-1 7 0 1177.980 1190.240 13.947 3.101 o
-1 7 1 191.030 173.414 3.469 22.903 o
-1 7 2 7809.520 7855.690 135.179 0.121 o
-1 7 3 182.778 182.430 4.617 21.407 o
-1 7 4 9.688 11.597 1.729 300.414 o
-1 7 5 1066.580 1068.870 12.296 3.540 o
-1 7 6 8.444 7.232 2.071 298.717 o
-1 7 7 3.548 2.199 4.853 102.830 o
-1 7 8 615.517 613.945 10.095 5.927 o
-1 7 9 0.117 -2.141 2.141 561.206 o
-1 7 10 0.102 2.401 2.732 327.124 o
-1 7 11 112.852 108.443 5.286 29.200 o
-1 8 0 19.275 17.683 1.737 195.457 o
-1 8 1 312.760 313.388 4.893 13.305 o
-1 8 2 1033.950 1052.300 14.091 3.393 o
-1 8 3 2480.410 2435.970 26.478 1.278 o
-1 8 4 484.361 500.196 8.610 7.596 o
-1 8 5 668.291 668.499 9.537 5.692 o
-1 8 6 7.935 8.605 2.778 213.033 o
-1 8 7 4.269 -0.180 2.139 423.249 o
-1 8 8 541.025 553.520 8.962 6.861 o
-1 8 9 41.221 38.828 4.729 58.350 o
-1 8 10 79.175 92.599 6.551 29.269 o
-1 8 11 31.725 30.543 3.664 84.894 o
-1 9 0 6903.220 6882.240 80.502 0.262 o
-1 9 1 741.819 718.314 8.667 5.456 o
-1 9 2 323.958 321.767 5.914 12.259 o
-1 9 3 140.838 148.761 4.183 27.033 o
-1 9 4 676.574 693.300 9.948 5.505 o
-1 9 5 0.322 -2.271 2.271 492.363 o
-1 9 6 250.052 234.931 7.509 13.633 o
-1 9 7 173.872 184.156 6.733 18.236 o
-1 9 8 10.504 10.373 6.829 49.585 o
-1 9 9 0.208 -2.618 2.868 312.822 o
-1 9 10 8.380 10.312 2.817 201.637 o
-1 9 11 1.746 -1.597 2.653 338.323 o
-1 10 0 1492.050 1480.520 15.509 2.472 o
-1 10 1 1178.100 1185.270 14.469 3.046 o
-1 10 2 215.821 211.375 4.575 18.781 o
-1 10 3 479.608 470.749 8.752 7.700 o
-1 10 4 278.159 279.445 5.389 14.305 o
-1 10 5 579.756 570.083 9.263 6.475 o
-1 10 6 69.704 85.231 9.160 20.789 o
-1 10 7 549.798 557.091 10.946 6.157 o
-1 10 8 72.502 75.638 4.764 41.230 o
[truncated: 50,190 more chars]
