# Supplementary material for: New Multicomponent Crystals of Antidiabetic Drug, Metformin: Mechanochemistry, Structural Studies, Biological Activity and Topological Analysis
Source: Int J Mol Sci. 2026 Mar 30;27(7):3120. doi: 10.3390/ijms27073120 (PMC13073212; doi:10.3390/ijms27073120)
Supplement: Supplementary file 1 [file ijms-27-03120-s001.zip › 3.cif]

data_3 


_publ_contact_author
;
Maciej Kubicki   
Faculty of Chemistry 
Adam Mickiewicz University
Uniwersytetu Pozna\'nskiego 8              
61-720 Pozna\'n   
Poland             
;
_publ_contact_author_email           mkubicki@amu.edu.pl

_journal_name_full                   .

loop_
_publ_author_name
_publ_author_address
'Kubicki, Maciej'
;  Department of Chemistry
Adam Mickiewicz University
Uniwersytetu Pozna\'nskiego 8              
61-720 Pozna\'n   
Poland
;
'Grze\'skiewicz, Anita M.'
;  Department of Chemistry
Adam Mickiewicz University
Uniwersytetu Pozna\'nskiego 8              
61-720 Pozna\'n   
Poland             
;
_chemical_name_systematic         ?
_chemical_name_common             ?
_chemical_melting_point           ?
_chemical_formula_moiety          ?
_chemical_formula_sum            'C8 H18 Cl N5 O5' 
_chemical_formula_weight          299.72

loop_
 _atom_type_symbol
 _atom_type_description
 _atom_type_scat_dispersion_real
 _atom_type_scat_dispersion_imag
 _atom_type_scat_source
 'C'  'C'   0.0033   0.0016
 'International Tables Vol C Tables 4.2.6.8 and 6.1.1.4'
 'H'  'H'   0.0000   0.0000
 'International Tables Vol C Tables 4.2.6.8 and 6.1.1.4'
 'Cl'  'Cl'   0.1484   0.1585
 'International Tables Vol C Tables 4.2.6.8 and 6.1.1.4'
 'N'  'N'   0.0061   0.0033
 'International Tables Vol C Tables 4.2.6.8 and 6.1.1.4'
 'O'  'O'   0.0106   0.0060
 'International Tables Vol C Tables 4.2.6.8 and 6.1.1.4'
 
_space_group_crystal_system       triclinic
_space_group_IT_number            2
_space_group_name_H-M_alt         'P -1'
_space_group_name_Hall            '-P 1'
 
_shelx_space_group_comment
;
The symmetry employed for this shelxl refinement is uniquely defined
by the following loop, which should always be used as a source of
symmetry information in preference to the above space-group names.
They are only intended as comments.
;
 
loop_
 _space_group_symop_operation_xyz
 'x, y, z'
 '-x, -y, -z'
 
_cell_length_a                    6.7749(4)
_cell_length_b                    9.7279(6)
_cell_length_c                    11.6833(7)
_cell_angle_alpha                 67.583(2)
_cell_angle_beta                  73.420(2)
_cell_angle_gamma                 87.065(2)
_cell_volume                      680.77(7)
_cell_formula_units_Z             2
_cell_measurement_temperature     273(2)
_cell_measurement_reflns_used      9816
_cell_measurement_theta_max        28.334
_cell_measurement_theta_min        2.269
 
_exptl_crystal_description        prism
_exptl_crystal_colour             colourless
_exptl_crystal_density_meas       ?
_exptl_crystal_density_method     ?
_exptl_crystal_density_diffrn     1.462          
_exptl_crystal_F_000              316
_exptl_transmission_factor_min    ?
_exptl_transmission_factor_max    ?
_exptl_crystal_size_max           0.22
_exptl_crystal_size_mid           0.12
_exptl_crystal_size_min           0.1
_exptl_absorpt_coefficient_mu     0.306
_shelx_estimated_absorpt_T_min    ?
_shelx_estimated_absorpt_T_max    ?
_exptl_absorpt_correction_T_max    0.7457
_exptl_absorpt_correction_T_min    0.6820
_exptl_absorpt_correction_type     multi-scan
_exptl_absorpt_process_details
;
SADABS-2016/2 (Bruker,2016/2) was used for absorption correction.
wR2(int) was 0.1414 before and 0.0696 after correction.
The Ratio of minimum to maximum transmission is 0.9146.
The \l/2 correction factor is Not present.
;
_exptl_absorpt_special_details    ?

_diffrn_ambient_temperature       273(2)
_diffrn_radiation_wavelength      0.71073
_diffrn_radiation_type            MoK\a
_diffrn_source                     'fine-focus sealed X-ray tube'
_diffrn_source_type                'Enhance (Mo) X-ray Source'
_diffrn_measurement_device         'abstract diffractometer'
_diffrn_measurement_method         '\w and \f scans'
_diffrn_detector                   'CCD plate'
_diffrn_reflns_number             30649
_diffrn_reflns_av_unetI/netI      0.0214
_diffrn_reflns_av_R_equivalents   0.0402
_diffrn_reflns_limit_h_min        -8
_diffrn_reflns_limit_h_max        8
_diffrn_reflns_limit_k_min        -11
_diffrn_reflns_limit_k_max        11
_diffrn_reflns_limit_l_min        -14
_diffrn_reflns_limit_l_max        14
_diffrn_reflns_theta_min          2.270
_diffrn_reflns_theta_max          25.680
_diffrn_reflns_theta_full         25.242
_diffrn_measured_fraction_theta_max   0.996
_diffrn_measured_fraction_theta_full  0.996
_diffrn_reflns_Laue_measured_fraction_max    0.996
_diffrn_reflns_Laue_measured_fraction_full   0.996
_diffrn_reflns_point_group_measured_fraction_max   0.996
_diffrn_reflns_point_group_measured_fraction_full  0.996
_reflns_number_total              2581
_reflns_number_gt                 2460
_reflns_threshold_expression      'I > 2\s(I)'
_reflns_Friedel_coverage          0.000
_reflns_Friedel_fraction_max      .
_reflns_Friedel_fraction_full     .
 
_reflns_special_details
;
 Reflections were merged by SHELXL according to the crystal
 class for the calculation of statistics and refinement.
 
 _reflns_Friedel_fraction is defined as the number of unique
 Friedel pairs measured divided by the number that would be
 possible theoretically, ignoring centric projections and
 systematic absences.
;
 
_computing_cell_refinement         'SAINT V8.40B (?, 2016)'
_computing_data_reduction          'SAINT V8.40B (?, 2016)'
_computing_molecular_graphics      'Olex2 1.5 (Dolomanov et al., 2009)'
_computing_publication_material    'Olex2 1.5 (Dolomanov et al., 2009)'
_computing_structure_refinement    'olex2.refine 1.5 (Bourhis et al., 2015)'
_computing_structure_solution      'SHELXT 2018/2 (Sheldrick, 2018)'

_refine_special_details           ?
_refine_ls_structure_factor_coef  Fsqd
_refine_ls_matrix_type            full
_refine_ls_weighting_scheme       calc
_refine_ls_weighting_details
'w=1/[\s^2^(Fo^2^)+(0.0688P)^2^+0.5756P] where P=(Fo^2^+2Fc^2^)/3'
_atom_sites_solution_primary      .
_atom_sites_solution_secondary    ?
_atom_sites_solution_hydrogens    difmap
_refine_ls_hydrogen_treatment     noref
_refine_ls_extinction_method      none
_refine_ls_extinction_coef        .
_refine_ls_number_reflns          2581
_refine_ls_number_parameters      172
_refine_ls_number_restraints      18
_refine_ls_R_factor_all           0.0382
_refine_ls_R_factor_gt            0.0369
_refine_ls_wR_factor_ref          0.1199
_refine_ls_wR_factor_gt           0.1187
_refine_ls_goodness_of_fit_ref    1.108
_refine_ls_restrained_S_all       1.104
_refine_ls_shift/su_max           0.000
_refine_ls_shift/su_mean          0.000
 
loop_
 _atom_site_label
 _atom_site_type_symbol
 _atom_site_fract_x
 _atom_site_fract_y
 _atom_site_fract_z
 _atom_site_U_iso_or_equiv
 _atom_site_adp_type
 _atom_site_occupancy
 _atom_site_site_symmetry_order  
 _atom_site_calc_flag
 _atom_site_refinement_flags_posn
 _atom_site_refinement_flags_adp
 _atom_site_refinement_flags_occupancy
 _atom_site_disorder_assembly
 _atom_site_disorder_group
Cl1 Cl 0.23579(7) 0.35060(5) 0.01046(4) 0.02035(17) Uani 1 1 d . . . . .
O11 O 0.7457(2) 0.50341(14) 0.47397(12) 0.0177(3) Uani 1 1 d . . . . .
O13 O 0.7932(2) 0.27995(14) 0.60919(13) 0.0199(3) Uani 1 1 d . . . . .
O1W O 0.6952(2) 0.32842(15) 0.00642(13) 0.0207(3) Uani 1 1 d . . . . .
O17 O 0.7162(2) 0.86618(14) 0.60406(13) 0.0198(3) Uani 1 1 d . . . . .
O18 O 0.6950(2) 0.75254(14) 0.47592(12) 0.0181(3) Uani 1 1 d . . . . .
N6 N 0.7971(2) 0.17283(16) 0.22451(14) 0.0144(3) Uani 1 1 d . . . . .
N9 N 0.7890(2) 0.16309(17) 0.42857(15) 0.0166(3) Uani 1 1 d . . . . .
N5 N 1.0489(2) 0.00519(16) 0.27769(15) 0.0155(3) Uani 1 1 d . . . . .
N2 N 0.8206(2) -0.04041(17) 0.18089(15) 0.0163(3) Uani 1 1 d . . . . .
N8 N 0.7743(2) 0.38684(17) 0.26744(15) 0.0170(3) Uani 1 1 d . . . . .
C7 C 0.7894(3) 0.2412(2) 0.30900(17) 0.0139(4) Uani 1 1 d . . . . .
C4 C 0.8904(3) 0.04229(19) 0.23040(16) 0.0134(4) Uani 1 1 d . . . . .
C16 C 0.7142(3) 0.7505(2) 0.58389(17) 0.0150(4) Uani 1 1 d . . . . .
C14 C 0.7498(3) 0.4698(2) 0.68867(18) 0.0174(4) Uani 1 1 d . . . . .
C12 C 0.7638(3) 0.4145(2) 0.58324(17) 0.0147(4) Uani 1 1 d . . . . .
C15 C 0.7304(3) 0.6070(2) 0.68873(18) 0.0167(4) Uani 1 1 d . . . . .
C3 C 0.9367(3) -0.1642(2) 0.16051(19) 0.0217(4) Uani 1 1 d . . . . .
C1 C 0.6124(3) -0.0311(2) 0.1654(2) 0.0238(4) Uani 1 1 d . . . . .
H5A H 1.094495 -0.099050 0.302527 0.027 Uani 1 1 d . . . . .
H14 H 0.756105 0.382106 0.778897 0.035 Uani 1 1 d . . . . .
H1WA H 0.547460 0.333634 0.010399 0.022 Uani 1 1 d . . . . .
H9A H 0.765899 0.050976 0.465771 0.027 Uani 1 1 d . . . . .
H15 H 0.724960 0.620675 0.775720 0.043 Uani 1 1 d . . . . .
H3A H 0.912279 -0.261464 0.247695 0.052 Uani 1 1 d . . . . .
H1A H 0.614727 0.007970 0.066096 0.074 Uani 1 1 d . . . . .
H3B H 1.101695 -0.133888 0.122847 0.038 Uani 1 1 d . . . . .
H3C H 0.891183 -0.189625 0.090124 0.047 Uani 1 1 d . . . . .
H1B H 0.522804 0.041349 0.208185 0.059 Uani 1 1 d . . . . .
H8A H 0.754006 0.436251 0.330582 0.022 Uani 1 1 d . . . . .
H8B H 0.790982 0.451563 0.172761 0.034 Uani 1 1 d . . . . .
H1C H 0.537662 -0.136837 0.210107 0.064 Uani 1 1 d . . . . .
H11 H 0.712559 0.641176 0.471572 0.024 Uani 1 1 d . U . . .
H5B H 1.116140 0.078358 0.297398 0.033 Uani 1 1 d . . . . .
H1WB H 0.734484 0.430895 -0.014306 0.045 Uani 1 1 d . . . . .
H6 H 0.755182 0.234285 0.140870 0.028 Uani 1 1 d . U . . .
H9B H 0.786639 0.218582 0.488755 0.020 Uani 1 1 d . U . . .
 
loop_
 _atom_site_aniso_label
 _atom_site_aniso_U_11
 _atom_site_aniso_U_22
 _atom_site_aniso_U_33
 _atom_site_aniso_U_23
 _atom_site_aniso_U_13
 _atom_site_aniso_U_12
Cl1 0.0236(3) 0.0185(3) 0.0192(3) -0.00567(19) -0.00797(19) -0.00260(18)
O11 0.0249(7) 0.0142(6) 0.0158(6) -0.0067(5) -0.0078(5) 0.0038(5)
O13 0.0282(7) 0.0131(6) 0.0219(7) -0.0086(5) -0.0104(6) 0.0041(5)
O1W 0.0251(7) 0.0186(7) 0.0203(7) -0.0062(5) -0.0114(6) 0.0041(5)
O17 0.0265(7) 0.0131(7) 0.0225(7) -0.0080(5) -0.0098(6) 0.0024(5)
O18 0.0261(7) 0.0131(6) 0.0159(7) -0.0056(5) -0.0073(5) 0.0034(5)
N6 0.0167(8) 0.0132(7) 0.0148(8) -0.0061(6) -0.0060(6) 0.0026(6)
N9 0.0225(8) 0.0138(7) 0.0149(8) -0.0065(6) -0.0067(6) 0.0033(6)
N5 0.0184(8) 0.0118(7) 0.0182(8) -0.0066(6) -0.0071(6) 0.0021(6)
N2 0.0206(8) 0.0135(8) 0.0166(8) -0.0070(6) -0.0065(6) 0.0000(6)
N8 0.0222(8) 0.0134(8) 0.0169(8) -0.0063(6) -0.0075(6) 0.0033(6)
C7 0.0112(8) 0.0143(9) 0.0169(9) -0.0071(7) -0.0041(7) 0.0018(6)
C4 0.0168(9) 0.0104(8) 0.0105(8) -0.0028(6) -0.0013(7) -0.0015(6)
C16 0.0121(8) 0.0146(9) 0.0174(9) -0.0058(7) -0.0037(7) 0.0013(7)
C14 0.0222(10) 0.0153(9) 0.0146(9) -0.0054(7) -0.0056(7) 0.0031(7)
C12 0.0133(8) 0.0147(9) 0.0161(9) -0.0065(7) -0.0031(7) 0.0001(7)
C15 0.0194(9) 0.0165(9) 0.0148(9) -0.0067(7) -0.0052(7) 0.0027(7)
C3 0.0322(11) 0.0152(9) 0.0212(10) -0.0108(8) -0.0078(8) 0.0034(8)
C1 0.0222(10) 0.0246(10) 0.0278(11) -0.0104(8) -0.0105(8) -0.0036(8)
H5A 0.030 0.013 0.038 -0.007 -0.014 0.001
H14 0.058 0.022 0.021 -0.002 -0.016 0.007
H1WA 0.011 0.017 0.037 -0.010 -0.005 -0.001
H9A 0.035 0.028 0.025 -0.014 -0.013 0.003
H15 0.074 0.041 0.018 -0.014 -0.020 0.021
H3A 0.067 0.051 0.026 -0.006 -0.012 0.020
H1A 0.051 0.124 0.046 -0.019 -0.026 -0.008
H3B 0.020 0.037 0.054 -0.026 0.004 0.001
H3C 0.057 0.066 0.048 -0.044 -0.030 0.025
H1B 0.028 0.070 0.111 -0.063 -0.033 0.019
H8A 0.034 0.015 0.021 -0.009 -0.009 0.001
H8B 0.061 0.020 0.016 -0.002 -0.011 -0.004
H1C 0.054 0.028 0.121 -0.030 -0.040 -0.003
H11 0.020 0.030 0.020 -0.007 -0.006 -0.005
H5B 0.036 0.019 0.051 -0.018 -0.014 0.002
H1WB 0.032 0.057 0.043 -0.011 -0.018 -0.001
H6 0.028 0.028 0.027 -0.011 -0.008 0.002
H9B 0.021 0.020 0.020 -0.008 -0.006 0.002
 
_geom_special_details
;
 All esds (except the esd in the dihedral angle between two l.s. planes)
 are estimated using the full covariance matrix.  The cell esds are taken
 into account individually in the estimation of esds in distances, angles
 and torsion angles; correlations between esds in cell parameters are only
 used when they are defined by crystal symmetry.  An approximate (isotropic)
 treatment of cell esds is used for estimating esds involving l.s. planes.
;
 
loop_
 _geom_bond_atom_site_label_1
 _geom_bond_atom_site_label_2
 _geom_bond_distance
 _geom_bond_site_symmetry_2
 _geom_bond_publ_flag
O11 C12 1.276(2) . ?
O11 H11 1.3385 . ?
O13 C12 1.245(2) . ?
O1W H1WA 0.9882 . ?
O1W H1WB 0.9641 . ?
O17 C16 1.236(2) . ?
O18 C16 1.297(2) . ?
O18 H11 1.1025 . ?
N6 C7 1.373(2) . ?
N6 C4 1.376(2) . ?
N6 H6 1.0434 . ?
N9 C7 1.310(2) . ?
N9 H9A 1.0100 . ?
N9 H9B 1.0336 . ?
N5 C4 1.317(2) . ?
N5 H5A 1.0013 . ?
N5 H5B 0.9927 . ?
N2 C4 1.325(2) . ?
N2 C3 1.463(2) . ?
N2 C1 1.466(3) . ?
N8 C7 1.320(2) . ?
N8 H8A 1.0000 . ?
N8 H8B 1.0186 . ?
C16 C15 1.490(2) . ?
C14 C15 1.334(3) . ?
C14 C12 1.500(3) . ?
C14 H14 1.0850 . ?
C15 H15 1.0647 . ?
C3 H3A 1.0701 . ?
C3 H3B 1.0880 . ?
C3 H3C 1.0680 . ?
C1 H1A 1.0699 . ?
C1 H1B 1.0798 . ?
C1 H1C 1.0393 . ?
 
loop_
 _geom_angle_atom_site_label_1
 _geom_angle_atom_site_label_2
 _geom_angle_atom_site_label_3
 _geom_angle
 _geom_angle_site_symmetry_1
 _geom_angle_site_symmetry_3
 _geom_angle_publ_flag
C12 O11 H11 111.5 . . ?
H1WA O1W H1WB 101.6 . . ?
C16 O18 H11 111.1 . . ?
C7 N6 C4 124.42(15) . . ?
C7 N6 H6 117.1 . . ?
C4 N6 H6 117.4 . . ?
C7 N9 H9A 120.5 . . ?
C7 N9 H9B 118.7 . . ?
H9A N9 H9B 119.9 . . ?
C4 N5 H5A 121.1 . . ?
C4 N5 H5B 119.9 . . ?
H5A N5 H5B 118.8 . . ?
C4 N2 C3 120.08(16) . . ?
C4 N2 C1 122.62(16) . . ?
C3 N2 C1 116.45(15) . . ?
C7 N8 H8A 118.6 . . ?
C7 N8 H8B 122.6 . . ?
H8A N8 H8B 118.7 . . ?
N9 C7 N8 121.16(17) . . ?
N9 C7 N6 120.85(16) . . ?
N8 C7 N6 117.94(16) . . ?
N5 C4 N2 121.59(16) . . ?
N5 C4 N6 121.13(16) . . ?
N2 C4 N6 117.20(16) . . ?
O17 C16 O18 121.48(16) . . ?
O17 C16 C15 117.97(16) . . ?
O18 C16 C15 120.54(16) . . ?
C15 C14 C12 130.59(17) . . ?
C15 C14 H14 116.2 . . ?
C12 C14 H14 113.2 . . ?
O13 C12 O11 123.32(17) . . ?
O13 C12 C14 116.35(16) . . ?
O11 C12 C14 120.33(16) . . ?
C14 C15 C16 130.19(17) . . ?
C14 C15 H15 117.6 . . ?
C16 C15 H15 112.2 . . ?
N2 C3 H3A 112.4 . . ?
N2 C3 H3B 111.1 . . ?
H3A C3 H3B 107.5 . . ?
N2 C3 H3C 108.5 . . ?
H3A C3 H3C 109.7 . . ?
H3B C3 H3C 107.5 . . ?
N2 C1 H1A 112.3 . . ?
N2 C1 H1B 111.3 . . ?
H1A C1 H1B 108.7 . . ?
N2 C1 H1C 109.3 . . ?
H1A C1 H1C 106.4 . . ?
H1B C1 H1C 108.8 . . ?
 
loop_
 _geom_torsion_atom_site_label_1
 _geom_torsion_atom_site_label_2
 _geom_torsion_atom_site_label_3
 _geom_torsion_atom_site_label_4
 _geom_torsion
 _geom_torsion_site_symmetry_1
 _geom_torsion_site_symmetry_2
 _geom_torsion_site_symmetry_3
 _geom_torsion_site_symmetry_4
 _geom_torsion_publ_flag
C4 N6 C7 N9 -29.4(3) . . . . ?
C4 N6 C7 N8 153.19(17) . . . . ?
C3 N2 C4 N5 -8.9(3) . . . . ?
C1 N2 C4 N5 160.26(17) . . . . ?
C3 N2 C4 N6 167.95(15) . . . . ?
C1 N2 C4 N6 -22.9(2) . . . . ?
C7 N6 C4 N5 -29.3(3) . . . . ?
C7 N6 C4 N2 153.88(17) . . . . ?
C15 C14 C12 O13 176.0(2) . . . . ?
C15 C14 C12 O11 -4.0(3) . . . . ?
C12 C14 C15 C16 0.7(4) . . . . ?
O17 C16 C15 C14 -173.5(2) . . . . ?
O18 C16 C15 C14 7.7(3) . . . . ?
 
loop_
 _geom_hbond_atom_site_label_D 
 _geom_hbond_atom_site_label_H 
 _geom_hbond_atom_site_label_A 
 _geom_hbond_distance_DH 
 _geom_hbond_distance_HA 
 _geom_hbond_distance_DA 
 _geom_hbond_angle_DHA 
 _geom_hbond_site_symmetry_A 
 _geom_hbond_publ_flag
N5 H5A O13  1.00 1.91 2.880(2) 160.9 2_756 yes
C14 H14 O1W  1.08 2.42 3.344(2) 142.5 1_556 yes
O1W H1WA Cl1  0.99 2.11 3.0970(15) 177.6 . yes
N9 H9A O17  1.01 1.87 2.800(2) 151.9 1_545 yes
C15 H15 Cl1  1.06 2.70 3.7616(19) 172.5 2_666 yes
C3 H3C Cl1  1.07 2.59 3.600(2) 158.0 2_655 yes
N8 H8A O11  1.00 2.00 2.991(2) 168.8 . yes
N8 H8B Cl1  1.02 2.32 3.2946(16) 160.7 2_665 yes
O18 H11 O11  1.10 1.34 2.4381(18) 174.4 . yes
N5 H5B O17  0.99 2.05 2.964(2) 152.7 2_766 yes
O1W H1WB Cl1  0.96 2.16 3.1039(14) 164.6 2_665 yes
N6 H6 O1W  1.04 1.64 2.686(2) 178.0 . yes
N9 H9B O13  1.03 1.74 2.759(2) 169.3 . yes
 
_refine_diff_density_max    0.431
_refine_diff_density_min   -0.400
_refine_diff_density_rms    0.081

_shelx_res_file
;
TITL 261_lt_3_a.res in P-1
    261_lt_3.res
    created by SHELXL-2018/3 at 21:09:18 on 24-Feb-2026
REM Old TITL 261_lt_3 in P-1
REM SHELXT solution in P-1: R1 0.101, Rweak 0.008, Alpha 0.023
REM <I/s> 0.000 for 0 systematic absences, Orientation as input
REM Formula found by SHELXT: C10 N O7 Cl
CELL 0.71073 6.7749 9.7279 11.6833 67.583 73.42 87.065
ZERR 2 0.0004 0.0006 0.0007 0.002 0.002 0.002
LATT 1
SFAC C H Cl N O
UNIT 16 36 2 10 10
EQIV $1 2-X,-Y,1-Z
EQIV $2 +X,+Y,1+Z
EQIV $3 +X,-1+Y,+Z
EQIV $4 1-X,1-Y,1-Z
EQIV $5 1-X,-Y,-Z
EQIV $6 1-X,1-Y,-Z
EQIV $7 2-X,1-Y,1-Z
ISOR 0.001 0.002 H6 H9b
ISOR 0.01 0.02 H11

L.S. 4 0 0
PLAN  1
TEMP 0
HTAB N5 O13_$1
HTAB C14 O1W_$2
HTAB O1W Cl1
HTAB N9 O17_$3
HTAB C15 Cl1_$4
HTAB C3 Cl1_$5
HTAB N8 O11
HTAB N8 Cl1_$6
HTAB O11 O18
HTAB O18 O11
HTAB N5 O17_$7
HTAB O1W Cl1_$6
HTAB N6 O1W
HTAB N9 O13
CONF
BOND
list 4
MORE -1
BOND $H
fmap 2 53
acta
REM <olex2.extras>
REM <HklSrc "%.\\261_lt_3.hkl">
REM </olex2.extras>

WGHT    0.068800    0.575600
FVAR       0.73690
CL1   3    0.235788    0.350602    0.010462    11.00000    0.02363    0.01848 =
         0.01919   -0.00567   -0.00797   -0.00260
O11   5    0.745748    0.503408    0.473968    11.00000    0.02493    0.01423 =
         0.01576   -0.00668   -0.00777    0.00376
O13   5    0.793200    0.279949    0.609195    11.00000    0.02817    0.01308 =
         0.02191   -0.00856   -0.01043    0.00405
O1W   5    0.695201    0.328421    0.006419    11.00000    0.02512    0.01861 =
         0.02027   -0.00623   -0.01144    0.00414
O17   5    0.716189    0.866181    0.604056    11.00000    0.02653    0.01313 =
         0.02246   -0.00797   -0.00979    0.00242
O18   5    0.695026    0.752538    0.475915    11.00000    0.02607    0.01313 =
         0.01587   -0.00561   -0.00733    0.00341
N6    4    0.797143    0.172826    0.224512    11.00000    0.01674    0.01316 =
         0.01475   -0.00608   -0.00597    0.00261
N9    4    0.788973    0.163094    0.428566    11.00000    0.02253    0.01375 =
         0.01493   -0.00648   -0.00665    0.00334
N5    4    1.048879    0.005185    0.277694    11.00000    0.01838    0.01184 =
         0.01817   -0.00660   -0.00715    0.00207
N2    4    0.820566   -0.040411    0.180891    11.00000    0.02063    0.01355 =
         0.01663   -0.00695   -0.00646   -0.00002
N8    4    0.774291    0.386837    0.267443    11.00000    0.02218    0.01344 =
         0.01691   -0.00634   -0.00749    0.00330
C7    1    0.789422    0.241156    0.308999    11.00000    0.01125    0.01430 =
         0.01694   -0.00706   -0.00405    0.00182
C4    1    0.890395    0.042293    0.230396    11.00000    0.01676    0.01044 =
         0.01050   -0.00284   -0.00126   -0.00150
C16   1    0.714175    0.750490    0.583888    11.00000    0.01212    0.01465 =
         0.01744   -0.00577   -0.00373    0.00135
C14   1    0.749789    0.469830    0.688674    11.00000    0.02215    0.01525 =
         0.01457   -0.00536   -0.00555    0.00309
C12   1    0.763768    0.414472    0.583244    11.00000    0.01333    0.01469 =
         0.01605   -0.00652   -0.00309    0.00010
C15   1    0.730392    0.606961    0.688734    11.00000    0.01939    0.01649 =
         0.01483   -0.00669   -0.00519    0.00269
C3    1    0.936732   -0.164187    0.160511    11.00000    0.03216    0.01519 =
         0.02115   -0.01076   -0.00783    0.00343
C1    1    0.612371   -0.031067    0.165402    11.00000    0.02217    0.02456 =
         0.02783   -0.01042   -0.01050   -0.00359
AFIX   1
H5A   2    1.094495   -0.099050    0.302527    11.00000    0.03031    0.01329 =
         0.03778   -0.00744   -0.01445    0.00131
AFIX   1

H14   2    0.756105    0.382106    0.778897    11.00000    0.05811    0.02187 =
         0.02088   -0.00216   -0.01594    0.00722
AFIX   1

H1WA  2    0.547460    0.333634    0.010399    11.00000    0.01064    0.01685 =
         0.03679   -0.00967   -0.00516   -0.00068
AFIX   1

H9A   2    0.765899    0.050976    0.465771    11.00000    0.03452    0.02777 =
         0.02486   -0.01369   -0.01284    0.00319
AFIX   1

H15   2    0.724960    0.620675    0.775720    11.00000    0.07431    0.04128 =
         0.01792   -0.01414   -0.01954    0.02080
AFIX   1

H3A   2    0.912279   -0.261464    0.247695    11.00000    0.06688    0.05106 =
         0.02580   -0.00636   -0.01166    0.02006
AFIX   1
H1A   2    0.614727    0.007970    0.066096    11.00000    0.05058    0.12441 =
         0.04563   -0.01946   -0.02584   -0.00801
AFIX   1
H3B   2    1.101695   -0.133888    0.122847    11.00000    0.01972    0.03703 =
         0.05427   -0.02593    0.00401    0.00114
AFIX   1
H3C   2    0.891183   -0.189625    0.090124    11.00000    0.05719    0.06577 =
         0.04767   -0.04439   -0.02957    0.02453
AFIX   1
H1B   2    0.522804    0.041349    0.208185    11.00000    0.02799    0.06980 =
         0.11124   -0.06277   -0.03334    0.01888
AFIX   1
H8A   2    0.754006    0.436251    0.330582    11.00000    0.03416    0.01542 =
         0.02068   -0.00900   -0.00906    0.00117
AFIX   1
H8B   2    0.790982    0.451563    0.172761    11.00000    0.06123    0.02031 =
         0.01590   -0.00179   -0.01079   -0.00419
AFIX   1
H1C   2    0.537662   -0.136837    0.210107    11.00000    0.05398    0.02785 =
         0.12082   -0.02960   -0.04011   -0.00318
AFIX   1

H11   2    0.712559    0.641176    0.471572    11.00000    0.02025    0.02995 =
         0.01964   -0.00738   -0.00554   -0.00458
AFIX   1

H5B   2    1.116140    0.078358    0.297398    11.00000    0.03551    0.01864 =
         0.05079   -0.01770   -0.01362    0.00239
AFIX   1

H1WB  2    0.734484    0.430895   -0.014306    11.00000    0.03190    0.05663 =
         0.04288   -0.01088   -0.01803   -0.00132
AFIX   1

H6    2    0.755182    0.234285    0.140870    11.00000    0.02829    0.02791 =
         0.02705   -0.01067   -0.00840    0.00233
AFIX   1
H9B   2    0.786639    0.218582    0.488755    11.00000    0.02117    0.02013 =
         0.02009   -0.00791   -0.00612    0.00151
AFIX   0
HKLF 4


REM  261_lt_3_a.res in P-1
REM wR2 = 0.1199, GooF = S = 1.108, Restrained GooF = 1.104 for all data
REM R1 = 0.0369 for 2460 Fo > 4sig(Fo) and 0.0382 for all 2581 data
REM 172 parameters refined using 18 restraints

END

WGHT      0.0687      0.5675

REM Highest difference peak  0.431,  deepest hole -0.400,  1-sigma level  0.081
Q1    1   0.3922  0.3573 -0.0402  11.00000  0.05    0.43
;
_shelx_res_checksum    6355

_shelx_hkl_file
;
  -1   0   0  441.76   19.10
  -1   0   0  469.05   19.30
   1   0   0  463.95   19.10
   1   0   0  460.05   19.20
  -2   0   0 9890.01  418.46
  -2   0   0 9896.91  413.16
   2   0   0 9947.41  420.46
   2   0   0 9999.00  412.86
  -3   0   0   22.80    1.30
  -3   0   0   25.60    1.40
  -3   0   0   23.30    1.60
  -3   0   0   31.50    3.20
  -3   0   0   30.20    4.00
  -3   0   0   23.80    1.60
  -3   0   0   23.70    1.80
  -3   0   0   25.50    1.10
  -3   0   0   25.60    1.20
  -3   0   0   23.70    1.50
  -3   0   0   26.00    2.20
  -3   0   0   23.60    3.00
  -3   0   0   26.70    1.30
  -3   0   0   25.20    1.40
  -3   0   0   23.10    1.70
   3   0   0   23.40    1.70
   3   0   0   24.50    1.40
   3   0   0   24.50    1.50
   3   0   0   31.40    3.90
   3   0   0   31.90    4.00
   3   0   0   25.10    1.70
   3   0   0   26.40    1.80
   3   0   0   24.10    1.30
   3   0   0   24.20    3.30
   3   0   0   23.60    2.10
   3   0   0   24.40    1.80
   3   0   0   24.70    1.40
  -4   0   0 1438.86   60.79
  -4   0   0 1425.16   59.79
   4   0   0 1396.06   60.19
   4   0   0 1388.36   60.19
  -5   0   0   27.50    2.70
  -5   0   0   25.10    2.00
  -5   0   0   25.90    2.50
  -5   0   0   25.90    2.00
  -5   0   0   26.70    2.10
  -5   0   0   24.60    1.60
  -5   0   0   29.10    4.60
  -5   0   0   23.20    4.70
  -5   0   0   22.90    1.60
  -5   0   0   25.70    1.40
  -5   0   0   25.30    1.60
  -5   0   0   25.40    1.80
  -5   0   0   20.60    3.60
   5   0   0   23.20    4.40
   5   0   0   27.80    2.50
   5   0   0   25.00    4.80
   5   0   0   23.60    2.10
   5   0   0   18.50    3.70
   5   0   0   24.60    1.80
   5   0   0   28.80    3.10
   5   0   0   23.20    1.80
   5   0   0   24.10    2.40
   5   0   0   26.40    1.20
  -6   0   0  290.17   12.20
  -6   0   0  295.47   12.80
  -6   0   0  285.17   12.50
  -6   0   0  302.27   19.00
  -6   0   0  287.87   12.90
  -6   0   0  292.27   13.20
  -6   0   0  317.07   14.60
   6   0   0  287.27   13.60
   6   0   0  333.97   13.80
   6   0   0  306.17   18.50
   6   0   0  286.97   12.60
   6   0   0  277.47   12.60
  -7   0   0   57.89    3.70
  -7   0   0   62.39    3.90
  -7   0   0   60.59    4.20
  -7   0   0   56.09    5.10
   7   0   0   73.89    4.90
   7   0   0   66.29    4.90
   7   0   0   60.39    3.60
   7   0   0   55.19    3.50
   7  -1   0   14.20    5.20
  -7   1   0    2.00    6.30
  -7   1   0   14.00    2.10
  -7   1   0   17.30    1.90
  -7   1   0   13.50    2.60
   6  -1   0    1.00    0.60
   6  -1   0    0.20    0.90
   6  -1   0    0.10    0.60
   6  -1   0   -2.10    3.20
  -6   1   0    0.20    0.40
  -6   1   0   -0.10    0.50
  -6   1   0    0.40    0.90
  -6   1   0    0.70    1.20
  -6   1   0    0.30    0.30
  -6   1   0    0.90    3.60
   5  -1   0   25.50    4.30
   5  -1   0   26.20    5.00
   5  -1   0   29.00    5.10
   5  -1   0   23.00    2.20
   5  -1   0   25.60    2.40
   5  -1   0   29.00    2.60
   5  -1   0   28.50    2.40
   5  -1   0   28.10    3.00
   5  -1   0   28.60    2.20
   5  -1   0   21.30    1.70
  -5   1   0   26.80    1.60
  -5   1   0   25.90    2.60
  -5   1   0   29.80    5.80
  -5   1   0   27.30    1.40
  -5   1   0   27.60    2.70
  -5   1   0   26.40    2.00
  -5   1   0   30.00    1.60
  -5   1   0   25.40    2.10
  -5   1   0   24.60    1.60
  -5   1   0   22.90    4.20
  -5   1   0   29.30    1.90
  -5   1   0   27.50    4.20
  -5   1   0   28.40    1.70
  -5   1   0   30.00    2.10
   4  -1   0   17.90    1.30
   4  -1   0   21.00    3.80
   4  -1   0   19.60    3.60
   4  -1   0   19.10    1.40
   4  -1   0   20.10    1.80
   4  -1   0   21.20    1.10
   4  -1   0   20.20    2.30
   4  -1   0   22.70    1.70
   4  -1   0   20.00    1.90
   4  -1   0   16.10    3.00
   4  -1   0   18.10    1.70
  -4   1   0   20.60    1.30
  -4   1   0   21.10    1.60
  -4   1   0   21.90    1.60
  -4   1   0   19.80    3.40
  -4   1   0   19.30    3.00
  -4   1   0   19.10    1.40
  -4   1   0   20.40    2.10
  -4   1   0   19.00    1.30
  -4   1   0   17.50    1.20
  -4   1   0   19.20    1.20
  -4   1   0   18.60    1.60
  -4   1   0   21.70    2.10
  -4   1   0   20.30    1.10
  -4   1   0   22.80    4.00
   3  -1   0    1.80    0.40
   3  -1   0    0.00    0.50
   3  -1   0    1.50    0.60
   3  -1   0    1.60    0.80
   3  -1   0    1.40    1.10
   3  -1   0    1.30    0.70
   3  -1   0    2.20    1.20
   3  -1   0    0.70    0.30
   3  -1   0    1.00    0.50
   3  -1   0    2.00    0.60
   3  -1   0    1.30    0.20
   3  -1   0    1.20    0.40
  -3   1   0    1.20    0.20
  -3   1   0    0.80    0.60
  -3   1   0    1.80    0.70
  -3   1   0    2.20    0.60
  -3   1   0    1.10    0.70
  -3   1   0    1.40    0.30
  -3   1   0    1.30    0.40
  -3   1   0    1.30    1.10
  -3   1   0    1.20    0.30
  -3   1   0    0.90    0.30
  -3   1   0    1.20    0.50
  -3   1   0    1.40    0.50
  -3   1   0    2.50    1.30
  -3   1   0    1.30    0.30
   2  -1   0  632.24   27.20
   2  -1   0  648.64   27.40
  -2   1   0  644.04   27.50
  -2   1   0  638.44   27.10
   1  -1   0  186.78    8.50
   1  -1   0  191.78    8.50
  -1   1   0  206.48    8.80
  -1   1   0  187.38    8.60
   0  -1   0   16.20    0.70
   0   1   0   12.90    0.70
   0   1   0   16.60    0.70
   0   1   0   15.60    0.70
   0   1   0   16.70    0.70
  -1  -1   0  325.37   13.70
  -1  -1   0  322.97   13.50
   1   1   0  279.37   13.50
   1   1   0  322.37   13.60
  -2  -1   0 3306.77  165.08
  -2  -1   0 3202.78  150.68
   2   1   0 3318.47  150.38
   2   1   0 3230.68  157.68
  -3  -1   0   19.00    3.00
  -3  -1   0   22.30    1.10
  -3  -1   0   21.60    1.60
  -3  -1   0   22.20    1.30
  -3  -1   0   21.00    1.40
  -3  -1   0   26.70    3.30
  -3  -1   0   20.80    1.40
  -3  -1   0   21.10    1.50
  -3  -1   0   23.30    2.00
  -3  -1   0   17.80    1.80
  -3  -1   0   21.50    1.00
  -3  -1   0   22.00    1.20
  -3  -1   0   17.40    3.70
  -3  -1   0   22.20    1.50
   3   1   0   19.40    2.90
   3   1   0   17.40    1.40
   3   1   0   20.20    1.00
   3   1   0   20.10    1.50
   3   1   0   26.80    3.60
   3   1   0   19.40    1.20
   3   1   0   22.10    1.60
   3   1   0   21.40    1.30
   3   1   0   20.30    1.60
   3   1   0   19.30    1.40
   3   1   0   21.60    2.10
  -4  -1   0 1957.00   80.09
  -4  -1   0 1887.31   78.79
   4   1   0 1911.51   79.39
   4   1   0 1808.22   79.09
  -5  -1   0   29.70    1.60
  -5  -1   0   31.00    2.10
  -5  -1   0   30.50    1.60
  -5  -1   0   31.20    2.60
  -5  -1   0   28.10    1.80
  -5  -1   0   29.00    2.60
  -5  -1   0   37.10    5.00
  -5  -1   0   28.90    2.20
  -5  -1   0   28.90    1.80
  -5  -1   0   26.50    5.10
  -5  -1   0   28.80    2.00
  -5  -1   0   33.10    2.40
  -5  -1   0   32.90    5.20
  -5  -1   0   30.70    3.00
   5   1   0   29.90    2.60
   5   1   0   29.10    2.10
   5   1   0   29.70    1.90
   5   1   0   29.40    2.40
   5   1   0   38.40    5.80
   5   1   0   29.70    2.00
   5   1   0   31.20    1.40
   5   1   0   30.20    2.40
   5   1   0   29.80    2.40
   5   1   0   26.60    4.50
   5   1   0   28.40    5.40
   5   1   0   27.40    3.20
  -6  -1   0  374.66   15.80
  -6  -1   0  351.56   15.20
  -6  -1   0  345.57   15.40
  -6  -1   0  374.36   15.60
  -6  -1   0  351.06   20.10
  -6  -1   0  379.06   17.20
  -6  -1   0  390.26   16.30
  -6  -1   0  335.57   19.20
   6   1   0  366.86   15.20
   6   1   0  316.77   20.40
   6   1   0  363.66   20.90
   6   1   0  355.96   16.30
   6   1   0  320.87   19.60
   6   1   0  355.96   15.20
  -7  -1   0   16.80    2.10
  -7  -1   0   14.30    2.00
  -7  -1   0   19.10    3.50
  -7  -1   0   19.40    2.40
   7   1   0   15.10    1.80
   7   1   0   19.00    3.00
   7   1   0   16.00    1.90
   7  -2   0   37.90    7.70
   7  -2   0   49.10    2.90
  -7   2   0   41.90    3.00
  -7   2   0   41.10    2.80
  -7   2   0   46.40    3.40
  -7   2   0   45.10    4.80
  -7   2   0   38.50    2.40
  -7   2   0   37.20    9.20
   6  -2   0   83.09    4.20
   6  -2   0   91.59    5.60
   6  -2   0   69.19    8.80
   6  -2   0   81.59    5.10
   6  -2   0   83.79    4.30
  -6   2   0   85.79    3.80
  -6   2   0   89.39    5.60
  -6   2   0   79.89    4.00
  -6   2   0   83.89    4.20
  -6   2   0   80.59    4.70
  -6   2   0   90.99    9.30
  -6   2   0   83.79    4.50
   5  -2   0    9.00    2.90
   5  -2   0    6.80    1.60
   5  -2   0    6.50    1.00
   5  -2   0   11.20    3.40
   5  -2   0    7.00    1.70
   5  -2   0    6.60    1.80
   5  -2   0    5.70    0.70
   5  -2   0    5.00    0.70
   5  -2   0    8.80    1.10
   5  -2   0    7.90    1.40
   5  -2   0    6.10    2.10
   5  -2   0    5.40    1.10
   5  -2   0    8.70    1.10
  -5   2   0    7.20    0.60
  -5   2   0    8.40    1.30
  -5   2   0    8.50    3.60
  -5   2   0   11.00    2.90
  -5   2   0    8.40    1.30
  -5   2   0    7.60    2.20
  -5   2   0    7.90    0.60
  -5   2   0    6.50    0.90
  -5   2   0    6.60    1.50
  -5   2   0    6.30    0.80
  -5   2   0    6.90    0.80
   4  -2   0   15.70    1.10
   4  -2   0   14.90    1.40
   4  -2   0   11.00    1.00
   4  -2   0    9.10    2.50
   4  -2   0   10.80    1.80
   4  -2   0   13.30    1.60
   4  -2   0   12.90    1.40
   4  -2   0   20.30    3.60
   4  -2   0   13.00    0.80
   4  -2   0   11.80    1.40
   4  -2   0   11.20    2.50
   4  -2   0   11.20    0.90
  -4   2   0   12.90    1.20
  -4   2   0   11.20    0.60
  -4   2   0   11.50    2.30
  -4   2   0   14.00    0.80
  -4   2   0   10.10    1.50
  -4   2   0   12.10    1.00
  -4   2   0   12.50    0.90
  -4   2   0   11.50    0.90
  -4   2   0   14.00    1.30
  -4   2   0   11.60    1.00
  -4   2   0   16.50    1.60
  -4   2   0   13.10    0.90
  -4   2   0   13.40    3.30
  -4   2   0   12.90    2.80
  -4   2   0   17.70    2.00
  -4   2   0   11.50    0.70
   3  -2   0   24.90    1.70
   3  -2   0   25.20    2.00
   3  -2   0   28.10    1.50
   3  -2   0   25.80    1.40
   3  -2   0   25.30    1.40
   3  -2   0   27.30    2.10
   3  -2   0   24.70    3.20
   3  -2   0   27.80    1.80
   3  -2   0   25.70    1.70
   3  -2   0   29.50    3.70
   3  -2   0   26.20    1.40
   3  -2   0   25.40    3.10
   3  -2   0   27.50    1.30
  -3   2   0   24.40    3.40
  -3   2   0   25.70    1.30
  -3   2   0   27.60    1.70
  -3   2   0   27.70    1.50
  -3   2   0   27.10    1.40
  -3   2   0   22.60    1.30
  -3   2   0   28.50    1.40
  -3   2   0   27.30    1.60
  -3   2   0   26.00    2.10
  -3   2   0   27.90    2.00
  -3   2   0   28.90    1.10
  -3   2   0   25.60    1.70
  -3   2   0   25.90    1.40
  -3   2   0   26.30    1.40
   2  -2   0  121.49    5.10
   2  -2   0  140.39    6.50
   2  -2   0  124.09    5.60
   2  -2   0  124.39    5.30
   2  -2   0  116.69    6.50
   2  -2   0  119.79    5.70
   2  -2   0  121.29    6.50
  -2   2   0  115.59    5.70
  -2   2   0  114.29    6.60
  -2   2   0  127.39    5.30
  -2   2   0  121.39    5.40
  -2   2   0  123.19    5.00
  -2   2   0  117.59    6.30
  -2   2   0  126.79    6.20
   1  -2   0   69.09    3.40
   1  -2   0   69.19    2.90
   1  -2   0   69.59    3.00
   1  -2   0   69.99    3.00
   1  -2   0   75.09    3.00
   1  -2   0   69.39    3.50
   1  -2   0   68.59    3.50
  -1   2   0   68.59    3.40
  -1   2   0   69.89    3.30
  -1   2   0   65.59    3.50
   0  -2   0   42.70    1.60
   0  -2   0   39.50    1.90
   0  -2   0   40.00    1.90
   0  -2   0   38.70    1.70
   0   2   0   42.00    2.00
  -1  -2   0   11.30    1.10
  -1  -2   0   14.80    1.80
  -1  -2   0   10.50    1.60
  -1  -2   0   13.90    0.70
  -1  -2   0   11.50    0.90
  -1  -2   0   12.20    0.80
  -1  -2   0   14.50    0.80
  -1  -2   0   14.40    0.80
  -1  -2   0   13.60    0.80
  -1  -2   0   12.90    1.00
  -1  -2   0   14.50    1.70
  -1  -2   0   12.60    0.60
  -1  -2   0   13.30    0.70
  -1  -2   0   11.40    0.70
   1   2   0   11.90    1.60
   1   2   0   12.00    0.70
   1   2   0   12.70    0.80
   1   2   0   11.60    1.20
   1   2   0   12.50    0.60
   1   2   0   12.00    0.70
   1   2   0   13.90    1.80
   1   2   0   14.70    0.90
   1   2   0   11.70    0.90
   1   2   0   13.30    0.70
   1   2   0   12.40    0.80
   1   2   0   11.40    0.80
   1   2   0   11.10    1.50
  -2  -2   0  896.01   38.50
  -2  -2   0  930.91   38.10
   2   2   0  903.21   38.30
   2   2   0  891.01   38.20
  -3  -2   0   55.89    2.60
  -3  -2   0   59.49    5.30
  -3  -2   0   56.49    3.00
  -3  -2   0   57.79    3.00
  -3  -2   0   64.49    3.80
  -3  -2   0   56.69    2.70
  -3  -2   0   57.99    3.00
  -3  -2   0   57.49    4.70
  -3  -2   0   59.99    3.00
  -3  -2   0   56.59    3.00
  -3  -2   0   61.79    3.20
  -3  -2   0   61.09    4.50
  -3  -2   0   55.59    2.70
  -3  -2   0   57.99    2.50
   3   2   0   58.09    2.80
   3   2   0   57.99    2.50
   3   2   0   55.39    2.70
   3   2   0   57.39    2.90
   3   2   0   49.70    4.40
   3   2   0   58.99    3.10
   3   2   0   50.69    4.70
   3   2   0   66.29    4.00
   3   2   0   58.19    3.20
   3   2   0   59.49    3.00
   3   2   0   55.99    3.00
   3   2   0   64.99    5.20
  -4  -2   0  269.47   11.10
  -4  -2   0  254.67   10.60
  -4  -2   0  255.57   10.40
  -4  -2   0  263.27   15.00
  -4  -2   0  250.87   11.00
  -4  -2   0  260.07   10.60
  -4  -2   0  257.97   10.90
  -4  -2   0  248.88   10.90
  -4  -2   0  237.98   13.80
  -4  -2   0  245.38   11.20
  -4  -2   0  259.67   13.50
  -4  -2   0  247.58   10.80
  -4  -2   0  271.57   12.10
   4   2   0  252.27   10.90
   4   2   0  246.48   10.90
   4   2   0  254.97   11.40
   4   2   0  251.57   12.30
   4   2   0  261.67   14.50
   4   2   0  240.88   11.10
   4   2   0  252.67   13.90
   4   2   0  247.08   11.00
   4   2   0  243.68   14.20
  -5  -2   0   20.70    2.50
  -5  -2   0   20.90    1.80
  -5  -2   0   29.10    5.70
  -5  -2   0   19.70    1.40
  -5  -2   0   20.40    1.90
  -5  -2   0   25.00    4.20
  -5  -2   0   22.30    1.80
  -5  -2   0   23.80    2.00
  -5  -2   0   21.70    1.10
  -5  -2   0   18.40    2.00
  -5  -2   0   23.60    4.50
  -5  -2   0   20.80    1.30
   5   2   0   21.90    2.00
   5   2   0   19.00    3.90
   5   2   0   18.40    1.50
   5   2   0   20.00    1.60
   5   2   0   20.70    2.00
   5   2   0   18.40    2.10
   5   2   0   18.40    4.80
   5   2   0   27.10    5.20
   5   2   0   19.60    1.70
   5   2   0   19.50    1.10
  -6  -2   0   -0.20    0.80
  -6  -2   0   -1.10    0.50
  -6  -2   0   -3.60    3.20
  -6  -2   0    0.60    1.20
  -6  -2   0    0.60    0.80
  -6  -2   0   -0.90    0.80
   6   2   0   -0.30    0.80
   6   2   0    0.50    0.70
   6   2   0   -4.80    3.50
   6   2   0    0.00    1.10
   6   2   0   -0.20    0.30
   6   2   0    1.00    1.00
   6   2   0    0.60    0.70
  -7  -2   0   16.30    2.40
  -7  -2   0   11.00    1.70
  -7  -2   0   12.90    1.70
  -7  -2   0   11.60    1.80
  -7  -2   0   11.00    2.60
   7   2   0   15.30    2.70
   7   2   0   11.60    1.70
   7   2   0   12.40    1.70
   7  -3   0    1.70    0.80
   7  -3   0    0.90    4.40
  -7   3   0    1.30    0.90
  -7   3   0    1.60    1.20
  -7   3   0   -0.60    5.80
  -7   3   0    1.70    1.30
  -7   3   0    0.30    0.50
   6  -3   0   38.50    2.00
   6  -3   0   36.60    2.40
   6  -3   0   30.40    5.90
  -6   3   0   35.50    6.60
  -6   3   0   45.80    3.10
  -6   3   0   35.90    2.60
   5  -3   0    3.70    0.50
   5  -3   0    3.10    1.10
   5  -3   0    3.80    0.80
   5  -3   0    3.20    0.70
   5  -3   0    2.50    0.90
   5  -3   0    3.30    1.10
   5  -3   0    3.90    2.60
   5  -3   0    8.00    2.90
   5  -3   0    3.70    1.40
   5  -3   0    5.90    2.00
   5  -3   0    2.50    0.60
   5  -3   0    4.40    1.60
  -5   3   0    3.50    0.70
  -5   3   0    8.20    3.40
  -5   3   0    2.90    1.10
  -5   3   0    1.10    1.00
  -5   3   0    4.30    1.00
  -5   3   0    3.60    0.50
  -5   3   0    2.20    0.60
  -5   3   0    3.00    2.00
  -5   3   0    4.30    1.00
  -5   3   0    2.70    0.60
   4  -3   0  154.48    6.70
   4  -3   0  154.08    6.40
   4  -3   0  165.48    7.30
   4  -3   0  147.99    7.20
   4  -3   0  156.38    9.30
   4  -3   0  150.68    6.70
   4  -3   0  164.68   10.00
   4  -3   0  156.88    8.00
   4  -3   0  155.18    6.50
   4  -3   0  161.68    6.80
   4  -3   0  160.98    6.80
   4  -3   0  156.38    7.80
   4  -3   0  159.08    9.80
  -4   3   0  159.38    6.90
  -4   3   0  136.69    9.70
  -4   3   0  158.78    6.70
  -4   3   0  159.18    7.00
  -4   3   0  171.48    7.00
  -4   3   0  146.49    9.50
  -4   3   0  158.18    7.40
  -4   3   0  153.88   10.90
  -4   3   0  159.68    6.70
  -4   3   0  157.18    6.80
  -4   3   0  163.08    7.10
  -4   3   0  156.88    6.50
   3  -3   0    0.70    0.20
   3  -3   0    1.40    0.50
   3  -3   0    0.40    0.20
   3  -3   0    1.00    0.30
   3  -3   0    1.00    0.30
   3  -3   0   -0.10    1.10
   3  -3   0    0.50    0.60
   3  -3   0    0.30    0.30
   3  -3   0    1.50    1.20
   3  -3   0    1.40    0.60
   3  -3   0    0.60    0.50
   3  -3   0    0.70    0.50
  -3   3   0    0.50    0.20
  -3   3   0    0.50    0.20
  -3   3   0    0.80    0.30
  -3   3   0   -0.20    1.10
  -3   3   0    0.60    0.20
  -3   3   0    0.50    0.40
  -3   3   0    1.40    1.00
  -3   3   0    0.60    0.30
  -3   3   0    0.80    0.50
  -3   3   0    0.70    0.40
  -3   3   0    0.80    0.60
  -3   3   0    0.70    0.20
  -3   3   0    0.30    0.30
   2  -3   0   15.20    0.80
   2  -3   0   15.90    0.90
   2  -3   0   16.80    1.00
   2  -3   0   18.10    1.20
   2  -3   0   15.00    0.80
   2  -3   0   15.20    1.30
   2  -3   0   13.80    1.80
   2  -3   0   14.60    1.50
   2  -3   0   13.90    2.00
   2  -3   0   15.10    0.90
   2  -3   0   15.40    0.90
   2  -3   0   14.60    0.80
   2  -3   0   14.50    0.90
   2  -3   0   15.00    1.10
   2  -3   0   16.10    1.00
   2  -3   0   17.50    1.90
   2  -3   0   14.80    0.90
  -2   3   0   13.60    1.70
  -2   3   0   15.90    0.80
  -2   3   0   15.30    1.10
  -2   3   0   15.40    0.80
  -2   3   0   15.70    0.90
  -2   3   0   16.10    0.90
  -2   3   0   16.60    0.80
  -2   3   0   15.00    1.40
  -2   3   0   15.80    0.90
  -2   3   0   16.40    1.00
  -2   3   0   15.80    0.90
  -2   3   0   15.10    2.10
  -2   3   0   14.70    1.00
  -2   3   0   16.00    0.80
   1  -3   0    8.50    0.40
   1  -3   0    8.80    1.00
   1  -3   0    8.50    0.80
   1  -3   0    8.10    0.50
   1  -3   0    9.30    0.60
   1  -3   0    7.60    0.60
   1  -3   0   10.60    0.60
   1  -3   0    9.10    1.30
   1  -3   0    9.30    0.50
  -1   3   0    9.00    0.50
  -1   3   0    8.80    0.50
  -1   3   0    9.60    0.60
  -1   3   0    8.60    0.40
  -1   3   0    7.90    0.50
  -1   3   0    7.40    0.60
  -1   3   0    8.00    1.00
  -1   3   0    8.30    0.50
  -1   3   0    8.60    0.50
   0  -3   0  280.87   11.40
   0   3   0  269.77   11.30
  -1  -3   0   24.00    1.40
  -1  -3   0   22.50    1.20
  -1  -3   0   29.30    1.60
  -1  -3   0   24.00    1.90
  -1  -3   0   22.30    2.20
  -1  -3   0   25.10    2.10
  -1  -3   0   24.30    1.10
  -1  -3   0   25.90    1.30
  -1  -3   0   23.50    1.10
  -1  -3   0   23.50    1.40
  -1  -3   0   24.70    1.20
  -1  -3   0   23.20    1.20
  -1  -3   0   22.30    1.60
   1   3   0   23.90    2.10
   1   3   0   23.20    1.30
   1   3   0   24.20    1.20
   1   3   0   26.50    2.20
   1   3   0   23.70    1.20
   1   3   0   24.20    1.40
   1   3   0   23.40    1.90
   1   3   0   23.40    1.20
   1   3   0   24.00    1.30
   1   3   0   24.20    1.20
  -2  -3   0   27.10    2.70
  -2  -3   0   23.40    1.50
  -2  -3   0   23.80    1.20
  -2  -3   0   23.40    2.00
  -2  -3   0   23.50    1.00
  -2  -3   0   24.30    1.20
  -2  -3   0   24.70    3.40
  -2  -3   0   23.20    1.30
  -2  -3   0   24.60    1.40
  -2  -3   0   22.90    1.40
  -2  -3   0   21.40    1.60
  -2  -3   0   22.70    1.10
  -2  -3   0   27.90    3.20
  -2  -3   0   24.10    1.30
  -2  -3   0   22.80    1.60
   2   3   0   23.20    1.60
   2   3   0   22.40    1.20
   2   3   0   25.50    1.40
   2   3   0   21.80    2.10
   2   3   0   22.20    1.40
   2   3   0   20.60    1.40
   2   3   0   25.80    1.30
   2   3   0   24.70    1.20
   2   3   0   21.40    1.50
   2   3   0   21.50    1.50
  -3  -3   0   16.30    3.00
  -3  -3   0   17.10    1.10
  -3  -3   0   16.20    1.30
  -3  -3   0   17.80    1.30
  -3  -3   0   15.00    1.40
  -3  -3   0   21.10    3.10
  -3  -3   0   18.70    1.10
  -3  -3   0   17.80    1.40
  -3  -3   0   20.40    3.60
  -3  -3   0   16.40    1.50
  -3  -3   0   16.70    2.20
  -3  -3   0   15.60    1.00
  -3  -3   0   16.40    1.40
  -3  -3   0   17.30    1.00
   3   3   0   18.00    3.30
   3   3   0   26.30    3.80
   3   3   0   17.40    1.00
   3   3   0   16.40    1.20
   3   3   0   14.90    1.40
   3   3   0   17.60    2.10
   3   3   0   28.10    3.70
   3   3   0   18.00    1.60
   3   3   0   17.70    1.40
   3   3   0   16.90    1.20
   3   3   0   15.70    1.30
  -4  -3   0   79.79    4.20
  -4  -3   0   90.19    6.90
  -4  -3   0   77.79    4.40
  -4  -3   0   81.39    4.20
  -4  -3   0   78.19    6.10
  -4  -3   0   80.49    4.20
  -4  -3   0   84.29    4.20
  -4  -3   0   82.09    3.80
  -4  -3   0   88.89    5.20
  -4  -3   0   85.59    4.10
  -4  -3   0   83.99    3.60
  -4  -3   0   82.39    7.70
  -4  -3   0   89.09    3.80
   4   3   0   85.59    4.00
   4   3   0   76.79    4.00
   4   3   0   75.19    6.30
   4   3   0   76.89    4.10
   4   3   0   81.69    3.50
   4   3   0   79.69    5.40
   4   3   0   90.59    7.40
   4   3   0   79.29    4.00
   4   3   0   74.49    4.50
   4   3   0   92.69    7.30
   4   3   0   74.89    4.30
   4   3   0   75.89    4.20
  -5  -3   0    6.30    2.20
  -5  -3   0    8.00    1.30
  -5  -3   0    5.70    0.80
  -5  -3   0    5.70    2.00
  -5  -3   0    4.90    1.60
  -5  -3   0   11.00    3.30
  -5  -3   0    6.00    1.20
  -5  -3   0   12.10    4.60
  -5  -3   0    7.90    1.40
   5   3   0    5.70    0.60
   5   3   0   11.30    3.90
   5   3   0    6.10    1.00
   5   3   0    4.10    2.00
   5   3   0    4.70    1.10
   5   3   0    3.60    1.30
   5   3   0    7.30    1.20
   5   3   0    5.10    1.40
  -6  -3   0   86.79    8.70
  -6  -3   0   80.29    4.60
  -6  -3   0   82.09    4.40
  -6  -3   0   74.89    4.30
  -6  -3   0   72.09    7.00
  -6  -3   0   74.89    5.80
   6   3   0   82.19    4.20
   6   3   0   75.89    5.10
   6   3   0   76.59    7.60
   6   3   0   76.49    3.50
   6   3   0   89.79    4.80
   6   3   0   64.09    9.40
  -7  -3   0   10.50    1.80
  -7  -3   0    7.70    1.50
  -7  -3   0   14.20    3.10
  -7  -3   0   10.40    2.10
  -7  -3   0    6.80    1.50
   7   3   0    8.50    1.60
   7   3   0   14.10    2.70
   7   3   0    9.80    1.50
   7  -4   0    1.90    0.90
   7  -4   0    2.00    1.60
   7  -4   0    1.70    1.00
   7  -4   0    2.20    1.80
  -7   4   0    0.50    0.80
  -7   4   0    1.50    0.70
   6  -4   0  286.57   13.60
   6  -4   0  275.07   12.80
   6  -4   0  274.87   11.40
   6  -4   0  256.27   16.60
   6  -4   0  265.97   12.20
  -6   4   0  283.57   11.80
  -6   4   0  286.97   12.80
  -6   4   0  281.37   17.50
  -6   4   0  277.67   12.20
   5  -4   0   23.40    4.30
   5  -4   0   19.50    2.00
   5  -4   0   16.00    1.40
   5  -4   0   15.60    2.50
   5  -4   0   16.80    1.40
   5  -4   0   18.10    1.90
   5  -4   0   15.30    1.00
   5  -4   0   14.40    2.40
  -5   4   0   16.20    1.50
  -5   4   0   18.90    1.90
  -5   4   0   17.70    1.40
  -5   4   0   15.80    1.00
  -5   4   0   19.70    4.40
  -5   4   0   15.70    1.70
   4  -4   0  636.54   26.80
   4  -4   0  648.84   29.40
   4  -4   0  634.14   29.20
   4  -4   0  647.84   29.70
   4  -4   0  678.33   27.70
  -4   4   0  672.93   30.20
  -4   4   0  653.33   28.80
   3  -4   0  141.09    6.40
   3  -4   0  144.39    6.00
   3  -4   0  137.69    6.80
   3  -4   0  149.59    6.40
   3  -4   0  142.89    6.30
   3  -4   0  142.19    8.00
   3  -4   0  140.09    5.90
   3  -4   0  140.09    5.80
   3  -4   0  151.98    7.20
   3  -4   0  145.79    8.10
   3  -4   0  150.08    7.90
   3  -4   0  138.19    6.00
  -3   4   0  141.49    6.20
  -3   4   0  144.39    6.20
  -3   4   0  147.89    6.00
  -3   4   0  145.89    5.90
  -3   4   0  140.09    6.10
  -3   4   0  150.18    7.40
  -3   4   0  147.99    8.40
  -3   4   0  147.09    7.60
  -3   4   0  139.59    6.10
  -3   4   0  143.89    6.00
  -3   4   0  144.09    6.10
  -3   4   0  140.59    5.90
   2  -4   0  257.57   10.70
   2  -4   0  245.58   10.30
   2  -4   0  254.97   11.60
   2  -4   0  247.08   11.50
   2  -4   0  270.47   10.50
  -2   4   0  248.98   11.70
  -2   4   0  261.47   11.20
  -1   4   0  347.07   13.90
   0  -4   0    7.30    0.70
   0  -4   0    7.00    0.50
   0  -4   0    7.40    0.50
   0  -4   0    6.60    0.50
   0  -4   0    6.20    0.50
   0  -4   0    7.20    0.70
   0  -4   0    5.70    0.50
   0  -4   0    7.20    0.60
   0   4   0    7.10    0.60
   0   4   0    6.60    0.50
   0   4   0    5.90    0.80
   0   4   0    7.10    0.60
   0   4   0    6.80    0.50
   0   4   0    6.60    0.50
   0   4   0    7.90    0.50
   0   4   0    5.50    0.40
  -1  -4   0  208.48    9.50
  -1  -4   0  182.18    8.60
  -1  -4   0  208.98    9.70
  -1  -4   0  219.28    8.90
  -1  -4   0  204.98    9.50
   1   4   0  199.38    9.70
   1   4   0  204.88    8.60
   1   4   0  199.58    9.90
  -2  -4   0   15.80    0.90
  -2  -4   0   14.20    0.90
  -2  -4   0   16.10    1.70
  -2  -4   0   16.00    1.10
  -2  -4   0   20.50    2.50
  -2  -4   0   16.80    1.10
  -2  -4   0   16.00    1.50
  -2  -4   0   15.10    0.80
  -2  -4   0   14.50    1.00
  -2  -4   0   15.60    1.10
  -2  -4   0   12.50    2.60
  -2  -4   0   16.10    2.50
  -2  -4   0   16.10    1.30
  -2  -4   0   16.10    2.40
   2   4   0   14.50    1.10
   2   4   0   20.30    3.10
   2   4   0   16.20    0.90
   2   4   0   15.20    2.50
   2   4   0   15.50    1.00
   2   4   0   14.80    0.90
   2   4   0   12.30    1.70
   2   4   0   15.30    0.90
   2   4   0   18.10    2.60
   2   4   0   15.40    1.30
   2   4   0   14.90    1.20
   2   4   0   15.90    1.00
   2   4   0   14.90    1.30
  -3  -4   0  326.47   16.30
  -3  -4   0  326.17   14.00
  -3  -4   0  338.77   13.50
  -3  -4   0  320.17   15.80
  -3  -4   0  332.17   13.70
  -3  -4   0  340.87   14.70
  -3  -4   0  336.07   17.20
   3   4   0  355.06   16.60
   3   4   0  289.77   14.80
   3   4   0  325.97   13.90
   3   4   0  328.27   14.00
   3   4   0  324.37   13.80
   3   4   0  313.37   13.80
   3   4   0  340.87   13.70
   3   4   0  320.77   16.70
  -4  -4   0   43.60    2.60
  -4  -4   0   36.60    2.10
  -4  -4   0   38.00    1.60
  -4  -4   0   38.30    3.40
  -4  -4   0   38.60    2.50
  -4  -4   0   36.90    2.00
  -4  -4   0   39.80    2.70
  -4  -4   0   40.40    5.20
  -4  -4   0   38.20    2.60
  -4  -4   0   34.90    2.60
  -4  -4   0   46.10    6.40
  -4  -4   0   41.00    5.70
  -4  -4   0   37.00    2.10
  -4  -4   0   39.90    2.40
   4   4   0   41.30    5.90
   4   4   0   36.50    2.70
   4   4   0   37.50    3.70
   4   4   0   38.50    2.40
   4   4   0   38.90    2.30
   4   4   0   36.50    1.90
   4   4   0   36.10    2.60
   4   4   0   38.00    2.80
   4   4   0   35.70    2.50
   4   4   0   34.30    4.90
   4   4   0   36.40    5.30
  -5  -4   0   46.30    2.60
  -5  -4   0   49.90    3.30
  -5  -4   0   47.70    3.00
  -5  -4   0   40.40    5.70
  -5  -4   0   57.29    7.20
  -5  -4   0   55.19    3.20
  -5  -4   0   45.50    4.10
  -5  -4   0   52.99    3.30
   5   4   0   58.89    7.90
   5   4   0   45.00    3.00
   5   4   0   53.19    2.90
   5   4   0   50.49    3.00
   5   4   0   48.20    6.60
   5   4   0   53.59    3.70
  -6  -4   0   21.50    3.40
  -6  -4   0   20.00    2.10
  -6  -4   0   29.20    2.70
  -6  -4   0   27.10    2.50
  -6  -4   0   18.90    4.00
  -6  -4   0   25.80    5.90
  -6  -4   0   22.60    2.20
   6   4   0   22.60    2.00
   6   4   0   24.50    3.00
   6   4   0   21.60    2.10
   6   4   0   24.30    1.40
  -7  -4   0   36.00    2.80
  -7  -4   0   34.00    2.90
  -7  -4   0   36.60    3.20
  -7  -4   0   31.80    4.60
  -7  -4   0   30.20    2.80
   7   4   0   32.20    2.80
   7   4   0   29.80    2.60
   7   4   0   33.90    3.80
   7  -5   0   29.10    2.30
   7  -5   0   30.40    3.30
   7  -5   0   36.30    4.30
   7  -5   0   28.20    2.20
  -7   5   0   24.40    1.90
  -7   5   0   22.00    1.90
  -7   5   0   22.80    2.20
   6  -5   0   37.50    4.40
   6  -5   0   26.70    2.10
   6  -5   0   27.80    2.90
   6  -5   0   25.50    1.90
   6  -5   0   22.80    4.90
  -6   5   0   30.00    1.90
  -6   5   0   28.20    2.00
  -6   5   0   28.70    2.20
   5  -5   0   39.10    3.60
   5  -5   0   43.20    5.60
   5  -5   0   40.20    3.60
   5  -5   0   37.30    1.90
   5  -5   0   39.40    2.40
   5  -5   0   41.60    2.30
  -5   5   0   39.20    2.50
  -5   5   0   39.70    2.20
  -5   5   0   39.80    2.30
  -5   5   0   30.40    5.30
   4  -5   0   11.00    1.40
   4  -5   0   11.40    2.80
   4  -5   0   11.10    0.70
   4  -5   0   10.90    2.00
   4  -5   0   12.20    1.40
   4  -5   0   11.80    0.90
   4  -5   0   11.70    1.10
   4  -5   0   11.00    2.60
   4  -5   0   11.40    0.90
   4  -5   0   11.10    2.30
   4  -5   0   11.30    1.00
   4  -5   0   12.90    2.00
  -4   5   0   12.50    2.10
  -4   5   0   10.90    1.00
  -4   5   0   10.80    0.80
  -4   5   0   10.60    1.10
  -4   5   0   13.40    1.40
  -4   5   0   16.20    2.60
  -4   5   0   12.80    1.20
  -4   5   0   11.90    3.00
  -4   5   0   11.70    0.80
  -4   5   0   13.00    1.10
  -4   5   0   10.40    0.90
   3  -5   0   12.40    0.70
   3  -5   0   12.40    0.90
   3  -5   0   12.60    1.40
   3  -5   0   14.50    2.10
   3  -5   0   12.70    1.00
   3  -5   0   13.40    1.20
   3  -5   0   13.40    2.20
   3  -5   0   13.50    1.00
   3  -5   0   16.30    2.50
   3  -5   0   13.10    1.20
   3  -5   0   13.30    1.00
   3  -5   0   12.60    0.80
   3  -5   0   13.10    1.10
   3  -5   0   17.60    2.70
   3  -5   0   13.00    0.80
   3  -5   0   12.00    0.90
   3  -5   0   10.20    1.00
   3  -5   0   11.20    0.80
  -3   5   0   13.20    1.10
  -3   5   0   13.40    0.80
  -3   5   0   13.50    2.00
  -3   5   0   14.60    1.80
  -3   5   0   12.70    0.90
  -3   5   0   12.30    0.80
  -3   5   0   12.00    1.00
  -3   5   0   10.20    2.20
  -3   5   0   13.00    0.80
  -3   5   0   12.50    1.00
  -3   5   0   13.00    1.00
  -3   5   0   13.50    0.90
   2  -5   0   47.70    2.20
   2  -5   0   49.50    3.00
   2  -5   0   45.70    2.30
   2  -5   0   48.50    2.50
   2  -5   0   47.60    3.50
   2  -5   0   45.80    2.20
   2  -5   0   46.30    2.00
   2  -5   0   46.90    2.10
   2  -5   0   42.40    2.20
   2  -5   0   48.00    2.30
   2  -5   0   46.40    2.30
   2  -5   0   48.50    2.20
   2  -5   0   45.70    2.20
   2  -5   0   47.50    2.20
  -2   5   0   46.20    2.60
  -2   5   0   49.00    2.50
  -2   5   0   47.90    2.30
  -2   5   0   46.40    2.20
  -2   5   0   48.60    2.20
  -2   5   0   47.60    2.20
  -2   5   0   48.90    2.00
  -2   5   0   48.40    2.20
  -2   5   0   49.90    2.20
   1  -5   0    8.40    0.60
   1  -5   0    6.50    0.70
   1  -5   0    6.10    0.60
   1  -5   0    5.80    0.70
   1  -5   0    6.40    0.70
   1  -5   0    8.30    0.70
   1  -5   0    5.70    0.50
   1  -5   0    7.20    0.80
   1  -5   0    6.90    0.60
   1  -5   0    6.60    0.60
   1  -5   0    5.80    0.50
   1  -5   0    5.60    0.60
  -1   5   0    7.00    0.40
  -1   5   0    6.10    0.60
  -1   5   0    5.70    0.70
  -1   5   0    6.30    0.60
  -1   5   0    6.50    0.60
  -1   5   0    6.30    0.50
  -1   5   0    5.00    0.60
   0  -5   0  117.09    5.10
   0  -5   0  124.09    5.10
   0  -5   0  117.69    5.10
   0  -5   0  133.19    5.10
   0  -5   0  112.09    5.00
   0  -5   0  117.19    5.00
   0   5   0  116.99    5.20
   0   5   0  120.49    5.10
   0   5   0  120.79    4.90
   0   5   0  123.19    5.20
   0   5   0  130.29    5.20
  -1  -5   0  187.78    8.00
  -1  -5   0  198.18    9.20
  -1  -5   0  207.38    9.10
  -1  -5   0  193.58    7.90
  -1  -5   0  197.48    7.90
  -1  -5   0  199.08    8.40
  -1  -5   0  191.08    9.30
  -1  -5   0  198.68    8.50
  -1  -5   0  184.68    9.10
  -1  -5   0  212.18    9.60
  -1  -5   0  172.08    8.40
   1   5   0  208.78    9.50
   1   5   0  185.08    8.30
   1   5   0  191.08    9.60
  -2  -5   0  143.49    6.50
  -2  -5   0  130.79    6.30
  -2  -5   0  144.09    6.80
  -2  -5   0  137.89    6.00
  -2  -5   0  135.59    7.80
  -2  -5   0  139.89    5.90
  -2  -5   0  141.79    5.90
  -2  -5   0  142.39    7.60
  -2  -5   0  144.19    7.90
  -2  -5   0  133.79    6.10
  -2  -5   0  140.09    5.70
  -2  -5   0  137.79    5.80
  -2  -5   0  138.89    5.80
  -2  -5   0  135.59    5.90
  -2  -5   0  139.59    8.10
  -2  -5   0  138.79    5.90
   2   5   0  147.69    8.30
   2   5   0  138.19    6.00
   2   5   0  140.89    5.80
   2   5   0  138.19    6.10
   2   5   0  122.69    8.30
   2   5   0  138.29    6.20
   2   5   0  137.29    5.90
   2   5   0  135.19    5.90
   2   5   0  143.49    6.20
   2   5   0  135.99    6.30
   2   5   0  132.69    5.90
  -3  -5   0  114.89    5.00
  -3  -5   0  111.19    7.20
  -3  -5   0  108.69    5.50
  -3  -5   0  114.69    5.20
  -3  -5   0  122.09    5.30
  -3  -5   0  127.99    8.00
  -3  -5   0  115.19    5.20
  -3  -5   0  113.09    5.60
  -3  -5   0  112.69    5.10
  -3  -5   0  115.99    5.00
  -3  -5   0  124.99    5.70
  -3  -5   0  111.99    6.30
   3   5   0  102.19    7.90
   3   5   0  105.99    5.40
   3   5   0  112.09    5.10
   3   5   0  113.99    5.50
   3   5   0  111.79    5.40
   3   5   0  119.09    5.70
   3   5   0  116.59    4.90
   3   5   0  115.19    5.00
  -4  -5   0    3.30    1.00
  -4  -5   0    4.40    1.90
  -4  -5   0    4.90    0.90
  -4  -5   0    3.80    1.00
  -4  -5   0    5.40    1.00
  -4  -5   0    3.90    0.70
  -4  -5   0    7.80    1.80
  -4  -5   0    9.60    3.10
  -4  -5   0    2.70    1.00
   4   5   0    5.30    1.10
   4   5   0    3.80    1.10
   4   5   0    5.50    2.00
   4   5   0    4.90    0.70
   4   5   0    5.30    0.60
   4   5   0    6.10    1.20
   4   5   0    5.20    0.90
  -5  -5   0  304.37   13.10
  -5  -5   0  305.47   17.50
  -5  -5   0  307.77   13.60
  -5  -5   0  289.47   14.20
  -5  -5   0  307.07   15.00
   5   5   0  298.17   12.60
   5   5   0  299.57   12.60
   5   5   0  300.77   13.00
   5   5   0  344.37   15.00
  -6  -5   0    3.10    4.20
  -6  -5   0    1.10    1.10
  -6  -5   0    1.90    1.70
  -6  -5   0    1.10    1.60
  -6  -5   0    0.30    0.90
  -6  -5   0   -0.30    0.80
   6   5   0    1.20    0.40
   6   5   0    1.70    0.50
   6   5   0    1.50    0.80
   6   5   0    0.80    0.90
   6   5   0    2.10    1.40
   6   5   0   -7.30    5.40
   6  -6   0    0.80    0.60
  -6   6   0    0.60    0.70
   5  -6   0   41.40    2.50
   5  -6   0   42.50    7.30
   5  -6   0   40.60    2.00
   5  -6   0   46.10    2.30
   5  -6   0   39.50    4.30
  -5   6   0   41.80    2.30
  -5   6   0   43.60    2.50
  -5   6   0   42.50    2.60
   4  -6   0   -0.20    0.50
   4  -6   0    0.20    0.40
   4  -6   0    1.00    1.20
   4  -6   0    0.20    0.60
   4  -6   0    0.10    0.30
   4  -6   0    0.40    1.60
  -4   6   0    0.30    0.30
  -4   6   0    0.10    0.50
  -4   6   0    0.10    0.40
  -4   6   0    0.90    0.30
  -4   6   0    0.30    0.50
  -4   6   0    3.10    1.50
   3  -6   0   41.10    2.30
   3  -6   0   36.70    1.90
   3  -6   0   40.90    3.40
   3  -6   0   40.10    1.90
   3  -6   0   40.90    2.70
   3  -6   0   38.70    3.20
   3  -6   0   39.50    2.10
   3  -6   0   38.30    1.80
   3  -6   0   38.50    1.80
   3  -6   0   40.70    2.20
   3  -6   0   40.20    2.10
   3  -6   0   36.70    2.00
   3  -6   0   37.80    1.90
   3  -6   0   38.80    2.00
   3  -6   0   42.10    2.20
  -3   6   0   41.00    2.90
  -3   6   0   42.10    1.80
  -3   6   0   40.80    2.00
  -3   6   0   37.90    2.00
  -3   6   0   45.20    2.10
  -3   6   0   39.20    2.60
  -3   6   0   37.20    2.20
  -3   6   0   38.80    2.00
  -3   6   0   38.80    2.00
  -3   6   0   37.50    2.00
   2  -6   0    4.60    0.70
   2  -6   0    4.10    0.60
   2  -6   0    3.50    0.50
   2  -6   0    5.00    0.80
   2  -6   0    4.60    0.50
   2  -6   0    4.60    0.70
   2  -6   0    4.20    0.70
   2  -6   0    4.40    0.50
   2  -6   0    5.30    0.80
   2  -6   0    3.90    0.60
   2  -6   0    4.70    1.40
   2  -6   0    3.70    0.40
   2  -6   0    4.20    0.60
   2  -6   0    6.40    0.80
   2  -6   0    4.60    0.60
   2  -6   0    4.40    0.60
  -2   6   0    5.20    0.70
  -2   6   0    4.50    0.50
  -2   6   0    5.10    0.70
  -2   6   0    5.90    0.60
  -2   6   0    4.30    0.50
  -2   6   0    4.70    0.50
  -2   6   0    4.50    0.50
  -2   6   0    4.60    0.30
  -2   6   0    5.00    0.60
  -2   6   0    4.40    0.60
  -2   6   0    4.00    0.60
  -2   6   0    4.50    0.40
   1  -6   0  261.27   11.10
   1  -6   0  247.08   10.80
   1  -6   0  262.17   11.00
   1  -6   0  296.17   10.70
  -1   6   0  255.97   10.60
   0  -6   0  297.47   12.90
   0  -6   0  264.77   12.10
   0  -6   0  300.07   12.20
   0  -6   0  334.57   12.30
  -1  -6   0   21.40    1.90
  -1  -6   0   17.70    1.20
  -1  -6   0   19.40    1.10
  -1  -6   0   24.00    1.50
  -1  -6   0   20.60    1.00
  -1  -6   0   19.30    1.80
  -1  -6   0   22.60    2.20
  -1  -6   0   23.00    1.80
  -1  -6   0   22.40    2.20
  -1  -6   0   18.20    1.10
  -1  -6   0   24.40    1.80
  -1  -6   0   14.80    1.80
  -1  -6   0   17.90    1.50
  -1  -6   0   23.40    1.30
   1   6   0   25.60    3.40
   1   6   0   19.40    1.10
   1   6   0   19.60    1.20
   1   6   0   21.10    1.40
   1   6   0   24.40    2.60
   1   6   0   19.00    1.60
   1   6   0   19.90    1.20
   1   6   0   16.10    1.20
  -2  -6   0    6.40    0.60
  -2  -6   0    7.80    1.30
  -2  -6   0   10.10    2.00
  -2  -6   0   10.00    1.60
  -2  -6   0   12.50    2.50
  -2  -6   0    9.50    2.30
  -2  -6   0    7.10    0.60
  -2  -6   0    7.80    0.80
  -2  -6   0    6.70    0.80
  -2  -6   0    6.80    1.70
  -2  -6   0    7.60    1.00
  -2  -6   0    6.30    1.10
  -2  -6   0    7.20    0.60
  -2  -6   0    8.10    0.80
  -2  -6   0    9.80    1.40
   2   6   0    6.50    0.70
   2   6   0   10.30    2.60
   2   6   0    7.40    0.70
   2   6   0    6.40    0.90
   2   6   0    7.90    0.90
   2   6   0    8.10    0.90
   2   6   0    6.40    1.10
   2   6   0    8.20    2.70
   2   6   0    7.40    1.00
  -3  -6   0   30.80    2.40
  -3  -6   0   36.00    3.10
  -3  -6   0   39.50    4.90
  -3  -6   0   33.50    1.90
  -3  -6   0   40.00    3.70
  -3  -6   0   37.10    2.40
  -3  -6   0   34.50    2.60
  -3  -6   0   31.10    5.30
  -3  -6   0   28.30    4.60
  -3  -6   0   33.50    2.50
  -3  -6   0   32.00    2.00
   3   6   0   29.30    5.60
   3   6   0   30.90    5.00
   3   6   0   32.90    2.20
   3   6   0   35.70    2.40
   3   6   0   34.70    1.90
   3   6   0   35.20    1.90
   3   6   0   34.20    2.40
   3   6   0   31.50    1.90
   3   6   0   37.00    2.00
  -4  -6   0  110.19    6.50
  -4  -6   0  105.19    5.60
  -4  -6   0  104.49    5.20
  -4  -6   0  115.19    8.60
  -4  -6   0  112.39    7.70
  -4  -6   0  102.99    4.90
  -4  -6   0  103.39    5.50
   4   6   0  107.69    9.70
   4   6   0   98.89    4.90
   4   6   0  103.39    4.70
   4   6   0  105.79    4.70
   4   6   0  101.69    4.60
  -5  -6   0    0.70    0.70
  -5  -6   0    1.80    1.00
  -5  -6   0    0.10    0.90
  -5  -6   0    1.80    1.60
  -5  -6   0    0.10    0.70
  -5  -6   0   -2.00    3.40
  -5  -6   0   -0.20    1.30
   5   6   0   -2.60    4.60
  -6  -6   0  103.39    5.90
  -6  -6   0   97.89    5.30
  -6  -6   0  100.49    5.60
  -6  -6   0   97.99    5.80
  -6  -6   0  103.99    7.30
   6   6   0   96.09    4.60
   6   6   0  107.89    4.70
   6  -7   0  254.67   12.90
   6  -7   0  236.98   10.30
   6  -7   0  232.18   10.60
  -6   7   0  247.08   10.70
  -6   7   0  240.78   10.40
   5  -7   0   -2.50    2.40
   5  -7   0    2.40    1.20
   5  -7   0    1.60    0.70
   5  -7   0    1.90    0.50
   5  -7   0    4.90    2.00
  -5   7   0    2.20    0.60
  -5   7   0    2.70    0.80
  -5   7   0    1.30    3.00
  -5   7   0    1.00    0.90
  -5   7   0    2.30    0.70
   4  -7   0  193.18    8.30
   4  -7   0  197.78    8.90
   4  -7   0  195.98    8.70
   4  -7   0  197.48    8.20
   4  -7   0  204.98   10.30
   4  -7   0  198.88   10.60
  -4   7   0  219.78   10.90
  -4   7   0  189.78   10.10
  -4   7   0  204.28    8.50
  -4   7   0  199.38    8.80
  -4   7   0  209.48    8.60
   3  -7   0   57.79    2.80
   3  -7   0   54.99    2.80
   3  -7   0   56.59    3.60
   3  -7   0   55.99    2.60
   3  -7   0   57.69    4.30
   3  -7   0   54.89    2.60
   3  -7   0   54.39    3.00
   3  -7   0   55.39    2.90
  -3   7   0   58.19    2.60
  -3   7   0   55.49    2.80
  -3   7   0   54.19    2.90
  -3   7   0   59.09    2.70
  -3   7   0   53.09    3.50
  -3   7   0   56.19    2.70
  -3   7   0   57.39    3.20
   2  -7   0  237.28   10.10
   2  -7   0  247.18   10.00
   2  -7   0  232.88    9.80
   2  -7   0  229.88   10.00
   2  -7   0  237.58   10.10
   2  -7   0  243.38   10.10
   2  -7   0  252.67   10.20
   2  -7   0  255.47   11.50
  -2   7   0  247.28    9.80
  -2   7   0  242.88   10.20
   1  -7   0    9.90    0.90
   1  -7   0    8.60    1.00
   1  -7   0    9.30    0.80
   1  -7   0   12.70    1.20
   1  -7   0    9.00    0.80
   1  -7   0   12.30    0.90
  -1   7   0    9.50    0.90
  -1   7   0   10.10    0.80
  -1   7   0   11.00    0.90
  -1   7   0   10.80    1.00
  -1   7   0   10.40    1.10
  -1   7   0    9.00    0.90
   0  -7   0    2.90    0.50
   0  -7   0    2.30    0.80
   0  -7   0    3.20    0.80
   0  -7   0    2.90    0.60
   0  -7   0    2.60    0.60
   0  -7   0    5.50    1.40
   0  -7   0    2.90    0.60
   0  -7   0    3.30    0.50
   0  -7   0    3.20    0.60
   0  -7   0    1.80    0.50
   0   7   0    1.90    0.50
   0   7   0    3.20    0.60
   0   7   0    3.30    0.60
   0   7   0    2.70    0.50
   0   7   0    3.00    0.60
  -1  -7   0   82.09    4.80
  -1  -7   0   83.79    3.40
  -1  -7   0   77.99    3.40
  -1  -7   0   79.99    4.50
  -1  -7   0   80.79    4.30
  -1  -7   0   88.09    4.30
  -1  -7   0   92.79    4.40
  -1  -7   0   83.19    4.50
  -1  -7   0   88.19    4.40
  -1  -7   0   87.49    3.80
  -1  -7   0   75.89    4.50
   1   7   0   85.79    5.20
   1   7   0   87.89    5.00
   1   7   0   78.09    3.80
   1   7   0   83.49    4.00
   1   7   0   77.39    3.80
   1   7   0   81.39    3.80
  -2  -7   0    9.80    1.90
  -2  -7   0    8.70    2.20
  -2  -7   0    8.30    1.10
  -2  -7   0   12.00    1.70
  -2  -7   0   12.40    2.10
  -2  -7   0    9.10    2.50
  -2  -7   0   12.00    2.70
  -2  -7   0    9.20    0.90
  -2  -7   0   13.30    1.70
  -2  -7   0    9.70    1.50
  -2  -7   0    9.60    0.90
   2   7   0   10.30    0.90
   2   7   0    9.20    1.20
   2   7   0    8.80    0.90
   2   7   0    8.70    3.00
   2   7   0   10.20    1.00
   2   7   0   13.90    3.10
  -3  -7   0    3.30    0.70
  -3  -7   0    3.30    1.50
  -3  -7   0    2.30    1.00
  -3  -7   0    6.00    1.60
  -3  -7   0    2.60    0.70
  -3  -7   0    5.30    1.30
  -3  -7   0    2.70    2.20
   3   7   0    3.30    0.60
   3   7   0    4.20    0.60
   3   7   0    1.30    3.10
   3   7   0    3.10    0.70
  -4  -7   0   16.20    4.10
  -4  -7   0   17.30    2.20
  -4  -7   0   14.30    3.10
  -4  -7   0   16.90    2.70
  -4  -7   0   17.10    2.10
  -4  -7   0   15.70    1.60
   4   7   0   18.20    1.30
   4   7   0   17.70    1.30
   4   7   0   20.10    5.70
   4   7   0   17.00    1.30
  -5  -7   0    1.20    1.50
  -5  -7   0    2.50    1.20
  -5  -7   0    1.60    0.90
  -5  -7   0    2.80    1.20
   5   7   0    1.60    0.60
   5   7   0    1.10    0.50
   5  -8   0   51.59    4.70
   5  -8   0   50.79    3.00
  -5   8   0   51.09    3.10
  -5   8   0   57.29    2.90
   4  -8   0  384.96   17.30
   4  -8   0  343.67   16.50
   4  -8   0  366.66   15.40
  -4   8   0  380.56   15.50
  -4   8   0  374.86   15.20
  -4   8   0  355.96   16.10
  -4   8   0  368.96   16.50
   3  -8   0  248.68   10.60
   3  -8   0  246.38   10.80
   3  -8   0  262.67   11.00
   3  -8   0  260.47   12.50
  -3   8   0  265.97   11.10
  -3   8   0  261.97   10.70
  -3   8   0  256.07   11.00
   2  -8   0  301.47   12.00
   2  -8   0  290.87   11.60
   2  -8   0  288.87   11.80
   2  -8   0  273.37   13.40
   2  -8   0  264.57   11.70
  -2   8   0  273.87   11.80
  -2   8   0  281.07   11.80
  -2   8   0  261.97   11.70
  -2   8   0  284.37   11.90
   1  -8   0   89.79    4.20
   1  -8   0   87.79    4.50
   1  -8   0   97.69    4.20
   1  -8   0   85.19    4.40
   1  -8   0   95.79    4.20
  -1   8   0   95.69    4.30
  -1   8   0   90.39    4.10
  -1   8   0   90.89    4.40
  -1   8   0   90.99    4.30
  -1   8   0   95.39    4.40
   0  -8   0  159.88    7.60
   0  -8   0  178.48    7.20
   0  -8   0  172.18    8.20
   0   8   0  167.88    7.30
   0   8   0  167.28    7.50
   0   8   0  165.78    7.40
   0   8   0  171.88    7.20
  -1  -8   0   48.70    2.80
  -1  -8   0   50.49    2.90
  -1  -8   0   46.80    3.10
  -1  -8   0   50.29    2.40
  -1  -8   0   49.90    3.00
  -1  -8   0   47.90    2.70
  -1  -8   0   47.20    3.10
  -1  -8   0   47.60    2.70
   1   8   0   48.40    2.50
   1   8   0   48.70    2.80
   1   8   0   49.40    3.50
   1   8   0   49.50    3.70
   1   8   0   46.80    3.20
  -2  -8   0    7.00    1.40
  -2  -8   0    8.80    1.60
  -2  -8   0    9.00    2.10
  -2  -8   0    8.10    0.80
  -2  -8   0   11.20    1.90
  -2  -8   0    8.10    1.40
   2   8   0    8.70    1.00
   2   8   0    6.20    0.80
   2   8   0    7.90    1.00
   2   8   0    8.40    3.00
  -3  -8   0   19.40    3.50
  -3  -8   0   19.70    1.50
  -3  -8   0   19.50    2.30
  -3  -8   0   23.00    2.30
  -3  -8   0   22.50    3.40
  -3  -8   0   21.00    3.90
   3   8   0   18.80    1.40
   3   8   0   17.70    1.50
   3   8   0   21.00    4.60
  -4  -8   0    2.90    1.50
  -4  -8   0    2.60    1.20
  -4  -8   0    2.20    0.80
  -4  -8   0    0.60    1.10
   4   8   0    2.90    0.60
   4   8   0    1.50    0.60
   4   8   0    1.50    0.60
  -5  -8   0    8.00    1.80
  -5  -8   0    7.70    1.80
  -5  -8   0    8.10    2.30
  -5  -8   0    8.70    1.40
   5   8   0    8.70    1.10
   5   8   0    9.10    1.40
   4  -9   0    2.00    0.70
   4  -9   0    0.70    1.70
  -4   9   0    1.80    0.70
  -4   9   0    2.00    0.60
   3  -9   0    0.30    2.20
   3  -9   0    0.60    0.50
   3  -9   0    1.20    0.60
  -3   9   0    1.70    0.60
  -3   9   0    1.20    0.40
   2  -9   0    2.60    0.60
   2  -9   0    1.50    1.50
   2  -9   0    2.10    0.60
   2  -9   0    2.20    0.60
  -2   9   0    2.30    0.70
  -2   9   0    2.40    0.50
  -2   9   0    2.60    0.70
   1  -9   0  148.69    6.00
   1  -9   0  131.69    5.90
   1  -9   0  127.69    6.10
   1  -9   0  130.99    5.90
  -1   9   0  125.79    6.00
  -1   9   0  127.69    6.10
  -1   9   0  127.69    5.70
  -1   9   0  124.29    5.90
  -1   9   0  145.59    6.00
   0  -9   0   50.69    2.60
   0  -9   0   43.90    2.50
   0  -9   0   45.70    2.60
   0  -9   0   51.79    3.10
   0   9   0   45.40    2.70
   0   9   0   44.50    2.50
   0   9   0   51.79    2.60
   0   9   0   53.39    2.70
  -1  -9   0  330.17   13.80
  -1  -9   0  346.87   14.20
  -1  -9   0  372.46   14.70
  -1  -9   0  313.07   14.70
   1   9   0  333.37   14.20
   1   9   0  331.17   14.10
   1   9   0  331.77   14.10
  -2  -9   0   54.19    3.70
  -2  -9   0   59.99    5.20
  -2  -9   0   56.09    4.30
  -2  -9   0   55.09    3.70
   2   9   0   54.29    3.00
   2   9   0   56.49    5.80
   2   9   0   55.19    2.90
   2   9   0   56.29    3.00
  -3  -9   0  225.98   10.70
  -3  -9   0  219.98   10.50
   3   9   0  225.68    9.70
   3   9   0  226.48    9.60
  -4  -9   0    0.60    0.60
  -4  -9   0    0.50    1.20
  -4  -9   0    1.30    1.20
   4   9   0    1.40    0.70
   4   9   0    0.30    0.50
   3 -10   0    7.50    1.10
   3 -10   0    6.30    1.10
   3 -10   0   11.40    2.50
  -3  10   0    7.30    1.10
  -3  10   0    5.40    0.80
   2 -10   0   89.79    4.50
   2 -10   0   92.69    4.50
   2 -10   0  108.29    6.20
  -2  10   0   91.79    4.70
  -2  10   0   87.49    4.50
  -2  10   0   93.19    5.00
   1 -10   0   37.90    3.60
   1 -10   0   37.20    2.30
   1 -10   0   30.20    2.00
   1 -10   0   29.60    2.00
  -1  10   0   32.60    2.10
  -1  10   0   30.50    2.30
  -1  10   0   30.80    2.20
  -1  10   0   31.50    2.10
   0 -10   0  147.09    6.30
   0 -10   0  160.78    7.40
   0 -10   0  132.29    7.20
   0  10   0  135.39    6.50
   0  10   0  133.09    6.20
   0  10   0  139.09    6.70
   0  10   0  135.79    6.30
  -1 -10   0   28.10    2.10
  -1 -10   0   27.50    2.60
  -1 -10   0   32.40    2.00
   1  10   0   35.60    2.10
   1  10   0   32.00    2.20
  -2 -10   0   60.09    3.50
  -2 -10   0   61.49    4.10
  -2 -10   0   64.19    3.10
  -2 -10   0   56.59    3.90
   2  10   0   58.09    3.20
   2  10   0   61.79    3.40
   1  10  -1   51.39    2.90
   1  10  -1   47.20    2.70
  -1 -10   1   52.89    3.00
  -1 -10   1   45.20    2.60
  -1 -10   1   51.59    3.50
  -1 -10   1   46.10    3.50
   0  10  -1   35.30    2.30
   0  10  -1   35.60    2.10
   0  10  -1   32.80    2.30
   0  10  -1   32.00    2.30
   0 -10   1   33.00    2.40
   0 -10   1   35.30    2.10
   0 -10   1   32.20    2.90
   0 -10   1   29.00    2.70
  -1  10  -1   69.19    3.80
  -1  10  -1   70.29    3.90
  -1  10  -1   71.69    3.70
  -1  10  -1   73.09    3.60
   1 -10   1   68.89    3.60
  -2  10  -1    3.50    0.90
  -2  10  -1    3.70    0.80
  -2  10  -1    3.20    0.80
  -2  10  -1    3.50    0.90
  -2  10  -1    2.60    0.60
   2 -10   1    3.70    0.80
  -3  10  -1   20.30    1.50
  -3  10  -1   21.80    1.70
   3 -10   1   26.60    3.50
   3 -10   1   18.20    1.70
   3   9  -1    4.60    0.90
   3   9  -1    4.50    0.80
  -3  -9   1    7.00    1.70
  -3  -9   1    6.40    1.70
   2   9  -1   77.79    3.70
   2   9  -1   74.29    3.60
   2   9  -1   69.99    6.70
   2   9  -1   74.09    4.00
  -2  -9   1   69.19    4.30
  -2  -9   1   73.19    4.40
  -2  -9   1   66.99    4.40
  -2  -9   1   63.39    4.80
   1   9  -1   13.10    1.30
   1   9  -1   14.50    1.20
   1   9  -1   12.30    1.30
   1   9  -1   13.80    1.60
  -1  -9   1   15.10    1.90
  -1  -9   1   14.50    1.10
  -1  -9   1   16.30    1.70
  -1  -9   1   13.00    1.80
   0   9  -1  113.39    5.40
   0   9  -1  113.89    5.40
   0   9  -1  109.89    5.40
   0  -9   1  111.09    5.90
   0  -9   1  127.49    5.40
   0  -9   1  114.39    5.30
   0  -9   1  116.89    5.80
   0  -9   1  111.09    5.20
  -1   9  -1    7.60    0.90
  -1   9  -1    7.60    1.00
  -1   9  -1    8.20    1.10
  -1   9  -1    7.20    1.10
  -1   9  -1    6.00    1.00
  -1   9  -1    8.00    0.90
   1  -9   1    7.70    1.00
   1  -9   1    7.40    1.00
   1  -9   1    8.50    1.30
   1  -9   1    8.50    1.40
  -2   9  -1  175.98    7.90
  -2   9  -1  188.48    8.20
  -2   9  -1  176.18    7.80
  -2   9  -1  171.98    7.60
   2  -9   1  164.38    7.60
   2  -9   1  179.78    9.10
   2  -9   1  185.08    7.90
  -3   9  -1   19.20    1.50
  -3   9  -1   17.30    1.50
   3  -9   1   18.90    1.60
   3  -9   1   20.30    3.20
   3  -9   1   18.60    1.40
  -4   9  -1    3.20    0.70
  -4   9  -1    3.10    0.80
   4  -9   1    4.50    2.00
   4  -9   1    3.40    1.10
   4  -9   1    2.50    0.80
   4   8  -1   14.50    1.20
  -4  -8   1   17.10    2.30
  -4  -8   1   14.70    2.70
  -4  -8   1   14.10    1.60
  -4  -8   1   12.00    1.90
   3   8  -1   67.29    3.20
   3   8  -1   58.69    7.50
   3   8  -1   57.19    3.20
  -3  -8   1   60.79    4.10
  -3  -8   1   63.49    4.10
  -3  -8   1   60.29    5.60
  -3  -8   1   67.09    4.70
  -3  -8   1   57.59    3.10
  -3  -8   1   59.59    4.70
   2   8  -1   31.30    1.80
   2   8  -1   31.30    2.10
   2   8  -1   31.30    1.80
   2   8  -1   28.80    1.90
   2   8  -1   37.30    5.80
  -2  -8   1   27.70    2.60
  -2  -8   1   29.60    1.60
  -2  -8   1   28.40    2.50
  -2  -8   1   24.10    3.10
  -2  -8   1   25.60    2.40
   1   8  -1   52.09    2.60
   1   8  -1   44.50    2.60
   1   8  -1   55.49    3.50
   1   8  -1   51.09    2.90
   1   8  -1   54.19    3.70
   1   8  -1   49.40    2.60
  -1  -8   1   51.69    3.20
  -1  -8   1   46.10    2.60
  -1  -8   1   47.10    2.80
  -1  -8   1   49.99    3.30
  -1  -8   1   50.89    3.20
  -1  -8   1   51.69    2.90
   0   8  -1   73.49    3.80
   0   8  -1   70.89    4.40
   0   8  -1   75.49    3.60
   0  -8   1   82.59    4.50
   0  -8   1   73.69    4.10
   0  -8   1   73.69    3.50
   0  -8   1   84.09    4.00
   0  -8   1   72.09    3.50
  -1   8  -1    4.30    0.60
  -1   8  -1    2.60    0.70
  -1   8  -1    4.50    0.70
  -1   8  -1    4.40    0.70
  -1   8  -1    3.80    0.70
  -1   8  -1    3.70    0.70
   1  -8   1    4.60    0.70
   1  -8   1    3.70    0.90
   1  -8   1    3.20    0.60
   1  -8   1    6.50    1.60
   1  -8   1    4.00    0.70
   1  -8   1    2.30    0.80
  -2   8  -1    3.50    0.70
  -2   8  -1    5.60    0.80
  -2   8  -1    4.70    0.70
  -2   8  -1    4.70    0.80
  -2   8  -1    3.80    0.80
  -2   8  -1    3.90    0.80
   2  -8   1    4.70    0.70
   2  -8   1    4.60    0.70
   2  -8   1    2.90    0.80
   2  -8   1    5.10    2.60
   2  -8   1    4.10    0.80
   2  -8   1    3.30    0.70
  -3   8  -1   13.70    1.10
  -3   8  -1   12.70    1.20
  -3   8  -1   12.10    1.40
   3  -8   1   12.80    1.10
   3  -8   1   14.30    1.40
   3  -8   1   13.40    2.50
  -4   8  -1   16.90    1.30
  -4   8  -1   17.90    1.30
  -4   8  -1   16.40    1.50
   4  -8   1   17.90    2.90
   4  -8   1   17.20    1.50
   4  -8   1   16.10    1.40
  -5   8  -1    5.40    0.90
  -5   8  -1    6.20    1.10
   5  -8   1    5.00    2.00
   5  -8   1    4.90    1.00
   5   7  -1   29.00    2.00
   5   7  -1   32.50    1.90
  -5  -7   1   31.00    2.90
  -5  -7   1   30.80    2.50
  -5  -7   1   28.60    2.80
  -5  -7   1   31.00    3.80
   4   7  -1  152.78    6.60
   4   7  -1  152.58    6.70
   4   7  -1  141.29   11.90
  -4  -7   1  140.59    8.50
  -4  -7   1  154.58    7.00
  -4  -7   1  152.88    7.80
  -4  -7   1  147.09    7.60
  -4  -7   1  149.49    9.40
  -4  -7   1  159.88   10.40
   3   7  -1   11.60    1.10
   3   7  -1   10.00    1.10
   3   7  -1    7.90    1.10
   3   7  -1   10.60    1.00
  -3  -7   1    9.20    2.20
  -3  -7   1    9.60    1.70
  -3  -7   1    9.30    1.10
  -3  -7   1    9.10    3.00
   2   7  -1  415.86   18.10
   2   7  -1  439.66   21.00
  -2  -7   1  425.16   18.40
  -2  -7   1  446.96   19.10
  -2  -7   1  455.25   19.50
  -2  -7   1  440.26   17.70
  -2  -7   1  440.66   18.70
  -2  -7   1  425.26   19.60
   1   7  -1    3.30    0.60
   1   7  -1    2.10    0.50
   1   7  -1    6.10    1.90
   1   7  -1    2.40    0.50
   1   7  -1    2.70    0.70
   1   7  -1    3.90    1.70
   1   7  -1    1.70    0.50
  -1  -7   1    1.50    0.60
  -1  -7   1    3.30    1.10
  -1  -7   1    2.30    0.30
  -1  -7   1    2.70    0.60
  -1  -7   1    2.00    1.30
  -1  -7   1    2.90    0.90
  -1  -7   1    2.70    0.90
  -1  -7   1    2.30    0.80
  -1  -7   1    2.30    0.90
  -1  -7   1    2.50    0.50
   0  -7   1  442.66   16.70
   0  -7   1  417.86   17.20
   0  -7   1  401.46   17.00
   0  -7   1  398.86   16.70
   0  -7   1  383.26   16.90
   0  -7   1  402.46   16.80
  -1   7  -1   12.10    1.00
  -1   7  -1   11.10    0.80
  -1   7  -1   11.00    1.00
  -1   7  -1    9.60    0.90
  -1   7  -1   12.80    1.20
  -1   7  -1    9.80    0.90
   1  -7   1   10.00    0.90
   1  -7   1    9.90    1.20
   1  -7   1    9.60    0.90
   1  -7   1   10.00    1.30
   1  -7   1   10.10    0.90
  -2   7  -1  249.08   10.20
  -2   7  -1  242.48   10.20
   2  -7   1  238.98   10.30
   2  -7   1  244.48   10.20
   2  -7   1  255.17   11.40
   2  -7   1  241.68   10.20
   2  -7   1  237.48   10.90
  -3   7  -1    0.20    0.40
  -3   7  -1   -0.20    0.30
  -3   7  -1    0.30    0.30
   3  -7   1   -0.40    0.50
   3  -7   1    0.10    0.40
   3  -7   1   -0.20    1.20
   3  -7   1    0.00    0.30
   3  -7   1    0.40    0.30
   3  -7   1   -0.10    0.20
  -4   7  -1  134.89    5.90
  -4   7  -1  135.29    7.30
  -4   7  -1  124.79    6.90
  -4   7  -1  131.79    6.10
  -4   7  -1  134.99    5.90
   4  -7   1  136.29    7.60
   4  -7   1  132.49    6.00
   4  -7   1  138.79    7.60
   4  -7   1  133.39    6.10
  -5   7  -1   25.70    4.10
  -5   7  -1   30.80    3.70
  -5   7  -1   29.30    1.80
  -5   7  -1   30.00    2.00
   5  -7   1   32.20    3.80
   5  -7   1   27.50    2.00
   5  -7   1   21.60    3.90
  -6   7  -1   15.10    1.30
   6  -7   1   10.90    1.40
   5   6  -1   23.00    1.60
   5   6  -1   21.80    1.50
  -5  -6   1   23.40    2.70
  -5  -6   1   21.30    3.40
  -5  -6   1   20.40    2.20
  -5  -6   1   22.00    5.00
  -5  -6   1   21.20    2.50
  -5  -6   1   25.80    4.40
   4   6  -1  149.49    6.50
   4   6  -1  153.48    6.50
  -4  -6   1  158.48    9.80
  -4  -6   1  141.49    7.40
  -4  -6   1  160.48    8.60
  -4  -6   1  140.19   10.20
  -4  -6   1  147.89    7.60
  -4  -6   1  149.29    6.70
  -4  -6   1  155.78    7.10
   3   6  -1   49.60    3.30
   3   6  -1   45.30    2.40
   3   6  -1   48.70    2.30
   3   6  -1   44.90    2.40
   3   6  -1   44.40    2.30
  -3  -6   1   41.30    2.50
  -3  -6   1   43.80    3.60
  -3  -6   1   45.50    2.40
  -3  -6   1   40.60    3.90
  -3  -6   1   45.20    3.00
  -3  -6   1   44.70    2.50
  -3  -6   1   50.09    4.70
  -3  -6   1   45.30    3.00
  -3  -6   1   42.20    3.00
   2   6  -1  199.18    9.50
   2   6  -1  210.78    9.00
   2   6  -1  223.18    9.20
   2   6  -1  212.48    8.90
   2   6  -1  219.48    9.00
   2   6  -1  213.38    9.00
   2   6  -1  215.78    8.90
   2   6  -1  210.28    9.40
   2   6  -1  219.58   11.50
  -2  -6   1  210.38    8.90
  -2  -6   1  224.58   10.40
  -2  -6   1  212.88    9.40
  -2  -6   1  204.48    9.10
  -2  -6   1  218.78    9.00
  -2  -6   1  214.68    9.70
  -2  -6   1  224.68    8.80
  -2  -6   1  200.08   10.70
  -2  -6   1  218.28   10.60
  -2  -6   1  218.18   10.00
   1   6  -1   84.29    5.30
   1   6  -1   77.49    3.60
   1   6  -1   88.49    3.80
   1   6  -1   75.09    3.70
   1   6  -1   81.59    3.60
   1   6  -1   77.79    3.60
  -1  -6   1   83.19    4.10
  -1  -6   1   80.79    4.20
  -1  -6   1   75.09    3.70
  -1  -6   1   78.79    3.80
  -1  -6   1   81.79    4.30
  -1  -6   1   72.79    3.50
  -1  -6   1   83.59    3.40
  -1  -6   1   67.89    3.80
  -1  -6   1   77.19    4.60
  -1  -6   1   85.99    4.40
  -1  -6   1   73.59    4.30
  -1  -6   1   76.19    3.70
  -1  -6   1   80.69    4.90
  -1  -6   1   73.49    3.50
   0   6  -1  700.03   26.00
   0  -6   1  601.54   26.30
   1  -6   1  237.58    9.90
   1  -6   1  249.88   10.20
   1  -6   1  231.58   10.00
   1  -6   1  238.88   10.10
   1  -6   1  254.47   10.00
   1  -6   1  230.28   10.00
   1  -6   1  249.38   10.30
   1  -6   1  252.07   10.30
   2  -6   1  342.67   14.00
   2  -6   1  324.57   13.90
   2  -6   1  341.77   14.70
   2  -6   1  338.77   14.10
   2  -6   1  348.87   13.80
  -3   6  -1   41.10    2.60
  -3   6  -1   39.10    2.30
  -3   6  -1   36.80    1.70
  -3   6  -1   36.10    1.90
  -3   6  -1   41.80    2.20
  -3   6  -1   39.50    2.20
  -3   6  -1   36.10    2.00
  -3   6  -1   39.10    2.80
  -3   6  -1   40.90    2.00
  -3   6  -1   38.40    2.50
   3  -6   1   37.70    2.30
   3  -6   1   35.80    3.20
   3  -6   1   41.60    3.00
   3  -6   1   36.00    1.90
   3  -6   1   36.70    1.80
   3  -6   1   37.90    2.10
   3  -6   1   40.00    1.80
   3  -6   1   40.60    3.30
   3  -6   1   42.70    2.20
   3  -6   1   39.40    2.10
   3  -6   1   42.10    2.60
   3  -6   1   40.50    2.00
   3  -6   1   36.10    1.90
  -4   6  -1   81.89    3.90
  -4   6  -1   90.09    6.10
  -4   6  -1   88.19    4.00
  -4   6  -1   80.49    3.70
  -4   6  -1   86.89    4.10
  -4   6  -1   88.79    5.10
  -4   6  -1   91.49    5.50
  -4   6  -1   89.49    5.50
  -4   6  -1   84.19    4.00
  -4   6  -1   87.99    3.80
   4  -6   1   73.69    6.20
   4  -6   1   80.69    3.60
   4  -6   1   84.59    5.50
   4  -6   1   83.39    5.90
   4  -6   1   88.49    4.40
   4  -6   1   84.99    4.10
   4  -6   1   82.79    3.70
  -5   6  -1    2.20    2.50
  -5   6  -1    0.80    0.60
  -5   6  -1    0.40    0.40
  -5   6  -1    0.10    0.50
  -5   6  -1    0.40    1.00
   5  -6   1   -0.70    0.40
   5  -6   1   -0.30    0.40
   5  -6   1    0.00    2.20
   5  -6   1    1.70    1.70
  -6   6  -1   47.60    3.00
  -6   6  -1   48.40    2.70
  -6   6  -1   47.40    2.80
   6  -6   1   49.30    2.70
   6  -6   1   50.89    4.80
   6  -6   1   52.99    3.80
   6  -6   1   43.90    2.80
   6   5  -1    9.20    1.00
   6   5  -1    6.60    0.80
   6   5  -1   11.60    1.80
   6   5  -1    9.20    2.10
  -6  -5   1    8.60    3.00
  -6  -5   1   10.40    5.10
  -6  -5   1    8.50    1.40
  -6  -5   1    9.40    2.50
  -6  -5   1    7.90    1.80
  -6  -5   1    7.30    1.60
  -6  -5   1    4.80    1.50
   5   5  -1   11.40    2.00
   5   5  -1   13.30    1.10
   5   5  -1   12.70    1.50
   5   5  -1   12.90    4.50
   5   5  -1   12.10    1.00
   5   5  -1    9.10    2.80
  -5  -5   1   10.10    1.40
  -5  -5   1   13.50    2.00
  -5  -5   1   11.50    1.80
  -5  -5   1    9.50    3.90
  -5  -5   1   11.30    1.60
  -5  -5   1   12.30    3.10
   4   5  -1   10.00    0.90
   4   5  -1    8.20    0.90
   4   5  -1    9.00    1.50
   4   5  -1    5.10    2.10
   4   5  -1    9.90    3.70
   4   5  -1   10.20    1.50
   4   5  -1    9.50    1.20
  -4  -5   1    9.90    1.50
  -4  -5   1    9.00    2.50
  -4  -5   1    7.60    1.00
  -4  -5   1    7.90    1.90
  -4  -5   1   10.10    1.70
  -4  -5   1   10.10    1.20
  -4  -5   1    9.10    1.30
  -4  -5   1   15.50    3.80
   3   5  -1   11.00    3.10
   3   5  -1    6.20    0.70
   3   5  -1    8.50    2.50
   3   5  -1    4.60    1.10
   3   5  -1    7.00    1.10
   3   5  -1    6.90    0.70
   3   5  -1    7.10    1.10
   3   5  -1    6.30    0.70
   3   5  -1    6.20    0.80
   3   5  -1    5.80    1.80
  -3  -5   1    8.70    2.70
  -3  -5   1    5.00    0.70
  -3  -5   1    8.00    1.30
  -3  -5   1    8.50    1.30
  -3  -5   1    7.70    0.90
  -3  -5   1    7.60    0.60
  -3  -5   1    5.90    1.50
  -3  -5   1    6.00    0.70
  -3  -5   1    6.30    1.90
  -3  -5   1    8.10    1.40
  -3  -5   1    7.30    1.20
  -3  -5   1    7.10    1.00
  -3  -5   1    7.70    2.90
   2   5  -1   90.19    4.10
   2   5  -1   85.99    3.90
   2   5  -1   89.29    3.90
   2   5  -1   90.09    4.10
   2   5  -1   86.59    5.80
   2   5  -1   84.29    4.60
   2   5  -1   89.19    4.00
   2   5  -1   95.99    6.40
   2   5  -1   92.89    4.20
   2   5  -1   80.29    4.30
  -2  -5   1   90.19    3.90
  -2  -5   1   94.09    4.60
  -2  -5   1   88.99    3.90
  -2  -5   1   86.39    4.00
  -2  -5   1   90.39    4.40
  -2  -5   1   94.39    5.10
  -2  -5   1   88.89    5.50
  -2  -5   1   89.39    4.10
  -2  -5   1   93.19    7.30
  -2  -5   1   87.79    4.60
  -2  -5   1   90.29    4.00
  -2  -5   1   88.99    3.90
  -2  -5   1   97.49    5.90
  -2  -5   1   94.49    4.20
   1   5  -1    8.90    0.90
   1   5  -1    7.60    0.70
   1   5  -1    7.60    1.70
   1   5  -1    9.40    0.80
   1   5  -1    7.30    0.70
   1   5  -1    7.90    0.60
   1   5  -1    7.40    1.00
  -1  -5   1    9.80    1.20
  -1  -5   1    9.50    1.50
  -1  -5   1    7.00    0.60
  -1  -5   1    8.10    1.30
  -1  -5   1    9.70    0.70
  -1  -5   1    9.00    0.50
  -1  -5   1    8.70    0.90
  -1  -5   1    9.30    1.10
  -1  -5   1    9.20    0.50
  -1  -5   1    8.00    1.20
  -1  -5   1    8.70    0.80
  -1  -5   1   10.50    1.10
  -1  -5   1    7.90    0.70
  -1  -5   1    7.90    0.90
  -1  -5   1    8.40    1.20
   0   5  -1   42.70    1.90
   0   5  -1   42.60    2.00
   0   5  -1   41.00    1.90
   0   5  -1   42.10    1.70
   0   5  -1   41.20    2.60
   0   5  -1   38.90    2.00
   0   5  -1   38.40    2.10
   0   5  -1   40.70    2.00
   0   5  -1   39.30    1.90
   0   5  -1   41.60    2.10
   0  -5   1   40.60    1.90
   0  -5   1   39.90    1.90
   0  -5   1   40.20    2.00
   0  -5   1   40.40    2.30
   0  -5   1   42.00    2.00
   0  -5   1   42.30    2.30
   0  -5   1   46.00    2.40
   0  -5   1   40.20    2.00
   0  -5   1   38.50    2.00
   0  -5   1   38.10    1.90
   0  -5   1   39.90    2.00
   0  -5   1   39.40    1.90
   0  -5   1   40.80    2.00
   0  -5   1   41.60    1.90
  -1   5  -1   68.09    3.20
  -1   5  -1   72.49    3.20
  -1   5  -1   68.69    3.10
  -1   5  -1   66.99    3.00
  -1   5  -1   70.59    3.20
  -1   5  -1   69.19    3.10
   1  -5   1   69.49    3.10
   1  -5   1   70.49    3.00
   1  -5   1   68.19    3.00
   1  -5   1   67.59    3.20
   1  -5   1   69.49    3.10
   1  -5   1   65.69    3.00
   1  -5   1   68.39    3.30
   1  -5   1   67.69    3.30
   1  -5   1   68.79    3.20
   1  -5   1   72.59    3.10
  -2   5  -1  197.68    7.90
  -2   5  -1  200.88    8.10
  -2   5  -1  188.68    8.10
  -2   5  -1  193.38    8.20
  -2   5  -1  198.98    7.80
   2  -5   1  201.18    8.10
   2  -5   1  194.88    8.40
   2  -5   1  196.68    8.30
   2  -5   1  188.88    8.00
   2  -5   1  171.98    8.20
   2  -5   1  194.78    8.10
   2  -5   1  192.48    8.20
   2  -5   1  198.08    8.10
   2  -5   1  192.68    8.00
   2  -5   1  196.78    8.10
  -3   5  -1    9.30    1.00
  -3   5  -1    8.80    1.80
  -3   5  -1    7.90    0.70
  -3   5  -1    7.80    0.80
  -3   5  -1    7.00    1.40
  -3   5  -1    7.60    0.60
  -3   5  -1    7.20    0.60
  -3   5  -1    8.50    1.30
  -3   5  -1    6.50    0.70
  -3   5  -1    7.10    0.60
  -3   5  -1    7.10    0.70
  -3   5  -1    7.00    0.60
  -3   5  -1    6.50    1.30
   3  -5   1    7.50    0.60
   3  -5   1    8.00    0.80
   3  -5   1    9.70    1.80
   3  -5   1    6.90    0.80
   3  -5   1    8.40    1.10
   3  -5   1    8.10    0.90
   3  -5   1    7.20    0.50
   3  -5   1    6.50    0.70
   3  -5   1    7.30    0.90
   3  -5   1    8.80    0.90
   3  -5   1    7.60    0.60
   3  -5   1    7.00    0.70
   3  -5   1    8.20    0.80
   3  -5   1   10.20    2.20
   3  -5   1    7.90    0.50
   3  -5   1    8.40    1.60
  -4   5  -1  173.38    7.60
  -4   5  -1  174.98    7.30
  -4   5  -1  181.68    9.60
  -4   5  -1  181.98    7.70
  -4   5  -1  178.98    7.50
  -4   5  -1  182.58    7.30
  -4   5  -1  175.28    9.40
  -4   5  -1  175.28    7.20
  -4   5  -1  178.88    9.10
  -4   5  -1  180.38    7.60
  -4   5  -1  170.18    7.40
  -4   5  -1  175.28    9.90
   4  -5   1  180.48    8.90
   4  -5   1  176.28   10.50
   4  -5   1  168.38    8.40
   4  -5   1  167.38    7.50
   4  -5   1  169.68    7.30
   4  -5   1  157.98    8.70
   4  -5   1  180.18    7.40
   4  -5   1  178.58    7.60
   4  -5   1  168.78    7.90
   4  -5   1  179.88    7.20
   4  -5   1  165.78    9.80
  -5   5  -1  178.78    7.70
  -5   5  -1  185.58    7.80
  -5   5  -1  188.48   11.40
  -5   5  -1  180.98    8.00
  -5   5  -1  181.28   10.60
   5  -5   1  180.48    9.40
   5  -5   1  177.48    8.40
   5  -5   1  178.58    7.80
   5  -5   1  161.58    8.30
   5  -5   1  176.88    9.40
   5  -5   1  182.38    7.70
   5  -5   1  176.28    7.30
   5  -5   1  169.08   10.90
  -6   5  -1    0.70    0.70
  -6   5  -1    0.10    1.00
  -6   5  -1    2.40    3.70
   6  -5   1    0.30    0.60
   6  -5   1   -0.20    3.10
  -7   5  -1   13.00    1.50
  -7   5  -1   14.20    1.60
  -7   5  -1    9.80    1.60
   7  -5   1   10.50    1.50
   7  -5   1   12.30    2.80
   7  -5   1   17.90    2.80
   7  -5   1   17.50    1.70
   6   4  -1    4.70    1.10
   6   4  -1    4.60    2.80
   6   4  -1    5.80    0.80
   6   4  -1    3.50    4.80
   6   4  -1    4.00    1.10
   6   4  -1    4.50    2.80
  -6  -4   1    4.10    1.10
  -6  -4   1    4.40    4.80
  -6  -4   1    6.80    1.60
  -6  -4   1    4.40    3.30
  -6  -4   1    9.40    1.80
  -6  -4   1    4.10    1.20
  -6  -4   1    3.30    1.90
   5   4  -1   15.00    5.10
   5   4  -1   22.80    1.80
   5   4  -1   23.70    1.50
   5   4  -1   22.30    4.50
   5   4  -1   27.60    2.10
   5   4  -1   30.20    2.80
  -5  -4   1   31.90    5.50
  -5  -4   1   25.30    3.20
  -5  -4   1   29.00    2.40
  -5  -4   1   23.40    4.10
  -5  -4   1   23.50    2.00
  -5  -4   1   24.40    2.20
  -5  -4   1   22.40    2.20
   4   4  -1   45.60    3.10
   4   4  -1   46.30    2.90
   4   4  -1   43.70    2.70
   4   4  -1   50.69    6.60
   4   4  -1   33.50    4.50
   4   4  -1   43.30    5.60
   4   4  -1   51.19    2.60
   4   4  -1   38.50    2.40
  -4  -4   1   43.60    2.90
  -4  -4   1   47.30    2.30
  -4  -4   1   47.60    2.60
  -4  -4   1   44.40    2.80
  -4  -4   1   43.60    3.00
  -4  -4   1   47.10    4.10
  -4  -4   1   45.60    3.00
  -4  -4   1   47.80    2.50
  -4  -4   1   58.89    5.80
  -4  -4   1   45.10    2.40
  -4  -4   1   53.59    4.80
   3   4  -1   79.29    3.60
   3   4  -1   81.09    3.50
   3   4  -1   75.59    3.90
   3   4  -1   68.89    4.10
   3   4  -1   73.39    4.00
   3   4  -1   71.09    5.80
   3   4  -1   69.49    6.20
   3   4  -1   80.79    4.00
   3   4  -1   79.09    3.70
   3   4  -1   80.39    4.20
  -3  -4   1   89.99    4.20
  -3  -4   1   84.99    4.10
  -3  -4   1   80.69    3.60
  -3  -4   1   79.29    5.70
  -3  -4   1   80.49    5.00
  -3  -4   1   83.19    4.30
  -3  -4   1   78.59    3.60
  -3  -4   1   79.79    3.70
  -3  -4   1   79.99    7.00
  -3  -4   1   83.19    6.30
  -3  -4   1   86.89    3.80
  -3  -4   1   91.79    3.80
  -3  -4   1   84.09    4.30
  -3  -4   1   80.49    4.20
  -3  -4   1   78.09    3.40
   2   4  -1  978.30   41.80
   2   4  -1  945.21   41.60
  -2  -4   1 1007.50   42.20
  -2  -4   1  990.90   41.30
   1   4  -1   18.40    1.80
   1   4  -1   16.10    1.40
   1   4  -1   18.90    1.10
   1   4  -1   16.60    1.20
   1   4  -1   18.90    1.10
   1   4  -1   21.60    2.50
   1   4  -1   20.70    1.10
   1   4  -1   19.40    1.00
   1   4  -1   17.50    1.00
   1   4  -1   19.20    1.00
  -1  -4   1   19.00    1.00
  -1  -4   1   19.10    1.10
  -1  -4   1   20.30    1.00
  -1  -4   1   17.70    1.10
  -1  -4   1   20.00    1.70
  -1  -4   1   18.60    1.80
  -1  -4   1   19.00    1.10
  -1  -4   1   19.50    0.90
  -1  -4   1   19.90    1.30
  -1  -4   1   18.40    1.40
  -1  -4   1   18.40    1.50
  -1  -4   1   20.10    1.20
  -1  -4   1   17.60    1.70
  -1  -4   1   22.20    1.30
  -1  -4   1   19.00    1.00
   0   4  -1 1152.98   45.90
   0  -4   1 1145.19   45.70
  -1   4  -1   60.79    2.70
  -1   4  -1   64.89    2.50
  -1   4  -1   59.49    2.70
  -1   4  -1   58.69    2.60
  -1   4  -1   60.49    2.70
  -1   4  -1   60.79    2.60
  -1   4  -1   59.69    2.60
   1  -4   1   62.79    2.50
   1  -4   1   62.29    2.80
   1  -4   1   58.49    2.60
   1  -4   1   55.49    2.60
   1  -4   1   55.19    2.80
   1  -4   1   59.19    2.60
   1  -4   1   57.29    2.60
   1  -4   1   58.79    2.60
   1  -4   1   58.99    2.60
   1  -4   1   57.59    2.60
   1  -4   1   56.39    2.70
  -2   4  -1  798.62   32.50
  -2   4  -1  801.22   32.40
   2  -4   1  809.02   32.70
   2  -4   1  777.12   32.80
  -3   4  -1    1.60    0.50
  -3   4  -1    2.60    0.40
  -3   4  -1    1.90    0.50
  -3   4  -1    2.00    0.30
  -3   4  -1    2.00    0.50
  -3   4  -1    2.90    0.90
  -3   4  -1    1.80    0.30
  -3   4  -1    1.70    0.30
  -3   4  -1    0.60    1.00
  -3   4  -1    2.40    0.50
  -3   4  -1    2.80    0.50
  -3   4  -1    2.10    1.20
  -3   4  -1    1.40    0.70
   3  -4   1    1.60    0.50
   3  -4   1    2.20    1.10
   3  -4   1    2.60    0.50
   3  -4   1    1.90    0.50
   3  -4   1    2.40    1.30
   3  -4   1    2.40    0.30
   3  -4   1    2.20    0.30
   3  -4   1    1.40    0.40
   3  -4   1    1.80    0.40
   3  -4   1    2.40    0.30
   3  -4   1    1.50    0.50
   3  -4   1    3.20    1.40
   3  -4   1    2.20    0.40
   3  -4   1    1.90    0.90
   3  -4   1    3.30    0.80
   3  -4   1    2.00    0.40
  -4   4  -1  450.65   19.90
  -4   4  -1  447.26   17.90
  -4   4  -1  453.35   20.20
   4  -4   1  443.66   20.70
   4  -4   1  427.96   18.20
   4  -4   1  449.56   19.00
   4  -4   1  424.76   17.70
   4  -4   1  421.46   18.00
   4  -4   1  405.26   17.80
   4  -4   1  437.66   18.80
  -5   4  -1  120.09    5.50
  -5   4  -1  113.69    5.40
  -5   4  -1  111.69    5.40
  -5   4  -1   95.09    5.40
  -5   4  -1  114.69    5.10
   5  -4   1  112.79    5.10
   5  -4   1  114.19    4.70
   5  -4   1  114.99    5.20
   5  -4   1  117.89    6.60
   5  -4   1  102.19    5.60
   5  -4   1  111.79    5.80
   5  -4   1  110.29    8.50
   5  -4   1  105.69    6.40
  -6   4  -1    2.60    1.60
  -6   4  -1    4.20    4.00
  -6   4  -1    1.30    0.80
   6  -4   1    1.80    0.80
   6  -4   1    2.90    3.80
  -7   4  -1    4.50    1.20
  -7   4  -1    2.60    0.80
   7  -4   1    3.80    1.00
   7  -4   1    4.50    1.70
   7  -4   1    3.90    1.00
   7  -4   1    6.10    2.30
   7   3  -1   26.20    2.40
   7   3  -1   26.70    3.70
   7   3  -1   29.00    2.50
  -7  -3   1   26.80    2.60
  -7  -3   1   19.80    2.70
  -7  -3   1   25.00    2.40
  -7  -3   1   30.20    2.60
  -7  -3   1   27.30    4.30
   6   3  -1    2.10    4.50
   6   3  -1    6.20    1.20
   6   3  -1    5.40    1.10
   6   3  -1    5.70    2.40
   6   3  -1   10.90    3.60
   6   3  -1    3.90    0.60
  -6  -3   1    5.90    1.90
  -6  -3   1    3.70    1.10
  -6  -3   1    5.40    1.30
  -6  -3   1    6.20    2.40
  -6  -3   1    5.30    1.40
  -6  -3   1    3.70    3.90
   5   3  -1    0.20    0.60
   5   3  -1   -0.30    0.50
   5   3  -1   -1.80    2.90
   5   3  -1    0.00    0.30
   5   3  -1    0.00    1.20
   5   3  -1   -0.60    0.90
  -5  -3   1    0.40    0.70
  -5  -3   1   -0.10    0.80
  -5  -3   1    0.30    0.40
  -5  -3   1    0.60    0.90
  -5  -3   1   -0.20    1.00
  -5  -3   1   -0.20    0.70
  -5  -3   1    1.10    1.10
  -5  -3   1    2.50    2.80
   4   3  -1  141.19    6.40
   4   3  -1  134.59   10.70
   4   3  -1  150.48    7.10
   4   3  -1  144.39    6.40
   4   3  -1  145.09    7.00
   4   3  -1  138.09    6.70
   4   3  -1  148.79    6.10
   4   3  -1  143.69    6.50
   4   3  -1  135.99    6.60
   4   3  -1  144.39   10.00
   4   3  -1  159.38   12.10
  -4  -3   1  165.58   11.10
  -4  -3   1  135.79    6.30
  -4  -3   1  148.09    6.50
  -4  -3   1  164.08   10.80
  -4  -3   1  149.39    6.00
  -4  -3   1  125.59   10.30
  -4  -3   1  142.79    6.20
  -4  -3   1  144.39    6.80
  -4  -3   1  130.49    6.90
  -4  -3   1  134.49    6.70
  -4  -3   1  157.38    8.10
  -4  -3   1  146.19    6.30
   3   3  -1   74.99    3.40
   3   3  -1   73.29    3.90
   3   3  -1   70.29    3.90
   3   3  -1   73.09    6.00
   3   3  -1   71.49    3.70
   3   3  -1   75.79    6.10
   3   3  -1   75.59    3.40
   3   3  -1   67.69    3.70
   3   3  -1   74.49    3.30
   3   3  -1   77.49    5.70
   3   3  -1   76.49    3.60
   3   3  -1   76.09    3.50
  -3  -3   1   71.79    5.60
  -3  -3   1   80.89    5.50
  -3  -3   1   79.39    3.60
  -3  -3   1   74.39    3.50
  -3  -3   1   78.09    4.70
  -3  -3   1   64.09    6.00
  -3  -3   1   75.39    3.80
  -3  -3   1   78.19    3.50
  -3  -3   1   75.99    3.30
  -3  -3   1   75.19    3.90
  -3  -3   1   72.99    3.40
  -3  -3   1   73.09    3.80
  -3  -3   1   73.29    3.90
  -3  -3   1   75.79    3.40
   2   3  -1  360.66   16.90
   2   3  -1  355.46   14.80
   2   3  -1  350.56   16.80
   2   3  -1  329.87   14.40
   2   3  -1  357.16   16.50
  -2  -3   1  382.06   15.60
  -2  -3   1  362.46   16.50
  -2  -3   1  360.06   17.10
   1   3  -1  225.58   10.70
   1   3  -1  235.18    9.50
   1   3  -1  224.08    9.60
   1   3  -1  223.88   10.70
  -1  -3   1  235.58   10.50
  -1  -3   1  229.58   10.90
  -1  -3   1  224.58   10.10
   0   3  -1 1994.60   79.69
   0   3  -1 2014.50   79.69
  -1   3  -1   44.80    1.70
  -1   3  -1   40.70    1.80
  -1   3  -1   40.70    1.80
  -1   3  -1   43.10    1.90
  -1   3  -1   40.30    1.80
  -1   3  -1   39.20    1.90
  -1   3  -1   42.90    1.90
  -1   3  -1   42.80    1.90
  -1   3  -1   40.80    1.90
  -1   3  -1   40.90    1.90
  -1   3  -1   41.80    1.90
  -1   3  -1   40.70    1.90
   1  -3   1   45.10    1.80
   1  -3   1   40.60    1.90
   1  -3   1   40.60    2.00
   1  -3   1   39.40    2.00
   1  -3   1   38.40    1.90
   1  -3   1   39.70    1.80
   1  -3   1   40.30    1.80
   1  -3   1   40.30    1.90
   1  -3   1   40.80    1.80
   1  -3   1   41.40    1.80
   1  -3   1   41.20    1.90
   1  -3   1   41.60    1.90
  -2   3  -1 2855.81  129.59
   2  -3   1 2858.01  128.29
   2  -3   1 2828.72  126.39
  -3   3  -1    9.00    0.70
  -3   3  -1    9.00    0.70
  -3   3  -1   10.90    0.90
  -3   3  -1    9.20    0.80
  -3   3  -1    9.60    0.90
  -3   3  -1    9.70    0.60
  -3   3  -1    9.90    1.60
  -3   3  -1    9.20    0.90
  -3   3  -1   10.90    0.70
  -3   3  -1    9.20    0.70
  -3   3  -1    8.20    1.80
  -3   3  -1    8.70    0.70
  -3   3  -1    9.10    1.60
  -3   3  -1    9.90    0.60
   3  -3   1    9.70    0.80
   3  -3   1    8.50    1.10
   3  -3   1    9.60    1.00
   3  -3   1    9.00    0.60
   3  -3   1    9.30    0.70
   3  -3   1   10.80    1.30
   3  -3   1    9.60    0.80
   3  -3   1    9.00    0.80
   3  -3   1    8.60    0.60
   3  -3   1   11.40    2.20
   3  -3   1    9.10    0.80
   3  -3   1   10.00    1.00
   3  -3   1    9.80    0.50
  -4   3  -1  344.57   17.40
  -4   3  -1  413.26   18.40
  -4   3  -1  392.76   18.70
   4  -3   1  422.96   16.40
   4  -3   1  369.06   18.50
   4  -3   1  400.16   19.20
   4  -3   1  394.96   17.10
   4  -3   1  380.96   16.00
   4  -3   1  393.86   16.50
   4  -3   1  396.36   17.10
  -5   3  -1   48.80    3.00
  -5   3  -1   54.39    3.10
  -5   3  -1   51.89    2.60
  -5   3  -1   50.89    2.60
  -5   3  -1   50.09    2.80
  -5   3  -1   51.39    2.70
  -5   3  -1   51.49    2.30
   5  -3   1   48.10    3.30
   5  -3   1   49.30    6.30
   5  -3   1   48.50    3.20
   5  -3   1   51.49    2.40
   5  -3   1   52.39    3.80
   5  -3   1   45.90    3.10
   5  -3   1   52.19    4.00
   5  -3   1   49.20    2.70
   5  -3   1   53.49    2.70
   5  -3   1   54.69    2.80
  -6   3  -1  294.87   12.40
  -6   3  -1  300.57   13.50
  -6   3  -1  290.47   12.90
  -6   3  -1  325.27   13.40
  -6   3  -1  311.47   12.90
   6  -3   1  289.37   12.10
   6  -3   1  288.17   12.60
   6  -3   1  296.37   14.00
   6  -3   1  266.67   16.90
   6  -3   1  292.87   12.50
   6  -3   1  279.77   13.40
  -7   3  -1   35.40    2.10
  -7   3  -1   24.00    6.50
  -7   3  -1   43.20    3.60
  -7   3  -1   20.60    4.50
   7  -3   1   24.40    6.90
   7   2  -1   15.80    2.10
   7   2  -1   13.90    2.80
   7   2  -1    9.10    1.50
  -7  -2   1    8.30    1.50
  -7  -2   1   15.40    2.40
  -7  -2   1   11.30    2.70
  -7  -2   1   11.70    1.80
  -7  -2   1   10.40    1.60
   6   2  -1  201.18    8.30
   6   2  -1  179.48   13.20
   6   2  -1  196.38    9.40
   6   2  -1  169.78   13.80
   6   2  -1  197.88    9.00
   6   2  -1  209.18   10.30
  -6  -2   1  199.18    9.20
  -6  -2   1  200.28    9.50
  -6  -2   1  219.18   13.10
  -6  -2   1  209.88   11.10
  -6  -2   1  213.18    9.40
  -6  -2   1  183.08    9.80
  -6  -2   1  198.98   13.60
   5   2  -1  301.47   12.80
   5   2  -1  297.27   13.60
   5   2  -1  301.97   12.20
   5   2  -1  294.77   17.60
  -5  -2   1  306.87   13.00
  -5  -2   1  300.17   12.60
  -5  -2   1  302.77   13.10
  -5  -2   1  307.07   13.00
  -5  -2   1  299.67   13.30
  -5  -2   1  294.37   14.50
  -5  -2   1  299.87   18.40
   4   2  -1   36.90    2.20
   4   2  -1   40.80    1.90
   4   2  -1   39.90    2.80
   4   2  -1   41.20    2.70
   4   2  -1   37.70    2.20
   4   2  -1   34.70    5.30
   4   2  -1   40.70    2.80
   4   2  -1   36.70    2.50
   4   2  -1   39.30    2.40
   4   2  -1   48.00    5.60
   4   2  -1   34.30    4.00
   4   2  -1   44.40    5.80
  -4  -2   1   43.00    2.40
  -4  -2   1   39.70    2.70
  -4  -2   1   41.40    5.30
  -4  -2   1   40.10    1.80
  -4  -2   1   40.20    2.60
  -4  -2   1   37.70    2.10
  -4  -2   1   36.60    3.30
  -4  -2   1   36.30    2.50
  -4  -2   1   41.80    2.20
  -4  -2   1   40.00    4.80
  -4  -2   1   38.40    5.80
  -4  -2   1   37.70    2.00
  -4  -2   1   40.10    2.50
  -4  -2   1   42.90    2.50
   3   2  -1  447.76   21.50
   3   2  -1  452.55   21.10
   3   2  -1  456.75   18.60
   3   2  -1  444.96   20.00
   3   2  -1  451.95   21.50
  -3  -2   1  442.96   18.50
  -3  -2   1  465.15   21.20
  -3  -2   1  458.35   21.90
   2   2  -1    2.80    0.50
   2   2  -1    1.90    1.20
   2   2  -1    2.10    0.30
   2   2  -1    2.00    0.40
   2   2  -1    0.70    0.70
   2   2  -1    2.20    0.40
   2   2  -1    2.50    0.60
   2   2  -1    3.00    0.60
   2   2  -1    1.60    0.60
   2   2  -1    1.90    0.50
   2   2  -1    3.00    1.30
   2   2  -1    2.90    1.20
  -2  -2   1    3.00    0.60
  -2  -2   1    1.30    0.30
  -2  -2   1    1.70    0.30
  -2  -2   1    3.60    1.20
  -2  -2   1    1.90    0.30
  -2  -2   1    3.70    1.30
  -2  -2   1    1.70    0.50
  -2  -2   1    3.40    1.00
  -2  -2   1    1.20    0.60
  -2  -2   1    1.90    0.30
  -2  -2   1    3.40    0.60
  -2  -2   1    2.30    0.50
  -2  -2   1    1.90    0.80
   1   2  -1  104.09    5.60
   1   2  -1   99.89    5.50
   1   2  -1  104.79    4.60
   1   2  -1  104.19    4.40
   1   2  -1  103.89    4.60
   1   2  -1  108.89    5.40
  -1  -2   1  107.59    4.60
  -1  -2   1  105.99    5.30
  -1  -2   1  105.99    5.10
  -1  -2   1  105.89    4.50
  -1  -2   1  103.59    5.70
  -1  -2   1   97.39    5.30
   0   2  -1   15.10    0.70
   0   2  -1   13.90    1.00
   0   2  -1   12.80    0.70
   0   2  -1   14.50    0.70
   0   2  -1   14.40    0.70
   0   2  -1   13.30    0.70
   0   2  -1   13.80    1.00
   0   2  -1   14.20    0.80
   0   2  -1   13.60    1.10
   0   2  -1   14.20    0.60
   0   2  -1   13.60    0.70
   0  -2   1   11.50    0.90
   0  -2   1   13.60    0.70
   0  -2   1   13.60    0.90
   0  -2   1   14.20    0.60
   0  -2   1   12.30    0.70
   0  -2   1   15.50    0.90
   0  -2   1   16.40    0.70
   0  -2   1   13.50    0.60
   0  -2   1   12.70    0.90
   0  -2   1   15.70    0.70
   0  -2   1   11.70    1.10
   0  -2   1   14.00    0.70
   0  -2   1   13.40    0.70
   0  -2   1   15.00    0.70
   0  -2   1   14.40    0.90
   0  -2   1   13.00    0.70
  -1   2  -1  353.36   14.90
  -1   2  -1  366.56   14.80
   1  -2   1  354.56   15.00
   1  -2   1  367.66   15.00
  -2   2  -1  283.77   12.80
   2  -2   1  287.67   13.00
  -3   2  -1  202.08   10.70
  -3   2  -1  201.48    9.10
  -3   2  -1  213.68   10.20
  -3   2  -1  201.98    8.30
  -3   2  -1  202.48    8.80
  -3   2  -1  191.08   10.20
  -3   2  -1  202.48    8.50
   3  -2   1  202.28    9.10
   3  -2   1  199.38    9.00
   3  -2   1  213.78   10.70
   3  -2   1  203.38    8.60
   3  -2   1  201.98   10.30
   3  -2   1  204.78   10.60
   3  -2   1  188.28    8.30
   3  -2   1  194.88    8.60
  -4   2  -1   40.40    2.30
  -4   2  -1   38.40    2.10
  -4   2  -1   42.60    5.30
  -4   2  -1   36.50    3.90
  -4   2  -1   41.30    3.00
  -4   2  -1   42.90    2.70
  -4   2  -1   43.00    2.10
  -4   2  -1   43.30    2.40
  -4   2  -1   42.90    2.40
  -4   2  -1   38.20    3.60
  -4   2  -1   39.00    2.00
  -4   2  -1   41.10    2.10
  -4   2  -1   38.80    1.80
  -4   2  -1   43.70    2.10
   4  -2   1   44.00    4.00
   4  -2   1   39.00    1.80
   4  -2   1   39.10    2.10
   4  -2   1   38.80    2.20
   4  -2   1   35.90    2.40
   4  -2   1   42.80    2.70
   4  -2   1   39.20    2.90
   4  -2   1   39.20    3.00
   4  -2   1   44.00    4.60
   4  -2   1   40.30    2.10
   4  -2   1   39.90    2.50
   4  -2   1   39.20    5.10
  -5   2  -1  256.77   10.80
  -5   2  -1  263.87   10.80
  -5   2  -1  268.37   11.90
  -5   2  -1  263.37   14.40
  -5   2  -1  264.17   13.90
  -5   2  -1  265.47   11.20
  -5   2  -1  244.18   12.00
  -5   2  -1  276.97   15.60
  -5   2  -1  263.67   11.80
  -5   2  -1  253.07   10.80
  -5   2  -1  263.77   10.90
  -5   2  -1  262.17   10.30
  -5   2  -1  260.67   10.50
  -5   2  -1  258.27   11.20
   5  -2   1  240.18   14.70
   5  -2   1  243.78   10.90
   5  -2   1  241.18   14.10
   5  -2   1  251.27   11.40
   5  -2   1  272.07   11.70
   5  -2   1  253.37   10.50
   5  -2   1  245.58   11.40
   5  -2   1  257.37   12.40
   5  -2   1  257.77   14.90
   5  -2   1  244.68   11.70
  -6   2  -1    0.50    1.10
  -6   2  -1    0.10    0.70
  -6   2  -1    0.20    0.80
  -6   2  -1    0.20    0.40
  -6   2  -1    0.30    0.40
  -6   2  -1    0.30    0.60
   6  -2   1    0.00    0.50
   6  -2   1    3.40    3.40
   6  -2   1    0.10    0.90
   6  -2   1    2.20    1.20
  -7   2  -1   38.10    2.60
  -7   2  -1   43.80    3.10
  -7   2  -1   36.30    2.30
  -7   2  -1   38.80    3.70
  -7   2  -1   35.60    3.00
   7  -2   1   47.70    2.80
   7  -2   1   49.50    3.90
   7  -2   1   32.80    8.10
   7  -2   1   43.30    2.80
   7   1  -1   91.69    5.00
   7   1  -1   93.09    6.20
   7   1  -1   94.49    5.00
  -7  -1   1   93.49    6.80
  -7  -1   1   86.99    5.10
  -7  -1   1   97.29    5.70
  -7  -1   1   94.29    5.20
   6   1  -1  267.67   13.10
   6   1  -1  265.27   11.30
   6   1  -1  277.17   12.00
  -6  -1   1  288.87   12.70
  -6  -1   1  282.87   12.10
  -6  -1   1  290.27   12.30
  -6  -1   1  274.67   12.30
   5   1  -1    9.30    1.60
   5   1  -1   12.80    3.80
   5   1  -1   18.00    4.50
   5   1  -1    9.60    2.70
   5   1  -1    8.60    0.60
   5   1  -1    8.00    1.10
   5   1  -1   11.10    1.80
   5   1  -1    9.80    1.30
  -5  -1   1    9.50    1.30
  -5  -1   1    8.60    2.40
  -5  -1   1   12.30    3.20
  -5  -1   1   10.60    1.50
  -5  -1   1    4.30    3.40
  -5  -1   1    8.00    1.00
  -5  -1   1   11.00    1.50
  -5  -1   1    8.90    2.00
  -5  -1   1    7.60    1.40
  -5  -1   1    6.60    0.80
   4   1  -1 1136.09   49.00
   4   1  -1 1150.98   49.10
   4   1  -1 1052.69   48.10
  -4  -1   1 1117.89   48.20
  -4  -1   1 1118.89   49.40
   3   1  -1    4.50    0.60
   3   1  -1    4.20    2.00
   3   1  -1    4.90    0.80
   3   1  -1    9.30    2.10
   3   1  -1    7.00    1.70
   3   1  -1    8.40    2.30
   3   1  -1    4.80    0.80
   3   1  -1    6.30    0.70
   3   1  -1    5.40    0.80
   3   1  -1    7.20    1.10
   3   1  -1    6.20    0.50
   3   1  -1    7.60    1.20
  -3  -1   1    6.00    0.50
  -3  -1   1    7.90    1.10
  -3  -1   1    5.80    0.70
  -3  -1   1    7.10    0.90
  -3  -1   1    5.80    0.60
  -3  -1   1    6.80    0.40
  -3  -1   1    6.60    1.70
  -3  -1   1    8.50    1.10
  -3  -1   1    8.10    1.00
  -3  -1   1    6.70    1.40
  -3  -1   1    7.90    2.00
  -3  -1   1    5.50    0.90
   2   1  -1 2095.29   84.09
   2   1  -1 2062.59   83.89
  -2  -1   1 2106.89   83.69
  -2  -1   1 1994.20   84.19
   1   1  -1  948.11   40.10
  -1  -1   1  956.40   39.80
  -1  -1   1  999.30   39.50
   0   1  -1  498.95   20.20
   0   1  -1  502.45   20.40
   0  -1   1  504.55   20.40
   0  -1   1  504.35   20.20
  -1   1  -1  806.22   32.50
   1  -1   1  803.12   32.70
  -2   1  -1  103.79    6.00
  -2   1  -1  105.79    4.50
  -2   1  -1  106.69    4.60
  -2   1  -1  110.99    4.80
  -2   1  -1  105.29    4.90
   2  -1   1  105.09    4.50
   2  -1   1  105.89    4.30
   2  -1   1  104.19    4.90
   2  -1   1  101.39    5.90
   2  -1   1  109.79    6.00
   2  -1   1  110.39    4.60
   2  -1   1  108.09    4.70
   2  -1   1  103.29    4.90
   2  -1   1  113.09    5.80
  -3   1  -1  206.78   11.40
  -3   1  -1  237.18   11.50
  -3   1  -1  221.98   12.00
  -3   1  -1  235.48   10.20
   3  -1   1  224.28   11.80
   3  -1   1  235.08   10.30
   3  -1   1  229.48   11.90
   3  -1   1  230.18    9.80
   3  -1   1  240.78    9.80
  -4   1  -1  731.23   32.70
  -4   1  -1  760.92   33.60
   4  -1   1  723.63   33.10
   4  -1   1  724.83   33.10
  -5   1  -1   93.59    4.00
  -5   1  -1   90.09    5.30
  -5   1  -1   90.49    5.00
  -5   1  -1   94.29    5.40
  -5   1  -1   91.99    4.50
  -5   1  -1  105.49    8.60
  -5   1  -1   95.09    4.30
  -5   1  -1   93.79    7.40
  -5   1  -1   92.69    4.10
  -5   1  -1   92.59    4.70
  -5   1  -1  104.79    7.20
  -5   1  -1   91.69    4.30
  -5   1  -1   93.69    4.30
  -5   1  -1   93.49    4.70
  -5   1  -1   97.19    4.10
   5  -1   1  100.79    8.00
   5  -1   1   92.99    4.40
   5  -1   1   88.69    4.90
   5  -1   1   90.09    4.40
   5  -1   1   83.39    4.80
   5  -1   1  108.99    7.70
   5  -1   1   99.29    5.40
   5  -1   1   94.19    5.20
   5  -1   1   84.29    4.40
   5  -1   1   87.69    7.70
   5  -1   1   93.69    5.80
  -6   1  -1  199.08    8.50
  -6   1  -1  199.38    8.40
  -6   1  -1  223.18    9.10
  -6   1  -1  213.08    9.70
  -6   1  -1  204.48   10.30
  -6   1  -1  199.98    9.20
  -6   1  -1  223.28   14.90
   6  -1   1  172.08   13.10
   6  -1   1  178.48    9.40
   6  -1   1  213.58   10.00
   6  -1   1  191.78    8.90
   6  -1   1  195.38    8.80
  -7   1  -1   96.39    5.50
  -7   1  -1  100.89    5.20
  -7   1  -1  101.49    5.60
   7  -1   1   95.29    5.10
   7  -1   1  102.09   10.60
   7  -1   1  101.79    6.30
   7  -1   1  120.19    6.90
   7  -1   1  100.59    5.20
  -8   1  -1   69.49    5.60
  -8   1  -1   66.39    4.40
  -8   1  -1   62.49    4.20
   8  -1   1   64.49    5.40
   8  -1   1   68.09    5.40
   8  -1   1   65.09    4.00
   8  -1   1   58.29    3.90
   7   0  -1   29.20    3.20
   7   0  -1   29.20    2.30
   7   0  -1   28.40    2.30
  -7   0   1   21.40    3.70
  -7   0   1   21.70    2.20
  -7   0   1   24.30    2.80
   6   0  -1   52.79    3.10
   6   0  -1   34.20    6.10
  -6   0   1   54.19    3.30
  -6   0   1   51.59    3.00
  -6   0   1   38.30    7.50
  -6   0   1   52.19    2.70
  -6   0   1   58.39    3.70
  -6   0   1   54.99    4.60
  -6   0   1   57.39    3.30
   5   0  -1  120.69    6.70
   5   0  -1  129.89    5.90
   5   0  -1  132.99    6.70
   5   0  -1  129.89    6.70
   5   0  -1  134.29    6.00
   5   0  -1  116.79    6.90
   5   0  -1  137.69   10.30
  -5   0   1  126.29    5.80
  -5   0   1  131.99    5.70
  -5   0   1  153.18    9.80
  -5   0   1  133.79    6.10
  -5   0   1  129.29    5.60
  -5   0   1  143.49    9.10
  -5   0   1  122.99   10.30
  -5   0   1  133.89    6.50
  -5   0   1  131.39    6.20
  -5   0   1  132.09    6.30
  -5   0   1  135.69    7.50
   4   0  -1   26.20    2.20
   4   0  -1   38.60    5.20
   4   0  -1   27.10    2.10
   4   0  -1   32.20    2.30
   4   0  -1   21.00    3.60
   4   0  -1   29.60    1.70
   4   0  -1   25.60    1.80
   4   0  -1   28.80    1.60
   4   0  -1   30.60    1.80
   4   0  -1   25.30    2.00
   4   0  -1   29.60    4.60
   4   0  -1   29.30    3.00
  -4   0   1   26.80    1.80
  -4   0   1   28.30    4.30
  -4   0   1   29.00    1.50
  -4   0   1   30.20    1.70
  -4   0   1   30.90    2.00
  -4   0   1   33.40    5.10
  -4   0   1   30.00    1.70
  -4   0   1   29.70    2.20
  -4   0   1   27.30    2.00
  -4   0   1   36.10    4.30
  -4   0   1   26.80    2.60
   3   0  -1  122.89    5.70
   3   0  -1  117.39    5.30
   3   0  -1  123.79    5.70
   3   0  -1  113.19    7.30
   3   0  -1  116.99    5.50
   3   0  -1  125.79    6.60
   3   0  -1  118.49    5.70
   3   0  -1  133.79    8.00
   3   0  -1  124.29    5.30
   3   0  -1  121.69    5.30
   3   0  -1  119.29    7.70
  -3   0   1  123.49    8.10
  -3   0   1  120.59    5.10
  -3   0   1  125.69    5.20
  -3   0   1  115.19    5.70
  -3   0   1  123.39    5.60
  -3   0   1  120.59    5.40
  -3   0   1  116.59    7.30
  -3   0   1  117.99    5.20
  -3   0   1  121.69    4.90
  -3   0   1  123.59    5.40
  -3   0   1  126.89    6.30
  -3   0   1  128.89    5.70
  -3   0   1  126.19    7.20
   2   0  -1  121.39    5.10
   2   0  -1  119.59    6.50
   2   0  -1  118.59    5.30
   2   0  -1  112.79    5.20
   2   0  -1  117.39    5.00
   2   0  -1  113.59    6.80
   2   0  -1  116.29    6.60
   2   0  -1  124.09    6.30
  -2   0   1  123.69    5.80
  -2   0   1  114.39    6.50
  -2   0   1  119.59    5.00
  -2   0   1  109.69    5.20
  -2   0   1  107.49    6.80
  -2   0   1  127.19    6.50
   1   0  -1  133.99    6.40
   1   0  -1  150.88    6.80
   1   0  -1  143.69    6.90
  -1   0   1  139.29    6.70
  -1   0   1  145.69    7.00
  -1   0  -1  203.68    9.10
  -1   0  -1  202.18    8.90
   1   0   1  200.48    8.90
   1   0   1  199.08    9.10
  -2   0  -1 1687.43   68.09
   2   0   1 1681.13   68.09
   2   0   1 1651.03   68.09
  -3   0  -1   33.10    2.00
  -3   0  -1   40.30    3.40
  -3   0  -1   34.50    1.60
  -3   0  -1   33.20    2.40
  -3   0  -1   33.90    1.60
  -3   0  -1   33.60    2.00
  -3   0  -1   34.00    1.90
  -3   0  -1   35.20    2.20
  -3   0  -1   31.60    1.70
  -3   0  -1   33.40    1.70
  -3   0  -1   34.00    3.40
  -3   0  -1   35.10    2.10
  -3   0  -1   33.50    1.70
  -3   0  -1   43.50    4.00
   3   0   1   36.50    1.80
   3   0   1   34.20    1.80
   3   0   1   35.10    1.40
   3   0   1   34.40    2.10
   3   0   1   31.50    2.00
   3   0   1   34.30    2.10
   3   0   1   32.00    4.10
   3   0   1   35.20    1.80
   3   0   1   33.80    2.50
   3   0   1   33.80    2.20
   3   0   1   37.30    3.60
   3   0   1   32.60    3.20
  -4   0  -1  882.81   38.10
   4   0   1  853.71   38.40
   4   0   1  845.52   38.30
  -5   0  -1   15.30    1.80
  -5   0  -1   16.00    1.00
  -5   0  -1   15.20    1.20
  -5   0  -1   16.00    2.30
  -5   0  -1   20.70    3.40
  -5   0  -1   16.80    0.70
  -5   0  -1   16.00    1.80
  -5   0  -1   16.60    4.00
  -5   0  -1   15.10    1.20
  -5   0  -1   15.30    1.50
  -5   0  -1   16.40    1.00
  -5   0  -1   14.40    1.40
  -5   0  -1   15.50    4.00
  -5   0  -1   15.90    1.20
   5   0   1   16.70    1.30
   5   0   1   14.10    1.40
   5   0   1   11.90    4.00
   5   0   1   10.20    2.80
   5   0   1   13.90    2.30
   5   0   1   14.30    1.40
   5   0   1   12.00    1.60
   5   0   1   18.10    1.90
   5   0   1   16.10    2.10
   5   0   1   14.90    3.90
   5   0   1   15.80    1.90
   5   0   1   15.50    0.90
  -6   0  -1   42.20    2.20
  -6   0  -1   38.40    2.70
  -6   0  -1   47.00    3.10
  -6   0  -1   44.40    3.10
  -6   0  -1   25.60    6.40
  -6   0  -1   46.30    2.50
  -6   0  -1   48.00    4.00
  -6   0  -1   42.20    2.20
   6   0   1   47.50    2.80
   6   0   1   41.30    2.60
   6   0   1   41.20    6.90
   6   0   1   41.60    3.60
   6   0   1   45.30    3.60
   6   0   1   54.19    3.80
  -7   0  -1    9.60    2.40
  -7   0  -1    8.60    1.40
  -7   0  -1    6.90    1.60
  -7   0  -1    6.40    1.90
   7   0   1    8.20    1.40
   7   0   1    8.80    2.30
   7   0   1    6.40    1.20
   7   0   1    9.50    2.20
   7  -1  -1    1.90    1.40
   7  -1  -1    1.00    0.80
   7  -1  -1    1.50    1.60
   7  -1  -1    2.00    1.00
  -7   1   1    2.00    0.90
  -7   1   1    2.60    1.40
  -7   1   1    0.20    0.70
  -7   1   1    0.60    1.40
   6  -1  -1  244.68   11.80
   6  -1  -1  253.37   16.00
   6  -1  -1  244.48   11.90
   6  -1  -1  239.78   10.80
  -6   1   1  258.37   12.70
  -6   1   1  266.87   17.90
  -6   1   1  242.08   11.40
  -6   1   1  249.88   10.50
  -6   1   1  245.98   11.10
  -6   1   1  258.47   11.10
   5  -1  -1  103.49    4.40
   5  -1  -1   94.79    5.50
   5  -1  -1   87.39    4.60
   5  -1  -1   98.39    4.70
   5  -1  -1   95.69    8.40
   5  -1  -1  106.29    5.50
   5  -1  -1   97.29    8.40
   5  -1  -1   91.69    7.60
   5  -1  -1   98.29    4.70
  -5   1   1  103.59    4.50
  -5   1   1  102.29    5.20
  -5   1   1  101.49    4.80
  -5   1   1   98.29    4.30
  -5   1   1   99.99    7.80
  -5   1   1   98.49    8.70
  -5   1   1  101.79    6.10
  -5   1   1   96.99    4.50
  -5   1   1   98.69    5.10
  -5   1   1   95.79    7.10
  -5   1   1   98.79    4.90
   4  -1  -1  586.64   27.60
   4  -1  -1  571.34   27.40
   4  -1  -1  568.64   24.20
   4  -1  -1  617.74   25.60
   4  -1  -1  554.44   26.80
  -4   1   1  590.74   26.90
  -4   1   1  584.64   28.00
  -4   1   1  599.24   26.50
   3  -1  -1    3.90    1.00
   3  -1  -1    4.00    0.40
   3  -1  -1    5.00    1.80
   3  -1  -1    3.40    0.50
   3  -1  -1    4.90    0.90
   3  -1  -1    3.30    1.20
   3  -1  -1    3.20    1.10
   3  -1  -1    3.60    0.70
   3  -1  -1    4.60    0.60
   3  -1  -1    6.60    2.00
   3  -1  -1    4.50    0.70
  -3   1   1    3.40    1.00
  -3   1   1    3.80    0.40
  -3   1   1    2.80    0.50
  -3   1   1    3.20    0.50
  -3   1   1    3.50    1.40
  -3   1   1    4.50    0.80
  -3   1   1    3.60    0.50
  -3   1   1    3.50    1.60
  -3   1   1    6.40    1.60
  -3   1   1    5.20    0.80
  -3   1   1    4.40    0.90
   2  -1  -1 2269.57   91.69
   1  -1  -1  185.28    8.60
   1  -1  -1  186.08    8.40
  -1   1   1  187.68    8.30
  -1   1   1  189.48    8.70
   0  -1  -1  253.07   10.70
   0  -1  -1  260.97   10.50
   0   1   1  249.48   10.70
  -1  -1  -1  440.86   18.10
  -1  -1  -1  433.76   18.30
   1   1   1  412.16   18.20
   1   1   1  428.36   18.10
  -2  -1  -1    2.60    0.90
  -2  -1  -1    0.80    0.50
  -2  -1  -1    3.10    0.60
  -2  -1  -1    3.40    1.20
  -2  -1  -1    1.40    0.30
  -2  -1  -1    2.30    0.20
  -2  -1  -1    2.20    0.50
  -2  -1  -1    0.90    0.30
  -2  -1  -1    3.00    1.20
  -2  -1  -1    1.50    0.60
  -2  -1  -1    1.80    0.40
  -2  -1  -1    1.80    0.20
  -2  -1  -1    1.60    0.40
  -2  -1  -1    1.80    0.40
   2   1   1    2.60    1.00
   2   1   1    1.10    0.50
   2   1   1    1.80    0.60
   2   1   1    1.60    0.30
   2   1   1    1.80    0.50
   2   1   1    0.90    0.40
   2   1   1    1.60    0.20
   2   1   1    1.90    0.40
   2   1   1    1.70    0.40
   2   1   1    2.00    0.50
   2   1   1    1.50    0.30
   2   1   1    2.00    1.00
   2   1   1    1.40    0.90
  -3  -1  -1   12.10    1.20
  -3  -1  -1    6.90    2.10
  -3  -1  -1    8.30    2.00
  -3  -1  -1    9.00    0.80
  -3  -1  -1    8.20    0.50
  -3  -1  -1    8.90    0.90
  -3  -1  -1    5.40    1.90
  -3  -1  -1    9.00    0.60
  -3  -1  -1   10.80    0.80
  -3  -1  -1    9.30    0.60
  -3  -1  -1   10.10    1.10
  -3  -1  -1   11.50    1.20
  -3  -1  -1    9.10    1.40
  -3  -1  -1   10.20    1.10
  -3  -1  -1    7.00    0.90
   3   1   1    8.60    1.10
   3   1   1    9.90    0.80
   3   1   1    8.70    2.20
   3   1   1    8.70    0.50
   3   1   1    9.80    1.50
   3   1   1    7.40    0.70
   3   1   1    6.60    0.80
   3   1   1    9.60    2.30
   3   1   1    8.00    1.90
   3   1   1    7.90    1.10
   3   1   1    8.00    1.00
  -4  -1  -1    5.10    0.80
  -4  -1  -1    5.70    1.20
  -4  -1  -1    5.70    0.70
  -4  -1  -1    6.30    0.60
  -4  -1  -1    6.20    1.90
  -4  -1  -1    6.70    1.40
  -4  -1  -1    7.10    1.20
  -4  -1  -1    8.40    1.10
  -4  -1  -1    2.10    1.90
  -4  -1  -1    6.30    0.50
  -4  -1  -1    7.40    1.00
  -4  -1  -1    6.00    0.70
  -4  -1  -1    5.80    0.50
  -4  -1  -1    6.50    1.10
  -4  -1  -1    4.30    2.40
   4   1   1    7.70    1.30
   4   1   1    5.90    1.40
   4   1   1    5.80    1.10
   4   1   1    6.40    1.20
   4   1   1    3.70    2.10
   4   1   1    5.40    0.40
   4   1   1    7.80    0.90
   4   1   1    6.40    2.00
   4   1   1    6.70    0.90
   4   1   1    7.00    1.00
   4   1   1    6.30    2.50
   4   1   1    6.10    1.10
  -5  -1  -1  124.39    5.60
  -5  -1  -1  127.49    5.30
  -5  -1  -1  116.19    5.50
  -5  -1  -1  130.59    7.10
  -5  -1  -1  124.49   10.20
  -5  -1  -1  116.39    6.30
  -5  -1  -1  117.79    5.80
  -5  -1  -1  125.19    6.20
  -5  -1  -1  125.49    9.20
  -5  -1  -1  128.79    6.00
  -5  -1  -1  127.79    5.20
  -5  -1  -1  122.19    8.50
  -5  -1  -1  126.49    5.60
  -5  -1  -1  128.49    6.00
   5   1   1  109.99    5.70
   5   1   1  116.29    9.40
   5   1   1  124.09    7.20
   5   1   1  126.99    7.00
   5   1   1  120.99    6.20
   5   1   1  119.99    6.20
   5   1   1  122.09    5.10
   5   1   1  116.39   10.70
   5   1   1  129.79    5.70
   5   1   1  124.79    6.30
   5   1   1  116.09    9.70
   5   1   1  127.79    5.90
  -6  -1  -1  253.07   11.20
  -6  -1  -1  246.58   10.60
  -6  -1  -1  240.88   10.10
  -6  -1  -1  243.08   15.30
  -6  -1  -1  259.27   11.20
  -6  -1  -1  223.58   11.60
  -6  -1  -1  244.98   14.60
  -6  -1  -1  252.47   11.00
  -6  -1  -1  261.87   12.50
   6   1   1  244.18   10.80
   6   1   1  259.37   12.20
   6   1   1  241.08   11.80
   6   1   1  257.87   16.20
   6   1   1  247.38   10.80
  -7  -1  -1   27.50    2.80
  -8  -1  -1   75.19    5.10
  -8  -1  -1   80.59    6.50
  -8  -1  -1   65.39    4.60
  -8  -1  -1   75.09    4.70
   8   1   1   78.39    4.50
   8   1   1   92.59    6.40
   8   1   1   85.59    4.70
   7  -2  -1  105.79    5.40
   7  -2  -1  113.39   11.30
   7  -2  -1  120.69    6.90
   7  -2  -1  108.79    5.50
   7  -2  -1  118.49    6.80
  -7   2   1  111.59   14.10
  -7   2   1   96.09    5.50
  -7   2   1  106.99    6.40
  -7   2   1   99.49    6.90
  -7   2   1   98.49    5.00
   6  -2  -1   44.90    3.80
   6  -2  -1   43.90    2.80
   6  -2  -1   45.30    7.20
   6  -2  -1   53.69    3.80
   6  -2  -1   42.80    2.30
  -6   2   1   45.10    3.30
  -6   2   1   51.69    8.30
  -6   2   1   46.70    4.00
  -6   2   1   41.80    2.70
  -6   2   1   44.30    2.50
  -6   2   1   43.50    2.90
   5  -2  -1    1.00    0.50
   5  -2  -1    0.30    0.30
   5  -2  -1    1.20    0.40
   5  -2  -1    0.40    1.20
   5  -2  -1    1.20    1.00
   5  -2  -1    0.40    0.50
   5  -2  -1    0.20    2.60
   5  -2  -1    0.40    0.50
   5  -2  -1    1.20    0.90
   5  -2  -1    1.10    1.10
   5  -2  -1    1.10    2.60
  -5   2   1   -0.50    0.50
  -5   2   1    0.80    0.40
  -5   2   1    0.90    0.50
  -5   2   1    0.50    0.40
  -5   2   1   -1.90    2.60
  -5   2   1    0.40    0.60
  -5   2   1    0.80    2.10
  -5   2   1    1.10    0.40
  -5   2   1    0.30    0.80
  -5   2   1    1.60    1.10
  -5   2   1    0.70    0.40
   4  -2  -1    5.30    2.00
   4  -2  -1    4.90    1.00
   4  -2  -1    3.80    1.00
   4  -2  -1    5.60    0.60
   4  -2  -1    5.40    0.80
   4  -2  -1    3.90    1.10
   4  -2  -1    5.40    0.80
   4  -2  -1    5.30    1.00
   4  -2  -1    6.90    0.80
   4  -2  -1    4.70    2.30
   4  -2  -1    5.00    1.50
   4  -2  -1    5.40    1.80
  -4   2   1    5.20    0.70
  -4   2   1    5.20    2.10
  -4   2   1    7.20    1.80
  -4   2   1    6.00    0.80
  -4   2   1    5.40    0.70
  -4   2   1    5.10    0.70
  -4   2   1    5.20    0.90
  -4   2   1    5.80    1.30
  -4   2   1    5.30    0.40
  -4   2   1    5.90    1.10
  -4   2   1    4.30    2.40
  -4   2   1    4.70    0.50
  -4   2   1    5.70    0.90
   3  -2  -1  210.58   11.40
   3  -2  -1  210.58    9.70
   3  -2  -1  210.88    9.40
   3  -2  -1  221.98   10.20
   3  -2  -1  216.08   11.10
   3  -2  -1  223.78   11.60
   3  -2  -1  213.88    9.20
  -3   2   1  227.48    9.80
  -3   2   1  224.08   11.90
  -3   2   1  208.28   11.00
  -3   2   1  220.58    8.90
  -3   2   1  211.48    9.30
  -3   2   1  209.68   10.70
   2  -2  -1   33.80    1.90
   2  -2  -1   35.90    2.30
   2  -2  -1   32.90    2.60
   2  -2  -1   37.60    3.00
   2  -2  -1   36.00    1.70
   2  -2  -1   35.50    1.60
   2  -2  -1   33.60    1.60
   2  -2  -1   33.50    2.00
   2  -2  -1   33.00    1.70
   2  -2  -1   43.20    3.20
   2  -2  -1   35.50    1.70
   2  -2  -1   36.30    1.50
   2  -2  -1   38.10    2.40
  -2   2   1   34.70    1.70
  -2   2   1   36.40    1.60
  -2   2   1   35.50    1.60
  -2   2   1   34.60    3.10
  -2   2   1   35.10    2.00
  -2   2   1   35.30    1.70
  -2   2   1   37.30    1.80
  -2   2   1   37.00    1.60
  -2   2   1   35.40    2.20
  -2   2   1   33.90    1.80
  -2   2   1   35.00    1.50
   1  -2  -1  345.27   14.50
   1  -2  -1  327.87   14.30
  -1   2   1  341.67   14.20
  -1   2   1  339.07   14.60
   0  -2  -1   68.79    2.80
   0  -2  -1   70.39    2.90
   0  -2  -1   60.69    2.80
   0  -2  -1   66.29    2.90
   0  -2  -1   69.79    3.40
   0   2   1   74.89    3.40
   0   2   1   69.59    2.80
   0   2   1   59.49    3.10
   0   2   1   59.89    2.80
   0   2   1   72.09    2.80
   0   2   1   75.19    2.90
   0   2   1   63.49    2.70
  -1  -2  -1   91.99    3.90
  -1  -2  -1   84.99    4.60
  -1  -2  -1   90.59    4.10
  -1  -2  -1   82.69    4.70
   1   2   1   87.29    3.90
   1   2   1   93.49    4.10
   1   2   1   90.09    3.90
  -2  -2  -1    8.60    0.50
  -2  -2  -1    9.00    0.80
  -2  -2  -1    8.10    0.60
  -2  -2  -1    7.80    0.90
  -2  -2  -1   10.10    1.20
  -2  -2  -1   12.40    2.00
  -2  -2  -1    7.00    0.80
  -2  -2  -1   10.20    0.80
  -2  -2  -1   13.10    2.20
  -2  -2  -1    7.90    0.90
  -2  -2  -1    9.50    0.70
  -2  -2  -1    9.20    0.80
   2   2   1    7.80    0.80
   2   2   1    7.70    0.90
   2   2   1    7.70    0.70
   2   2   1    7.60    0.60
   2   2   1    6.10    1.60
   2   2   1    8.00    0.50
   2   2   1    9.60    1.00
   2   2   1    8.10    0.90
   2   2   1    9.20    1.10
   2   2   1    9.70    1.00
   2   2   1    8.10    0.80
  -3  -2  -1  119.79    5.70
  -3  -2  -1  119.69    6.10
  -3  -2  -1  123.39    5.20
  -3  -2  -1  115.29    7.20
  -3  -2  -1  124.09    5.40
  -3  -2  -1  121.19    5.50
  -3  -2  -1  130.59    7.80
  -3  -2  -1  122.29    5.20
  -3  -2  -1  128.99    5.50
  -3  -2  -1  113.99    7.80
  -3  -2  -1  127.29    5.50
  -3  -2  -1  120.79    5.00
   3   2   1  117.69    5.50
   3   2   1  113.89    7.70
   3   2   1  120.19    5.50
   3   2   1  124.39    6.20
   3   2   1  117.49    5.40
   3   2   1  120.19    7.70
   3   2   1  118.69    5.60
   3   2   1  119.69    5.20
   3   2   1  121.59    5.80
   3   2   1  118.69    7.40
   3   2   1  118.59    5.30
  -4  -2  -1  358.56   17.90
  -4  -2  -1  345.67   14.90
  -4  -2  -1  352.06   18.50
  -4  -2  -1  361.96   15.70
  -4  -2  -1  365.26   17.50
   4   2   1  342.47   14.80
   4   2   1  331.17   18.00
   4   2   1  349.37   14.60
   4   2   1  336.17   14.80
   4   2   1  333.27   14.70
   4   2   1  368.96   15.90
   4   2   1  343.57   17.80
   4   2   1  341.77   18.10
  -5  -2  -1    6.50    1.40
  -5  -2  -1    9.70    3.60
  -5  -2  -1    6.60    0.90
  -5  -2  -1   10.90    1.60
  -5  -2  -1    7.40    0.60
  -5  -2  -1    8.20    2.40
  -5  -2  -1    8.00    0.50
  -5  -2  -1    8.60    1.60
  -5  -2  -1    7.30    1.20
  -5  -2  -1    8.40    0.80
  -5  -2  -1    7.60    1.00
  -5  -2  -1    7.30    1.10
  -5  -2  -1    4.00    2.80
  -5  -2  -1    7.70    1.80
   5   2   1    8.70    1.20
   5   2   1    7.00    1.30
   5   2   1    7.70    2.80
   5   2   1    8.20    1.90
   5   2   1    7.30    1.30
   5   2   1    5.90    1.30
   5   2   1    7.00    1.00
   5   2   1    7.60    0.60
   5   2   1    5.50    3.20
   5   2   1    8.30    1.30
   5   2   1    5.00    2.00
  -6  -2  -1   18.50    2.90
  -6  -2  -1   15.50    4.70
  -6  -2  -1   21.00    2.30
  -6  -2  -1   25.30    2.60
  -6  -2  -1   18.00    1.70
  -6  -2  -1   14.10    3.40
  -6  -2  -1   20.30    1.90
   6   2   1   18.70    2.00
  -7  -2  -1   71.49    4.40
  -7  -2  -1   64.69    4.10
  -7  -2  -1   68.69    5.60
  -7  -2  -1   60.69    3.80
   7   2   1   81.69    4.10
   7  -3  -1    1.70    1.60
   7  -3  -1    7.70    4.80
   7  -3  -1    1.10    1.70
   7  -3  -1    3.40    1.10
   7  -3  -1    2.70    1.00
  -7   3   1   -2.40    5.60
  -7   3   1    1.70    1.80
  -7   3   1    1.40    0.60
  -7   3   1    0.70    1.20
  -7   3   1    1.40    0.90
   6  -3  -1    0.10    0.60
   6  -3  -1   -0.40    0.30
   6  -3  -1   -4.00    3.00
   6  -3  -1    0.00    0.90
   6  -3  -1    1.50    1.00
   6  -3  -1    1.60    1.30
  -6   3   1    3.60    4.20
  -6   3   1    0.50    0.50
  -6   3   1    0.50    1.00
  -6   3   1    0.70    0.50
  -6   3   1    0.50    0.80
  -6   3   1    1.70    1.20
   5  -3  -1  194.88    8.50
   5  -3  -1  194.78   10.90
   5  -3  -1  181.88   12.30
   5  -3  -1  191.78    8.10
   5  -3  -1  190.58    8.30
   5  -3  -1  195.78    9.70
   5  -3  -1  189.68    9.20
   5  -3  -1  184.48    9.20
  -5   3   1  202.38    9.20
  -5   3   1  218.48   13.60
  -5   3   1  202.88    8.70
  -5   3   1  195.38    8.30
  -5   3   1  194.28    8.40
  -5   3   1  195.08    9.60
  -5   3   1  200.88    9.00
   4  -3  -1  375.96   18.40
   4  -3  -1  351.06   18.10
   4  -3  -1  348.27   15.80
   4  -3  -1  356.46   17.70
   4  -3  -1  355.46   15.10
   4  -3  -1  366.46   16.40
   4  -3  -1  337.07   15.30
   4  -3  -1  344.37   14.60
  -4   3   1  364.66   15.60
  -4   3   1  373.96   17.50
  -4   3   1  368.46   14.60
  -4   3   1  348.77   15.10
  -4   3   1  368.36   17.10
  -4   3   1  343.17   18.50
  -4   3   1  371.06   14.30
  -4   3   1  359.96   14.30
   3  -3  -1   42.40    3.30
   3  -3  -1   42.90    1.80
   3  -3  -1   41.30    2.00
   3  -3  -1   42.50    2.10
   3  -3  -1   40.10    2.00
   3  -3  -1   47.20    4.10
   3  -3  -1   46.60    2.10
   3  -3  -1   36.80    3.80
   3  -3  -1   42.30    2.40
   3  -3  -1   45.00    2.40
   3  -3  -1   44.30    2.60
   3  -3  -1   36.90    3.40
   3  -3  -1   46.90    3.10
  -3   3   1   42.60    2.00
  -3   3   1   43.80    2.50
  -3   3   1   39.60    3.40
  -3   3   1   40.00    4.10
  -3   3   1   43.10    2.10
  -3   3   1   36.20    3.10
  -3   3   1   44.30    2.30
  -3   3   1   41.40    2.00
  -3   3   1   43.30    2.20
  -3   3   1   45.10    2.10
  -3   3   1   46.80    1.80
  -3   3   1   43.80    2.30
  -3   3   1   43.00    2.00
  -3   3   1   44.20    2.70
   2  -3  -1  941.71   39.40
   2  -3  -1  957.70   39.50
  -2   3   1  949.11   39.70
  -2   3   1  952.90   39.10
   1  -3  -1   10.70    0.70
   1  -3  -1   11.70    0.80
   1  -3  -1   13.50    0.70
   1  -3  -1   11.80    0.70
   1  -3  -1   12.20    0.70
   1  -3  -1   11.10    1.00
   1  -3  -1   11.20    1.10
   1  -3  -1   13.40    0.70
   1  -3  -1   11.40    0.70
   1  -3  -1   11.10    0.70
   1  -3  -1   12.80    0.70
   1  -3  -1   11.90    0.70
   1  -3  -1   13.20    0.60
   1  -3  -1   11.90    0.60
   1  -3  -1   11.60    0.70
   1  -3  -1   11.40    1.00
   1  -3  -1   13.40    1.40
  -1   3   1   11.00    1.40
  -1   3   1   13.00    0.60
  -1   3   1   11.70    0.80
  -1   3   1   11.00    0.70
  -1   3   1   12.90    1.00
  -1   3   1   15.30    0.90
  -1   3   1   12.10    0.70
  -1   3   1   11.80    0.70
  -1   3   1   10.70    0.60
  -1   3   1   11.40    0.70
  -1   3   1   12.30    1.10
  -1   3   1   12.60    0.80
  -1   3   1   11.50    0.60
   0  -3  -1 2338.47  103.49
   0  -3  -1 2793.52  103.99
   0   3   1 2889.11  103.89
   0   3   1 2428.76  103.59
  -1  -3  -1  772.82   33.90
  -1  -3  -1  815.62   33.90
   1   3   1  872.31   34.20
   1   3   1  825.42   34.20
  -2  -3  -1 1343.37   57.39
  -2  -3  -1 1462.15   57.69
   2   3   1 1377.86   57.89
  -3  -3  -1   56.49    3.50
  -3  -3  -1   56.99    2.50
  -3  -3  -1   53.09    4.70
  -3  -3  -1   47.70    2.90
  -3  -3  -1   52.39    2.60
  -3  -3  -1   53.89    2.80
  -3  -3  -1   51.49    2.80
  -3  -3  -1   56.29    2.90
  -3  -3  -1   54.49    4.40
  -3  -3  -1   54.89    2.60
  -3  -3  -1   58.39    2.30
   3   3   1   50.79    2.70
   3   3   1   53.89    2.40
   3   3   1   50.39    4.80
   3   3   1   54.59    2.80
   3   3   1   48.30    2.70
   3   3   1   51.99    3.50
   3   3   1   51.69    2.90
   3   3   1   52.29    2.60
   3   3   1   53.09    2.90
   3   3   1   49.10    3.00
  -4  -3  -1   88.19    5.30
  -4  -3  -1   99.29    5.60
  -4  -3  -1   94.59    4.70
  -4  -3  -1   96.79    4.10
  -4  -3  -1  110.59    7.70
  -4  -3  -1   99.79    4.70
  -4  -3  -1   98.59    4.70
  -4  -3  -1   95.99    4.30
  -4  -3  -1   98.69    4.40
  -4  -3  -1   92.49    4.80
  -4  -3  -1   93.39    4.20
  -4  -3  -1   96.59    6.90
  -4  -3  -1   97.49    3.80
  -4  -3  -1   95.39    4.70
   4   3   1   82.09    7.20
   4   3   1   92.39    5.00
   4   3   1   92.69    4.50
   4   3   1   85.49    4.80
   4   3   1   95.39    5.70
   4   3   1   94.09    4.00
   4   3   1   89.09    4.60
   4   3   1  100.39    5.30
   4   3   1   98.09    5.10
  -5  -3  -1    3.60    1.00
  -5  -3  -1    3.80    0.70
  -5  -3  -1    6.60    1.10
  -5  -3  -1    4.50    2.80
  -5  -3  -1    3.50    1.00
  -5  -3  -1    5.60    2.10
  -5  -3  -1    3.60    1.00
  -5  -3  -1    5.00    1.60
  -5  -3  -1    3.40    1.20
  -5  -3  -1    3.80    0.50
  -5  -3  -1    3.70    0.90
   5   3   1    4.20    1.60
   5   3   1    5.00    1.00
   5   3   1    3.80    1.10
   5   3   1    5.10    3.10
   5   3   1    4.60    1.20
   5   3   1    3.30    1.50
   5   3   1    6.50    1.00
   5   3   1    4.90    0.50
  -6  -3  -1  116.09    5.90
  -6  -3  -1  107.29    8.70
  -6  -3  -1  114.99    5.80
  -6  -3  -1  110.99    5.60
  -6  -3  -1  107.49    6.10
  -6  -3  -1  120.69   10.20
   6   3   1  112.29    5.50
   6   3   1  121.09    6.60
   6   3   1  108.89    5.60
   6   3   1  108.49    4.80
   6   3   1  111.59    5.90
  -7  -3  -1   32.40    3.90
  -7  -3  -1   27.20    2.50
  -7  -3  -1   24.10    2.80
  -7  -3  -1   22.50    2.30
  -7  -3  -1   20.60    2.10
   7   3   1   29.00    3.50
   7   3   1   23.60    2.30
   7   3   1   24.10    2.30
   7  -4  -1   -0.70    0.70
   7  -4  -1    0.00    1.50
   7  -4  -1    0.20    1.30
   7  -4  -1   -0.70    0.90
  -7   4   1   -0.30    0.70
   6  -4  -1  261.87   11.30
   6  -4  -1  254.77   10.80
   6  -4  -1  240.98   15.90
   6  -4  -1  274.67   12.90
  -6   4   1  259.27   17.50
  -6   4   1  260.57   11.80
  -6   4   1  259.57   11.10
  -6   4   1  256.77   12.50
   5  -4  -1  258.27   13.50
   5  -4  -1  251.97   11.70
   5  -4  -1  273.57   12.50
   5  -4  -1  263.07   15.10
   5  -4  -1  254.57   11.00
   5  -4  -1  253.57   10.60
  -5   4   1  249.38   10.90
  -5   4   1  252.67   11.50
  -5   4   1  268.97   11.90
  -5   4   1  250.67   11.10
  -5   4   1  256.87   10.70
  -5   4   1  267.57   15.90
  -5   4   1  263.77   11.20
   4  -4  -1  242.58   11.10
   4  -4  -1  217.48   10.10
   4  -4  -1  230.58    9.70
   4  -4  -1  224.18   12.70
   4  -4  -1  238.98   11.40
   4  -4  -1  231.68    9.70
   4  -4  -1  225.68    9.50
   4  -4  -1  233.38   12.50
   4  -4  -1  225.98   12.90
   4  -4  -1  223.58    9.60
  -4   4   1  233.28    9.90
  -4   4   1  239.98   11.90
  -4   4   1  237.28   10.00
  -4   4   1  244.88   10.40
  -4   4   1  231.08    9.50
  -4   4   1  237.48   12.20
  -4   4   1  235.68    9.90
  -4   4   1  238.58    9.60
  -4   4   1  228.88    9.80
  -4   4   1  241.38   10.20
  -4   4   1  229.18    9.70
  -4   4   1  218.48   13.10
   3  -4  -1  151.38    6.20
   3  -4  -1  143.29    8.50
   3  -4  -1  154.28    7.50
   3  -4  -1  153.78    8.70
   3  -4  -1  150.48    6.80
   3  -4  -1  146.69    6.30
   3  -4  -1  156.08    7.00
   3  -4  -1  155.08    8.40
   3  -4  -1  157.28    6.60
   3  -4  -1  151.48    6.40
   3  -4  -1  150.08    6.80
   3  -4  -1  152.28    6.50
   3  -4  -1  162.18    7.70
  -3   4   1  154.88    9.00
  -3   4   1  149.99    8.10
  -3   4   1  153.58    6.50
  -3   4   1  158.78    6.70
  -3   4   1  154.28    6.50
  -3   4   1  153.08    6.40
  -3   4   1  161.78    6.90
  -3   4   1  156.68    7.90
  -3   4   1  157.58    6.50
  -3   4   1  149.39    6.40
  -3   4   1  149.59    6.80
   2  -4  -1  192.08    7.90
   2  -4  -1  190.98    9.20
   2  -4  -1  202.48    9.00
   2  -4  -1  204.08    8.70
   2  -4  -1  189.08    8.30
   2  -4  -1  184.18    9.40
   2  -4  -1  194.88    9.50
  -2   4   1  199.78    9.70
  -2   4   1  195.68    7.90
  -2   4   1  198.08    8.20
  -2   4   1  195.58    9.00
   1  -4  -1   44.00    2.70
   1  -4  -1   49.80    2.10
   1  -4  -1   54.99    2.30
   1  -4  -1   49.10    2.70
   1  -4  -1   53.19    2.20
   1  -4  -1   48.20    2.20
   1  -4  -1   46.80    2.20
   1  -4  -1   48.10    2.20
   1  -4  -1   50.09    2.20
   1  -4  -1   52.89    2.50
   1  -4  -1   46.60    2.30
   1  -4  -1   48.30    2.20
   1  -4  -1   45.80    2.30
   1  -4  -1   47.00    2.20
   1  -4  -1   50.99    2.20
   1  -4  -1   48.60    2.90
  -1   4   1   48.90    2.20
  -1   4   1   49.20    2.30
  -1   4   1   49.10    2.30
  -1   4   1   53.69    2.30
  -1   4   1   49.40    2.20
  -1   4   1   47.30    2.30
  -1   4   1   55.29    2.70
  -1   4   1   47.30    2.60
  -1   4   1   48.10    2.20
  -1   4   1   50.99    2.10
  -1   4   1   50.79    2.90
   0  -4  -1  460.65   21.30
   0  -4  -1  558.14   21.80
   0   4   1  582.94   21.70
   0   4   1  500.25   21.50
  -1  -4  -1   14.00    2.00
  -1  -4  -1   16.40    0.90
  -1  -4  -1   14.20    0.80
  -1  -4  -1   14.50    0.80
  -1  -4  -1   13.90    0.80
  -1  -4  -1   13.00    1.70
  -1  -4  -1   12.40    1.20
  -1  -4  -1   11.70    1.70
  -1  -4  -1   17.20    1.70
   1   4   1   16.20    0.80
   1   4   1   16.50    0.90
   1   4   1   12.30    1.00
   1   4   1   15.00    0.90
   1   4   1   13.30    2.00
   1   4   1   12.20    0.80
   1   4   1   16.60    2.20
  -2  -4  -1    6.50    0.80
  -2  -4  -1    5.00    0.50
  -2  -4  -1    4.30    1.20
  -2  -4  -1    5.00    0.70
  -2  -4  -1    4.70    1.00
  -2  -4  -1    3.90    0.30
  -2  -4  -1    8.00    1.80
  -2  -4  -1    5.10    0.80
  -2  -4  -1    5.20    0.90
  -2  -4  -1    5.30    0.50
  -2  -4  -1    4.30    1.50
  -2  -4  -1    3.80    1.20
  -2  -4  -1    3.50    0.60
  -2  -4  -1    3.40    0.50
  -2  -4  -1    4.20    0.80
  -2  -4  -1    4.90    0.70
   2   4   1    4.30    0.70
   2   4   1    5.00    0.80
   2   4   1    5.30    0.90
   2   4   1    4.20    0.50
   2   4   1    4.50    0.70
   2   4   1    5.10    0.50
   2   4   1    5.20    1.90
   2   4   1    5.30    1.70
   2   4   1    2.80    0.80
   2   4   1    4.50    0.50
   2   4   1    5.20    1.00
  -3  -4  -1   40.50    2.60
  -3  -4  -1   39.80    3.70
  -3  -4  -1   43.00    2.30
  -3  -4  -1   41.00    1.70
  -3  -4  -1   39.80    2.30
  -3  -4  -1   38.10    2.40
  -3  -4  -1   50.99    4.60
  -3  -4  -1   44.50    2.10
  -3  -4  -1   41.50    2.00
  -3  -4  -1   38.80    2.30
  -3  -4  -1   40.90    4.90
  -3  -4  -1   41.90    3.90
  -3  -4  -1   41.90    2.20
  -3  -4  -1   39.10    2.40
   3   4   1   43.20    1.90
   3   4   1   41.40    1.90
   3   4   1   39.90    2.40
   3   4   1   41.10    2.40
   3   4   1   48.50    5.10
   3   4   1   37.80    2.10
   3   4   1   38.10    2.40
   3   4   1   38.80    3.00
   3   4   1   40.60    2.60
   3   4   1   39.10    2.40
  -4  -4  -1   31.70    4.50
  -4  -4  -1   21.10    1.80
  -4  -4  -1   21.80    1.80
  -4  -4  -1   21.30    1.70
  -4  -4  -1   23.60    1.30
  -4  -4  -1   19.90    1.40
  -4  -4  -1   23.20    2.50
  -4  -4  -1   21.70    1.90
  -4  -4  -1   24.30    1.80
  -4  -4  -1   21.90    1.50
  -4  -4  -1   21.20    1.80
  -4  -4  -1   22.70    3.80
   4   4   1   20.70    1.70
   4   4   1   25.70    4.30
   4   4   1   22.30    1.90
   4   4   1   22.40    1.20
   4   4   1   20.50    1.90
   4   4   1   20.80    1.20
   4   4   1   25.30    1.80
   4   4   1   21.30    1.60
   4   4   1   19.30    1.70
   4   4   1   25.50    2.70
   4   4   1   19.20    2.00
  -5  -4  -1   17.60    1.80
  -5  -4  -1   15.00    4.10
  -5  -4  -1   16.30    2.70
  -5  -4  -1   17.90    2.00
  -5  -4  -1   12.20    1.70
  -5  -4  -1   15.80    1.10
  -5  -4  -1   16.20    1.80
  -5  -4  -1   16.70    3.50
  -5  -4  -1   16.20    1.70
   5   4   1   19.60    5.10
   5   4   1   15.30    3.10
   5   4   1   24.60    2.90
   5   4   1   22.10    3.10
   5   4   1   17.30    1.70
   5   4   1   17.70    1.10
   5   4   1   16.10    1.40
   5   4   1   12.90    1.80
  -6  -4  -1    2.60    1.60
  -6  -4  -1    1.60    1.60
  -6  -4  -1    2.70    1.00
  -6  -4  -1    3.50    1.20
  -6  -4  -1    2.40    3.60
  -6  -4  -1    2.90    1.00
   6   4   1    2.20    0.50
   6   4   1   -1.50    4.40
   6   4   1    2.20    1.00
   6   4   1    4.40    1.00
   6   4   1    3.10    1.40
  -7  -4  -1    1.60    1.00
  -7  -4  -1    1.90    1.20
  -7  -4  -1    0.90    0.90
  -7  -4  -1    1.30    1.60
   7   4   1    1.30    0.90
  -7   5   1    9.80    1.30
  -7   5   1    7.50    1.40
   6  -5  -1   31.50    2.30
   6  -5  -1   26.30    5.40
   6  -5  -1   33.70    1.80
  -6   5   1   26.50    6.20
  -6   5   1   30.90    2.90
  -6   5   1   31.20    2.10
   5  -5  -1    7.20    1.00
   5  -5  -1    8.30    0.70
   5  -5  -1    8.30    2.20
   5  -5  -1    5.40    1.80
   5  -5  -1    6.30    3.00
   5  -5  -1    9.50    1.20
   5  -5  -1    8.40    1.50
  -5   5   1    8.20    2.00
  -5   5   1    7.10    1.00
  -5   5   1    7.70    3.30
  -5   5   1   10.10    1.70
  -5   5   1    9.10    1.30
  -5   5   1    8.10    1.10
   4  -5  -1  196.38    8.90
   4  -5  -1  196.78    8.10
   4  -5  -1  192.68    8.30
   4  -5  -1  188.98    9.80
   4  -5  -1  190.48    8.10
   4  -5  -1  211.38   10.30
   4  -5  -1  205.88    9.90
   4  -5  -1  179.88   11.00
   4  -5  -1  197.98   11.00
   4  -5  -1  199.98    8.50
   4  -5  -1  192.18   11.30
  -4   5   1  200.98   11.80
  -4   5   1  204.88   10.30
  -4   5   1  199.38    8.70
  -4   5   1  198.58    8.20
  -4   5   1  191.48    8.20
  -4   5   1  212.38    8.60
  -4   5   1  194.18    8.50
  -4   5   1  196.18   10.50
  -4   5   1  192.48    8.30
  -4   5   1  187.28    8.30
  -4   5   1  191.38    8.40
  -4   5   1  206.48    8.60
   3  -5  -1   36.30    1.50
   3  -5  -1   36.70    1.70
   3  -5  -1   36.30    1.90
   3  -5  -1   34.40    3.10
   3  -5  -1   34.20    1.70
   3  -5  -1   31.00    3.40
   3  -5  -1   35.70    1.70
   3  -5  -1   38.10    3.70
   3  -5  -1   35.40    2.10
   3  -5  -1   35.60    1.90
   3  -5  -1   36.30    2.00
   3  -5  -1   34.30    2.30
   3  -5  -1   35.80    2.10
   3  -5  -1   37.10    2.80
   3  -5  -1   34.90    2.90
  -3   5   1   36.40    1.90
  -3   5   1   36.00    2.10
  -3   5   1   34.10    3.80
  -3   5   1   37.90    1.80
  -3   5   1   36.40    1.90
  -3   5   1   40.30    2.10
  -3   5   1   38.60    1.80
  -3   5   1   38.90    2.90
  -3   5   1   45.70    3.30
  -3   5   1   39.90    2.00
  -3   5   1   36.00    1.80
   2  -5  -1  694.73   29.10
   2  -5  -1  689.13   29.10
  -2   5   1  704.93   28.60
  -2   5   1  688.23   29.30
   1  -5  -1  597.64   23.90
   1  -5  -1  582.64   24.10
  -1   5   1  574.34   23.80
  -1   5   1  591.54   24.10
   0  -5  -1  420.36   19.10
   0   5   1  521.65   19.50
  -1  -5  -1  323.17   15.20
  -1  -5  -1  339.57   15.10
   1   5   1  381.76   15.70
   1   5   1  324.47   14.00
  -2  -5  -1  145.09    6.20
  -2  -5  -1  146.69    6.30
  -2  -5  -1  144.39    6.50
  -2  -5  -1  148.69    6.70
  -2  -5  -1  152.18    7.10
  -2  -5  -1  147.09    6.20
  -2  -5  -1  160.78    8.20
  -2  -5  -1  160.28    6.10
  -2  -5  -1  147.49    8.40
  -2  -5  -1  154.28    6.30
  -2  -5  -1  144.79    8.00
  -2  -5  -1  145.49    8.30
  -2  -5  -1  145.29    6.60
  -2  -5  -1  150.98    6.40
  -2  -5  -1  160.78    6.50
   2   5   1  143.19    6.80
   2   5   1  139.79    6.20
   2   5   1  146.09    8.80
   2   5   1  151.28    8.60
   2   5   1  138.29    6.60
   2   5   1  144.89    6.30
   2   5   1  149.49    6.20
   2   5   1  142.69    6.40
   2   5   1  143.09    6.50
  -3  -5  -1  295.57   12.00
  -3  -5  -1  296.77   13.00
  -3  -5  -1  292.57   14.40
  -3  -5  -1  295.27   12.00
  -3  -5  -1  277.17   14.90
  -3  -5  -1  289.27   12.30
  -3  -5  -1  283.87   11.60
  -3  -5  -1  293.87   14.60
  -3  -5  -1  276.07   12.20
  -3  -5  -1  274.17   14.70
  -3  -5  -1  294.07   12.20
  -3  -5  -1  273.47   12.40
  -3  -5  -1  298.87   11.80
  -3  -5  -1  292.87   11.80
  -3  -5  -1  282.67   11.90
   3   5   1  274.57   15.40
   3   5   1  299.47   12.60
   3   5   1  269.67   12.10
   3   5   1  275.37   12.20
   3   5   1  269.87   13.00
   3   5   1  276.87   11.80
   3   5   1  276.77   15.10
  -4  -5  -1    1.30    0.70
  -4  -5  -1    1.90    1.10
  -4  -5  -1   -1.90    2.40
  -4  -5  -1    2.80    1.50
  -4  -5  -1    2.30    0.70
  -4  -5  -1    1.20    0.70
  -4  -5  -1    4.40    2.60
  -4  -5  -1    1.40    0.50
  -4  -5  -1    1.90    0.40
  -4  -5  -1    1.50    0.90
  -4  -5  -1    2.50    1.60
  -4  -5  -1    1.40    0.80
  -4  -5  -1    0.80    0.70
  -4  -5  -1    1.70    0.50
   4   5   1    2.10    0.60
   4   5   1    1.90    0.40
   4   5   1    1.30    0.80
   4   5   1    1.70    1.30
   4   5   1    1.20    0.90
   4   5   1    1.30    0.80
   4   5   1    3.10    2.80
   4   5   1   -0.90    2.90
   4   5   1    1.50    0.40
  -5  -5  -1  191.38   11.90
  -5  -5  -1  187.48    8.80
  -5  -5  -1  190.08    8.60
  -5  -5  -1  192.78    8.80
  -5  -5  -1  182.28   12.50
  -5  -5  -1  193.18    8.50
  -5  -5  -1  186.78   10.00
   5   5   1  185.28    7.90
   5   5   1  184.48   13.70
   5   5   1  165.88   10.70
   5   5   1  191.38    8.30
   5   5   1  171.48    9.70
   5   5   1  192.18    7.90
  -6  -5  -1   19.50    2.30
  -6  -5  -1   14.30    5.00
  -6  -5  -1   22.40    3.40
  -6  -5  -1   14.80    3.50
  -6  -5  -1   15.00    2.00
  -6  -5  -1   16.50    2.10
   6   5   1   21.10    1.90
   6   5   1   22.10    1.40
   6   5   1   19.70    6.40
   6   5   1   19.60    1.30
   6   5   1   21.40    2.40
   6   5   1   23.70    3.00
  -7  -5  -1   27.90    4.10
  -7  -5  -1   23.50    2.70
  -7  -5  -1   28.50    2.80
  -7  -5  -1   25.60    2.40
  -7  -5  -1   30.80    2.90
   7   5   1   25.70    2.40
   7   5   1   26.60    1.70
   7   5   1   26.70    2.70
   7   5   1   32.90    3.70
   6  -6  -1   14.10    2.90
   6  -6  -1   13.70    1.60
   6  -6  -1   15.70    1.80
  -6   6   1   13.00    1.70
  -6   6   1   14.00    1.30
  -6   6   1   12.10    1.50
   5  -6  -1    2.00    0.70
   5  -6  -1    1.00    0.30
   5  -6  -1    1.10    0.60
   5  -6  -1    0.80    1.50
   5  -6  -1    1.10    0.80
   5  -6  -1   -0.90    2.80
  -5   6   1    0.10    0.60
  -5   6   1    1.40    0.60
  -5   6   1    1.40    0.50
   4  -6  -1    4.90    1.70
   4  -6  -1    5.70    0.80
   4  -6  -1    8.30    1.00
   4  -6  -1    7.30    1.70
   4  -6  -1    7.50    1.20
   4  -6  -1    7.90    0.60
   4  -6  -1    5.10    2.10
  -4   6   1    8.90    2.90
  -4   6   1    6.50    0.70
  -4   6   1    5.70    0.90
  -4   6   1    7.20    0.80
  -4   6   1    8.10    1.00
  -4   6   1    6.60    0.60
   3  -6  -1   26.00    1.70
   3  -6  -1   26.00    3.30
   3  -6  -1   25.40    1.40
   3  -6  -1   24.20    1.70
   3  -6  -1   25.00    1.30
   3  -6  -1   25.70    3.10
   3  -6  -1   27.40    2.40
   3  -6  -1   25.80    1.60
   3  -6  -1   23.90    1.30
   3  -6  -1   27.50    3.10
   3  -6  -1   25.80    1.20
   3  -6  -1   28.80    3.20
   3  -6  -1   24.40    1.30
   3  -6  -1   22.40    1.70
   3  -6  -1   27.60    1.40
   3  -6  -1   23.70    1.30
  -3   6   1   25.20    1.60
  -3   6   1   25.60    1.40
  -3   6   1   25.20    1.60
  -3   6   1   24.20    1.50
  -3   6   1   25.60    1.60
  -3   6   1   25.00    1.30
  -3   6   1   24.70    1.40
  -3   6   1   24.50    2.10
  -3   6   1   29.20    2.60
  -3   6   1   31.90    3.50
  -3   6   1   26.10    1.70
  -3   6   1   25.80    1.50
   2  -6  -1   93.39    4.10
   2  -6  -1   92.19    4.00
   2  -6  -1   95.19    4.10
   2  -6  -1   91.39    4.10
   2  -6  -1   94.09    4.90
   2  -6  -1   94.69    3.90
   2  -6  -1   93.09    4.10
   2  -6  -1   95.79    4.20
   2  -6  -1   93.49    4.10
   2  -6  -1   94.29    4.30
   2  -6  -1   94.59    4.10
   2  -6  -1   96.69    4.20
   2  -6  -1   99.39    5.40
   2  -6  -1   95.39    3.90
   2  -6  -1   89.29    4.30
   2  -6  -1   94.99    4.70
   2  -6  -1   95.99    5.20
  -2   6   1   95.49    4.30
  -2   6   1   92.49    4.10
  -2   6   1   93.79    4.10
  -2   6   1   91.19    4.10
  -2   6   1   93.99    3.90
  -2   6   1   96.69    4.30
  -2   6   1   94.99    4.10
   1  -6  -1   13.20    0.90
   1  -6  -1   14.50    1.60
   1  -6  -1   11.60    0.90
   1  -6  -1   14.30    0.90
   1  -6  -1   13.20    0.90
   1  -6  -1   13.20    1.10
   1  -6  -1   11.20    0.90
   1  -6  -1   14.90    0.90
   1  -6  -1   12.40    0.90
   1  -6  -1   12.50    0.80
   1  -6  -1   14.70    1.00
   1  -6  -1   12.20    1.20
   1  -6  -1   13.40    1.00
   1  -6  -1   14.40    1.20
   1  -6  -1   13.60    0.90
  -1   6   1   13.30    0.90
  -1   6   1   12.50    0.70
  -1   6   1   13.50    0.80
  -1   6   1   12.40    0.90
  -1   6   1   14.60    1.20
  -1   6   1   13.90    0.90
  -1   6   1   14.80    1.00
  -1   6   1   15.00    1.10
  -1   6   1   13.50    0.80
  -1   6   1   12.80    0.90
  -1   6   1   12.70    1.00
   0  -6  -1  188.98    7.40
   0  -6  -1  181.18    7.40
   0  -6  -1  194.88    7.70
   0  -6  -1  180.38    7.50
   0  -6  -1  184.28    7.40
   0  -6  -1  163.78    7.70
   0  -6  -1  192.78    7.20
   0  -6  -1  166.88    7.60
   0  -6  -1  170.48    7.50
   0  -6  -1  169.38    7.20
   0  -6  -1  151.58    7.20
   0   6   1  161.58    7.90
   0   6   1  184.78    7.30
   0   6   1  154.78    7.30
   0   6   1  169.78    7.10
  -1  -6  -1  152.98    7.50
  -1  -6  -1  170.88    7.50
  -1  -6  -1  159.18    6.10
  -1  -6  -1  152.68    7.70
  -1  -6  -1  154.78    6.10
  -1  -6  -1  163.88    6.30
  -1  -6  -1  133.69    6.20
   1   6   1  139.19    6.20
   1   6   1  130.39    6.30
   1   6   1  153.48    6.40
   1   6   1  160.98    6.70
   1   6   1  140.09    6.20
  -2  -6  -1   40.80    2.10
  -2  -6  -1   40.80    4.00
  -2  -6  -1   38.80    2.80
  -2  -6  -1   39.50    1.90
  -2  -6  -1   43.10    3.50
  -2  -6  -1   42.80    3.50
  -2  -6  -1   36.90    2.50
  -2  -6  -1   39.30    2.10
  -2  -6  -1   37.30    2.40
  -2  -6  -1   39.50    1.90
  -2  -6  -1   39.50    2.30
  -2  -6  -1   42.00    2.00
  -2  -6  -1   41.40    2.10
  -2  -6  -1   38.60    3.70
   2   6   1   34.10    2.30
   2   6   1   38.50    2.00
   2   6   1   39.80    2.30
   2   6   1   48.80    4.50
   2   6   1   41.30    2.00
   2   6   1   43.70    2.30
   2   6   1   49.20    4.50
   2   6   1   41.20    2.10
  -3  -6  -1  117.59    5.30
  -3  -6  -1  109.39    6.20
  -3  -6  -1  116.09    5.20
  -3  -6  -1  121.49    8.00
  -3  -6  -1  113.89    5.00
  -3  -6  -1  112.59    5.70
  -3  -6  -1  110.79    7.40
  -3  -6  -1  111.49    7.90
  -3  -6  -1  120.09    7.50
  -3  -6  -1  128.19    7.10
  -3  -6  -1  110.49    5.30
  -3  -6  -1  108.69    5.70
   3   6   1  119.69    5.80
   3   6   1  105.39    8.20
   3   6   1  102.99    5.40
   3   6   1  115.09    8.60
   3   6   1  118.89    5.50
   3   6   1  116.99    5.00
   3   6   1  119.19    5.10
   3   6   1  117.69    5.10
   3   6   1  111.99    5.50
   3   6   1  111.59    5.10
  -4  -6  -1    0.40    1.00
  -4  -6  -1   -0.10    0.50
  -4  -6  -1   -3.30    2.50
  -4  -6  -1    0.90    1.20
  -4  -6  -1    0.00    0.70
  -4  -6  -1   -0.30    0.50
  -4  -6  -1    0.10    0.80
  -4  -6  -1    0.10    0.70
   4   6   1    0.40    0.30
   4   6   1   -0.40    3.10
   4   6   1    0.40    0.90
   4   6   1   -0.60    0.60
   4   6   1    0.30    0.50
   4   6   1   -0.20    0.30
  -5  -6  -1   19.30    4.80
  -5  -6  -1   19.30    3.10
  -5  -6  -1   19.40    2.30
  -5  -6  -1   16.40    1.70
  -5  -6  -1   20.90    2.40
  -5  -6  -1   19.30    1.80
  -5  -6  -1   16.40    3.70
   5   6   1   17.00    1.60
   5   6   1   17.70    1.30
   5   6   1   14.60    2.20
   5   6   1   16.20    1.20
   5   6   1   24.50    6.50
  -6  -6  -1   -3.10    4.90
  -6  -6  -1   -0.20    0.80
  -6  -6  -1   -0.40    0.80
  -6  -6  -1    0.00    0.80
  -6  -6  -1    0.20    1.10
  -6  -6  -1    0.00    1.40
   6   6   1    1.20    1.40
   6   6   1   -0.30    0.40
   6   6   1   -8.70    4.90
   5  -7  -1    4.00    2.00
   5  -7  -1    4.60    1.20
   5  -7  -1    4.80    0.80
   5  -7  -1    3.00    3.20
   5  -7  -1    5.80    1.00
  -5   7   1    4.20    3.90
  -5   7   1    4.10    0.70
  -5   7   1    4.40    0.90
  -5   7   1    4.70    1.00
   4  -7  -1   -0.40    1.90
   4  -7  -1    0.30    0.50
   4  -7  -1    0.30    0.30
   4  -7  -1    0.40    1.40
   4  -7  -1    0.10    0.20
   4  -7  -1    0.10    0.50
  -4   7   1    0.40    2.30
  -4   7   1   -0.20    0.40
  -4   7   1    0.00    0.50
   3  -7  -1    0.60    0.60
   3  -7  -1   -0.10    1.30
   3  -7  -1   -0.40    1.30
   3  -7  -1    0.70    0.30
   3  -7  -1    0.70    0.40
   3  -7  -1    0.70    0.50
   3  -7  -1    3.90    1.60
  -3   7   1    0.80    0.50
  -3   7   1    0.00    0.30
  -3   7   1    0.10    0.40
  -3   7   1    0.50    0.20
  -3   7   1    0.20    1.70
  -3   7   1    2.00    1.10
  -3   7   1    0.20    0.40
  -3   7   1    0.80    0.40
  -3   7   1    0.60    0.30
   2  -7  -1   41.70    2.80
   2  -7  -1   46.60    2.30
   2  -7  -1   39.20    2.70
   2  -7  -1   45.00    2.30
   2  -7  -1   43.30    2.30
   2  -7  -1   41.30    2.10
   2  -7  -1   43.50    2.20
   2  -7  -1   45.00    2.30
   2  -7  -1   41.10    2.10
   2  -7  -1   41.90    2.10
  -2   7   1   45.40    2.50
  -2   7   1   42.10    2.30
  -2   7   1   43.50    2.40
  -2   7   1   47.10    2.20
  -2   7   1   44.70    1.90
  -2   7   1   47.20    2.30
  -2   7   1   43.50    2.10
  -2   7   1   42.70    2.10
   1  -7  -1  124.79    5.50
   1  -7  -1  117.09    5.50
   1  -7  -1  137.29    5.50
   1  -7  -1  129.59    5.40
   1  -7  -1  140.69    5.70
   1  -7  -1  114.89    5.40
   1  -7  -1  124.59    5.30
  -1   7   1  121.19    5.50
  -1   7   1  123.59    5.60
  -1   7   1  126.39    5.20
  -1   7   1  120.69    5.30
  -1   7   1  121.49    5.50
  -1   7   1  130.39    5.50
   0  -7  -1   49.50    2.60
   0  -7  -1   53.19    2.80
   0  -7  -1   57.79    2.60
   0  -7  -1   49.80    3.00
   0  -7  -1   54.49    2.80
   0  -7  -1   53.99    2.80
   0  -7  -1   55.69    3.10
   0  -7  -1   61.09    2.80
   0   7   1   61.69    2.80
   0   7   1   55.89    2.80
   0   7   1   59.99    2.70
   0   7   1   64.99    2.50
   0   7   1   56.19    2.70
  -1  -7  -1  363.06   17.10
  -1  -7  -1  400.86   16.50
  -1  -7  -1  369.16   15.70
  -1  -7  -1  397.06   16.00
  -1  -7  -1  377.36   16.90
  -1  -7  -1  437.86   16.30
  -1  -7  -1  351.26   17.00
  -1  -7  -1  425.56   16.10
   1   7   1  422.66   17.70
  -2  -7  -1   19.10    1.80
  -2  -7  -1   20.50    2.80
  -2  -7  -1   20.70    2.90
  -2  -7  -1   19.40    1.20
  -2  -7  -1   23.70    3.30
  -2  -7  -1   22.00    1.30
  -2  -7  -1   18.90    1.30
  -2  -7  -1   21.70    1.60
  -2  -7  -1   21.50    2.10
  -2  -7  -1   24.10    3.30
  -2  -7  -1   27.90    2.10
   2   7   1   24.80    1.70
   2   7   1   20.40    3.60
   2   7   1   21.30    1.40
   2   7   1   19.20    1.30
   2   7   1   21.50    1.40
   2   7   1   26.40    4.10
   2   7   1   21.00    1.30
   2   7   1   22.20    1.80
  -3  -7  -1  143.09    6.80
  -3  -7  -1  138.39    6.10
  -3  -7  -1  140.19    6.70
  -3  -7  -1  133.49    8.90
  -3  -7  -1  129.99    6.50
  -3  -7  -1  126.69    8.10
  -3  -7  -1  139.89    6.10
  -3  -7  -1  140.49    7.30
   3   7   1  136.59    9.80
   3   7   1  134.39    6.00
   3   7   1  139.29    6.10
   3   7   1  135.59    5.90
  -4  -7  -1   50.19    3.90
  -4  -7  -1   48.00    3.30
  -4  -7  -1   45.30    2.70
  -4  -7  -1   53.09    8.10
  -4  -7  -1   44.40    2.70
  -4  -7  -1   52.59    7.60
   4   7   1   41.90    2.30
   4   7   1   44.50    2.50
   4   7   1   40.90    7.30
   4   7   1   46.00    2.50
  -5  -7  -1   45.10    3.40
  -5  -7  -1   49.40    7.30
  -5  -7  -1   43.50    4.10
  -5  -7  -1   43.50    2.90
  -5  -7  -1   44.10    6.20
  -5  -7  -1   43.20    3.20
   5   7   1   46.10    2.40
   5   7   1   45.20    2.50
   5   7   1   37.40    7.90
   5   7   1   41.30    2.40
  -6  -7  -1    4.50    1.30
  -6  -7  -1    1.80    1.20
  -6  -7  -1    3.10    1.50
  -6  -7  -1    3.30    1.80
   6   7   1    2.10    0.60
   6   7   1    3.90    0.70
   5  -8  -1   68.19    5.60
   5  -8  -1   64.69    3.70
  -5   8   1   68.89    3.40
  -5   8   1   70.59    3.80
   4  -8  -1    2.70    0.50
   4  -8  -1    5.00    2.10
   4  -8  -1    6.30    2.40
   4  -8  -1    2.10    0.70
  -4   8   1    1.90    0.90
  -4   8   1    3.80    0.60
   3  -8  -1    5.80    2.00
   3  -8  -1    3.50    0.70
   3  -8  -1    5.20    0.60
   3  -8  -1    3.30    0.70
   3  -8  -1    4.70    1.70
   3  -8  -1    3.00    1.50
  -3   8   1    6.40    1.20
  -3   8   1    4.60    0.90
  -3   8   1    3.90    0.80
  -3   8   1    4.10    0.80
  -3   8   1    7.20    1.60
  -3   8   1    4.50    0.80
   2  -8  -1  139.59    6.40
   2  -8  -1  148.29    6.50
   2  -8  -1  154.58    6.50
   2  -8  -1  148.29    6.30
  -2   8   1  143.59    6.20
  -2   8   1  146.49    6.60
  -2   8   1  149.19    6.60
   1  -8  -1   42.50    2.20
   1  -8  -1   39.20    2.30
   1  -8  -1   40.10    2.10
   1  -8  -1   33.20    1.90
   1  -8  -1   34.70    2.00
  -1   8   1   45.40    2.20
  -1   8   1   34.90    1.90
  -1   8   1   34.30    2.10
  -1   8   1   32.00    2.00
  -1   8   1   37.50    2.10
   0  -8  -1  209.38    9.60
   0  -8  -1  196.38    9.50
   0  -8  -1  245.38    9.90
   0  -8  -1  232.58    9.30
   0  -8  -1  243.18    9.40
   0   8   1  208.68    9.30
  -1  -8  -1    7.10    1.20
  -1  -8  -1    8.70    1.10
  -1  -8  -1   10.00    1.40
  -1  -8  -1    7.40    1.20
  -1  -8  -1    7.30    1.40
  -1  -8  -1    8.20    0.70
  -1  -8  -1    6.70    1.50
  -1  -8  -1    6.80    1.10
  -1  -8  -1    6.10    0.80
  -1  -8  -1    6.30    1.20
   1   8   1    7.50    1.00
   1   8   1    7.80    1.80
   1   8   1    9.10    2.20
   1   8   1    8.10    0.70
   1   8   1    8.20    0.90
   1   8   1    6.80    0.80
  -2  -8  -1   49.10    2.30
  -2  -8  -1   41.50    3.00
  -2  -8  -1   51.99    3.30
  -2  -8  -1   44.50    3.30
  -2  -8  -1   50.59    3.10
  -2  -8  -1   40.50    4.10
  -2  -8  -1   50.99    3.80
   2   8   1   48.40    5.40
   2   8   1   48.10    2.50
   2   8   1   57.79    3.00
   2   8   1   42.10    3.10
  -3  -8  -1  181.38   11.10
  -3  -8  -1  189.58    8.00
  -3  -8  -1  182.38    9.40
  -3  -8  -1  185.48    8.70
  -3  -8  -1  193.08   11.50
  -3  -8  -1  197.28    9.00
   3   8   1  181.28    8.10
   3   8   1  176.58   16.50
   3   8   1  182.68    8.10
   3   8   1  184.58    8.00
  -4  -8  -1   75.99    7.60
  -4  -8  -1   75.59    4.70
  -4  -8  -1   76.69    6.30
  -4  -8  -1   81.39    4.60
  -4  -8  -1   77.19    4.60
  -4  -8  -1   76.39    5.40
   4   8   1   80.29    3.80
   4   8   1   74.99    3.80
   4   8   1   75.69    8.90
   4   8   1   75.89    3.70
  -5  -8  -1  181.28    8.30
  -5  -8  -1  176.08    8.90
  -5  -8  -1  181.98    9.00
  -5  -8  -1  184.88   10.20
   5   8   1  183.98    7.80
   5   8   1  177.88    7.90
   5   8   1  162.58    8.70
   5  -9  -1   73.29    5.90
   5  -9  -1   59.79    3.60
  -5   9   1   68.59    3.40
  -5   9   1   69.19    3.80
   4  -9  -1   -1.10    1.80
   4  -9  -1    0.60    0.60
   4  -9  -1   -0.10    1.40
  -4   9   1    1.30    1.90
  -4   9   1   -0.20    0.50
  -4   9   1    0.30    0.50
  -4   9   1    0.10    0.40
   3  -9  -1    0.10    3.70
   3  -9  -1    0.40    0.30
   3  -9  -1    0.20    0.50
   3  -9  -1   -0.10    0.50
  -3   9   1    0.70    0.60
  -3   9   1    0.60    0.50
  -3   9   1    0.30    0.40
   2  -9  -1    4.90    2.00
   2  -9  -1    2.80    0.70
   2  -9  -1    3.20    0.60
   2  -9  -1    4.90    0.80
  -2   9   1    5.20    0.70
  -2   9   1    4.00    0.80
  -2   9   1    4.40    0.80
   1  -9  -1   13.50    1.10
   1  -9  -1   20.00    3.20
   1  -9  -1   14.60    1.70
   1  -9  -1   13.10    1.10
   1  -9  -1   13.70    1.10
  -1   9   1   12.20    1.20
  -1   9   1   11.10    1.20
  -1   9   1    9.60    0.90
  -1   9   1   10.70    1.20
  -1   9   1   10.30    1.10
   0  -9  -1  123.89    5.70
   0  -9  -1  122.89    5.80
   0  -9  -1  124.79    6.20
   0  -9  -1  135.39    6.00
   0  -9  -1  120.29    5.60
   0   9   1  129.59    5.80
   0   9   1  135.79    5.80
  -1  -9  -1   92.89    4.40
  -1  -9  -1   85.39    4.20
  -1  -9  -1  104.69    4.20
  -1  -9  -1   89.09    4.20
  -1  -9  -1   82.69    4.30
   1   9   1   90.29    4.60
   1   9   1   84.39    4.70
   1   9   1   87.79    4.40
   1   9   1   87.09    4.30
   1   9   1  106.19    4.20
  -2  -9  -1  346.27   15.20
  -2  -9  -1  369.06   15.40
  -2  -9  -1  371.86   14.90
  -2  -9  -1  336.37   16.20
  -2  -9  -1  347.97   15.90
   2   9   1  343.07   17.20
   2   9   1  339.97   14.60
   2   9   1  349.96   14.70
  -3  -9  -1    4.70    3.50
  -3  -9  -1    6.10    2.80
  -3  -9  -1    7.50    0.90
  -3  -9  -1    7.10    1.50
  -3  -9  -1    6.60    1.70
   3   9   1    8.50    1.00
   3   9   1    9.30    1.20
   3   9   1    5.20    4.20
   3   9   1    6.80    1.00
  -4  -9  -1  111.89    5.30
  -4  -9  -1  109.09    6.20
  -4  -9  -1  118.69    6.30
   4   9   1  114.19    5.30
   4   9   1  112.89    5.30
   3 -10  -1   50.69    2.90
   3 -10  -1   48.50    2.90
   3 -10  -1   56.29    5.00
  -3  10   1   52.29    3.00
  -3  10   1   53.29    2.70
  -3  10   1   54.19    3.20
   2 -10  -1   50.09    2.70
   2 -10  -1   53.39    4.70
   2 -10  -1   50.69    3.10
  -2  10   1   52.29    3.00
  -2  10   1   51.29    2.60
  -2  10   1   48.40    2.80
   1 -10  -1   33.80    2.10
   1 -10  -1   38.60    2.10
   1 -10  -1   32.50    2.00
   1 -10  -1   30.40    2.30
  -1  10   1   34.50    2.30
  -1  10   1   31.60    2.00
   0 -10  -1   67.59    3.50
   0 -10  -1   65.79    3.40
   0 -10  -1   77.69    4.20
   0 -10  -1   66.89    3.60
   0  10   1   67.99    3.40
   0  10   1   77.69    3.60
   0  10   1   74.69    3.80
  -1 -10  -1   14.70    1.20
  -1 -10  -1   15.10    2.00
  -1 -10  -1   21.50    2.00
  -1 -10  -1   18.70    1.60
   1  10   1   11.30    1.40
   1  10   1   18.60    1.70
   1  10   1   14.60    1.30
  -2 -10  -1    4.10    1.00
  -2 -10  -1    1.10    1.00
  -2 -10  -1    2.00    1.10
   2  10   1    5.70    3.70
   2  10   1    1.50    0.90
   2  10   1    2.10    0.60
  -3 -10  -1    9.10    1.80
  -3 -10  -1   15.10    2.20
   3  10   1   11.10    1.30
   3  10   1   11.30    1.40
   3  10   1   11.90    1.30
   2 -11  -1   87.59    4.50
   2 -11  -1   96.19    4.60
  -2  11   1   93.29    4.80
  -2  11   1   93.09    4.30
  -2  11   1   89.79    4.50
   1 -11  -1    2.70    0.70
   1 -11  -1    3.10    0.70
   1 -11  -1    3.20    0.80
  -1  11   1    3.00    0.80
  -1  11   1    3.60    0.90
  -1  11   1    4.00    0.80
   0 -11  -1   56.49    3.40
   0 -11  -1   51.09    2.80
   0 -11  -1   52.49    2.90
   0  11   1   37.60    2.70
   0  11   1   36.90    2.70
   0  11   1   44.60    2.70
  -1 -11  -1    4.90    1.40
  -1 -11  -1    2.40    0.80
   1  11   1    3.00    1.00
   1  11   1    4.20    0.90
   1  11   1    2.70    0.80
   0  10  -2  105.99    5.40
   0  10  -2  112.29    5.10
   0  10  -2  104.29    5.10
   0  10  -2  103.39    5.20
   0 -10   2  106.29    5.70
   0 -10   2  104.59    5.00
   0 -10   2  104.79    5.80
  -1  10  -2    4.00    0.90
  -1  10  -2    3.90    0.90
  -1  10  -2    5.60    1.00
  -1  10  -2    4.00    0.90
   1 -10   2    4.90    0.90
  -2  10  -2  113.19    5.60
  -2  10  -2  114.89    5.40
  -2  10  -2  117.39    5.40
  -2  10  -2  113.89    5.50
  -2  10  -2  108.09    5.20
   2 -10   2  115.79    5.50
   2   9  -2    0.30    0.50
   2   9  -2   -0.20    0.50
   2   9  -2    0.80    0.60
  -2  -9   2    0.00    1.00
  -2  -9   2   -0.50    1.00
   1   9  -2   72.29    4.10
   1   9  -2   78.29    3.80
   1   9  -2   82.49    3.80
  -1  -9   2   76.49    3.70
  -1  -9   2   74.59    4.60
  -1  -9   2   74.39    4.50
   0   9  -2    1.50    0.60
   0   9  -2    2.20    0.70
   0   9  -2    1.70    0.60
   0   9  -2    2.10    0.70
   0  -9   2    2.10    0.70
   0  -9   2    3.60    1.10
   0  -9   2    2.60    1.20
   0  -9   2    2.50    0.60
  -1   9  -2   74.09    4.00
  -1   9  -2   75.19    3.90
  -1   9  -2   79.09    3.90
   1  -9   2   77.69    4.30
   1  -9   2   79.29    4.30
   1  -9   2   80.99    3.90
  -2   9  -2   43.10    2.30
  -2   9  -2   41.30    2.60
  -2   9  -2   39.80    2.40
  -2   9  -2   45.20    2.50
   2  -9   2   41.90    2.50
  -3   9  -2  112.29    5.40
  -3   9  -2  118.19    5.40
  -3   9  -2  127.29    5.70
  -3   9  -2  112.19    5.50
   3  -9   2  126.89    7.20
   3  -9   2  115.59    5.60
  -4   9  -2   15.10    1.60
  -4   9  -2   13.00    1.20
   4  -9   2   14.80    1.60
   4  -9   2   16.50    2.90
   4   8  -2   36.00    2.30
   4   8  -2   35.10    2.40
  -4  -8   2   41.50    3.50
  -4  -8   2   42.40    2.60
  -4  -8   2   42.90    3.40
   3   8  -2  104.89    4.80
   3   8  -2   99.29    5.10
  -3  -8   2  101.69    5.90
  -3  -8   2  100.39    5.70
  -3  -8   2  105.49    4.80
   2   8  -2   -1.10    0.50
   2   8  -2    0.80    0.40
   2   8  -2    0.30    0.40
   2   8  -2   -4.00    3.10
   2   8  -2   -0.10    0.40
  -2  -8   2   -1.60    1.70
  -2  -8   2   -0.20    0.40
  -2  -8   2    0.60    1.00
  -2  -8   2   -0.70    0.80
   1   8  -2   81.29    3.90
   1   8  -2   76.39    4.00
   1   8  -2   86.39    4.20
   1   8  -2   86.59    3.90
   1   8  -2   85.29    4.90
   1   8  -2   78.29    5.20
  -1  -8   2   83.59    4.30
  -1  -8   2   85.29    4.80
  -1  -8   2   75.89    4.30
  -1  -8   2   84.49    4.10
  -1  -8   2   81.39    4.60
  -1  -8   2   78.89    4.60
   0   8  -2    2.90    0.70
   0   8  -2    3.30    0.70
   0   8  -2    3.40    0.80
   0   8  -2    3.30    0.60
   0  -8   2    3.20    0.60
   0  -8   2    1.50    0.90
   0  -8   2    2.50    1.00
   0  -8   2    3.30    0.80
   0  -8   2    3.10    0.60
  -1   8  -2  126.69    6.00
  -1   8  -2  128.49    5.90
  -1   8  -2  136.49    5.80
  -1   8  -2  129.49    5.90
  -1   8  -2  130.19    5.70
  -1   8  -2  129.49    5.80
   1  -8   2  125.79    6.20
   1  -8   2  129.19    5.80
   1  -8   2  142.69    6.70
   1  -8   2  129.19    5.70
   1  -8   2  134.99    5.90
  -2   8  -2   73.49    3.70
  -2   8  -2   71.49    3.50
  -2   8  -2   70.99    3.50
  -2   8  -2   70.49    3.60
  -2   8  -2   69.99    3.70
  -2   8  -2   70.09    3.40
   2  -8   2   79.39    3.80
   2  -8   2   75.59    3.60
   2  -8   2   62.29    3.70
   2  -8   2   72.19    3.80
   2  -8   2   81.39    5.00
   2  -8   2   75.49    3.40
  -3   8  -2   18.80    1.30
  -3   8  -2   18.30    1.40
  -3   8  -2   27.00    2.40
  -3   8  -2   20.00    1.50
   3  -8   2   19.20    1.50
   3  -8   2   19.60    2.80
  -4   8  -2   48.90    2.70
  -4   8  -2   50.69    2.80
  -4   8  -2   49.99    2.70
   4  -8   2   49.30    2.70
   4  -8   2   52.99    2.90
   4  -8   2   52.49    4.40
  -5   8  -2   57.29    3.10
  -5   8  -2   61.19    3.30
   5  -8   2   64.49    5.20
   5  -8   2   58.89    3.30
   4   7  -2    0.50    0.40
   4   7  -2    0.80    0.50
  -4  -7   2    0.90    0.70
  -4  -7   2    0.50    1.20
  -4  -7   2    1.30    1.10
   3   7  -2   12.10    1.20
   3   7  -2   10.20    1.70
   3   7  -2   11.90    1.40
  -3  -7   2   14.00    2.50
  -3  -7   2   12.30    1.40
  -3  -7   2   11.80    1.90
  -3  -7   2   10.60    2.10
  -3  -7   2   11.90    3.00
  -3  -7   2   13.20    2.00
   2   7  -2   17.80    3.90
   2   7  -2   15.60    1.50
   2   7  -2   12.70    1.00
   2   7  -2   13.00    1.10
   2   7  -2   10.70    1.20
  -2  -7   2   13.30    1.90
  -2  -7   2   14.50    1.10
  -2  -7   2   13.80    2.10
  -2  -7   2   13.50    1.90
  -2  -7   2   13.20    2.40
  -2  -7   2   17.90    2.40
   1   7  -2   60.89    3.60
   1   7  -2   58.29    3.00
   1   7  -2   69.09    5.00
   1   7  -2   58.09    3.10
   1   7  -2   62.89    3.00
   1   7  -2   56.99    4.40
   1   7  -2   61.69    3.00
  -1  -7   2   61.39    3.90
  -1  -7   2   61.19    3.70
  -1  -7   2   57.59    3.40
  -1  -7   2   60.39    3.70
  -1  -7   2   60.39    2.60
  -1  -7   2   63.29    4.30
  -1  -7   2   55.29    3.50
  -1  -7   2   61.09    3.90
  -1  -7   2   60.59    3.00
   0   7  -2   99.59    4.90
   0   7  -2  106.79    4.80
   0   7  -2  100.49    4.90
   0   7  -2  109.99    4.80
   0  -7   2  107.29    5.10
   0  -7   2  110.09    4.70
   0  -7   2  105.09    6.40
   0  -7   2  103.09    4.60
  -1   7  -2    1.40    0.40
  -1   7  -2    2.00    0.50
  -1   7  -2    1.90    0.50
  -1   7  -2    2.00    0.50
  -1   7  -2    1.90    0.50
  -1   7  -2    2.40    0.60
   1  -7   2    1.90    1.70
   1  -7   2    2.50    0.50
   1  -7   2    1.60    0.50
   1  -7   2    1.50    0.70
   1  -7   2    2.10    0.50
   1  -7   2    1.00    0.70
  -2   7  -2   36.10    2.10
  -2   7  -2   39.50    2.10
  -2   7  -2   41.70    2.30
  -2   7  -2   41.50    2.10
  -2   7  -2   38.20    2.20
  -2   7  -2   36.90    2.20
   2  -7   2   38.70    2.00
   2  -7   2   42.00    2.50
   2  -7   2   40.50    2.20
   2  -7   2   39.90    2.00
   2  -7   2   35.80    2.40
   2  -7   2   43.40    3.20
  -3   7  -2   20.20    1.40
  -3   7  -2   20.40    1.40
  -3   7  -2   21.30    1.40
  -3   7  -2   23.70    1.40
   3  -7   2   18.90    1.60
   3  -7   2   19.50    1.40
   3  -7   2   18.10    1.50
   3  -7   2   20.00    2.60
  -4   7  -2   27.70    1.90
  -4   7  -2   30.80    2.10
  -4   7  -2   30.70    1.80
  -4   7  -2   27.40    1.70
  -4   7  -2   32.10    2.40
  -4   7  -2   29.80    2.00
  -4   7  -2   32.90    2.70
   4  -7   2   27.40    1.80
   4  -7   2   28.60    3.10
   4  -7   2   27.60    3.30
   4  -7   2   29.30    3.00
   4  -7   2   28.90    2.00
  -5   7  -2    6.90    1.10
  -5   7  -2    7.20    1.60
  -5   7  -2    5.20    0.80
  -5   7  -2    6.70    2.30
   5  -7   2    6.60    1.00
   5  -7   2    4.70    2.70
   5  -7   2    4.50    1.90
  -6   7  -2   20.10    1.60
  -6   7  -2   27.70    2.00
   6  -7   2   19.20    1.70
   6  -7   2   18.90    3.30
   5   6  -2   10.60    1.20
   5   6  -2   11.20    1.10
  -5  -6   2    9.50    1.60
  -5  -6   2    9.80    1.90
  -5  -6   2    9.30    1.80
  -5  -6   2    6.80    2.20
   4   6  -2   42.00    2.30
   4   6  -2   40.50    2.30
   4   6  -2   40.50    2.40
   4   6  -2   38.10    5.60
   4   6  -2   41.20    6.50
  -4  -6   2   38.10    4.90
  -4  -6   2   40.50    3.10
  -4  -6   2   43.50    5.50
  -4  -6   2   38.70    3.20
  -4  -6   2   38.30    3.90
  -4  -6   2   42.60    2.80
   3   6  -2   16.60    3.20
   3   6  -2   11.50    0.90
   3   6  -2   12.00    1.60
   3   6  -2   11.40    0.90
   3   6  -2    9.00    1.10
   3   6  -2   13.30    3.30
  -3  -6   2   10.80    1.60
  -3  -6   2   10.60    2.70
  -3  -6   2   11.10    1.60
  -3  -6   2   11.80    2.40
  -3  -6   2   10.00    1.70
  -3  -6   2   13.00    1.40
   2   6  -2  163.88    9.30
   2   6  -2  157.38    9.70
   2   6  -2  163.58    7.00
   2   6  -2  171.28    9.80
   2   6  -2  164.08    6.90
   2   6  -2  160.08    7.50
   2   6  -2  171.98    7.30
   2   6  -2  166.48    7.10
  -2  -6   2  158.88   10.10
  -2  -6   2  163.28    7.90
  -2  -6   2  168.78    8.90
  -2  -6   2  164.18    8.60
  -2  -6   2  158.18    6.90
  -2  -6   2  161.48    7.10
  -2  -6   2  158.58    7.50
  -2  -6   2  164.38    6.80
  -2  -6   2  167.08    7.80
  -2  -6   2  162.18    7.10
  -2  -6   2  175.98    8.60
   1   6  -2   29.80    1.60
   1   6  -2   26.40    1.70
   1   6  -2   29.00    1.60
   1   6  -2   32.90    3.20
   1   6  -2   27.50    1.50
   1   6  -2   24.00    1.80
  -1  -6   2   29.80    2.20
  -1  -6   2   25.50    2.40
  -1  -6   2   26.00    1.60
  -1  -6   2   25.40    1.70
  -1  -6   2   27.10    2.50
  -1  -6   2   26.50    1.60
  -1  -6   2   28.20    1.60
  -1  -6   2   26.20    1.40
  -1  -6   2   30.10    2.50
  -1  -6   2   29.10    2.10
   0   6  -2    3.90    0.50
   0   6  -2    3.50    0.50
   0   6  -2    2.90    0.60
   0   6  -2    3.20    0.50
   0   6  -2    2.90    0.60
   0  -6   2    3.50    0.60
   0  -6   2    3.30    0.50
   0  -6   2    4.50    0.70
   0  -6   2    3.70    0.60
   0  -6   2    2.40    0.90
   0  -6   2    3.30    0.90
   0  -6   2    3.70    0.90
   0  -6   2    3.60    0.90
  -1   6  -2    0.40    0.30
  -1   6  -2    0.40    0.30
  -1   6  -2    0.90    0.30
  -1   6  -2    0.70    0.40
  -1   6  -2    0.90    0.40
   1  -6   2    0.80    0.60
   1  -6   2    1.50    0.90
   1  -6   2    0.80    0.50
   1  -6   2    1.00    0.40
   1  -6   2    0.30    0.30
   1  -6   2    0.30    0.30
   1  -6   2    0.30    0.20
   1  -6   2    0.60    0.30
   1  -6   2    0.50    0.30
  -2   6  -2   30.50    1.40
  -2   6  -2   31.30    1.70
  -2   6  -2   33.40    1.70
  -2   6  -2   33.00    1.80
  -2   6  -2   32.50    1.80
  -2   6  -2   29.60    1.70
  -2   6  -2   29.60    1.60
   2  -6   2   29.60    1.50
   2  -6   2   28.10    1.80
   2  -6   2   30.20    1.50
   2  -6   2   31.50    1.60
   2  -6   2   29.00    1.50
   2  -6   2   30.50    1.60
   2  -6   2   29.40    2.00
   2  -6   2   30.40    1.70
   2  -6   2   29.90    1.60
   2  -6   2   31.90    2.60
  -3   6  -2   17.00    1.50
  -3   6  -2   15.30    1.10
  -3   6  -2   16.40    1.20
  -3   6  -2   17.30    1.30
  -3   6  -2   17.90    1.20
  -3   6  -2   17.80    1.20
  -3   6  -2   16.60    1.20
  -3   6  -2   16.70    1.20
  -3   6  -2   17.80    1.40
  -3   6  -2   15.90    0.80
   3  -6   2   21.10    2.70
   3  -6   2   15.30    0.90
   3  -6   2   14.50    1.10
   3  -6   2   17.70    2.00
   3  -6   2   16.60    1.10
   3  -6   2   16.10    1.00
   3  -6   2   16.90    1.30
   3  -6   2   16.60    1.30
   3  -6   2   16.80    1.70
   3  -6   2   15.70    1.10
  -4   6  -2   61.99    3.10
  -4   6  -2   55.99    4.00
  -4   6  -2   59.09    3.90
  -4   6  -2   56.59    3.00
  -4   6  -2   61.69    4.30
  -4   6  -2   67.49    3.00
  -4   6  -2   62.19    2.80
  -4   6  -2   71.79    4.70
  -4   6  -2   60.59    3.20
   4  -6   2   65.49    5.30
   4  -6   2   62.89    3.20
   4  -6   2   63.59    3.10
   4  -6   2   62.49    2.80
   4  -6   2   70.59    4.90
   4  -6   2   64.19    3.50
   4  -6   2   64.89    4.50
  -5   6  -2    8.10    1.10
  -5   6  -2    5.40    1.70
  -5   6  -2   12.10    3.00
  -5   6  -2    7.70    1.00
  -5   6  -2    6.80    1.00
   5  -6   2    5.70    0.90
   5  -6   2    7.80    0.80
   5  -6   2   10.70    3.00
   5  -6   2    8.20    1.50
   5  -6   2    7.50    2.10
  -6   6  -2    4.10    0.80
  -6   6  -2    2.30    0.90
   6  -6   2    3.30    0.90
   6  -6   2    3.80    0.80
   6   5  -2   39.90    2.40
   6   5  -2   46.00    3.20
   6   5  -2   44.60    2.40
  -6  -5   2   41.40    3.40
  -6  -5   2   40.60    3.10
  -6  -5   2   45.80    4.90
  -6  -5   2   44.50    3.60
  -6  -5   2   49.40    3.70
   5   5  -2    1.70    1.30
   5   5  -2    0.50    0.40
   5   5  -2   -1.80    4.20
   5   5  -2    0.70    0.40
   5   5  -2    1.10    1.20
  -5  -5   2    0.00    0.80
  -5  -5   2    0.60    1.00
  -5  -5   2   -1.40    3.60
  -5  -5   2   -0.70    1.30
  -5  -5   2    2.50    1.80
  -5  -5   2    0.10    0.60
  -5  -5   2   -0.40    0.70
   4   5  -2  166.28    7.00
   4   5  -2  159.78    7.10
   4   5  -2  147.79   11.40
   4   5  -2  161.48    7.00
   4   5  -2  159.68   10.80
   4   5  -2  163.08    7.90
  -4  -5   2  156.08    7.40
  -4  -5   2  166.78    9.20
  -4  -5   2  168.68   10.50
  -4  -5   2  161.38    7.70
  -4  -5   2  167.68    8.10
  -4  -5   2  169.28    7.30
  -4  -5   2  176.58   10.20
  -4  -5   2  160.58    8.20
   3   5  -2   89.69    4.70
   3   5  -2   91.69    4.60
   3   5  -2   98.29    7.10
   3   5  -2   94.39    4.20
   3   5  -2   96.39    4.40
   3   5  -2   98.99    4.40
   3   5  -2   92.59    4.10
   3   5  -2   94.29    4.20
   3   5  -2   97.99    7.90
  -3  -5   2   92.09    5.10
  -3  -5   2   98.69    4.30
  -3  -5   2   92.39    4.60
  -3  -5   2   96.59    4.90
  -3  -5   2   88.99    4.90
  -3  -5   2   89.49    6.30
  -3  -5   2   91.29    5.80
  -3  -5   2  103.59    7.00
  -3  -5   2   92.19    4.30
   2   5  -2   92.49    4.20
   2   5  -2   97.49    6.80
   2   5  -2   98.29    4.40
   2   5  -2   95.69    4.90
   2   5  -2   95.29    4.30
   2   5  -2   94.69    6.70
   2   5  -2   87.99    6.20
   2   5  -2   98.39    4.40
   2   5  -2  101.89    4.30
   2   5  -2   99.89    6.00
   2   5  -2   93.09    4.20
  -2  -5   2  110.69    5.00
  -2  -5   2   96.09    4.70
  -2  -5   2   92.49    4.30
  -2  -5   2   92.39    4.20
  -2  -5   2   95.19    4.50
  -2  -5   2   93.19    4.10
  -2  -5   2   93.89    4.30
  -2  -5   2  103.19    5.00
  -2  -5   2  100.29    5.40
  -2  -5   2   97.19    4.20
  -2  -5   2   96.29    6.10
  -2  -5   2   98.69    5.80
  -2  -5   2   97.49    7.10
   1   5  -2    6.90    0.90
   1   5  -2    7.70    1.50
   1   5  -2    7.10    1.80
   1   5  -2    6.40    0.80
   1   5  -2    9.30    2.10
   1   5  -2    7.00    1.00
   1   5  -2    6.70    0.60
   1   5  -2    7.30    0.60
   1   5  -2    8.50    0.60
   1   5  -2    6.80    0.70
  -1  -5   2    8.50    0.50
  -1  -5   2    8.10    1.50
  -1  -5   2    8.70    0.70
  -1  -5   2    8.70    1.40
  -1  -5   2    7.60    0.70
  -1  -5   2    8.30    0.70
  -1  -5   2    6.30    0.60
  -1  -5   2    7.30    1.50
  -1  -5   2    7.00    0.50
  -1  -5   2    7.20    0.70
  -1  -5   2    8.90    1.20
  -1  -5   2    9.40    2.00
  -1  -5   2    6.70    0.60
  -1  -5   2    7.40    0.90
   0   5  -2  182.68    8.00
   0   5  -2  169.88    9.10
   0   5  -2  178.98    7.90
   0   5  -2  180.48    7.10
   0   5  -2  170.48    7.40
   0  -5   2  182.68    7.70
   0  -5   2  185.48    7.60
   0  -5   2  176.28    7.30
   0  -5   2  176.28    7.80
   0  -5   2  173.38    7.40
   0  -5   2  179.38    7.60
   0  -5   2  173.88    7.40
   0  -5   2  169.78    7.40
   0  -5   2  167.88    8.10
   0  -5   2  177.58    7.40
  -1   5  -2   17.60    1.00
  -1   5  -2   16.70    1.20
  -1   5  -2   17.70    1.10
  -1   5  -2   17.10    1.00
  -1   5  -2   18.70    1.10
  -1   5  -2   19.00    1.20
   1  -5   2   18.90    1.40
   1  -5   2   17.90    1.00
   1  -5   2   18.30    1.00
   1  -5   2   18.30    1.10
   1  -5   2   15.80    1.30
   1  -5   2   16.30    1.00
   1  -5   2   17.20    1.00
   1  -5   2   15.60    1.10
   1  -5   2   18.00    1.10
   1  -5   2   17.70    1.10
  -2   5  -2    0.30    0.30
  -2   5  -2    0.50    0.30
  -2   5  -2    0.10    0.30
  -2   5  -2    0.50    0.20
  -2   5  -2    0.40    0.10
  -2   5  -2    0.50    0.20
  -2   5  -2    0.50    0.10
  -2   5  -2    0.40    0.30
   2  -5   2    0.40    0.40
   2  -5   2    0.30    0.20
   2  -5   2    0.30    0.40
   2  -5   2    0.70    0.30
   2  -5   2    0.80    0.30
   2  -5   2    0.50    0.30
   2  -5   2    0.90    1.50
   2  -5   2    0.40    0.20
   2  -5   2    0.40    0.20
   2  -5   2    0.20    0.20
   2  -5   2    0.80    0.20
   2  -5   2    0.30    0.20
   2  -5   2    0.20    0.20
   2  -5   2    0.50    0.20
  -3   5  -2  103.39    4.50
  -3   5  -2  103.69    5.50
  -3   5  -2  109.99    4.60
  -3   5  -2  102.39    4.50
  -3   5  -2  107.09    5.60
  -3   5  -2  105.59    4.40
  -3   5  -2  100.39    5.40
  -3   5  -2  101.59    4.50
  -3   5  -2  106.09    5.60
  -3   5  -2  102.29    4.70
  -3   5  -2  102.49    4.50
  -3   5  -2  103.79    4.60
   3  -5   2   99.69    4.40
   3  -5   2  104.59    5.00
   3  -5   2  115.09    6.10
   3  -5   2  110.49    4.80
   3  -5   2  101.49    4.40
   3  -5   2  108.39    4.30
   3  -5   2  105.79    4.70
   3  -5   2  102.39    4.70
   3  -5   2  102.49    4.30
   3  -5   2  100.69    4.60
   3  -5   2  104.99    6.10
   3  -5   2  102.09    4.50
   3  -5   2   98.99    4.30
   3  -5   2  102.89    4.50
   3  -5   2  103.49    5.70
   3  -5   2  101.09    4.80
  -4   5  -2  163.58    9.00
  -4   5  -2  159.38    8.60
  -4   5  -2  163.78    7.20
  -4   5  -2  163.08    7.20
  -4   5  -2  170.88    7.00
  -4   5  -2  172.18    7.30
  -4   5  -2  167.78    9.30
  -4   5  -2  172.08    7.00
  -4   5  -2  178.18    9.00
   4  -5   2  160.68    7.30
   4  -5   2  163.68    7.00
   4  -5   2  173.68    9.90
   4  -5   2  170.78    8.10
   4  -5   2  152.68    9.30
   4  -5   2  178.78    7.30
   4  -5   2  156.48    7.60
   4  -5   2  172.38    7.00
   4  -5   2  172.08    7.70
   4  -5   2  170.78    8.60
   4  -5   2  162.58    6.80
   4  -5   2  163.08    7.30
  -5   5  -2   47.00    2.60
  -5   5  -2   51.99    5.30
  -5   5  -2   41.90    4.10
  -5   5  -2   47.50    2.80
  -5   5  -2   48.80    2.50
   5  -5   2   44.50    2.60
   5  -5   2   48.60    3.10
   5  -5   2   53.69    4.30
   5  -5   2   46.40    2.40
   5  -5   2   37.70    5.30
   5  -5   2   43.30    3.00
  -6   5  -2  107.29    4.80
  -6   5  -2   93.29    8.60
  -6   5  -2   89.59    4.90
  -6   5  -2   82.19    7.00
   6  -5   2  103.49    4.70
   6  -5   2   82.79    8.30
   6   4  -2   -0.50    1.00
   6   4  -2   -0.40    0.70
   6   4  -2    0.30    0.80
   6   4  -2   -0.90    1.10
   6   4  -2    0.50    0.40
   6   4  -2    2.70    6.00
  -6  -4   2    0.40    1.60
  -6  -4   2   -0.50    1.00
  -6  -4   2    0.20    1.00
  -6  -4   2   -0.20    4.20
  -6  -4   2   -0.20    0.90
  -6  -4   2    1.00    1.00
  -6  -4   2   -0.70    0.60
   5   4  -2  108.29    4.70
   5   4  -2   90.19    9.60
   5   4  -2  119.99    9.30
   5   4  -2   98.59    5.80
   5   4  -2  102.39    5.20
  -5  -4   2  101.59    5.50
  -5  -4   2  104.29    5.60
  -5  -4   2  100.19    7.60
  -5  -4   2   97.19    7.70
  -5  -4   2  113.09    9.30
  -5  -4   2  103.79    5.10
   4   4  -2   13.40    1.20
   4   4  -2   13.80    1.50
   4   4  -2   12.40    1.10
   4   4  -2   13.10    1.70
   4   4  -2   12.20    4.30
   4   4  -2   13.20    1.00
   4   4  -2   11.90    1.60
   4   4  -2   11.90    2.80
   4   4  -2   17.90    3.60
  -4  -4   2   14.80    1.20
  -4  -4   2   12.50    1.80
  -4  -4   2   14.90    1.30
  -4  -4   2   14.50    1.70
  -4  -4   2   11.00    2.70
  -4  -4   2   14.60    1.00
  -4  -4   2   15.20    2.50
  -4  -4   2   18.70    3.80
  -4  -4   2   15.00    1.90
   3   4  -2    4.90    0.90
   3   4  -2    5.80    0.90
   3   4  -2    4.70    0.70
   3   4  -2    3.60    0.50
   3   4  -2    5.50    1.00
   3   4  -2    2.30    1.30
   3   4  -2    3.60    2.20
   3   4  -2    3.40    1.50
   3   4  -2    5.40    2.50
   3   4  -2    4.70    0.60
   3   4  -2    4.20    0.60
   3   4  -2    2.50    0.90
   3   4  -2    5.40    1.10
  -3  -4   2    3.70    1.60
  -3  -4   2    1.60    1.90
  -3  -4   2    4.80    0.70
  -3  -4   2    4.00    0.50
  -3  -4   2    5.40    1.00
  -3  -4   2    4.20    0.60
  -3  -4   2    5.00    0.70
  -3  -4   2    4.00    0.90
  -3  -4   2    5.50    2.40
  -3  -4   2    4.30    0.60
  -3  -4   2    4.20    1.50
  -3  -4   2    3.10    1.30
   2   4  -2   80.79    5.90
   2   4  -2   77.19    4.20
   2   4  -2   80.99    3.50
   2   4  -2   80.29    3.50
   2   4  -2   78.49   10.20
   2   4  -2   80.09    3.60
   2   4  -2   78.89    3.90
   2   4  -2   79.79    3.80
   2   4  -2   83.39    3.60
   2   4  -2   74.29    4.10
   2   4  -2   76.79    3.70
  -2  -4   2   80.49    4.00
  -2  -4   2   77.69    3.60
  -2  -4   2   83.59    3.50
  -2  -4   2   83.69    4.10
  -2  -4   2   80.19    3.70
  -2  -4   2   75.69    6.90
  -2  -4   2   84.59    3.90
  -2  -4   2   84.79    5.00
  -2  -4   2   82.59    3.60
  -2  -4   2   77.49    3.60
  -2  -4   2   82.89    3.60
  -2  -4   2   77.29    6.10
  -2  -4   2   81.49    3.50
   1   4  -2    4.00    1.50
   1   4  -2    2.10    0.60
   1   4  -2    3.40    1.30
   1   4  -2    2.60    0.40
   1   4  -2    1.90    0.30
   1   4  -2    2.30    0.80
   1   4  -2    2.50    0.40
   1   4  -2    2.50    0.40
   1   4  -2    2.80    0.40
   1   4  -2    2.80    0.40
  -1  -4   2    3.70    0.40
  -1  -4   2    3.80    0.60
  -1  -4   2    2.30    0.40
  -1  -4   2    3.50    1.00
  -1  -4   2    2.20    0.70
  -1  -4   2    2.10    0.40
  -1  -4   2    3.00    1.60
  -1  -4   2    2.70    0.70
  -1  -4   2    2.70    0.40
  -1  -4   2    2.70    0.50
  -1  -4   2    2.60    0.40
  -1  -4   2    2.80    0.30
  -1  -4   2    1.60    0.90
   0   4  -2    3.80    0.40
   0   4  -2    4.10    0.50
   0   4  -2    3.00    0.90
   0   4  -2    4.00    0.40
   0   4  -2    2.60    0.60
   0   4  -2    4.60    0.60
   0   4  -2    4.40    0.50
   0   4  -2    5.40    1.00
   0   4  -2    3.20    0.40
   0  -4   2    4.50    0.50
   0  -4   2    4.40    0.80
   0  -4   2    4.10    0.40
   0  -4   2    3.90    0.40
   0  -4   2    5.00    0.70
   0  -4   2    1.90    0.80
   0  -4   2    5.40    1.10
   0  -4   2    3.20    0.40
   0  -4   2    5.40    0.70
   0  -4   2    4.10    0.50
   0  -4   2    4.20    0.40
   0  -4   2    3.90    0.40
   0  -4   2    4.60    0.50
   0  -4   2    3.60    0.70
  -1   4  -2   29.30    1.50
  -1   4  -2   28.00    1.40
  -1   4  -2   27.40    1.40
  -1   4  -2   29.50    1.40
  -1   4  -2   27.70    1.50
  -1   4  -2   28.70    1.20
  -1   4  -2   26.60    1.50
  -1   4  -2   26.00    1.40
  -1   4  -2   30.20    1.20
   1  -4   2   28.60    1.40
   1  -4   2   27.70    1.50
   1  -4   2   28.00    1.30
   1  -4   2   27.60    1.50
   1  -4   2   27.50    1.40
   1  -4   2   27.10    1.40
   1  -4   2   28.40    1.40
   1  -4   2   28.80    1.40
  -2   4  -2   22.20    1.20
  -2   4  -2   22.10    1.20
  -2   4  -2   20.60    1.60
  -2   4  -2   22.30    1.20
  -2   4  -2   22.80    1.30
  -2   4  -2   22.00    1.10
  -2   4  -2   21.80    1.80
  -2   4  -2   22.10    1.10
  -2   4  -2   22.00    1.20
  -2   4  -2   25.20    1.70
  -2   4  -2   21.90    1.20
  -2   4  -2   21.30    1.50
   2  -4   2   23.50    1.30
   2  -4   2   22.70    1.10
   2  -4   2   23.50    1.30
   2  -4   2   22.80    1.40
   2  -4   2   21.50    1.20
   2  -4   2   21.80    1.20
   2  -4   2   22.70    1.10
   2  -4   2   21.40    1.10
   2  -4   2   21.60    1.90
   2  -4   2   21.00    1.30
   2  -4   2   19.00    1.90
   2  -4   2   21.50    1.40
   2  -4   2   22.00    1.20
   2  -4   2   21.90    1.10
   2  -4   2   21.70    1.20
   2  -4   2   22.60    1.10
   2  -4   2   26.60    2.00
  -3   4  -2   71.39    3.30
  -3   4  -2   81.29    4.80
  -3   4  -2   75.09    3.40
  -3   4  -2   76.59    3.20
  -3   4  -2   74.99    3.40
  -3   4  -2   69.99    4.40
  -3   4  -2   76.69    3.30
  -3   4  -2   74.89    4.50
  -3   4  -2   70.39    4.30
  -3   4  -2   76.39    3.50
  -3   4  -2   76.49    3.40
  -3   4  -2   74.09    3.30
  -3   4  -2   74.89    3.30
  -3   4  -2   77.69    4.80
   3  -4   2   73.39    3.40
   3  -4   2   76.49    3.20
   3  -4   2   74.29    3.20
   3  -4   2   69.79    3.40
   3  -4   2   74.89    3.10
   3  -4   2   68.39    5.00
   3  -4   2   75.39    3.60
   3  -4   2   72.29    3.20
   3  -4   2   71.79    4.30
   3  -4   2   76.09    3.40
   3  -4   2   69.19    3.50
   3  -4   2   74.49    3.10
   3  -4   2   75.39    3.40
   3  -4   2   74.59    3.40
   3  -4   2   72.19    3.20
   3  -4   2   84.29    5.00
   3  -4   2   71.99    4.90
   3  -4   2   68.69    3.60
  -4   4  -2   21.90    3.40
  -4   4  -2   24.70    1.30
  -4   4  -2   23.30    1.50
  -4   4  -2   22.40    1.40
  -4   4  -2   23.50    1.20
  -4   4  -2   23.50    1.30
  -4   4  -2   23.10    1.50
  -4   4  -2   23.70    1.50
  -4   4  -2   24.30    3.10
  -4   4  -2   26.80    3.30
  -4   4  -2   24.00    1.40
  -4   4  -2   23.60    2.50
  -4   4  -2   22.80    1.40
  -4   4  -2   25.30    3.50
  -4   4  -2   24.50    1.70
   4  -4   2   22.40    2.50
   4  -4   2   21.40    1.50
   4  -4   2   23.50    4.00
   4  -4   2   24.70    1.30
   4  -4   2   21.80    1.80
   4  -4   2   21.90    1.50
   4  -4   2   29.00    2.10
   4  -4   2   23.10    1.50
   4  -4   2   22.70    1.70
   4  -4   2   25.00    1.10
   4  -4   2   23.70    1.20
   4  -4   2   23.30    2.20
   4  -4   2   25.00    3.80
   4  -4   2   23.40    1.40
  -5   4  -2   25.40    1.60
  -5   4  -2   25.40    2.00
  -5   4  -2   24.50    1.80
  -5   4  -2   24.90    1.90
  -5   4  -2   23.90    1.70
  -5   4  -2   20.90    4.10
  -5   4  -2   26.80    3.90
  -5   4  -2   27.20    1.30
   5  -4   2   23.40    2.10
   5  -4   2   20.60    4.00
   5  -4   2   25.10    2.70
   5  -4   2   23.40    1.60
   5  -4   2   25.10    1.80
   5  -4   2   24.60    1.20
   5  -4   2   24.00    1.60
   5  -4   2   26.60    2.30
   5  -4   2   24.40    1.40
  -6   4  -2   51.39    2.70
  -6   4  -2   48.50    3.10
  -6   4  -2   45.40    2.60
   6  -4   2   44.20    2.70
   6  -4   2   37.70    8.90
   6   3  -2   68.69    3.30
   6   3  -2   59.59    8.20
   6   3  -2   77.59   10.10
   6   3  -2   69.49    4.90
   6   3  -2   68.19    3.90
  -6  -3   2   57.29    8.00
  -6  -3   2   72.59    4.40
  -6  -3   2   71.29    6.70
  -6  -3   2   77.89    6.00
  -6  -3   2   66.59    3.90
  -6  -3   2   68.79    4.30
  -6  -3   2   64.09    4.40
   5   3  -2    3.40    0.60
   5   3  -2    3.60    0.90
   5   3  -2    2.50    1.10
   5   3  -2    0.90    3.40
   5   3  -2    2.10    0.70
   5   3  -2    1.80    1.40
  -5  -3   2    3.80    1.20
  -5  -3   2    5.30    1.90
  -5  -3   2    2.80    0.90
  -5  -3   2    3.60    1.20
  -5  -3   2    2.40    1.50
  -5  -3   2    2.50    2.70
  -5  -3   2    3.10    1.00
   4   3  -2  278.27   12.50
   4   3  -2  287.37   12.10
   4   3  -2  277.37   15.70
   4   3  -2  282.77   12.70
   4   3  -2  275.37   11.80
   4   3  -2  306.87   16.60
   4   3  -2  291.67   11.90
   4   3  -2  261.27   16.10
   4   3  -2  280.67   12.10
  -4  -3   2  289.87   12.20
  -4  -3   2  263.27   13.10
  -4  -3   2  294.07   12.70
  -4  -3   2  298.47   11.70
  -4  -3   2  296.37   12.60
  -4  -3   2  261.47   16.60
  -4  -3   2  294.57   15.50
  -4  -3   2  303.07   12.60
  -4  -3   2  273.47   11.90
  -4  -3   2  297.87   14.00
  -4  -3   2  301.47   12.00
  -4  -3   2  285.47   14.90
   3   3  -2    9.10    1.40
   3   3  -2   11.00    0.80
   3   3  -2    6.90    2.60
   3   3  -2    7.60    2.10
   3   3  -2   13.80    1.20
   3   3  -2   11.50    0.80
   3   3  -2   10.40    0.90
   3   3  -2    9.80    2.90
   3   3  -2    8.80    0.80
   3   3  -2   11.10    1.40
   3   3  -2   12.10    1.30
   3   3  -2   10.10    2.50
  -3  -3   2   12.40    1.50
  -3  -3   2   10.20    2.30
  -3  -3   2   14.70    1.60
  -3  -3   2   10.70    0.70
  -3  -3   2   10.80    2.00
  -3  -3   2   13.00    3.30
  -3  -3   2   11.10    1.20
  -3  -3   2    8.80    2.00
  -3  -3   2   10.70    0.80
  -3  -3   2   10.90    1.00
  -3  -3   2   11.50    0.90
  -3  -3   2   10.00    0.80
   2   3  -2  275.47   14.20
   2   3  -2  290.97   12.30
   2   3  -2  284.27   14.00
   2   3  -2  297.87   12.00
   2   3  -2  287.37   14.30
   2   3  -2  283.17   12.20
  -2  -3   2  283.97   13.70
  -2  -3   2  293.87   13.60
  -2  -3   2  306.87   13.30
  -2  -3   2  279.17   14.70
   1   3  -2   32.50    1.60
   1   3  -2   33.40    2.80
   1   3  -2   34.40    1.70
   1   3  -2   29.30    1.90
   1   3  -2   35.60    2.70
   1   3  -2   34.90    1.60
   1   3  -2   33.60    1.70
   1   3  -2   36.30    1.60
   1   3  -2   33.50    1.70
   1   3  -2   33.20    1.60
   1   3  -2   35.90    3.10
  -1  -3   2   36.30    1.60
  -1  -3   2   33.70    1.90
  -1  -3   2   34.90    1.60
  -1  -3   2   35.40    1.60
  -1  -3   2   33.80    1.60
  -1  -3   2   35.10    1.90
  -1  -3   2   36.80    2.50
  -1  -3   2   34.60    3.10
  -1  -3   2   35.20    1.70
  -1  -3   2   35.30    1.70
  -1  -3   2   34.80    2.00
  -1  -3   2   36.80    1.70
  -1  -3   2   37.10    2.70
  -1  -3   2   29.00    2.50
   0   3  -2   33.80    1.60
   0   3  -2   35.40    1.60
   0   3  -2   36.50    2.20
   0   3  -2   33.40    3.10
   0   3  -2   34.10    1.60
   0   3  -2   33.60    2.20
   0   3  -2   33.50    1.60
   0   3  -2   35.10    1.50
   0   3  -2   32.90    1.80
   0   3  -2   34.40    1.70
   0  -3   2   35.50    2.10
   0  -3   2   33.70    1.70
   0  -3   2   35.60    1.60
   0  -3   2   37.30    1.50
   0  -3   2   35.60    1.60
   0  -3   2   33.60    1.60
   0  -3   2   35.30    1.50
   0  -3   2   33.70    1.60
   0  -3   2   36.20    2.00
   0  -3   2   35.80    2.00
   0  -3   2   35.90    1.70
   0  -3   2   35.20    1.60
   0  -3   2   34.40    1.70
  -1   3  -2   22.90    1.40
  -1   3  -2   26.30    1.20
  -1   3  -2   23.90    1.20
  -1   3  -2   24.60    1.20
  -1   3  -2   24.10    1.70
  -1   3  -2   23.10    1.40
  -1   3  -2   23.20    1.30
  -1   3  -2   25.30    1.30
  -1   3  -2   22.80    1.20
  -1   3  -2   26.30    1.10
  -1   3  -2   24.00    1.80
  -1   3  -2   25.60    1.20
  -1   3  -2   24.00    1.20
  -1   3  -2   25.60    1.10
   1  -3   2   24.70    1.20
   1  -3   2   24.10    1.20
   1  -3   2   25.20    1.30
   1  -3   2   25.80    1.20
   1  -3   2   26.10    1.60
   1  -3   2   25.50    1.20
   1  -3   2   25.70    1.20
   1  -3   2   24.20    1.60
   1  -3   2   24.20    1.10
   1  -3   2   24.40    1.10
   1  -3   2   26.90    1.30
   1  -3   2   26.50    1.70
   1  -3   2   23.40    1.60
   1  -3   2   25.20    1.20
   1  -3   2   24.50    1.20
   1  -3   2   24.40    1.20
  -2   3  -2    1.70    0.70
  -2   3  -2    1.50    0.70
  -2   3  -2    1.80    0.60
  -2   3  -2    1.80    0.40
  -2   3  -2    1.50    0.30
  -2   3  -2    1.40    0.30
  -2   3  -2    2.40    0.40
  -2   3  -2    1.60    0.30
  -2   3  -2    1.90    0.30
  -2   3  -2    1.40    0.60
  -2   3  -2    1.40    0.30
  -2   3  -2    1.40    0.30
  -2   3  -2    1.90    0.30
  -2   3  -2    1.40    0.80
   2  -3   2    1.70    0.90
   2  -3   2    2.10    0.30
   2  -3   2    2.10    0.30
   2  -3   2    1.50    0.20
   2  -3   2    1.70    0.40
   2  -3   2    2.50    0.80
   2  -3   2    1.70    0.30
   2  -3   2    1.70    0.30
   2  -3   2    2.00    0.30
   2  -3   2    1.30    0.30
   2  -3   2    3.10    0.60
   2  -3   2    1.80    0.30
   2  -3   2    1.80    0.30
   2  -3   2    2.30    0.50
   2  -3   2    1.50    0.40
   2  -3   2    2.70    1.00
   2  -3   2    1.80    0.30
  -3   3  -2    5.90    1.20
  -3   3  -2    6.60    0.80
  -3   3  -2    6.70    0.60
  -3   3  -2    6.40    0.60
  -3   3  -2    7.70    0.50
  -3   3  -2    7.10    0.60
  -3   3  -2    8.70    1.80
  -3   3  -2    6.40    0.50
  -3   3  -2    7.30    0.60
  -3   3  -2    6.40    0.40
  -3   3  -2    6.20    1.30
  -3   3  -2    5.10    1.40
  -3   3  -2    6.60    0.60
  -3   3  -2    7.60    0.50
  -3   3  -2    8.00    0.90
  -3   3  -2    6.20    1.30
  -3   3  -2    6.90    0.50
   3  -3   2    9.00    1.20
   3  -3   2    7.30    0.50
   3  -3   2    5.60    1.70
   3  -3   2    6.90    1.20
   3  -3   2    6.90    0.80
   3  -3   2    6.80    0.60
   3  -3   2    7.20    0.70
   3  -3   2    6.00    1.40
   3  -3   2    6.90    0.60
   3  -3   2    6.60    0.40
   3  -3   2    6.20    1.70
   3  -3   2    7.00    0.80
   3  -3   2    7.40    0.60
   3  -3   2    8.30    0.70
   3  -3   2    7.50    0.40
   3  -3   2    7.40    0.90
   3  -3   2    6.90    0.40
  -4   3  -2    9.50    1.10
  -4   3  -2    9.10    2.30
  -4   3  -2    9.40    2.00
  -4   3  -2    9.40    0.80
  -4   3  -2    8.70    2.20
  -4   3  -2    8.70    0.80
  -4   3  -2   11.80    1.30
  -4   3  -2   10.70    2.10
  -4   3  -2    7.30    0.70
  -4   3  -2    9.80    0.80
  -4   3  -2    9.50    1.70
  -4   3  -2    9.60    0.60
  -4   3  -2   10.00    1.00
  -4   3  -2    8.70    0.80
  -4   3  -2    9.10    0.60
   4  -3   2    9.20    0.90
   4  -3   2   11.40    2.00
   4  -3   2    8.90    1.10
   4  -3   2    8.20    0.50
   4  -3   2    7.00    2.20
   4  -3   2    9.90    0.90
   4  -3   2    9.20    0.60
   4  -3   2    8.70    1.00
   4  -3   2    9.20    0.70
   4  -3   2    8.50    1.30
   4  -3   2    5.90    2.40
   4  -3   2    9.90    1.60
   4  -3   2   12.60    1.70
   4  -3   2    8.60    0.90
   4  -3   2    9.30    0.80
  -5   3  -2   -0.70    0.60
  -5   3  -2    0.00    0.20
  -5   3  -2    1.40    2.10
  -5   3  -2    0.60    0.90
  -5   3  -2    0.00    0.50
  -5   3  -2   -0.10    0.30
  -5   3  -2   -0.20    0.30
  -5   3  -2    0.10    0.10
  -5   3  -2   -0.10    0.50
  -5   3  -2   -1.50    1.80
  -5   3  -2   -0.20    0.60
  -5   3  -2    0.00    0.30
   5  -3   2   -0.30    0.70
   5  -3   2    1.90    2.50
   5  -3   2    0.70    1.20
   5  -3   2    0.90    0.80
   5  -3   2   -1.10    2.10
   5  -3   2    0.60    0.50
   5  -3   2    0.30    0.40
   5  -3   2   -0.30    0.70
   5  -3   2    0.20    0.70
   5  -3   2    0.00    0.20
   5  -3   2   -0.10    0.40
  -6   3  -2    3.30    1.70
  -6   3  -2    2.60    1.00
  -6   3  -2    2.20    1.00
  -6   3  -2    4.60    0.80
  -6   3  -2    7.80    3.30
   6  -3   2    3.40    0.80
   6  -3   2    1.20    3.20
  -7   3  -2   49.80    3.40
  -7   3  -2   41.90    6.20
  -7   3  -2   45.80    7.70
  -7   3  -2   55.69    2.90
   7  -3   2   52.49    7.70
   7  -3   2   54.99    4.80
   7  -3   2   53.29    4.20
   7  -3   2   51.29    3.20
   7  -3   2   50.69    3.10
   7   2  -2   11.50    1.90
   7   2  -2    9.20    2.40
   7   2  -2    8.70    1.40
  -7  -2   2    9.30    1.70
  -7  -2   2    9.60    2.00
  -7  -2   2   10.70    1.80
  -7  -2   2    9.50    2.50
  -7  -2   2    8.80    2.80
   6   2  -2   56.49    4.20
   6   2  -2   45.30    7.60
   6   2  -2   46.20    7.00
   6   2  -2   45.60    3.00
   6   2  -2   50.19    2.50
  -6  -2   2   54.99    3.60
  -6  -2   2   49.99    4.80
  -6  -2   2   51.69    3.30
  -6  -2   2   51.79    3.70
  -6  -2   2   42.00    7.90
  -6  -2   2   47.20    7.10
  -6  -2   2   54.49    3.50
   5   2  -2  140.29    6.30
   5   2  -2  131.69    9.90
   5   2  -2  129.99    6.20
   5   2  -2  139.09    7.10
   5   2  -2  134.79    5.90
   5   2  -2  127.69   10.60
   5   2  -2  136.49    6.50
  -5  -2   2  137.59    6.70
  -5  -2   2  138.09   10.00
  -5  -2   2  142.69    6.90
  -5  -2   2  126.19    6.00
  -5  -2   2  133.29    9.20
  -5  -2   2  143.19    6.50
  -5  -2   2  131.89    6.60
  -5  -2   2  142.49    8.20
   4   2  -2   82.79    4.40
   4   2  -2   92.89    4.20
   4   2  -2   86.09    4.80
   4   2  -2   90.29    3.80
   4   2  -2   82.89    7.60
   4   2  -2   82.19    4.80
   4   2  -2   87.39    4.30
   4   2  -2   87.99    3.90
   4   2  -2   90.29    4.20
   4   2  -2   82.69    4.70
   4   2  -2   87.39    7.50
   4   2  -2   79.39    6.70
  -4  -2   2   88.19    6.40
  -4  -2   2   85.89    4.70
  -4  -2   2   82.29    4.20
  -4  -2   2   86.39    4.00
  -4  -2   2   84.59    8.30
  -4  -2   2   86.99    3.70
  -4  -2   2   90.59    7.10
  -4  -2   2   97.99    6.40
  -4  -2   2   92.49    4.30
  -4  -2   2   91.09    4.10
  -4  -2   2   91.39    4.50
   3   2  -2  277.87   11.80
   3   2  -2  262.67   11.80
   3   2  -2  275.67   12.10
   3   2  -2  275.47   11.50
   3   2  -2  275.17   14.70
   3   2  -2  276.57   14.80
   3   2  -2  269.17   14.30
  -3  -2   2  285.57   11.90
  -3  -2   2  304.07   13.20
  -3  -2   2  270.17   11.50
  -3  -2   2  269.97   12.00
  -3  -2   2  269.07   14.00
  -3  -2   2  303.27   12.10
  -3  -2   2  289.87   15.40
  -3  -2   2  283.57   13.90
   2   2  -2  503.95   23.60
   2   2  -2  538.75   23.70
  -2  -2   2  520.05   23.10
  -2  -2   2  546.65   24.20
   1   2  -2    2.70    0.50
   1   2  -2    2.30    0.90
   1   2  -2    4.00    0.40
   1   2  -2    4.50    0.70
   1   2  -2    3.20    0.30
   1   2  -2    4.10    0.50
   1   2  -2    2.70    0.30
   1   2  -2    4.30    1.20
   1   2  -2    2.90    0.30
   1   2  -2    4.00    1.20
   1   2  -2    3.50    0.60
   1   2  -2    3.40    0.40
   1   2  -2    4.10    1.00
  -1  -2   2    2.30    1.00
  -1  -2   2    2.90    0.30
  -1  -2   2    3.40    0.40
  -1  -2   2    4.40    0.50
  -1  -2   2    4.10    0.40
  -1  -2   2    3.00    0.80
  -1  -2   2    3.50    0.60
  -1  -2   2    3.50    0.40
  -1  -2   2    2.00    1.00
  -1  -2   2    3.40    0.30
  -1  -2   2    3.00    0.60
  -1  -2   2    3.90    1.00
  -1  -2   2    3.50    0.50
   0   2  -2 3447.66  146.89
   0   2  -2 3336.07  145.79
   0  -2   2 3481.95  146.39
   0  -2   2 3422.86  145.89
  -1   2  -2  156.18    7.30
  -1   2  -2  151.88    6.90
   1  -2   2  156.18    7.10
   1  -2   2  161.08    7.20
  -2   2  -2   89.89    3.80
  -2   2  -2   99.89    5.10
  -2   2  -2   90.69    3.80
  -2   2  -2   88.19    4.80
  -2   2  -2   89.09    3.80
  -2   2  -2   90.99    5.10
  -2   2  -2   88.19    4.40
  -2   2  -2   90.69    5.00
  -2   2  -2   89.19    4.10
  -2   2  -2   87.79    3.80
  -2   2  -2   88.99    4.00
   2  -2   2   91.39    4.10
   2  -2   2   93.89    5.30
   2  -2   2   89.09    4.40
   2  -2   2   90.49    3.70
   2  -2   2   88.39    3.90
   2  -2   2   88.69    3.90
   2  -2   2   87.99    3.90
   2  -2   2   83.99    5.10
   2  -2   2   88.29    4.10
  -3   2  -2   36.40    1.70
  -3   2  -2   34.60    3.20
  -3   2  -2   36.00    2.00
  -3   2  -2   35.90    1.50
  -3   2  -2   37.30    2.10
  -3   2  -2   36.60    3.10
  -3   2  -2   34.10    1.70
  -3   2  -2   32.30    1.70
  -3   2  -2   34.30    1.70
  -3   2  -2   33.80    2.40
  -3   2  -2   35.70    3.00
  -3   2  -2   35.70    1.80
  -3   2  -2   34.80    1.90
  -3   2  -2   36.40    3.30
  -3   2  -2   35.50    1.60
   3  -2   2   35.50    1.90
   3  -2   2   33.90    2.10
   3  -2   2   34.70    2.10
   3  -2   2   34.40    1.50
   3  -2   2   39.00    3.80
   3  -2   2   34.90    1.50
   3  -2   2   32.20    2.40
   3  -2   2   36.20    1.80
   3  -2   2   35.10    1.50
   3  -2   2   34.50    1.80
   3  -2   2   32.10    1.70
   3  -2   2   32.70    3.40
   3  -2   2   34.00    1.80
   3  -2   2   34.20    2.30
   3  -2   2   32.20    1.90
  -4   2  -2    3.30    0.30
  -4   2  -2    4.10    0.70
  -4   2  -2    5.10    0.70
  -4   2  -2    4.90    1.20
  -4   2  -2    3.90    0.30
  -4   2  -2    3.00    0.50
  -4   2  -2    4.60    0.70
  -4   2  -2    3.80    0.90
  -4   2  -2    4.50    0.90
  -4   2  -2    2.40    0.40
  -4   2  -2    3.10    1.30
  -4   2  -2    4.00    0.60
  -4   2  -2    3.30    0.50
  -4   2  -2    4.80    1.80
   4  -2   2    3.00    1.90
   4  -2   2    7.80    1.60
   4  -2   2    5.00    0.80
   4  -2   2    4.00    0.60
   4  -2   2    4.00    0.20
   4  -2   2    3.70    1.00
   4  -2   2    4.00    0.60
   4  -2   2    1.90    1.90
   4  -2   2    3.30    0.60
   4  -2   2    3.80    0.30
   4  -2   2    2.60    0.70
   4  -2   2    4.30    0.90
  -5   2  -2   32.50    1.80
  -5   2  -2   30.10    1.90
  -5   2  -2   26.10    4.00
  -5   2  -2   33.80    1.60
  -5   2  -2   32.60    1.90
  -5   2  -2   33.40    2.20
  -5   2  -2   26.90    4.80
  -5   2  -2   33.10    2.90
  -5   2  -2   33.50    1.40
  -5   2  -2   32.90    2.20
  -5   2  -2   34.10    2.60
  -5   2  -2   32.40    2.40
  -5   2  -2   32.10    4.50
  -5   2  -2   35.00    2.00
  -5   2  -2   47.10    4.70
  -5   2  -2   33.90    1.80
   5  -2   2   33.30    5.40
   5  -2   2   28.70    3.20
   5  -2   2   34.70    5.40
   5  -2   2   33.70    2.70
   5  -2   2   31.20    2.40
   5  -2   2   34.30    2.00
   5  -2   2   29.10    2.90
   5  -2   2   30.50    2.30
   5  -2   2   32.00    2.00
  -6   2  -2   12.90    1.10
  -6   2  -2   13.40    1.50
  -6   2  -2   10.50    1.60
  -6   2  -2   12.10    3.10
  -6   2  -2   14.40    1.40
  -6   2  -2   13.20    2.10
  -6   2  -2   11.40    4.00
  -6   2  -2   12.90    1.70
   6  -2   2   14.20    1.40
   6  -2   2   18.20    2.90
   6  -2   2   12.70    1.50
   6  -2   2   14.20    1.40
   6  -2   2   13.40    2.10
   6  -2   2    9.00    3.60
  -8   2  -2   33.10    2.90
   8  -2   2   35.10    3.90
   8  -2   2   30.50    2.60
   8  -2   2   35.70    4.40
   8  -2   2   27.50    2.50
   7   1  -2   11.90    2.50
   7   1  -2   11.50    1.70
   7   1  -2   10.20    1.80
  -7  -1   2    9.60    2.00
  -7  -1   2    6.40    1.40
  -7  -1   2   10.60    1.70
  -7  -1   2    5.70    2.40
   6   1  -2    1.80    1.20
   6   1  -2    1.80    0.70
   6   1  -2    3.20    1.40
  -6  -1   2    2.40    1.00
  -6  -1   2    3.00    1.30
  -6  -1   2    0.90    0.80
  -6  -1   2    1.30    0.80
  -6  -1   2    0.40    1.30
   5   1  -2    2.60    0.40
   5   1  -2    2.20    1.10
   5   1  -2    3.40    3.50
   5   1  -2    3.40    0.80
   5   1  -2    1.90    0.80
   5   1  -2    1.60    0.60
   5   1  -2    2.00    3.10
   5   1  -2    1.90    1.00
   5   1  -2    3.10    1.70
  -5  -1   2    1.80    0.70
  -5  -1   2    0.50    2.20
  -5  -1   2    2.40    0.80
  -5  -1   2    3.40    1.00
  -5  -1   2    2.00    1.00
  -5  -1   2    2.70    1.40
  -5  -1   2    7.20    3.80
  -5  -1   2    5.10    1.90
  -5  -1   2    2.40    0.90
   4   1  -2    1.70    0.90
   4   1  -2    0.50    0.70
   4   1  -2    0.90    0.30
   4   1  -2    1.30    0.90
   4   1  -2    0.20    0.70
   4   1  -2    0.30    0.60
   4   1  -2    0.50    0.60
   4   1  -2   -0.60    2.00
   4   1  -2    0.70    1.20
   4   1  -2   -1.20    2.00
   4   1  -2    0.70    0.40
   4   1  -2    0.50    0.40
  -4  -1   2    1.40    0.30
  -4  -1   2    0.10    2.20
  -4  -1   2    0.70    1.00
  -4  -1   2    0.60    0.70
  -4  -1   2    0.90    0.40
  -4  -1   2    1.30    0.40
  -4  -1   2    0.70    0.60
  -4  -1   2    0.10    0.50
  -4  -1   2   -1.50    1.60
  -4  -1   2    2.10    1.20
  -4  -1   2    1.20    0.60
   3   1  -2   20.70    1.30
   3   1  -2   23.60    3.70
   3   1  -2   20.60    1.10
   3   1  -2   19.90    1.30
   3   1  -2   20.10    1.50
   3   1  -2   20.30    2.50
   3   1  -2   19.10    1.90
   3   1  -2   18.30    1.40
   3   1  -2   17.60    3.80
   3   1  -2   19.90    1.80
   3   1  -2   22.10    1.50
   3   1  -2   18.60    3.40
  -3  -1   2   21.50    1.20
  -3  -1   2   20.30    1.50
  -3  -1   2   20.80    1.20
  -3  -1   2   21.10    3.10
  -3  -1   2   22.10    1.40
  -3  -1   2   25.90    3.40
  -3  -1   2   24.90    4.70
  -3  -1   2   21.20    1.00
  -3  -1   2   18.80    2.20
  -3  -1   2   20.50    1.20
  -3  -1   2   22.00    1.80
  -3  -1   2   21.60    1.60
   2   1  -2    2.10    1.10
   2   1  -2    1.80    0.60
   2   1  -2    2.70    0.40
   2   1  -2    2.80    1.30
   2   1  -2    1.90    0.50
   2   1  -2    2.70    0.70
   2   1  -2    3.80    1.40
   2   1  -2    2.90    1.10
   2   1  -2    3.00    0.30
   2   1  -2    2.60    0.50
   2   1  -2    2.00    0.50
   2   1  -2    2.40    0.40
   2   1  -2    2.00    0.40
  -2  -1   2    4.00    1.30
  -2  -1   2    2.30    0.50
  -2  -1   2    3.10    0.30
  -2  -1   2    2.30    1.40
  -2  -1   2    2.10    0.30
  -2  -1   2    3.10    0.60
  -2  -1   2    2.20    0.90
  -2  -1   2    1.90    0.70
  -2  -1   2    3.10    0.70
  -2  -1   2    1.90    1.00
  -1  -1   2 1933.51   77.99
  -1  -1   2 1915.71   77.29
   0   1  -2 2589.84  113.69
   0   1  -2 2585.74  113.79
   0  -1   2 2601.74  113.79
   0  -1   2 2664.93  113.89
  -1   1  -2  375.56   16.20
  -1   1  -2  373.96   15.80
   1  -1   2  375.16   15.90
   1  -1   2  383.56   16.10
  -2   1  -2   64.69    4.30
  -2   1  -2   70.99    3.60
  -2   1  -2   74.19    3.10
  -2   1  -2   73.09    3.40
  -2   1  -2   70.69    4.20
  -2   1  -2   68.49    3.10
  -2   1  -2   78.19    3.00
  -2   1  -2   76.59    3.40
  -2   1  -2   73.89    3.30
  -2   1  -2   75.19    3.20
  -2   1  -2   74.39    3.20
   2  -1   2   73.79    3.50
   2  -1   2   75.29    3.10
   2  -1   2   74.49    3.10
   2  -1   2   67.99    3.40
   2  -1   2   74.69    3.10
   2  -1   2   70.19    3.60
   2  -1   2   75.49    3.30
   2  -1   2   64.59    4.50
   2  -1   2   76.39    3.20
   2  -1   2   73.59    3.30
  -3   1  -2  172.08    7.30
  -3   1  -2  174.78    7.60
  -3   1  -2  172.78    9.30
  -3   1  -2  143.79    8.80
  -3   1  -2  172.18    7.40
  -3   1  -2  174.98    9.00
  -3   1  -2  171.28    7.90
  -3   1  -2  179.18    7.20
   3  -1   2  185.78    9.90
   3  -1   2  162.78    7.50
   3  -1   2  166.88    7.80
   3  -1   2  175.88    7.90
   3  -1   2  161.08    7.20
   3  -1   2  167.68    7.30
   3  -1   2  188.08    9.80
  -4   1  -2   43.20    2.30
  -4   1  -2   46.80    4.50
  -4   1  -2   40.70    2.10
  -4   1  -2   43.00    4.00
  -4   1  -2   43.10    1.90
  -4   1  -2   40.10    3.90
  -4   1  -2   45.40    2.40
  -4   1  -2   40.70    2.00
  -4   1  -2   43.40    2.20
  -4   1  -2   38.10    2.90
  -4   1  -2   46.40    2.00
  -4   1  -2   45.50    2.90
  -4   1  -2   43.40    2.50
  -4   1  -2   38.60    4.70
  -4   1  -2   44.50    2.60
  -4   1  -2   41.30    2.10
   4  -1   2   38.70    2.50
   4  -1   2   37.70    2.60
   4  -1   2   40.60    2.20
   4  -1   2   42.40    2.10
   4  -1   2   52.19    5.00
   4  -1   2   44.30    3.00
   4  -1   2   39.80    2.30
   4  -1   2   40.60    2.70
   4  -1   2   42.40    4.50
   4  -1   2   43.50    2.20
   4  -1   2   39.40    2.90
  -5   1  -2   98.09    4.40
  -5   1  -2   92.29    7.40
  -5   1  -2   89.59    4.50
  -5   1  -2   88.99    4.10
  -5   1  -2   91.29    3.80
  -5   1  -2   90.29    3.80
  -5   1  -2   94.69    4.00
  -5   1  -2   83.19    4.50
  -5   1  -2  120.29    9.70
  -5   1  -2   96.19    8.10
  -5   1  -2   89.29    5.10
  -5   1  -2   91.79    4.60
  -5   1  -2   88.49    4.10
  -5   1  -2   83.69    5.10
  -5   1  -2   87.39    4.10
   5  -1   2   82.89    4.60
   5  -1   2   85.49    5.40
   5  -1   2   80.39    7.70
   5  -1   2   84.59    4.20
   5  -1   2   91.09    4.20
   5  -1   2   88.59    4.90
   5  -1   2   78.99    4.20
   5  -1   2   89.99    5.20
   5  -1   2   94.69    9.00
   5  -1   2   79.69    4.70
  -6   1  -2  114.29    5.60
  -6   1  -2  114.79    6.60
  -6   1  -2   97.19    9.40
  -6   1  -2  108.09    8.70
  -6   1  -2  123.99    5.10
  -6   1  -2  129.69    6.10
   6  -1   2  102.99    5.90
   6  -1   2  131.09    5.70
   6  -1   2  107.09    5.50
   6  -1   2  113.49    9.90
  -7   1  -2    5.80    1.20
  -7   1  -2    4.00    2.10
  -7   1  -2    3.30    1.60
  -7   1  -2    4.30    1.30
  -7   1  -2    2.90    1.20
  -7   1  -2    5.00    0.80
  -7   1  -2    6.30    4.70
   7  -1   2    5.40    1.10
   7  -1   2    7.10    2.00
   7  -1   2    4.70    4.70
   7  -1   2    4.50    1.60
   7  -1   2    5.10    1.10
   8  -1   2   33.50    2.80
   8  -1   2   37.00    4.10
   7   0  -2   10.40    4.00
   7   0  -2   17.60    2.90
   7   0  -2   15.60    1.90
  -7   0   2   16.70    2.50
  -7   0   2   14.40    1.90
  -7   0   2   13.70    3.20
  -7   0   2   10.20    1.70
   6   0  -2    4.50    1.40
   6   0  -2    5.20    1.70
   6   0  -2    3.60    0.50
  -6   0   2    3.50    1.90
  -6   0   2    5.40    1.50
  -6   0   2    4.60    1.10
  -6   0   2    4.50    1.10
  -6   0   2    3.70    1.00
  -6   0   2    3.80    0.70
   5   0  -2   92.39    5.10
   5   0  -2   96.49    5.40
   5   0  -2   89.89    4.50
   5   0  -2  104.89    9.00
   5   0  -2   80.79    4.50
   5   0  -2   93.89    7.70
   5   0  -2   84.29    8.20
   5   0  -2   94.19    4.50
  -5   0   2   89.99    7.50
  -5   0   2   91.39    4.70
  -5   0   2   96.49    4.70
  -5   0   2  103.09    9.40
  -5   0   2   93.79    7.10
  -5   0   2  104.29    5.20
  -5   0   2   93.09    6.10
   4   0  -2   82.69    5.20
   4   0  -2  101.49    5.20
   4   0  -2   94.09    7.60
   4   0  -2  100.19    5.20
   4   0  -2   92.49    4.90
   4   0  -2   92.59    4.50
   4   0  -2   98.69    7.70
   4   0  -2  111.89    7.60
   4   0  -2  101.59    4.50
   4   0  -2   95.09    4.40
   4   0  -2   96.89    4.30
  -4   0   2   97.39    5.90
  -4   0   2   95.99    7.10
  -4   0   2   93.29    4.90
  -4   0   2   95.29    4.40
  -4   0   2   92.79    4.30
  -4   0   2  104.59    5.10
  -4   0   2   99.49    4.60
  -4   0   2   97.89    4.60
  -4   0   2  102.79    8.40
  -4   0   2   89.89    6.50
   3   0  -2  242.88   10.60
   3   0  -2  229.88   12.80
   3   0  -2  244.88   10.50
   3   0  -2  228.68   12.40
   3   0  -2  231.48   11.80
   3   0  -2  246.08   13.10
   3   0  -2  231.38   10.30
   3   0  -2  235.68   10.10
  -3   0   2  257.57   10.60
  -3   0   2  261.37   13.60
  -3   0   2  252.37   12.60
  -3   0   2  263.07   12.30
   2   0  -2  991.80   42.20
   2   0  -2  982.60   42.00
  -2   0   2  981.70   42.40
  -2   0   2 1046.80   41.80
   1   0  -2 3223.88  146.79
   1   0  -2 3290.77  149.69
  -1   0   2 3423.16  149.09
  -1   0   2 3338.67  148.89
   0   0  -2   44.90    2.50
   0   0  -2   48.30    2.20
   0   0  -2   42.10    2.80
   0   0  -2   52.89    2.70
   0   0   2   49.70    2.50
   0   0   2   45.40    2.80
   0   0   2   43.60    2.50
   0   0   2   44.00    2.20
   0   0   2   45.50    2.20
  -1   0  -2  152.88    7.10
   1   0   2  155.38    7.50
   1   0   2  153.78    7.20
  -2   0  -2 1172.18   47.70
   2   0   2 1145.39   48.00
  -3   0  -2  215.78    9.40
  -3   0  -2  212.48   11.30
  -3   0  -2  204.98   11.10
  -3   0  -2  211.68   10.80
  -3   0  -2  232.98   11.20
   3   0   2  207.18   11.50
   3   0   2  207.58    9.60
   3   0   2  210.28    9.20
   3   0   2  216.78    9.00
   3   0   2  201.18   11.30
   3   0   2  222.98    9.10
  -4   0  -2  460.05   21.50
  -4   0  -2  455.95   18.90
  -4   0  -2  440.06   21.00
  -4   0  -2  454.75   21.50
  -4   0  -2  466.45   21.20
   4   0   2  432.46   18.20
   4   0   2  423.86   19.10
   4   0   2  430.56   21.90
   4   0   2  453.05   21.80
   4   0   2  429.86   18.50
  -5   0  -2    6.50    1.40
  -5   0  -2    9.50    1.50
  -5   0  -2    6.10    2.70
  -5   0  -2    5.50    1.10
  -5   0  -2    5.60    2.00
  -5   0  -2    6.40    0.70
  -5   0  -2    7.10    0.90
  -5   0  -2    6.90    0.80
  -5   0  -2    7.60    0.60
  -5   0  -2    7.30    1.60
  -5   0  -2    1.20    2.30
  -5   0  -2    6.90    0.60
  -5   0  -2    4.60    1.90
  -5   0  -2    7.10    1.10
  -5   0  -2    6.80    1.00
  -5   0  -2    5.20    0.80
   5   0   2    7.50    1.30
   5   0   2   10.30    1.20
   5   0   2    7.10    1.30
   5   0   2    8.00    1.70
   5   0   2   12.60    4.00
   5   0   2    5.20    0.90
   5   0   2    6.40    1.40
   5   0   2    7.60    1.00
   5   0   2    4.40    2.60
   5   0   2    9.70    1.70
  -6   0  -2   20.90    1.50
  -6   0  -2   25.30    5.30
  -6   0  -2   21.80    1.30
  -6   0  -2   25.50    2.30
  -6   0  -2   15.70    3.70
  -6   0  -2   27.20    2.40
   6   0   2   21.90    2.20
   6   0   2   22.70    1.80
   6   0   2   26.90    5.70
  -7   0  -2    6.90    2.80
  -7   0  -2    7.80    1.60
  -7   0  -2    7.50    1.40
  -7   0  -2    8.10    2.40
  -7   0  -2    4.70    1.40
  -7   0  -2   11.80    5.40
   7   0   2   12.30    4.20
   7   0   2    6.00    4.70
   7   0   2    8.90    1.40
   7   0   2   10.70    1.60
   7   0   2    6.10    2.00
  -8   0  -2  109.09    5.70
  -8   0  -2   82.79    6.40
  -8   0  -2   79.59    5.10
  -8   0  -2  104.09    5.60
   7  -1  -2    0.60    1.50
   7  -1  -2    1.00    0.80
   7  -1  -2    0.00    1.20
  -7   1   2    0.60    0.80
  -7   1   2   -1.30    1.00
  -7   1   2    0.20    0.90
  -7   1   2    1.10    1.80
   6  -1  -2   28.30    2.90
   6  -1  -2   25.00    2.50
   6  -1  -2   24.00    5.50
  -6   1   2   21.60    6.10
  -6   1   2   26.50    3.40
  -6   1   2   24.70    2.00
  -6   1   2   26.30    1.70
  -6   1   2   24.10    2.10
  -6   1   2   27.80    2.70
   5  -1  -2   11.80    1.20
   5  -1  -2   12.10    4.20
   5  -1  -2   13.80    2.00
   5  -1  -2   11.40    3.00
   5  -1  -2   12.30    1.00
   5  -1  -2   11.80    1.10
   5  -1  -2    9.30    1.70
   5  -1  -2   12.60    1.20
   5  -1  -2   14.10    2.10
   5  -1  -2    5.70    3.30
   5  -1  -2   10.90    0.90
  -5   1   2   10.70    2.10
  -5   1   2    9.70    1.60
  -5   1   2   12.00    1.50
  -5   1   2   13.10    4.30
  -5   1   2   11.20    1.00
  -5   1   2   12.20    0.90
  -5   1   2    6.80    3.00
  -5   1   2   13.30    2.90
  -5   1   2   12.30    1.40
   4  -1  -2   50.19    2.60
   4  -1  -2   49.70    6.10
   4  -1  -2   50.39    2.60
   4  -1  -2   54.09    5.60
   4  -1  -2   47.10    3.30
   4  -1  -2   51.09    3.20
   4  -1  -2   49.80    2.40
   4  -1  -2   46.50    2.60
   4  -1  -2   52.19    3.20
   4  -1  -2   44.40    5.40
   4  -1  -2   51.99    2.50
   4  -1  -2   46.60    4.20
   4  -1  -2   50.79    3.30
  -4   1   2   59.19    4.00
  -4   1   2   51.69    2.40
  -4   1   2   51.49    2.70
  -4   1   2   51.69    4.40
  -4   1   2   59.89    3.30
  -4   1   2   56.89    6.20
  -4   1   2   56.09    3.40
  -4   1   2   52.29    2.90
  -4   1   2   55.09    5.00
   3  -1  -2  321.97   14.10
   3  -1  -2  321.17   15.20
   3  -1  -2  322.97   16.50
   3  -1  -2  346.07   16.80
   3  -1  -2  338.57   16.30
  -3   1   2  370.96   17.10
  -3   1   2  308.37   16.70
  -3   1   2  338.57   17.00
   2  -1  -2   34.00    1.80
   2  -1  -2   33.70    2.10
   2  -1  -2   33.90    1.60
   2  -1  -2   31.40    2.70
   2  -1  -2   44.50    3.50
   2  -1  -2   33.20    1.90
   2  -1  -2   29.00    2.70
   2  -1  -2   32.90    1.50
   2  -1  -2   32.50    1.40
   2  -1  -2   29.70    2.90
   2  -1  -2   33.90    1.60
   2  -1  -2   32.80    2.10
   2  -1  -2   32.80    1.60
   2  -1  -2   32.70    1.50
  -2   1   2   34.00    1.50
  -2   1   2   25.60    3.50
  -2   1   2   36.60    2.10
  -2   1   2   33.50    1.60
  -2   1   2   35.70    1.70
  -2   1   2   33.50    1.90
  -2   1   2   33.20    1.60
  -2   1   2   32.10    2.60
  -2   1   2   33.30    1.60
  -2   1   2   28.90    2.70
  -2   1   2   31.30    1.70
  -2   1   2   37.20    2.60
   1  -1  -2   55.29    3.40
   1  -1  -2   58.29    3.80
   1  -1  -2   64.39    3.60
   1  -1  -2   58.69    3.00
   1  -1  -2   60.69    2.70
  -1   1   2   64.59    3.90
  -1   1   2   55.09    3.40
  -1   1   2   61.59    2.60
  -1   1   2   61.69    2.90
  -1   1   2   59.19    3.50
  -1   1   2   59.99    3.40
  -1   1   2   60.39    2.80
   0  -1  -2  637.84   26.50
   0  -1  -2  629.54   26.00
   0   1   2  644.44   26.40
   0   1   2  644.04   26.10
  -1  -1  -2  828.92   34.70
  -1  -1  -2  858.01   34.40
   1   1   2  817.42   34.30
   1   1   2  848.62   34.70
  -2  -1  -2    5.70    0.80
  -2  -1  -2    7.20    0.60
  -2  -1  -2    7.20    0.40
  -2  -1  -2    7.00    0.70
  -2  -1  -2    7.60    1.40
  -2  -1  -2    6.30    0.80
  -2  -1  -2    8.60    1.70
  -2  -1  -2    5.90    0.80
  -2  -1  -2    6.60    0.90
  -2  -1  -2    6.40    0.70
  -2  -1  -2    6.50    0.50
  -2  -1  -2    6.50    0.60
   2   1   2    5.80    0.90
   2   1   2    6.70    0.60
   2   1   2    6.30    0.80
   2   1   2    6.50    0.60
   2   1   2    8.00    0.80
   2   1   2    6.70    0.70
   2   1   2    7.10    0.40
   2   1   2    7.30    0.60
   2   1   2    5.40    1.50
   2   1   2    7.30    0.90
   2   1   2    6.70    0.90
  -3  -1  -2 1449.26   60.79
   3   1   2 1474.15   61.39
  -4  -1  -2   49.60    4.90
  -4  -1  -2   49.20    2.20
  -4  -1  -2   48.70    4.40
  -4  -1  -2   48.10    2.40
  -4  -1  -2   44.90    2.40
  -4  -1  -2   46.90    2.00
  -4  -1  -2   40.80    2.70
  -4  -1  -2   47.10    2.80
  -4  -1  -2   48.90    3.30
  -4  -1  -2   48.50    2.70
  -4  -1  -2   45.20    3.00
  -4  -1  -2   48.70    4.40
  -4  -1  -2   47.80    2.40
  -4  -1  -2   49.99    2.90
  -4  -1  -2   51.99    5.00
   4   1   2   46.80    1.90
   4   1   2   42.20    2.90
   4   1   2   46.90    3.30
   4   1   2   46.50    2.40
   4   1   2   52.09    5.50
   4   1   2   43.70    2.90
   4   1   2   44.20    5.70
   4   1   2   47.30    2.40
   4   1   2   43.10    2.70
   4   1   2   42.90    2.50
   4   1   2   46.60    2.90
  -5  -1  -2  254.97   13.70
  -5  -1  -2  231.58   11.10
  -5  -1  -2  225.28   10.50
  -5  -1  -2  246.58   11.30
  -5  -1  -2  259.87   14.30
  -5  -1  -2  244.18   10.40
  -5  -1  -2  244.68   10.30
  -5  -1  -2  233.88   10.20
  -5  -1  -2  230.18    9.90
  -5  -1  -2  236.68   13.60
  -5  -1  -2  245.68   14.10
  -5  -1  -2  244.18    9.50
  -5  -1  -2  229.18    9.90
  -5  -1  -2  239.08    9.60
  -5  -1  -2  231.88    9.90
   5   1   2  226.78   10.80
   5   1   2  222.08   11.40
   5   1   2  226.48   10.00
   5   1   2  261.57   14.70
   5   1   2  220.38   11.40
   5   1   2  238.28   10.70
   5   1   2  231.68   10.00
   5   1   2  216.88   14.40
   5   1   2  214.58   10.00
   5   1   2  220.28   10.50
   5   1   2  227.58    9.30
  -6  -1  -2   -3.30    2.60
  -6  -1  -2    1.40    0.80
  -6  -1  -2    0.30    1.10
  -6  -1  -2    0.60    1.20
  -6  -1  -2    1.70    0.90
  -6  -1  -2    0.60    3.20
  -6  -1  -2    0.70    0.50
  -6  -1  -2    0.60    0.30
   6   1   2    0.70    0.60
   6   1   2    1.20    3.50
   6   1   2   -0.70    3.00
  -7  -1  -2  135.79    7.50
  -7  -1  -2  143.39    7.40
  -7  -1  -2  147.09    8.70
   7   1   2  140.09    7.00
   7   1   2  161.68    7.10
   7   1   2  158.98    8.40
  -8  -1  -2   22.70    2.80
  -8  -1  -2   27.00    2.70
  -8  -1  -2   18.50    3.50
  -8  -1  -2   24.20    2.40
   8   1   2   31.30    2.60
   8   1   2   27.40    2.50
   8   1   2   28.70    4.10
   7  -2  -2    3.60    1.70
   7  -2  -2    1.70    1.00
   7  -2  -2    2.10    1.60
   7  -2  -2    3.10    1.00
  -7   2   2    0.20    1.50
  -7   2   2    1.20    0.60
  -7   2   2    0.50    0.80
  -7   2   2    0.50    1.30
   6  -2  -2  173.98    8.60
   6  -2  -2  192.38    8.70
   6  -2  -2  192.78    8.40
   6  -2  -2  190.28   13.80
   6  -2  -2  194.98    9.90
   6  -2  -2  209.68   10.10
  -6   2   2  210.88   10.70
  -6   2   2  194.28   14.80
  -6   2   2  193.78    8.50
  -6   2   2  193.68    9.00
  -6   2   2  204.68    9.50
  -6   2   2  195.38    8.70
   5  -2  -2    0.70    0.50
   5  -2  -2   -0.20    0.70
   5  -2  -2    0.30    0.30
   5  -2  -2   -0.50    1.10
   5  -2  -2    0.00    0.40
   5  -2  -2    2.70    2.70
   5  -2  -2    0.40    0.40
   5  -2  -2    0.60    0.50
   5  -2  -2   -2.70    2.50
   5  -2  -2    0.80    1.00
  -5   2   2    0.10    0.40
  -5   2   2    0.50    0.60
  -5   2   2    0.40    0.30
  -5   2   2   -1.20    1.80
  -5   2   2    0.40    0.40
  -5   2   2    0.00    0.70
  -5   2   2    0.10    0.50
  -5   2   2    1.00    0.80
  -5   2   2    0.40    1.10
  -5   2   2   -1.80    2.90
   4  -2  -2  326.77   17.20
   4  -2  -2  329.67   14.40
   4  -2  -2  319.37   13.90
   4  -2  -2  316.77   14.20
   4  -2  -2  318.37   16.60
   4  -2  -2  310.87   13.40
   4  -2  -2  307.27   17.00
  -4   2   2  339.47   13.50
  -4   2   2  299.27   17.40
  -4   2   2  346.27   14.50
  -4   2   2  340.37   16.20
  -4   2   2  347.17   16.60
  -4   2   2  340.37   14.90
  -4   2   2  320.97   13.40
   3  -2  -2   11.60    1.40
   3  -2  -2    9.60    2.00
   3  -2  -2   10.40    0.70
   3  -2  -2   12.90    1.50
   3  -2  -2    9.50    1.80
   3  -2  -2   12.20    2.40
   3  -2  -2   10.30    0.70
   3  -2  -2   11.60    1.50
   3  -2  -2   10.90    1.00
   3  -2  -2   10.60    1.10
   3  -2  -2   10.50    0.80
   3  -2  -2   14.40    2.80
  -3   2   2   13.10    1.90
  -3   2   2   11.30    2.00
  -3   2   2    9.10    0.70
  -3   2   2    9.80    0.70
  -3   2   2    9.70    1.00
  -3   2   2   11.50    2.50
  -3   2   2   12.70    2.20
  -3   2   2   11.50    1.40
  -3   2   2   10.10    0.70
  -3   2   2   11.20    0.80
  -3   2   2    9.50    0.80
  -3   2   2   12.00    1.00
   2  -2  -2  200.18   10.40
   2  -2  -2  201.58    9.70
   2  -2  -2  196.98    9.90
   2  -2  -2  211.98   10.30
   2  -2  -2  208.68    8.90
  -2   2   2  212.08    8.80
  -2   2   2  202.48    9.70
  -2   2   2  202.28    9.90
  -2   2   2  204.28   10.60
   1  -2  -2  228.28   10.50
   1  -2  -2  216.68   10.00
  -1   2   2  222.98   10.40
   0  -2  -2   11.60    0.70
   0  -2  -2   14.10    0.60
   0  -2  -2   11.50    0.50
   0  -2  -2   13.80    1.20
   0  -2  -2   11.70    0.60
   0  -2  -2   11.60    0.60
   0  -2  -2   11.20    0.70
   0  -2  -2   11.60    0.80
   0  -2  -2   10.30    0.80
   0  -2  -2   12.40    0.60
   0  -2  -2   13.00    1.70
   0  -2  -2   14.10    1.10
   0   2   2   11.10    0.80
   0   2   2   13.00    0.50
   0   2   2   13.30    0.70
   0   2   2   11.10    0.70
   0   2   2   12.70    0.80
   0   2   2   13.70    1.40
   0   2   2   11.50    0.60
   0   2   2   10.60    0.60
   0   2   2   13.70    0.60
   0   2   2   11.80    0.70
  -1  -2  -2  483.55   20.10
  -1  -2  -2  462.55   20.50
   1   2   2  463.55   20.40
   1   2   2  481.05   20.10
  -2  -2  -2    1.30    0.20
  -2  -2  -2    1.30    0.40
  -2  -2  -2    1.00    0.50
  -2  -2  -2    1.90    0.60
  -2  -2  -2    0.70    0.70
  -2  -2  -2    0.90    0.40
  -2  -2  -2    0.70    0.30
  -2  -2  -2    1.10    0.30
  -2  -2  -2    1.00    0.50
  -2  -2  -2    0.50    0.60
  -2  -2  -2    1.70    0.60
   2   2   2    0.70    0.50
   2   2   2    1.30    0.40
   2   2   2    0.90    0.70
   2   2   2    1.20    0.40
   2   2   2    1.20    0.20
   2   2   2    1.60    0.50
   2   2   2    1.00    0.20
   2   2   2    1.10    0.50
   2   2   2    1.30    0.30
   2   2   2    1.30    0.60
   2   2   2    0.20    0.90
   2   2   2    0.90    0.50
  -3  -2  -2  267.37   13.00
  -3  -2  -2  262.17   12.80
  -3  -2  -2  252.47   10.80
  -3  -2  -2  256.67   13.20
  -3  -2  -2  254.67   13.10
   3   2   2  257.67   13.40
   3   2   2  248.58   13.50
   3   2   2  244.38   11.20
   3   2   2  246.68   10.80
   3   2   2  243.58   10.50
  -4  -2  -2   80.99    4.70
  -4  -2  -2   77.59    3.50
  -4  -2  -2   75.69    4.10
  -4  -2  -2   75.89    4.20
  -4  -2  -2   86.89    6.30
  -4  -2  -2   79.49    4.20
  -4  -2  -2   83.39    4.00
  -4  -2  -2   76.09    3.70
  -4  -2  -2   78.99    3.70
  -4  -2  -2   80.39    3.40
  -4  -2  -2   68.99    6.30
  -4  -2  -2   83.09    6.60
  -4  -2  -2   89.19    6.30
  -4  -2  -2   81.09    3.20
  -4  -2  -2   80.19    3.90
  -4  -2  -2   76.79    3.70
   4   2   2   71.79    3.80
   4   2   2   79.99    3.80
   4   2   2   79.49    4.40
   4   2   2   81.49    4.10
   4   2   2   74.79    4.10
   4   2   2   74.89    6.80
   4   2   2   73.59    4.10
   4   2   2   84.49    3.80
   4   2   2   69.19    4.60
   4   2   2   80.19    6.90
   4   2   2   77.99    3.30
  -5  -2  -2  279.87   11.80
  -5  -2  -2  258.67   12.40
  -5  -2  -2  268.97   11.70
  -5  -2  -2  286.17   11.80
  -5  -2  -2  287.37   11.60
  -5  -2  -2  291.17   16.20
  -5  -2  -2  274.07   12.50
  -5  -2  -2  297.67   15.70
  -5  -2  -2  286.67   11.40
  -5  -2  -2  282.47   12.10
  -5  -2  -2  290.47   15.90
  -5  -2  -2  291.07   12.20
  -5  -2  -2  299.97   12.10
  -5  -2  -2  291.57   16.60
   5   2   2  259.47   12.20
   5   2   2  263.87   12.40
   5   2   2  267.97   12.00
   5   2   2  280.47   16.30
   5   2   2  276.67   12.40
   5   2   2  277.07   16.80
   5   2   2  273.17   11.20
   5   2   2  270.87   13.30
   5   2   2  288.07   12.90
  -6  -2  -2   95.69    8.60
  -6  -2  -2  122.09   10.30
  -6  -2  -2  108.09    6.80
  -6  -2  -2   97.39    5.30
  -6  -2  -2  117.29    5.90
  -6  -2  -2  110.69    8.80
  -6  -2  -2  115.39    5.80
  -6  -2  -2  114.49    6.40
  -6  -2  -2  102.59    9.60
   6   2   2  125.59    6.70
   6   2   2  109.29   10.60
   6   2   2  112.79   10.40
   6   2   2  109.49    5.50
   6   2   2  129.09    5.60
  -7  -2  -2  135.09    6.70
  -7  -2  -2  136.49    6.90
  -7  -2  -2  130.09    6.80
  -7  -2  -2  123.69    6.20
  -7  -2  -2  126.89    8.10
   7   2   2  130.89    7.80
   7   2   2  126.99    6.40
   7   2   2  130.29    6.50
   7   2   2  144.39    7.40
  -8  -2  -2   19.50    2.40
  -8  -2  -2   20.10    2.70
  -8  -2  -2   20.40    3.70
  -8  -2  -2   21.80    2.70
   8   2   2   26.40    2.40
   8   2   2   27.90    2.40
   8   2   2   30.20    4.10
   7  -3  -2   48.30    8.80
   7  -3  -2   48.40    3.20
   7  -3  -2   45.40    3.00
   7  -3  -2   44.30    4.00
   7  -3  -2   46.70    2.60
   7  -3  -2   51.99    4.50
  -7   3   2   33.80    9.60
  -7   3   2   43.90    3.20
  -7   3   2   49.30    2.80
  -7   3   2   43.60    4.40
   6  -3  -2    1.90    0.80
   6  -3  -2    1.20    0.60
   6  -3  -2    1.40    0.50
   6  -3  -2   -2.40    3.20
   6  -3  -2    1.30    1.20
   6  -3  -2    0.60    1.40
  -6   3   2    1.40    0.60
  -6   3   2    0.80    1.00
  -6   3   2    0.80    1.30
  -6   3   2    1.30    0.80
  -6   3   2    3.90    4.60
   5  -3  -2   73.59    3.70
   5  -3  -2   78.49    3.60
   5  -3  -2   80.99    4.70
   5  -3  -2   75.29    7.30
   5  -3  -2   74.69    4.70
   5  -3  -2   83.09    4.00
   5  -3  -2   81.29    4.00
   5  -3  -2   79.99    5.10
  -5   3   2   87.39    5.30
  -5   3   2   74.49    3.90
  -5   3   2   77.19    8.10
  -5   3   2   77.19    4.10
  -5   3   2   81.89    3.70
  -5   3   2   79.59    4.30
  -5   3   2   86.29    3.90
  -5   3   2   85.49    4.60
   4  -3  -2   80.29    6.60
   4  -3  -2   74.69    3.30
   4  -3  -2   74.09    4.00
   4  -3  -2   70.59    3.50
   4  -3  -2   65.19    5.60
   4  -3  -2   71.49    6.20
   4  -3  -2   71.99    4.20
   4  -3  -2   76.19    3.50
   4  -3  -2   72.79    3.90
   4  -3  -2   74.79    4.50
   4  -3  -2   68.29    3.40
   4  -3  -2   70.79    3.40
  -4   3   2   74.79    3.80
  -4   3   2   72.09    3.40
  -4   3   2   78.19    5.80
  -4   3   2   84.69    5.70
  -4   3   2   69.79    3.30
  -4   3   2   70.59    3.90
  -4   3   2   66.49    3.20
  -4   3   2   73.19    3.70
  -4   3   2   77.29    4.60
  -4   3   2   73.79    3.50
  -4   3   2   83.19    7.10
  -4   3   2   71.39    3.10
  -4   3   2   73.39    3.30
   3  -3  -2   -0.60    1.30
   3  -3  -2    0.20    0.20
   3  -3  -2    0.20    0.80
   3  -3  -2    0.50    0.30
   3  -3  -2   -0.40    0.30
   3  -3  -2    0.00    0.20
   3  -3  -2    0.50    0.80
   3  -3  -2    0.30    0.10
   3  -3  -2    0.10    0.30
   3  -3  -2    0.40    0.40
   3  -3  -2    0.30    0.20
   3  -3  -2    0.50    0.60
   3  -3  -2    1.50    1.20
  -3   3   2    0.30    0.20
  -3   3   2    0.10    0.20
  -3   3   2    0.30    0.20
  -3   3   2    0.10    0.30
  -3   3   2    0.40    0.60
  -3   3   2    0.10    0.20
  -3   3   2    0.30    0.20
  -3   3   2    0.60    1.40
  -3   3   2   -0.20    0.20
  -3   3   2    0.10    0.50
  -3   3   2   -0.10    1.00
  -3   3   2    0.30    0.60
   2  -3  -2  137.69    6.00
   2  -3  -2  143.49    7.30
   2  -3  -2  144.19    7.50
   2  -3  -2  128.49    6.90
   2  -3  -2  135.69    7.60
   2  -3  -2  135.49    5.60
   2  -3  -2  133.79    6.30
  -2   3   2  134.59    5.80
  -2   3   2  140.99    5.70
  -2   3   2  137.79    5.60
  -2   3   2  140.09    8.60
  -2   3   2  149.29    6.50
  -2   3   2  137.49    6.20
   1  -3  -2  343.77   15.60
   1  -3  -2  351.96   15.20
  -1   3   2  352.86   15.60
  -1   3   2  363.76   15.20
   0  -3  -2  244.18   10.60
   0  -3  -2  248.38   11.10
   0   3   2  228.78   10.60
   0   3   2  255.57   11.00
  -1  -3  -2    4.20    0.60
  -1  -3  -2    3.70    0.40
  -1  -3  -2    4.00    0.50
  -1  -3  -2    3.90    0.70
  -1  -3  -2    4.50    0.40
  -1  -3  -2    4.50    1.00
  -1  -3  -2    3.90    0.30
  -1  -3  -2    3.90    0.70
  -1  -3  -2    3.60    0.40
  -1  -3  -2    2.90    0.50
  -1  -3  -2    4.30    1.20
  -1  -3  -2    4.70    0.40
  -1  -3  -2    4.80    1.00
   1   3   2    4.20    0.40
   1   3   2    4.80    1.30
   1   3   2    4.70    0.90
   1   3   2    4.30    0.30
   1   3   2    4.80    0.70
   1   3   2    4.40    0.70
   1   3   2    4.60    0.60
   1   3   2    4.60    1.20
   1   3   2    3.80    1.00
   1   3   2    3.40    0.30
   1   3   2    4.50    0.40
   1   3   2    4.00    0.50
   1   3   2    5.20    1.00
  -2  -3  -2  728.13   30.50
  -2  -3  -2  732.23   30.80
   2   3   2  692.03   30.80
   2   3   2  688.53   30.80
  -3  -3  -2    0.70    0.50
  -3  -3  -2    1.00    0.80
  -3  -3  -2    0.50    0.70
  -3  -3  -2    2.00    1.60
  -3  -3  -2    0.60    0.40
  -3  -3  -2    0.10    0.30
  -3  -3  -2   -1.00    1.00
  -3  -3  -2    0.20    0.50
  -3  -3  -2    1.00    0.50
  -3  -3  -2    0.40    0.40
  -3  -3  -2    0.70    0.60
  -3  -3  -2    0.60    0.30
  -3  -3  -2    0.50    0.80
  -3  -3  -2    0.90    0.40
  -3  -3  -2    0.90    0.20
   3   3   2    0.70    0.20
   3   3   2    0.80    0.40
   3   3   2    0.80    0.50
   3   3   2   -0.30    0.50
   3   3   2    0.80    0.50
   3   3   2    1.20    1.30
   3   3   2    0.20    1.70
   3   3   2    0.60    0.60
   3   3   2    0.30    0.70
   3   3   2    0.50    0.20
   3   3   2    0.40    0.30
   3   3   2    0.30    0.40
   3   3   2   -0.10    0.50
  -4  -3  -2    1.90    1.20
  -4  -3  -2    2.90    0.50
  -4  -3  -2    3.00    0.80
  -4  -3  -2    2.60    0.90
  -4  -3  -2    2.40    0.90
  -4  -3  -2    3.30    0.80
  -4  -3  -2    2.40    1.10
  -4  -3  -2    2.30    0.50
  -4  -3  -2    1.20    1.20
  -4  -3  -2    2.90    0.80
  -4  -3  -2    2.30    0.90
  -4  -3  -2    2.40    0.50
  -4  -3  -2    1.10    1.70
  -4  -3  -2    3.50    2.10
   4   3   2    3.50    2.50
   4   3   2    2.70    0.90
   4   3   2    1.30    0.80
   4   3   2    2.70    0.70
   4   3   2    3.20    0.80
   4   3   2    3.30    1.00
   4   3   2    4.30    1.30
   4   3   2    2.60    0.80
   4   3   2    2.30    0.40
  -5  -3  -2    5.40    0.60
  -5  -3  -2    6.50    2.20
  -5  -3  -2    5.40    1.10
  -5  -3  -2    5.70    1.60
  -5  -3  -2    4.90    2.80
  -5  -3  -2    5.30    1.30
  -5  -3  -2    5.90    0.70
  -5  -3  -2    4.40    0.80
  -5  -3  -2    2.50    2.70
  -5  -3  -2    5.50    2.20
  -5  -3  -2    4.70    1.00
  -5  -3  -2    6.00    1.30
  -5  -3  -2    3.90    0.90
   5   3   2    5.30    0.50
   5   3   2    5.40    1.00
   5   3   2    4.50    0.90
   5   3   2   12.40    3.90
   5   3   2    4.90    3.10
   5   3   2    4.70    1.90
   5   3   2    5.60    1.60
   5   3   2    7.10    1.40
   5   3   2    8.20    1.50
  -6  -3  -2    6.80    1.30
  -6  -3  -2    9.40    2.90
  -6  -3  -2    6.80    1.20
  -6  -3  -2    3.10    3.80
  -6  -3  -2    8.20    2.00
   6   3   2    6.90    1.30
   6   3   2    9.90    4.60
  -7  -3  -2    6.80    1.30
  -7  -3  -2    7.10    1.50
  -7  -3  -2    6.60    1.60
  -7  -3  -2    8.30    1.70
  -7  -3  -2    7.00    2.20
   7   3   2    8.20    1.50
   7   3   2   10.30    2.40
   7   3   2   12.80    2.50
   7   3   2   11.60    1.70
   7  -4  -2    1.00    1.60
   7  -4  -2   -0.20    0.80
   7  -4  -2   -0.20    0.90
   7  -4  -2   -0.20    0.40
   7  -4  -2   -0.40    1.50
  -7   4   2    0.00    0.50
  -7   4   2   -0.30    0.70
   6  -4  -2    1.90    1.50
   6  -4  -2   -3.10    3.90
   6  -4  -2    0.10    0.60
   6  -4  -2    0.00    0.30
  -6   4   2    0.20    0.60
  -6   4   2   -2.60    4.90
  -6   4   2    1.10    1.20
  -6   4   2    0.90    0.70
   5  -4  -2    2.40    1.40
   5  -4  -2    0.50    2.70
   5  -4  -2    3.70    0.70
   5  -4  -2    3.90    0.60
   5  -4  -2    3.70    0.80
   5  -4  -2    2.60    1.00
  -5   4   2    3.50    0.60
  -5   4   2    4.20    1.30
  -5   4   2    5.00    1.20
  -5   4   2    3.90    0.90
  -5   4   2    3.80    0.60
  -5   4   2    3.00    0.90
  -5   4   2    8.40    3.50
  -5   4   2    5.00    1.30
   4  -4  -2   16.80    1.10
   4  -4  -2   17.10    2.60
   4  -4  -2   15.70    1.00
   4  -4  -2   15.70    3.00
   4  -4  -2   15.30    1.00
   4  -4  -2   16.00    1.20
   4  -4  -2   15.70    3.30
   4  -4  -2   11.30    1.50
   4  -4  -2   16.30    3.50
   4  -4  -2   13.60    2.80
   4  -4  -2   15.00    1.90
   4  -4  -2   16.40    1.60
  -4   4   2   15.60    0.80
  -4   4   2   14.90    1.10
  -4   4   2   15.60    0.90
  -4   4   2   14.80    1.00
  -4   4   2   16.00    1.30
  -4   4   2   18.40    2.00
  -4   4   2   15.70    1.30
  -4   4   2   16.60    1.00
  -4   4   2   15.30    3.70
  -4   4   2   15.10    1.70
  -4   4   2   16.80    1.20
  -4   4   2   16.40    1.40
   3  -4  -2   15.90    0.80
   3  -4  -2   16.80    1.10
   3  -4  -2   18.10    3.00
   3  -4  -2   14.60    2.50
   3  -4  -2   11.30    2.60
   3  -4  -2   15.10    1.30
   3  -4  -2   15.30    1.60
   3  -4  -2   16.10    0.80
   3  -4  -2   16.30    2.10
   3  -4  -2   16.10    1.30
   3  -4  -2   14.70    0.90
   3  -4  -2   17.20    2.10
   3  -4  -2   16.40    1.00
   3  -4  -2   15.70    1.00
  -3   4   2   16.30    1.10
  -3   4   2   16.10    1.60
  -3   4   2   15.60    2.30
  -3   4   2   13.70    2.90
  -3   4   2   15.60    0.90
  -3   4   2   16.30    1.10
  -3   4   2   15.80    1.00
  -3   4   2   13.50    2.10
  -3   4   2   18.60    1.50
  -3   4   2   16.40    1.00
  -3   4   2   17.00    1.20
   2  -4  -2   11.40    1.30
   2  -4  -2   14.00    2.10
   2  -4  -2   10.20    0.90
   2  -4  -2    8.90    0.70
   2  -4  -2    9.90    2.10
   2  -4  -2   12.40    0.80
   2  -4  -2   10.90    0.70
   2  -4  -2   10.80    0.70
   2  -4  -2   13.60    2.00
   2  -4  -2   10.50    0.90
   2  -4  -2    9.90    1.70
   2  -4  -2   11.40    0.70
  -2   4   2   10.60    0.90
  -2   4   2   10.00    1.50
  -2   4   2   10.20    1.10
  -2   4   2   10.50    0.80
  -2   4   2   11.50    1.70
  -2   4   2   11.50    0.70
  -2   4   2   11.10    1.10
  -2   4   2   10.90    0.80
  -2   4   2    9.80    0.80
  -2   4   2   11.50    0.70
  -2   4   2    9.50    0.70
  -2   4   2   13.50    2.30
  -2   4   2   10.40    0.70
  -2   4   2    9.50    0.70
  -2   4   2   10.10    0.70
   1  -4  -2  482.75   20.30
   1  -4  -2  471.25   20.80
  -1   4   2  479.75   20.30
  -1   4   2  504.45   21.40
   0  -4  -2  297.47   12.30
   0   4   2  243.08   11.70
  -1  -4  -2   65.69    2.70
  -1  -4  -2   64.29    2.70
  -1  -4  -2   51.09    4.10
  -1  -4  -2   52.59    2.70
  -1  -4  -2   62.59    3.10
  -1  -4  -2   63.19    2.60
  -1  -4  -2   62.89    2.70
  -1  -4  -2   52.49    3.50
   1   4   2   62.69    2.60
   1   4   2   56.69    2.70
   1   4   2   60.09    4.10
   1   4   2   60.39    2.60
   1   4   2   46.30    3.50
   1   4   2   63.69    2.70
  -2  -4  -2   17.90    2.40
  -2  -4  -2   18.70    1.00
  -2  -4  -2   24.20    3.10
  -2  -4  -2   18.90    1.40
  -2  -4  -2   17.80    1.30
  -2  -4  -2   18.20    1.30
  -2  -4  -2   19.60    1.20
  -2  -4  -2   19.30    1.10
  -2  -4  -2   20.90    2.90
  -2  -4  -2   18.40    2.60
  -2  -4  -2   16.40    1.50
  -2  -4  -2   18.50    1.60
  -2  -4  -2   16.90    1.30
   2   4   2   21.80    3.30
   2   4   2   18.70    1.10
   2   4   2   16.10    0.90
   2   4   2   16.80    1.60
   2   4   2   20.40    1.70
   2   4   2   13.60    1.50
   2   4   2   17.80    1.20
   2   4   2   18.50    1.30
   2   4   2   18.20    2.90
   2   4   2   15.20    1.30
   2   4   2   18.40    1.00
  -3  -4  -2   57.39    3.00
  -3  -4  -2   59.49    5.40
  -3  -4  -2   55.49    3.00
  -3  -4  -2   58.29    2.50
  -3  -4  -2   54.29    3.00
  -3  -4  -2   53.39    3.20
  -3  -4  -2   54.99    3.80
  -3  -4  -2   55.99    4.60
  -3  -4  -2   59.49    2.90
  -3  -4  -2   56.59    3.00
  -3  -4  -2   58.99    2.90
  -3  -4  -2   53.79    4.50
  -3  -4  -2   62.39    5.00
  -3  -4  -2   54.79    2.70
  -3  -4  -2   57.49    2.70
   3   4   2   55.19    3.50
   3   4   2   55.19    2.70
   3   4   2   54.79    3.00
   3   4   2   48.90    3.00
   3   4   2   54.69    2.50
   3   4   2   65.29    5.50
   3   4   2   51.09    3.00
   3   4   2   56.89    2.50
   3   4   2   61.59    3.50
   3   4   2   59.89    3.20
   3   4   2   55.39    3.00
   3   4   2   50.29    5.10
  -4  -4  -2  122.19    5.20
  -4  -4  -2  117.89    5.80
  -4  -4  -2  116.79    5.80
  -4  -4  -2  125.89    5.60
  -4  -4  -2  127.59    5.70
  -4  -4  -2  121.19    8.30
  -4  -4  -2  122.99    8.90
  -4  -4  -2  120.19    6.60
  -4  -4  -2  133.09    6.60
  -4  -4  -2  137.69    8.60
  -4  -4  -2  138.89    9.20
  -4  -4  -2  129.79    5.30
  -4  -4  -2  123.59    5.80
  -4  -4  -2  122.99    5.50
  -4  -4  -2  113.19    5.80
   4   4   2  105.09    9.10
   4   4   2  122.59    5.20
   4   4   2  122.49    6.80
   4   4   2  118.19    5.80
   4   4   2  127.59    6.40
   4   4   2  115.79    5.70
   4   4   2  120.19    5.70
   4   4   2  124.49    5.90
   4   4   2  113.39    6.00
   4   4   2  116.89    5.90
   4   4   2  127.99    5.20
   4   4   2  127.89    9.20
  -5  -4  -2  133.39    7.50
  -5  -4  -2  133.29    6.30
  -5  -4  -2  132.49    6.30
  -5  -4  -2  124.19    6.50
  -5  -4  -2  132.29   10.60
  -5  -4  -2  118.19   10.00
  -5  -4  -2  133.49    5.70
  -5  -4  -2  121.59    9.10
  -5  -4  -2  129.99    6.40
  -5  -4  -2  134.79    6.40
  -5  -4  -2  141.99   10.50
   5   4   2  130.89    5.60
   5   4   2  163.78   11.90
   5   4   2  138.59    6.50
   5   4   2  127.09    7.60
   5   4   2  128.19    6.30
   5   4   2  126.09    6.00
   5   4   2  136.49    5.60
   5   4   2  120.59    6.60
  -6  -4  -2   83.19    4.70
  -6  -4  -2   90.59    7.70
  -6  -4  -2   86.29    4.60
  -6  -4  -2   83.19    5.10
  -6  -4  -2   83.49    4.70
  -6  -4  -2   77.19    9.40
  -6  -4  -2   83.79    5.90
   6   4   2   73.89   10.20
   6   4   2   76.99    3.80
   6   4   2   84.39    5.50
   6   4   2   87.69    4.40
  -7  -4  -2  179.58    8.60
  -7  -4  -2  179.78   10.30
  -7  -4  -2  165.48    8.40
  -7  -4  -2  172.08    8.50
  -7  -4  -2  161.68    8.20
   7   4   2  171.48    8.40
   7   4   2  170.58    8.10
   7   4   2  176.28    9.60
   7  -5  -2   36.60    2.80
   7  -5  -2   38.90    2.80
   7  -5  -2   40.70    3.90
   7  -5  -2   38.90    4.50
  -7   5   2   40.40    2.60
  -7   5   2   37.80    2.90
   6  -5  -2   13.20    2.60
   6  -5  -2   18.20    1.80
   6  -5  -2   20.00    5.10
   6  -5  -2   11.40    1.00
  -6   5   2   14.00    1.80
  -6   5   2   11.70    1.40
  -6   5   2   12.90    5.90
   5  -5  -2   12.30    2.40
   5  -5  -2    9.30    3.60
   5  -5  -2   11.40    1.10
   5  -5  -2   12.40    1.40
   5  -5  -2    8.70    1.60
  -5   5   2    9.70    1.60
  -5   5   2   14.70    4.60
  -5   5   2    7.90    0.90
  -5   5   2   11.30    1.40
  -5   5   2   10.30    1.30
   4  -5  -2    1.40    1.30
   4  -5  -2    2.30    0.80
   4  -5  -2    2.30    2.00
   4  -5  -2    1.50    0.40
   4  -5  -2    1.50    0.70
   4  -5  -2    2.60    0.40
   4  -5  -2    4.30    0.70
   4  -5  -2    3.20    2.20
   4  -5  -2    3.20    1.50
   4  -5  -2    3.10    1.60
   4  -5  -2    2.90    0.90
  -4   5   2    2.80    0.60
  -4   5   2    2.40    0.50
  -4   5   2    1.70    0.80
  -4   5   2    4.40    1.10
  -4   5   2    3.70    0.80
  -4   5   2    3.80    2.50
  -4   5   2    2.70    0.50
  -4   5   2    1.80    0.40
  -4   5   2    3.10    0.60
  -4   5   2    1.40    0.60
  -4   5   2    3.30    1.70
  -4   5   2    1.70    0.90
   3  -5  -2    1.40    0.50
   3  -5  -2    2.90    1.20
   3  -5  -2    2.00    0.40
   3  -5  -2    1.50    0.80
   3  -5  -2    1.80    1.60
   3  -5  -2    1.60    0.50
   3  -5  -2    2.00    0.40
   3  -5  -2    2.90    1.20
   3  -5  -2    2.20    0.30
   3  -5  -2    2.00    0.40
   3  -5  -2    0.60    1.40
   3  -5  -2    2.20    1.00
   3  -5  -2    2.20    0.40
   3  -5  -2    2.10    0.30
   3  -5  -2    2.30    0.70
  -3   5   2    2.20    0.50
  -3   5   2    2.20    0.30
  -3   5   2    2.50    0.40
  -3   5   2    1.60    0.60
  -3   5   2    2.00    0.40
  -3   5   2    1.70    0.50
  -3   5   2    1.80    0.40
  -3   5   2    2.00    0.40
  -3   5   2    2.30    0.50
  -3   5   2    5.00    2.10
  -3   5   2    2.00    0.70
  -3   5   2    3.70    1.10
  -3   5   2    2.50    0.40
  -3   5   2    2.50    1.20
  -3   5   2    2.90    0.60
   2  -5  -2   65.39    2.80
   2  -5  -2   67.29    3.00
   2  -5  -2   60.19    2.90
   2  -5  -2   63.99    3.00
   2  -5  -2   63.59    2.80
   2  -5  -2   60.19    2.90
   2  -5  -2   63.79    2.80
   2  -5  -2   62.59    3.00
   2  -5  -2   62.89    2.80
   2  -5  -2   60.79    3.10
   2  -5  -2   73.79    4.70
   2  -5  -2   60.89    2.90
  -2   5   2   58.49    2.90
  -2   5   2   59.19    3.20
  -2   5   2   60.79    2.90
  -2   5   2   65.69    4.80
  -2   5   2   65.79    2.80
  -2   5   2   63.69    2.70
  -2   5   2   60.59    2.80
  -2   5   2   63.39    4.60
  -2   5   2   61.29    2.90
  -2   5   2   65.19    3.00
  -2   5   2   64.39    3.20
  -2   5   2   64.19    2.80
  -2   5   2   55.59    4.20
   1  -5  -2   97.09    4.20
   1  -5  -2   94.09    5.00
   1  -5  -2  103.29    4.30
   1  -5  -2  106.69    4.20
   1  -5  -2  104.39    4.20
   1  -5  -2   98.49    4.00
   1  -5  -2   97.89    4.20
   1  -5  -2   93.29    5.40
   1  -5  -2   95.69    4.40
   1  -5  -2  101.19    4.30
   1  -5  -2  108.39    4.30
   1  -5  -2   90.69    4.20
   1  -5  -2   97.89    4.30
   1  -5  -2   91.69    4.90
   1  -5  -2  101.79    4.20
   1  -5  -2   93.39    4.10
  -1   5   2  107.69    4.30
  -1   5   2   93.59    4.10
  -1   5   2   99.09    5.10
  -1   5   2  102.49    4.50
  -1   5   2   91.99    5.30
  -1   5   2   96.29    4.10
  -1   5   2   97.19    4.90
  -1   5   2   96.39    4.30
  -1   5   2   99.19    4.30
  -1   5   2   98.39    4.50
  -1   5   2   93.09    4.10
   0  -5  -2 2196.78   82.09
   0   5   2 1872.01   81.39
  -1  -5  -2   63.59    3.40
  -1  -5  -2   70.59    3.20
  -1  -5  -2   58.59    4.10
  -1  -5  -2   66.39    2.90
  -1  -5  -2   64.09    4.00
  -1  -5  -2   65.39    3.00
  -1  -5  -2   73.89    3.00
  -1  -5  -2   72.29    3.30
  -1  -5  -2   75.19    3.40
  -1  -5  -2   65.29    3.00
  -1  -5  -2   67.99    3.00
  -1  -5  -2   64.39    4.70
   1   5   2   61.19    4.10
   1   5   2   69.39    3.10
   1   5   2   66.39    3.00
   1   5   2   74.59    3.20
   1   5   2   67.19    3.00
   1   5   2   74.39    3.10
  -2  -5  -2  416.66   19.70
  -2  -5  -2  435.96   19.50
  -2  -5  -2  418.86   19.40
  -2  -5  -2  436.56   19.20
   2   5   2  392.96   19.70
   2   5   2  437.46   17.80
   2   5   2  435.56   20.10
  -3  -5  -2   41.20    2.50
  -3  -5  -2   43.50    2.20
  -3  -5  -2   42.40    2.80
  -3  -5  -2   45.80    2.40
  -3  -5  -2   44.70    2.10
  -3  -5  -2   51.69    4.30
  -3  -5  -2   44.50    4.10
  -3  -5  -2   41.60    2.60
  -3  -5  -2   42.10    2.40
  -3  -5  -2   47.20    2.70
  -3  -5  -2   45.30    3.10
  -3  -5  -2   40.10    2.50
  -3  -5  -2   48.00    5.60
  -3  -5  -2   43.00    4.50
   3   5   2   45.80    2.30
   3   5   2   45.00    2.50
   3   5   2   49.10    6.70
   3   5   2   40.50    2.60
   3   5   2   49.40    6.00
   3   5   2   40.90    2.10
   3   5   2   45.50    3.00
   3   5   2   43.50    2.60
   3   5   2   48.10    3.20
   3   5   2   44.10    2.10
  -4  -5  -2  424.16   21.80
  -4  -5  -2  422.16   18.20
  -4  -5  -2  428.26   18.20
  -4  -5  -2  443.06   18.10
  -4  -5  -2  426.16   18.60
  -4  -5  -2  436.66   21.90
  -4  -5  -2  449.56   21.50
  -4  -5  -2  427.36   17.70
  -4  -5  -2  441.86   17.40
  -4  -5  -2  437.46   19.20
  -4  -5  -2  446.06   21.50
  -4  -5  -2  424.16   17.90
   4   5   2  417.56   21.90
   4   5   2  420.06   18.30
   4   5   2  378.56   18.30
   4   5   2  441.96   19.30
   4   5   2  446.46   18.40
   4   5   2  449.86   18.80
   4   5   2  454.55   18.60
   4   5   2  446.16   22.80
  -5  -5  -2  107.09    5.80
  -5  -5  -2  119.29    6.00
  -5  -5  -2  119.59    9.60
  -5  -5  -2  106.99    8.50
  -5  -5  -2  118.09    5.90
  -5  -5  -2  125.99    5.90
  -5  -5  -2  124.29    7.10
   5   5   2  114.29    5.10
   5   5   2  109.59    6.50
   5   5   2  120.09    5.30
   5   5   2  119.79    6.10
   5   5   2  118.29    7.40
   5   5   2  118.69    5.50
   5   5   2  113.39   10.40
  -6  -5  -2  237.48   10.90
  -6  -5  -2  243.28   14.70
  -6  -5  -2  242.78   10.80
  -6  -5  -2  240.08   10.70
  -6  -5  -2  241.68   12.40
  -6  -5  -2  232.18   15.60
   6   5   2  228.58    9.80
   6   5   2  229.18   11.70
   6   5   2  241.58   17.20
   6   5   2  226.88    9.80
   6   5   2  228.98   10.30
  -7  -5  -2   19.30    3.50
  -7  -5  -2   14.20    2.20
  -7  -5  -2   17.40    2.30
  -7  -5  -2   19.10    2.40
  -7  -5  -2   16.10    2.10
   7   5   2   22.30    3.50
   7   5   2   21.20    2.60
   7   5   2   16.80    2.10
   7   5   2   16.30    1.20
   6  -6  -2   17.80    2.70
   6  -6  -2   18.40    1.90
   6  -6  -2   15.80    1.20
   6  -6  -2   14.00    1.70
   6  -6  -2   15.60    2.90
  -6   6   2   18.20    1.40
  -6   6   2   16.10    1.70
  -6   6   2   17.10    1.60
   5  -6  -2  163.78    8.20
   5  -6  -2  172.58    7.70
   5  -6  -2  173.98   11.50
   5  -6  -2  174.38    9.40
   5  -6  -2  171.08    7.20
  -5   6   2  152.38   13.10
  -5   6   2  169.38    7.70
  -5   6   2  172.68    7.70
  -5   6   2  171.78    7.40
   4  -6  -2    3.70    0.60
   4  -6  -2    5.20    0.60
   4  -6  -2    5.60    2.70
   4  -6  -2    4.60    1.00
   4  -6  -2    4.80    1.70
   4  -6  -2    6.10    1.20
   4  -6  -2    4.40    0.80
  -4   6   2    5.20    0.90
  -4   6   2    8.30    3.20
  -4   6   2    4.60    0.60
  -4   6   2    3.60    0.60
  -4   6   2    4.40    0.80
   3  -6  -2  436.96   20.10
   3  -6  -2  453.55   18.90
   3  -6  -2  480.25   20.90
   3  -6  -2  432.16   20.90
   3  -6  -2  433.36   18.90
   3  -6  -2  463.35   21.10
  -3   6   2  444.56   18.60
  -3   6   2  460.35   18.50
  -3   6   2  475.35   21.50
  -3   6   2  485.65   20.30
  -3   6   2  462.55   18.40
  -3   6   2  468.15   18.90
   2  -6  -2  230.88    9.50
   2  -6  -2  227.18    9.40
   2  -6  -2  235.28    9.50
   2  -6  -2  216.98    9.50
   2  -6  -2  235.88    9.70
   2  -6  -2  234.98    9.50
   2  -6  -2  237.58   10.80
   2  -6  -2  229.78    9.70
   2  -6  -2  237.18   11.30
   2  -6  -2  240.28   11.10
  -2   6   2  233.08    9.30
  -2   6   2  236.98    9.50
  -2   6   2  200.78   10.20
  -2   6   2  225.88    9.50
  -2   6   2  231.08   10.40
  -2   6   2  216.18   11.20
  -2   6   2  231.18   10.60
  -2   6   2  239.58    9.70
   1  -6  -2   87.09    4.10
   1  -6  -2   94.09    4.70
   1  -6  -2   89.79    4.00
   1  -6  -2   86.09    4.10
   1  -6  -2  106.19    4.20
   1  -6  -2  100.59    4.30
   1  -6  -2   94.39    4.10
   1  -6  -2   87.49    4.80
   1  -6  -2   97.39    3.90
   1  -6  -2   87.69    4.20
   1  -6  -2  104.89    5.50
   1  -6  -2   92.49    4.20
  -1   6   2  103.89    4.10
  -1   6   2   96.89    4.90
  -1   6   2   91.79    4.70
  -1   6   2   92.59    3.90
  -1   6   2   97.59    4.30
  -1   6   2   87.89    4.00
  -1   6   2   95.59    4.30
  -1   6   2   91.59    4.30
  -1   6   2   89.39    5.10
  -1   6   2   89.39    4.20
  -1   6   2  105.59    4.00
   0  -6  -2  464.45   20.10
   0  -6  -2  507.95   20.00
   0  -6  -2  463.55   20.60
   0  -6  -2  529.85   21.50
   0   6   2  524.85   19.80
   0   6   2  486.25   21.00
  -1  -6  -2  244.08   12.60
  -1  -6  -2  284.37   11.60
  -1  -6  -2  258.47   12.50
  -1  -6  -2  259.47   11.30
  -1  -6  -2  307.77   11.70
  -1  -6  -2  286.67   13.00
  -1  -6  -2  293.47   11.90
  -1  -6  -2  298.67   11.60
  -1  -6  -2  263.67   11.30
  -1  -6  -2  276.17   11.90
  -1  -6  -2  290.17   11.60
   1   6   2  254.57   11.40
   1   6   2  308.37   13.50
   1   6   2  292.47   11.50
   1   6   2  282.17   11.40
  -2  -6  -2  701.83   30.60
  -2  -6  -2  712.13   30.90
   2   6   2  783.32   32.70
   2   6   2  638.14   28.50
   2   6   2  713.23   31.30
  -3  -6  -2    9.10    0.80
  -3  -6  -2   12.20    2.80
  -3  -6  -2   16.40    3.40
  -3  -6  -2    7.80    2.60
  -3  -6  -2    9.50    1.40
  -3  -6  -2    9.50    1.20
  -3  -6  -2    7.20    1.00
  -3  -6  -2    9.30    1.50
  -3  -6  -2   10.00    1.20
  -3  -6  -2    9.50    1.70
  -3  -6  -2   11.90    2.50
  -3  -6  -2   10.20    1.10
   3   6   2    8.30    1.20
   3   6   2    9.00    1.60
   3   6   2   19.40    4.00
   3   6   2   10.20    1.40
   3   6   2    9.90    1.70
   3   6   2   10.70    1.00
   3   6   2    9.80    1.30
   3   6   2    5.50    2.80
   3   6   2   10.20    0.90
   3   6   2    9.00    0.80
  -4  -6  -2  217.38    9.60
  -4  -6  -2  220.78    9.90
  -4  -6  -2  226.98   13.20
  -4  -6  -2  224.48   12.70
  -4  -6  -2  213.08    9.90
  -4  -6  -2  222.58    9.60
  -4  -6  -2  209.58   10.20
  -4  -6  -2  228.48   11.40
   4   6   2  215.48    9.20
   4   6   2  226.28   10.50
   4   6   2  212.58    9.90
   4   6   2  215.18   10.90
   4   6   2  221.48    9.40
   4   6   2  224.48   14.00
  -5  -6  -2   13.40    3.90
  -5  -6  -2    8.70    2.00
  -5  -6  -2   12.90    2.50
  -5  -6  -2   12.10    1.80
  -5  -6  -2   11.10    2.90
  -5  -6  -2   12.70    1.60
   5   6   2   11.90    2.20
   5   6   2   11.80    0.90
   5   6   2   12.10    1.40
   5   6   2   13.10    4.80
   5   6   2   10.30    1.00
  -6  -6  -2   33.20    2.70
  -6  -6  -2   33.10    3.70
  -6  -6  -2   35.20    2.80
  -6  -6  -2   33.10    2.80
  -6  -6  -2   38.50    7.30
  -6  -6  -2   33.70    2.90
  -6  -6  -2   28.90    5.10
   6   6   2   36.50    3.60
   6   6   2   34.80    7.20
   6   6   2   33.60    2.00
   6   6   2   35.00    2.50
   6  -7  -2   19.00    2.80
   6  -7  -2   20.00    1.90
   6  -7  -2   18.90    3.30
   6  -7  -2   18.60    1.70
  -6   7   2   18.80    1.90
  -6   7   2   18.80    1.50
  -6   7   2   18.50    1.70
   5  -7  -2    0.70    0.60
   5  -7  -2    1.40    0.90
   5  -7  -2    2.70    3.00
   5  -7  -2    1.20    0.70
   5  -7  -2    0.10    1.60
   5  -7  -2    1.50    0.40
  -5   7   2    1.80    0.70
  -5   7   2    1.50    0.70
  -5   7   2    3.30    3.80
  -5   7   2    1.70    0.50
   4  -7  -2  272.37   11.10
   4  -7  -2  260.17   14.30
   4  -7  -2  262.57   13.20
   4  -7  -2  274.17   11.50
   4  -7  -2  268.97   11.80
  -4   7   2  271.77   11.50
  -4   7   2  271.97   11.20
  -4   7   2  272.27   11.60
  -4   7   2  275.77   15.10
   3  -7  -2    4.50    0.80
   3  -7  -2    6.10    0.90
   3  -7  -2    8.80    2.30
   3  -7  -2    5.60    1.00
   3  -7  -2    5.80    0.70
   3  -7  -2    3.40    0.50
   3  -7  -2    4.30    1.90
   3  -7  -2    2.80    1.50
   3  -7  -2    4.70    1.40
  -3   7   2    3.40    0.70
  -3   7   2    4.10    0.60
  -3   7   2    5.50    0.80
  -3   7   2    1.70    2.10
  -3   7   2    3.70    0.80
  -3   7   2    4.40    1.60
  -3   7   2    5.10    0.50
  -3   7   2    4.10    0.60
  -3   7   2    3.90    0.70
  -3   7   2    4.80    2.50
   2  -7  -2  236.58   10.10
   2  -7  -2  244.68   11.50
   2  -7  -2  236.78    9.90
   2  -7  -2  233.28    9.70
   2  -7  -2  232.58    9.70
   2  -7  -2  241.88   10.10
   2  -7  -2  236.58   10.00
   2  -7  -2  234.68   10.00
   2  -7  -2  238.78   11.30
   2  -7  -2  240.38   11.10
   2  -7  -2  259.97   10.10
   2  -7  -2  234.98   11.50
  -2   7   2  239.78   10.70
  -2   7   2  245.48   10.90
  -2   7   2  243.08   10.20
  -2   7   2  236.98    9.90
  -2   7   2  241.38    9.90
  -2   7   2  237.38   10.00
  -2   7   2  243.68   11.50
  -2   7   2  236.98    9.70
   1  -7  -2  308.57   14.10
   1  -7  -2  347.67   13.00
   1  -7  -2  348.47   13.10
   1  -7  -2  326.97   13.00
   1  -7  -2  294.37   13.00
   1  -7  -2  301.77   13.60
   1  -7  -2  357.86   13.20
   1  -7  -2  334.37   13.30
  -1   7   2  314.97   12.80
  -1   7   2  311.67   12.90
  -1   7   2  289.77   13.50
  -1   7   2  299.87   13.70
  -1   7   2  301.47   13.90
   0  -7  -2  240.88   11.60
   0  -7  -2  306.27   11.40
   0  -7  -2  270.07   11.30
   0  -7  -2  243.88   11.50
   0  -7  -2  266.57   11.10
   0  -7  -2  279.57   11.60
   0  -7  -2  237.68   11.10
   0  -7  -2  277.37   11.30
   0  -7  -2  271.07   11.00
   0   7   2  304.47   11.40
   0   7   2  265.47   11.20
   0   7   2  286.87   11.10
   0   7   2  305.87   12.20
   0   7   2  264.67   11.30
  -1  -7  -2  492.75   21.40
  -1  -7  -2  509.75   21.10
  -1  -7  -2  526.45   22.50
  -1  -7  -2  465.65   20.70
  -1  -7  -2  558.24   21.30
  -1  -7  -2  539.05   21.50
   1   7   2  509.55   22.80
   1   7   2  563.34   21.00
   1   7   2  513.05   22.80
  -2  -7  -2   44.10    2.80
  -2  -7  -2   47.10    3.80
  -2  -7  -2   47.30    2.60
  -2  -7  -2   52.39    2.40
  -2  -7  -2   50.19    2.40
  -2  -7  -2   48.90    4.60
  -2  -7  -2   52.19    4.40
  -2  -7  -2   46.70    3.90
  -2  -7  -2   52.89    2.40
  -2  -7  -2   47.30    2.30
  -2  -7  -2   50.89    3.70
  -2  -7  -2   46.90    3.20
   2   7   2   48.40    2.40
   2   7   2   47.20    2.50
   2   7   2   52.39    2.50
   2   7   2   47.70    5.00
   2   7   2   51.29    2.20
   2   7   2   55.79    5.10
   2   7   2   50.79    2.60
  -3  -7  -2   99.19    5.50
  -3  -7  -2  110.39    7.20
  -3  -7  -2  105.49    5.30
  -3  -7  -2  109.69    6.00
  -3  -7  -2  108.69    4.90
  -3  -7  -2  110.49    7.90
  -3  -7  -2  103.89    5.40
   3   7   2  107.79    4.80
   3   7   2   88.19    5.80
   3   7   2   96.69    8.10
   3   7   2  110.99    4.80
   3   7   2  104.59    4.70
   3   7   2  109.49    4.80
  -4  -7  -2   93.09    7.20
  -4  -7  -2   95.99    4.60
  -4  -7  -2   91.29    8.10
  -4  -7  -2   97.69    5.10
  -4  -7  -2   88.29    5.70
  -4  -7  -2   93.19    5.10
  -4  -7  -2   91.59    4.70
   4   7   2   95.29    4.30
   4   7   2   99.49    9.10
   4   7   2   93.89    4.40
  -5  -7  -2   23.60    5.60
  -5  -7  -2   27.20    2.10
  -5  -7  -2   22.80    2.30
  -5  -7  -2   28.00    2.50
  -5  -7  -2   25.90    2.10
  -5  -7  -2   26.60    4.70
   5   7   2   28.40    1.70
   5   7   2   26.60    1.90
   5   7   2   25.30    5.80
  -6  -7  -2  100.09    5.70
  -6  -7  -2   95.69    5.30
  -6  -7  -2   95.09    6.90
  -6  -7  -2  101.29    5.80
   6   7   2   99.39    4.70
   6   7   2  101.29    4.60
   5  -8  -2  151.08    9.00
   5  -8  -2  148.69    6.70
   5  -8  -2  147.99    7.10
  -5   8   2  159.58    6.80
  -5   8   2  159.48    7.20
   4  -8  -2    0.40    0.60
   4  -8  -2    1.60    0.40
   4  -8  -2    2.10    0.50
   4  -8  -2    0.40    1.60
   4  -8  -2   -1.30    2.40
  -4   8   2    1.60    0.80
  -4   8   2   -5.00    2.80
  -4   8   2    1.50    0.60
  -4   8   2    2.20    0.50
   3  -8  -2  160.48   10.70
   3  -8  -2  159.88   10.60
   3  -8  -2  150.28    6.40
   3  -8  -2  149.99    6.90
   3  -8  -2  160.78    6.90
   3  -8  -2  158.88    8.70
   3  -8  -2  158.08    8.70
  -3   8   2  155.68    7.00
  -3   8   2  152.38    7.00
  -3   8   2  156.28    8.50
  -3   8   2  148.19    8.30
  -3   8   2  159.18    6.60
  -3   8   2  154.98    6.70
  -3   8   2  157.58    8.90
   2  -8  -2   34.80    2.90
   2  -8  -2   33.80    1.90
   2  -8  -2   35.90    1.90
   2  -8  -2   33.30    2.00
   2  -8  -2   32.80    2.00
   2  -8  -2   35.60    3.60
   2  -8  -2   34.20    1.90
  -2   8   2   33.10    1.70
  -2   8   2   35.00    2.10
  -2   8   2   32.30    3.00
  -2   8   2   34.10    2.10
  -2   8   2   34.30    1.80
   1  -8  -2  195.28    7.50
   1  -8  -2  178.88    7.50
   1  -8  -2  172.98    7.40
   1  -8  -2  157.38    7.60
   1  -8  -2  182.08    7.50
  -1   8   2  170.08    7.30
  -1   8   2  181.68    7.20
  -1   8   2  173.48    7.70
  -1   8   2  167.98    7.30
   0  -8  -2  222.88    9.30
   0  -8  -2  187.78    9.60
   0  -8  -2  184.68    9.00
   0  -8  -2  208.08    9.30
   0  -8  -2  212.28    8.90
   0  -8  -2  209.18    8.70
   0  -8  -2  221.78    8.80
   0  -8  -2  237.18    9.10
   0   8   2  194.78    9.10
   0   8   2  206.98    8.90
   0   8   2  230.48    9.20
  -1  -8  -2  148.89    7.40
  -1  -8  -2  158.98    7.00
  -1  -8  -2  180.58    7.60
  -1  -8  -2  144.59    6.50
  -1  -8  -2  158.18    6.70
  -1  -8  -2  165.98    7.10
  -1  -8  -2  142.49    7.60
   1   8   2  181.28    7.10
   1   8   2  183.68    8.80
  -2  -8  -2   84.59    5.80
  -2  -8  -2   93.39    5.30
  -2  -8  -2   84.79    5.70
  -2  -8  -2  101.69    4.10
  -2  -8  -2  110.49    5.10
  -2  -8  -2   96.49    5.20
  -2  -8  -2   91.09    6.20
  -2  -8  -2   82.39    6.30
  -2  -8  -2   93.99    4.50
   2   8   2   99.69    4.10
   2   8   2   85.79    6.80
   2   8   2   93.99    4.40
   2   8   2   83.59    4.20
  -3  -8  -2   72.09    4.00
  -3  -8  -2   70.49    3.40
  -3  -8  -2   60.99    5.20
  -3  -8  -2   58.79    6.10
  -3  -8  -2   64.39    4.00
  -3  -8  -2   64.49    4.40
   3   8   2   75.79    7.40
   3   8   2   70.79    3.50
   3   8   2   69.79    3.30
  -4  -8  -2    1.60    0.70
  -4  -8  -2    1.00    0.90
  -4  -8  -2    0.70    0.90
  -4  -8  -2    2.80    3.40
  -4  -8  -2    2.20    1.50
  -4  -8  -2    2.00    1.30
   4   8   2    1.40    0.50
   4   8   2    1.60    0.60
   4   8   2   -1.40    4.00
   4   8   2    0.80    0.60
  -5  -8  -2   41.90    2.80
  -5  -8  -2   41.90    3.30
  -5  -8  -2   39.50    3.20
  -5  -8  -2   41.00    4.00
   5   8   2   42.40    2.30
   5   8   2   38.60    2.40
   5   8   2   41.30    2.40
   5  -9  -2   37.20    2.60
   5  -9  -2   45.60    4.70
  -5   9   2   42.40    2.30
   4  -9  -2   11.90    2.70
   4  -9  -2    9.90    1.30
  -4   9   2   12.40    1.50
  -4   9   2   12.40    1.00
   3  -9  -2  133.09    5.80
   3  -9  -2  129.69    7.90
   3  -9  -2  141.99    9.30
  -3   9   2  127.69    5.70
  -3   9   2  127.39    7.20
  -3   9   2  134.59    6.20
   2  -9  -2   92.69    4.30
   2  -9  -2   91.79    4.50
   2  -9  -2  101.89    6.30
   2  -9  -2   95.19    4.40
  -2   9   2   91.49    4.50
  -2   9   2   93.69    4.20
  -2   9   2   94.19    4.60
   1  -9  -2  297.47   12.20
   1  -9  -2  298.87   12.10
   1  -9  -2  271.67   12.00
  -1   9   2  334.57   12.30
  -1   9   2  270.67   12.20
  -1   9   2  267.17   11.80
   0  -9  -2  489.65   19.10
   0  -9  -2  437.26   18.80
   0  -9  -2  466.05   19.00
   0  -9  -2  444.26   19.40
   0  -9  -2  438.86   19.00
   0   9   2  437.86   18.90
   0   9   2  501.35   19.10
   0   9   2  493.35   19.00
  -1  -9  -2  512.25   20.50
   1   9   2  537.45   20.00
   1   9   2  462.65   19.60
   1   9   2  425.76   19.70
  -2  -9  -2  211.78    8.90
  -2  -9  -2  212.88    8.80
   2   9   2  224.48    9.40
   2   9   2  214.28    9.20
  -3  -9  -2   96.79    7.80
  -3  -9  -2   99.79    4.50
  -3  -9  -2  112.49    5.70
  -3  -9  -2  102.99    6.90
  -3  -9  -2   98.29    5.90
   3   9   2   95.19    4.80
   3   9   2   98.49    4.60
   3   9   2   89.69    8.50
   3   9   2   98.69    4.80
  -4  -9  -2    8.50    1.10
  -4  -9  -2    8.00    2.00
  -4  -9  -2   10.30    1.80
  -4  -9  -2    5.90    1.60
   4   9   2    8.90    1.10
   4   9   2    8.10    1.10
   4   9   2    8.10    1.10
   4 -10  -2    6.60    2.40
   4 -10  -2    6.30    1.10
  -4  10   2    4.90    1.10
   3 -10  -2    0.50    0.60
   3 -10  -2    1.20    1.90
  -3  10   2    0.30    0.30
  -3  10   2    0.20    0.60
  -3  10   2   -1.00    0.50
   2 -10  -2    8.20    1.10
   2 -10  -2    7.90    1.00
   2 -10  -2    7.90    1.00
  -2  10   2    8.00    0.90
  -2  10   2    7.40    1.10
  -2  10   2    9.20    1.20
   1 -10  -2   31.10    1.90
   1 -10  -2   29.60    1.90
   1 -10  -2   23.90    1.70
  -1  10   2   24.30    1.70
  -1  10   2   26.40    2.00
   0 -10  -2   20.50    1.60
   0 -10  -2   20.50    1.40
   0 -10  -2   21.60    2.00
   0 -10  -2   20.40    1.60
   0  10   2   19.40    2.70
   0  10   2   24.30    1.70
   0  10   2   18.60    1.40
  -1 -10  -2   20.30    1.70
  -1 -10  -2   27.20    2.10
  -1 -10  -2   19.30    1.40
  -1 -10  -2   17.50    2.30
   1  10   2   19.60    1.50
   1  10   2   17.50    1.40
   1  10   2   23.90    1.70
  -2 -10  -2    8.70    2.60
  -2 -10  -2   14.50    2.00
  -2 -10  -2   11.30    1.90
  -2 -10  -2   13.00    2.00
  -2 -10  -2   10.50    1.40
   2  10   2    6.40    3.40
   2  10   2   11.70    1.30
   2  10   2   10.60    1.40
  -3 -10  -2   94.89    5.20
  -3 -10  -2   80.79    4.40
  -3 -10  -2   86.09    4.90
   3  10   2   79.49    4.10
   3  10   2   77.59    4.20
   3  10   2   83.79    4.20
   2 -11  -2    1.40    0.70
   2 -11  -2    1.20    0.60
   2 -11  -2    0.90    1.90
  -2  11   2    0.80    0.70
  -2  11   2    0.70    0.40
  -2  11   2    0.10    0.60
   1 -11  -2   25.30    1.80
   1 -11  -2   22.10    1.80
  -1  11   2   20.80    1.90
  -1  11   2   23.40    1.70
   0 -11  -2    3.60    0.80
   0 -11  -2    1.90    1.00
   0 -11  -2    3.70    0.90
   0  11   2    3.10    0.70
   0  11   2    3.30    0.90
   0  11   2    3.50    0.90
  -1 -11  -2    3.10    0.90
  -1 -11  -2    1.90    1.20
  -1 -11  -2    3.40    0.80
   1  11   2    4.30    1.00
   1  11   2    3.20    0.80
   1  11   2    3.00    0.80
  -2 -11  -2    0.00    0.70
  -2 -11  -2    0.80    1.10
  -2 -11  -2    0.10    0.90
   2  11   2   -1.00    0.40
   2  11   2    0.60    0.70
   2  11   2   -0.70    0.50
   1   9  -3    0.30    0.60
   1   9  -3    0.40    0.60
   1   9  -3   -0.10    0.50
  -1  -9   3    0.20    1.00
  -1  -9   3    0.20    1.00
  -1  -9   3    0.10    0.40
   0   9  -3  242.78   10.40
   0   9  -3  244.08    9.90
   0   9  -3  228.88    9.90
   0   9  -3  227.38   10.20
   0  -9   3  230.38   10.60
   0  -9   3  215.08   10.60
   0  -9   3  222.88    9.90
  -1   9  -3    7.00    1.00
  -1   9  -3    5.60    1.00
  -1   9  -3    5.60    1.00
  -1   9  -3    7.40    1.00
   1  -9   3    8.70    1.10
   1  -9   3    7.80    1.40
  -2   9  -3   34.50    2.30
  -2   9  -3   39.50    2.30
  -2   9  -3   38.70    2.20
  -2   9  -3   34.50    2.10
   2  -9   3   34.80    2.20
  -3   9  -3    0.60    0.40
  -3   9  -3   -0.10    0.50
  -3   9  -3   -0.70    0.50
  -3   9  -3   -0.70    0.40
   3  -9   3    0.40    0.50
   3   8  -3   44.40    2.50
   3   8  -3   43.90    2.80
   3   8  -3   43.20    2.50
  -3  -8   3   39.10    3.30
  -3  -8   3   37.40    3.50
   2   8  -3    4.20    0.90
   2   8  -3    6.40    0.90
  -2  -8   3    4.30    1.50
  -2  -8   3    5.60    1.50
   1   8  -3   47.60    2.60
   1   8  -3   45.40    2.70
   1   8  -3   51.59    4.70
   1   8  -3   46.60    2.50
   1   8  -3   41.30    2.60
  -1  -8   3   40.50    3.20
  -1  -8   3   49.90    2.90
  -1  -8   3   48.40    3.30
  -1  -8   3   41.90    3.20
   0   8  -3   12.30    1.10
   0   8  -3   14.20    1.20
   0   8  -3   11.20    1.10
   0  -8   3    8.80    1.50
   0  -8   3   12.10    1.30
   0  -8   3   11.00    1.70
  -1   8  -3   12.20    1.00
  -1   8  -3    9.20    1.20
  -1   8  -3   12.60    1.20
  -1   8  -3   11.30    1.20
  -1   8  -3   13.00    1.10
   1  -8   3   15.30    1.20
   1  -8   3   13.70    1.80
   1  -8   3   13.60    1.70
   1  -8   3   13.80    1.50
  -2   8  -3    6.90    0.90
  -2   8  -3    5.80    0.90
  -2   8  -3    5.20    0.80
  -2   8  -3    4.90    0.90
   2  -8   3    5.30    1.70
   2  -8   3    4.80    0.80
   2  -8   3    8.30    1.80
   2  -8   3    4.00    1.10
  -3   8  -3    2.20    0.70
  -3   8  -3    2.10    0.60
  -3   8  -3    2.00    0.50
   3  -8   3    2.30    1.50
   3  -8   3    1.90    0.60
   3  -8   3    3.30    1.50
  -4   8  -3   22.70    1.60
  -4   8  -3   24.00    1.70
  -4   8  -3   22.70    1.70
   4  -8   3   25.60    3.40
   4  -8   3   20.10    1.70
  -5   8  -3    4.60    0.90
  -5   8  -3    4.20    0.90
   5  -8   3    5.90    2.10
   5  -8   3    4.50    1.00
   4   7  -3    4.10    0.70
   4   7  -3    2.30    0.80
   4   7  -3    1.60    0.60
  -4  -7   3    4.20    1.40
  -4  -7   3    3.60    2.00
  -4  -7   3    3.60    1.00
  -4  -7   3    2.60    1.40
   3   7  -3    3.70    0.80
   3   7  -3    4.20    0.70
   3   7  -3    3.90    0.80
  -3  -7   3    3.50    1.40
  -3  -7   3    3.40    0.90
  -3  -7   3    4.20    1.70
  -3  -7   3    3.20    1.30
   2   7  -3   25.60    1.70
   2   7  -3   26.70    1.60
   2   7  -3   25.40    1.80
  -2  -7   3   24.80    2.50
  -2  -7   3   21.50    3.20
  -2  -7   3   25.00    2.40
  -2  -7   3   24.20    2.90
  -2  -7   3   23.60    2.80
  -2  -7   3   23.90    1.60
   1   7  -3    7.00    1.00
   1   7  -3    7.10    0.90
   1   7  -3    7.80    0.80
   1   7  -3    5.90    0.90
  -1  -7   3    7.00    1.50
  -1  -7   3    6.40    1.70
  -1  -7   3    9.00    0.80
  -1  -7   3    7.40    1.30
  -1  -7   3    6.00    1.30
   0   7  -3    5.30    0.90
   0   7  -3    4.90    0.70
   0   7  -3    5.40    0.70
   0  -7   3    5.50    1.20
   0  -7   3    4.60    0.60
   0  -7   3    4.90    1.10
   0  -7   3    6.20    0.80
  -1   7  -3   43.20    2.40
  -1   7  -3   43.50    2.40
  -1   7  -3   42.20    2.20
  -1   7  -3   38.20    2.30
  -1   7  -3   41.90    2.30
   1  -7   3   40.60    2.00
   1  -7   3   43.00    2.20
   1  -7   3   41.10    2.70
   1  -7   3   44.10    2.90
   1  -7   3   41.10    2.70
   1  -7   3   44.20    2.30
  -2   7  -3    8.30    1.00
  -2   7  -3    9.70    1.00
  -2   7  -3    9.80    1.00
  -2   7  -3   10.10    1.00
  -2   7  -3    9.70    0.90
   2  -7   3   10.70    0.80
   2  -7   3   10.60    1.10
   2  -7   3    9.10    1.70
   2  -7   3   10.80    1.40
   2  -7   3    9.80    1.30
  -3   7  -3    9.40    0.90
  -3   7  -3   10.20    1.00
  -3   7  -3    9.80    1.10
  -3   7  -3   11.30    1.10
   3  -7   3    9.80    0.90
   3  -7   3   12.00    1.20
   3  -7   3   10.00    1.90
  -4   7  -3    1.20    0.40
  -4   7  -3    1.60    0.70
  -4   7  -3    0.30    0.50
  -4   7  -3    1.00    0.80
  -4   7  -3    1.90    0.60
   4  -7   3    0.40    0.60
   4  -7   3    2.30    1.40
   4  -7   3    2.10    1.10
   4  -7   3    2.40    1.10
  -5   7  -3    4.00    1.20
  -5   7  -3    3.80    0.70
  -5   7  -3    3.60    0.80
  -5   7  -3    5.30    2.30
   5  -7   3    5.30    2.00
   5  -7   3    2.40    0.80
   5  -7   3    3.40    0.70
  -6   7  -3   48.80    2.80
  -6   7  -3   47.10    2.90
   6  -7   3   46.70    4.80
   5   6  -3   95.99    4.50
   5   6  -3   91.39    4.40
  -5  -6   3   92.19    5.20
  -5  -6   3   94.59    7.00
  -5  -6   3   85.69    5.40
  -5  -6   3   90.49    5.70
   4   6  -3    7.50    5.30
   4   6  -3    1.60    0.60
   4   6  -3    0.70    2.30
   4   6  -3    1.30    0.60
   4   6  -3    1.50    0.50
  -4  -6   3    1.10    1.50
  -4  -6   3    0.60    1.00
  -4  -6   3    0.30    1.10
  -4  -6   3    1.60    0.90
   3   6  -3  130.99    6.10
   3   6  -3  131.29    6.00
   3   6  -3  143.19   10.30
   3   6  -3  128.69    5.90
   3   6  -3  145.19    9.40
  -3  -6   3  129.69    6.80
  -3  -6   3  132.19    7.00
  -3  -6   3  137.99    8.80
  -3  -6   3  132.09    6.30
  -3  -6   3  146.29    8.10
  -3  -6   3  137.39    8.20
   2   6  -3   42.30    4.10
   2   6  -3   54.89    2.50
   2   6  -3   46.30    5.60
   2   6  -3   47.30    2.70
   2   6  -3   46.60    2.40
  -2  -6   3   50.59    4.10
  -2  -6   3   48.30    3.20
  -2  -6   3   48.30    4.30
  -2  -6   3   48.00    3.30
  -2  -6   3   53.59    3.90
   1   6  -3  241.98   12.20
   1   6  -3  231.98   12.20
   1   6  -3  245.08   11.90
   1   6  -3  241.58   10.20
  -1  -6   3  255.37   10.90
  -1  -6   3  239.28   12.50
  -1  -6   3  252.57   11.30
  -1  -6   3  253.37   11.50
  -1  -6   3  238.38   11.70
  -1  -6   3  244.18   10.20
  -1  -6   3  250.17   10.10
  -1  -6   3  235.38   10.20
   0   6  -3    4.70    0.90
   0   6  -3    6.70    1.40
   0   6  -3    4.80    0.60
   0   6  -3    6.50    0.80
   0   6  -3    5.10    1.40
   0   6  -3    4.40    0.70
   0   6  -3    6.20    0.70
   0  -6   3    4.00    0.70
   0  -6   3    3.30    1.00
   0  -6   3    6.60    1.20
   0  -6   3    5.00    0.70
   0  -6   3    7.30    1.00
   0  -6   3    5.20    1.40
   0  -6   3    4.10    1.30
   0  -6   3    5.20    0.70
   0  -6   3    5.50    0.60
  -1   6  -3   76.29    3.60
  -1   6  -3   79.29    3.80
  -1   6  -3   83.89    3.80
  -1   6  -3   79.89    3.70
  -1   6  -3   79.29    3.60
   1  -6   3   82.79    3.60
   1  -6   3   78.39    3.70
   1  -6   3   74.29    3.60
   1  -6   3   79.09    4.20
   1  -6   3   80.39    4.20
   1  -6   3   83.09    3.50
   1  -6   3   84.79    3.70
  -2   6  -3    7.20    0.80
  -2   6  -3    7.20    0.80
  -2   6  -3    6.90    1.10
  -2   6  -3    6.90    1.20
  -2   6  -3    7.30    0.80
   2  -6   3    6.50    0.80
   2  -6   3    7.60    0.60
   2  -6   3    6.70    0.60
   2  -6   3    7.30    0.80
   2  -6   3    7.90    1.20
   2  -6   3    7.60    1.50
   2  -6   3    7.10    1.20
   2  -6   3    6.60    0.60
  -3   6  -3   46.60    2.30
  -3   6  -3   40.50    2.30
  -3   6  -3   41.70    2.10
  -3   6  -3   41.80    2.30
  -3   6  -3   47.20    2.20
  -3   6  -3   43.20    2.30
  -3   6  -3   44.20    2.30
  -3   6  -3   43.50    2.30
   3  -6   3   45.40    2.20
   3  -6   3   45.40    2.50
   3  -6   3   44.80    2.20
   3  -6   3   41.20    2.10
   3  -6   3   43.30    2.50
   3  -6   3   42.50    2.40
   3  -6   3   45.60    3.50
   3  -6   3   42.50    2.30
   3  -6   3   48.80    2.60
  -4   6  -3    6.90    0.90
  -4   6  -3    7.80    1.80
  -4   6  -3    6.50    0.80
  -4   6  -3    6.30    1.80
  -4   6  -3    6.50    1.20
  -4   6  -3    7.30    1.30
  -4   6  -3    6.70    0.90
   4  -6   3    7.50    1.90
   4  -6   3    7.40    2.00
   4  -6   3    7.30    1.50
   4  -6   3    6.40    0.80
   4  -6   3    6.80    1.00
   4  -6   3    5.80    2.10
  -5   6  -3  147.59    6.80
  -5   6  -3  151.88    8.50
  -5   6  -3  146.79    7.70
  -5   6  -3  147.29    9.10
   5  -6   3  154.68    7.00
   5  -6   3  158.98    6.70
   5  -6   3  152.18    6.80
   5  -6   3  151.28    9.50
   5  -6   3  156.28    8.60
  -6   6  -3   45.10    2.70
  -6   6  -3   43.50    2.60
   6  -6   3   42.90    2.40
   6  -6   3   44.60    2.70
   5   5  -3   27.40    1.70
   5   5  -3   30.70    1.90
  -5  -5   3   29.60    2.70
  -5  -5   3   27.20    4.00
  -5  -5   3   25.60    2.70
  -5  -5   3   31.50    3.00
   4   5  -3   80.09    9.30
   4   5  -3   74.29    3.80
   4   5  -3   78.39    4.20
   4   5  -3   74.89    3.60
   4   5  -3   79.09    7.10
  -4  -5   3   71.39    4.40
  -4  -5   3   72.49    6.80
  -4  -5   3   81.19    3.90
  -4  -5   3   73.69    4.60
  -4  -5   3   74.69    5.70
  -4  -5   3   74.89    6.10
  -4  -5   3   80.19    4.40
   3   5  -3  311.87   12.80
   3   5  -3  325.57   14.80
   3   5  -3  321.07   13.10
   3   5  -3  293.27   16.80
   3   5  -3  310.77   12.60
   3   5  -3  276.27   15.90
   3   5  -3  303.07   12.70
  -3  -5   3  293.07   13.20
  -3  -5   3  302.27   13.40
  -3  -5   3  328.67   15.40
  -3  -5   3  304.17   13.50
  -3  -5   3  293.67   15.50
  -3  -5   3  304.07   13.20
  -3  -5   3  317.07   15.60
   2   5  -3   28.70    1.80
   2   5  -3   34.30    4.70
   2   5  -3   24.80    3.60
   2   5  -3   33.20    2.40
   2   5  -3   29.30    1.50
   2   5  -3   29.00    1.80
   2   5  -3   31.20    1.70
   2   5  -3   30.80    1.70
   2   5  -3   44.90    5.50
   2   5  -3   32.50    1.80
  -2  -5   3   31.30    2.90
  -2  -5   3   28.80    3.50
  -2  -5   3   27.50    1.70
  -2  -5   3   31.00    2.30
  -2  -5   3   29.30    1.60
  -2  -5   3   30.10    2.00
  -2  -5   3   28.50    1.70
  -2  -5   3   29.30    2.00
  -2  -5   3   31.80    1.60
  -2  -5   3   30.80    3.10
  -2  -5   3   25.00    4.10
   1   5  -3  503.55   22.50
   1   5  -3  516.15   22.40
   1   5  -3  480.45   20.70
   1   5  -3  500.45   20.20
  -1  -5   3  515.45   21.80
  -1  -5   3  529.05   23.00
  -1  -5   3  528.35   21.00
  -1  -5   3  458.05   21.80
   0   5  -3  151.78    6.20
   0   5  -3  154.08    8.60
   0   5  -3  146.89    7.30
   0   5  -3  146.39    7.10
   0   5  -3  148.49    6.40
   0   5  -3  148.59    6.40
   0  -5   3  144.19    6.20
   0  -5   3  139.99    6.30
   0  -5   3  143.49    6.30
   0  -5   3  148.69    7.00
   0  -5   3  148.29    6.00
   0  -5   3  144.79    6.00
   0  -5   3  154.18    6.90
   0  -5   3  157.58    6.80
   0  -5   3  149.39    7.50
   0  -5   3  149.59    6.30
   0  -5   3  147.09    6.30
   0  -5   3  137.89    6.20
   0  -5   3  145.39    6.20
  -1   5  -3  604.44   24.40
   1  -5   3  614.64   24.40
   1  -5   3  602.44   24.70
   1  -5   3  599.64   24.50
  -2   5  -3   19.70    1.20
  -2   5  -3   17.60    1.10
  -2   5  -3   18.00    1.00
  -2   5  -3   19.00    1.00
  -2   5  -3   18.80    0.90
  -2   5  -3   19.20    0.90
  -2   5  -3   19.40    1.20
  -2   5  -3   19.80    1.20
  -2   5  -3   18.20    1.20
  -2   5  -3   21.30    1.40
  -2   5  -3   19.30    1.20
   2  -5   3   19.60    1.10
   2  -5   3   17.70    1.00
   2  -5   3   18.90    1.20
   2  -5   3   17.60    1.10
   2  -5   3   20.50    1.80
   2  -5   3   16.00    1.00
   2  -5   3   19.90    1.20
   2  -5   3   21.10    1.30
   2  -5   3   16.80    1.00
  -3   5  -3  597.54   24.50
  -3   5  -3  593.04   24.80
   3  -5   3  581.34   25.00
   3  -5   3  563.44   23.90
   3  -5   3  598.74   25.10
   3  -5   3  583.84   23.40
  -4   5  -3  242.18   10.30
  -4   5  -3  251.67   12.20
  -4   5  -3  246.28   10.20
  -4   5  -3  265.87   12.50
  -4   5  -3  264.67   12.60
  -4   5  -3  255.27   12.00
  -4   5  -3  255.37   10.50
   4  -5   3  238.38   10.20
   4  -5   3  230.58   10.90
   4  -5   3  239.18   12.90
   4  -5   3  240.88   10.60
   4  -5   3  248.88   10.60
   4  -5   3  260.07   10.30
   4  -5   3  257.77   11.00
   4  -5   3  264.97   10.50
   4  -5   3  238.18   12.70
   4  -5   3  245.68   11.80
  -5   5  -3   59.39    2.90
  -5   5  -3   54.49    4.60
  -5   5  -3   58.99    2.70
  -5   5  -3   59.59    3.00
  -5   5  -3   60.89    5.60
  -5   5  -3   56.39    3.20
   5  -5   3   55.89    3.00
   5  -5   3   52.89    3.50
   5  -5   3   47.00    5.70
   5  -5   3   57.09    2.80
   5  -5   3   59.69    4.50
  -6   5  -3   54.79    6.80
  -6   5  -3   58.99    3.20
  -6   5  -3   74.39    3.70
  -6   5  -3   61.09    3.60
  -6   5  -3   62.09    5.50
   6  -5   3   58.39    4.10
   6  -5   3   63.49    3.20
   6  -5   3   61.69    5.10
   6  -5   3   53.09    6.90
   6  -5   3   61.19    3.30
  -7   5  -3  101.59    4.90
  -7   5  -3   99.09    4.90
  -7   5  -3   98.49    5.40
   7  -5   3  101.89    5.10
   7  -5   3  102.09    5.00
   7  -5   3   98.49    6.20
   7  -5   3  116.19    7.50
   6   4  -3    1.10    1.30
   6   4  -3   -0.30    0.70
   6   4  -3    1.30    0.50
  -6  -4   3    1.90    1.30
  -6  -4   3    1.40    1.80
  -6  -4   3    0.10    1.00
  -6  -4   3   -0.60    0.60
  -6  -4   3    1.00    1.20
   5   4  -3   34.00    6.00
   5   4  -3   47.00    2.50
   5   4  -3   46.60    3.60
   5   4  -3   43.40    2.80
   5   4  -3   46.00    2.90
   5   4  -3   61.59    8.70
  -5  -4   3   46.40    3.50
  -5  -4   3   45.40    6.00
  -5  -4   3   49.00    4.70
  -5  -4   3   48.00    2.90
  -5  -4   3   48.40    6.70
  -5  -4   3   52.89    3.50
  -5  -4   3   43.80    3.30
   4   4  -3   50.29    3.40
   4   4  -3   51.49    2.60
   4   4  -3   53.99    2.70
   4   4  -3   48.70    6.30
   4   4  -3   45.50    6.90
   4   4  -3   49.90    2.90
   4   4  -3   51.79    2.90
  -4  -4   3   44.30    5.30
  -4  -4   3   60.19    5.80
  -4  -4   3   49.80    3.30
  -4  -4   3   49.00    3.30
  -4  -4   3   50.49    2.90
  -4  -4   3   53.09    4.50
  -4  -4   3   53.99    2.90
   3   4  -3    3.70    0.90
   3   4  -3    1.50    2.40
   3   4  -3    4.30    0.60
   3   4  -3    3.90    1.00
   3   4  -3    3.40    0.60
   3   4  -3    4.20    0.40
   3   4  -3    1.40    1.40
   3   4  -3    5.40    1.80
   3   4  -3    3.70    0.60
  -3  -4   3    4.30    1.10
  -3  -4   3    4.70    1.50
  -3  -4   3    3.60    1.50
  -3  -4   3    6.50    2.30
  -3  -4   3    5.00    1.00
  -3  -4   3    4.20    0.60
  -3  -4   3    3.30    0.60
  -3  -4   3    3.70    0.70
  -3  -4   3    3.80    0.90
   2   4  -3  150.28    6.50
   2   4  -3  134.39    8.50
   2   4  -3  148.49    6.70
   2   4  -3  153.68    6.30
   2   4  -3  150.18    9.20
   2   4  -3  149.59    6.20
   2   4  -3  152.28    6.40
   2   4  -3  155.08    6.40
   2   4  -3  146.09    6.50
   2   4  -3  160.58    9.30
   2   4  -3  151.68    7.10
  -2  -4   3  144.29    9.50
  -2  -4   3  153.98    6.40
  -2  -4   3  146.39    7.00
  -2  -4   3  153.68    6.90
  -2  -4   3  151.68    6.30
  -2  -4   3  153.28    6.80
  -2  -4   3  153.28    6.40
  -2  -4   3  140.49    8.30
  -2  -4   3  145.49    6.30
  -2  -4   3  159.58    8.20
  -2  -4   3  145.69    8.10
  -2  -4   3  150.48    6.40
  -2  -4   3  152.28    6.40
   1   4  -3    0.80    0.30
   1   4  -3    1.30    0.30
   1   4  -3   -0.20    0.50
   1   4  -3    0.80    0.20
   1   4  -3    1.80    1.50
   1   4  -3    1.00    0.30
   1   4  -3    0.40    0.30
   1   4  -3    1.30    1.10
   1   4  -3    0.50    0.30
  -1  -4   3    1.00    0.30
  -1  -4   3    1.70    0.60
  -1  -4   3    1.10    0.30
  -1  -4   3    1.40    0.30
  -1  -4   3    0.30    0.20
  -1  -4   3    4.30    1.40
  -1  -4   3    0.90    0.40
  -1  -4   3    0.60    1.00
  -1  -4   3    0.90    0.30
  -1  -4   3    4.90    1.90
  -1  -4   3    1.60    0.70
  -1  -4   3    0.70    0.20
  -1  -4   3    0.80    0.30
  -1  -4   3    1.70    1.30
   0   4  -3  372.66   16.90
   0   4  -3  396.66   16.70
   0   4  -3  374.56   15.70
   0  -4   3  376.76   16.90
   0  -4   3  401.26   16.50
  -1   4  -3   95.49    4.00
  -1   4  -3   95.79    3.90
  -1   4  -3   82.69    4.40
  -1   4  -3   92.89    4.40
  -1   4  -3   98.19    4.10
  -1   4  -3   99.19    3.90
  -1   4  -3   96.59    3.90
  -1   4  -3   98.59    5.00
  -1   4  -3   92.89    4.10
  -1   4  -3   94.79    3.80
  -1   4  -3   91.09    4.00
   1  -4   3   89.39    3.90
   1  -4   3   89.49    4.00
   1  -4   3   91.29    3.80
   1  -4   3   99.09    4.40
   1  -4   3   88.39    4.00
   1  -4   3   92.49    3.90
   1  -4   3   91.59    4.40
   1  -4   3   90.39    4.00
   1  -4   3   91.29    4.50
   1  -4   3   90.89    3.80
   1  -4   3   85.39    4.20
   1  -4   3   92.89    4.10
   1  -4   3   94.79    4.70
   1  -4   3   92.89    3.80
   1  -4   3   90.89    4.70
  -2   4  -3  371.16   15.70
  -2   4  -3  387.26   16.20
  -2   4  -3  367.46   15.90
   2  -4   3  369.46   16.10
   2  -4   3  365.56   16.30
   2  -4   3  378.06   15.00
   2  -4   3  377.96   15.10
  -3   4  -3   85.19    5.30
  -3   4  -3   96.19    5.20
  -3   4  -3   97.49    4.30
  -3   4  -3   97.29    4.10
  -3   4  -3   91.89    4.10
  -3   4  -3   98.69    5.50
  -3   4  -3   88.49    5.10
  -3   4  -3   95.69    4.10
  -3   4  -3   96.49    4.20
  -3   4  -3   94.59    4.20
  -3   4  -3   94.99    5.80
  -3   4  -3   91.19    4.10
   3  -4   3   98.49    4.10
   3  -4   3   94.59    5.10
   3  -4   3   89.09    4.30
   3  -4   3   92.49    4.00
   3  -4   3   93.89    4.20
   3  -4   3   97.39    5.60
   3  -4   3   91.39    4.00
   3  -4   3   91.69    4.00
   3  -4   3   93.79    4.20
   3  -4   3   97.59    3.80
   3  -4   3   92.79    5.90
   3  -4   3   98.09    4.10
   3  -4   3   93.39    4.50
   3  -4   3   92.69    4.30
   3  -4   3   96.19    4.50
   3  -4   3   98.29    4.40
   3  -4   3   87.09    5.80
  -4   4  -3    2.00    0.50
  -4   4  -3    2.20    0.50
  -4   4  -3    2.60    0.50
  -4   4  -3    2.10    0.40
  -4   4  -3    4.40    1.80
  -4   4  -3    2.50    0.50
  -4   4  -3    2.90    0.60
  -4   4  -3    3.90    0.90
  -4   4  -3    1.40    0.90
  -4   4  -3    2.90    1.10
  -4   4  -3    2.00    1.60
  -4   4  -3    3.20    1.20
  -4   4  -3    2.40    0.50
   4  -4   3    2.90    0.90
   4  -4   3    2.30    1.40
   4  -4   3    2.10    0.50
   4  -4   3    2.10    0.50
   4  -4   3    3.80    2.10
   4  -4   3    2.20    0.20
   4  -4   3    2.20    0.60
   4  -4   3    1.70    0.70
   4  -4   3    2.80    0.50
   4  -4   3    1.70    0.40
   4  -4   3    1.30    1.90
   4  -4   3    2.10    0.40
   4  -4   3    2.90    0.90
   4  -4   3    1.70    0.50
  -5   4  -3  432.86   17.30
  -5   4  -3  441.96   20.00
  -5   4  -3  418.06   20.40
  -5   4  -3  419.46   16.90
   5  -4   3  406.26   17.70
   5  -4   3  401.76   17.10
   5  -4   3  423.26   18.50
   5  -4   3  398.16   20.60
   5  -4   3  383.46   17.60
   5  -4   3  395.46   18.50
  -6   4  -3   57.49    6.80
  -6   4  -3   44.40    5.60
  -6   4  -3   56.89    2.90
  -6   4  -3   52.39    2.80
  -6   4  -3   55.59    3.30
   6  -4   3   49.40    2.90
   6  -4   3   40.20    6.20
  -7   4  -3  130.89    6.80
  -7   4  -3  138.99    6.40
   7  -4   3  136.89    6.50
   7  -4   3  136.79    7.70
   7  -4   3  137.19    6.50
   7  -4   3  147.09    8.60
   6   3  -3    0.90    1.30
   6   3  -3    2.20    0.90
   6   3  -3    0.10    1.20
   6   3  -3    1.40    0.50
   6   3  -3   -0.40    5.50
  -6  -3   3    2.30    1.30
  -6  -3   3    1.80    4.60
  -6  -3   3    2.80    2.00
  -6  -3   3    0.90    0.80
  -6  -3   3   -0.30    1.10
  -6  -3   3    1.70    1.00
  -6  -3   3    1.80    1.20
   5   3  -3    0.00    0.60
   5   3  -3    0.00    0.60
   5   3  -3    0.30    1.10
   5   3  -3   -3.90    3.50
   5   3  -3    0.10    0.40
   5   3  -3    0.60    0.90
  -5  -3   3    0.50    0.90
  -5  -3   3    0.90    1.00
  -5  -3   3    1.70    1.60
  -5  -3   3   -0.10    2.90
  -5  -3   3   -0.30    1.00
  -5  -3   3   -0.30    0.50
  -5  -3   3    0.00    1.00
   4   3  -3   13.20    1.20
   4   3  -3   11.70    1.20
   4   3  -3   11.80    1.60
   4   3  -3   13.40    1.00
   4   3  -3   11.70    4.10
   4   3  -3   13.10    1.70
   4   3  -3   12.40    1.00
   4   3  -3   12.50    3.10
   4   3  -3    7.70    2.50
  -4  -3   3   15.00    3.50
  -4  -3   3   12.70    1.00
  -4  -3   3    9.20    2.30
  -4  -3   3   11.60    1.00
  -4  -3   3   12.00    0.90
  -4  -3   3   13.50    1.70
  -4  -3   3   14.70    1.80
  -4  -3   3   11.70    1.20
  -4  -3   3   13.20    2.50
   3   3  -3    8.80    1.00
   3   3  -3    7.10    0.90
   3   3  -3    7.00    1.20
   3   3  -3    8.20    1.30
   3   3  -3    8.80    1.20
   3   3  -3    4.10    1.60
   3   3  -3    7.30    1.30
   3   3  -3    6.80    1.00
   3   3  -3    5.20    1.90
   3   3  -3    7.90    2.70
   3   3  -3    6.50    2.50
   3   3  -3    7.60    0.50
  -3  -3   3    8.50    0.70
  -3  -3   3    7.60    1.90
  -3  -3   3    6.70    0.80
  -3  -3   3    8.30    2.30
  -3  -3   3    5.90    1.10
  -3  -3   3    8.70    2.90
  -3  -3   3    7.70    0.70
  -3  -3   3    6.60    1.20
  -3  -3   3    7.90    1.00
  -3  -3   3    7.40    0.90
  -3  -3   3    8.20    2.00
   2   3  -3   85.09    3.70
   2   3  -3   83.19    4.40
   2   3  -3   85.89    4.20
   2   3  -3   83.09    3.50
   2   3  -3   86.99    4.00
   2   3  -3   86.29    3.80
   2   3  -3   86.19    3.80
   2   3  -3   76.39    6.00
   2   3  -3   88.39    3.90
   2   3  -3   84.49    6.30
   2   3  -3   90.19    5.90
  -2  -3   3   90.09    6.60
  -2  -3   3   84.89    3.80
  -2  -3   3   84.39    3.70
  -2  -3   3   80.89    5.50
  -2  -3   3   84.09    3.80
  -2  -3   3   91.29    4.30
  -2  -3   3   81.89    4.20
  -2  -3   3   85.09    3.70
  -2  -3   3   85.69    3.70
  -2  -3   3   83.09    5.30
  -2  -3   3   80.19    3.70
  -2  -3   3   82.99    4.20
   1   3  -3    0.30    0.70
   1   3  -3    1.50    1.10
   1   3  -3    0.30    0.20
   1   3  -3    0.10    0.20
   1   3  -3    1.10    1.00
   1   3  -3    0.30    0.20
   1   3  -3    0.10    0.20
   1   3  -3    0.40    0.20
   1   3  -3    0.70    0.20
   1   3  -3    0.20    0.50
   1   3  -3    0.50    0.50
  -1  -3   3    0.40    0.20
  -1  -3   3    1.00    1.00
  -1  -3   3    0.20    0.30
  -1  -3   3    0.30    0.20
  -1  -3   3    0.30    0.40
  -1  -3   3    1.40    0.90
  -1  -3   3    0.00    0.20
  -1  -3   3    0.60    0.20
  -1  -3   3    0.20    0.40
  -1  -3   3    0.20    0.40
  -1  -3   3    0.20    0.20
  -1  -3   3   -1.00    0.90
  -1  -3   3    0.50    0.20
   0   3  -3  563.94   25.00
   0  -3   3  610.34   26.10
   0  -3   3  632.14   25.10
  -1   3  -3   84.79    4.20
  -1   3  -3   85.59    3.80
  -1   3  -3   91.09    3.70
  -1   3  -3   91.39    5.00
  -1   3  -3   89.89    3.80
  -1   3  -3   85.49    4.20
  -1   3  -3   86.99    3.90
  -1   3  -3   90.89    4.40
   1  -3   3   88.99    3.80
   1  -3   3   89.39    3.90
   1  -3   3   93.59    4.20
   1  -3   3   88.99    3.80
   1  -3   3   86.89    3.80
   1  -3   3   87.29    4.60
   1  -3   3   92.79    4.50
   1  -3   3   92.99    3.70
   1  -3   3   86.59    3.90
   1  -3   3   90.49    3.70
   1  -3   3   86.99    4.20
   1  -3   3   90.49    4.80
  -2   3  -3  679.83   28.10
  -2   3  -3  636.04   27.30
   2  -3   3  656.83   27.80
   2  -3   3  666.23   27.70
  -3   3  -3    3.10    1.00
  -3   3  -3    3.10    0.30
  -3   3  -3    1.90    1.00
  -3   3  -3    2.80    0.40
  -3   3  -3    2.30    0.40
  -3   3  -3    1.50    0.90
  -3   3  -3    2.60    0.40
  -3   3  -3    2.50    0.50
  -3   3  -3    2.10    0.40
  -3   3  -3    3.40    0.50
  -3   3  -3    3.50    0.40
  -3   3  -3    2.60    0.60
  -3   3  -3    2.00    0.40
   3  -3   3    2.60    0.40
   3  -3   3    3.70    0.80
   3  -3   3    3.50    0.40
   3  -3   3    3.30    0.60
   3  -3   3    3.10    0.50
   3  -3   3    3.30    0.60
   3  -3   3    1.20    0.60
   3  -3   3    2.50    0.30
   3  -3   3    2.90    0.40
   3  -3   3    4.70    1.60
   3  -3   3    2.00    0.50
   3  -3   3    2.90    1.00
   3  -3   3    2.70    0.50
   3  -3   3    3.40    0.70
  -4   3  -3  778.32   34.20
  -4   3  -3  796.42   34.10
  -4   3  -3  776.02   32.50
   4  -3   3  797.32   34.80
   4  -3   3  767.82   31.80
   4  -3   3  766.72   34.50
   4  -3   3  770.82   32.20
   4  -3   3  774.72   31.50
  -5   3  -3   27.70    2.20
  -5   3  -3   32.10    2.00
  -5   3  -3   31.50    2.10
  -5   3  -3   33.50    1.50
  -5   3  -3   34.10    2.20
  -5   3  -3   32.10    1.80
  -5   3  -3   35.70    4.40
  -5   3  -3   28.90    4.50
  -5   3  -3   29.30    1.90
  -5   3  -3   31.20    1.80
   5  -3   3   30.10    4.60
   5  -3   3   31.30    2.10
   5  -3   3   32.00    1.60
   5  -3   3   31.00    1.90
   5  -3   3   31.60    1.90
   5  -3   3   28.40    2.40
   5  -3   3   28.90    2.50
   5  -3   3   31.60    3.10
   5  -3   3   29.40    2.90
  -6   3  -3   49.50    3.20
  -6   3  -3   52.69    3.20
  -6   3  -3   52.89    2.70
  -6   3  -3   51.49    3.30
  -6   3  -3   49.99    6.00
  -6   3  -3   44.00    6.50
   6  -3   3   49.60    2.90
   6  -3   3   62.39    4.00
   6  -3   3   49.60    2.90
   6  -3   3   55.79    7.50
  -7   3  -3   -4.40    4.50
  -7   3  -3    1.50    1.50
  -7   3  -3    0.70    0.90
  -7   3  -3    1.70    0.60
   7  -3   3    2.50    0.80
   7  -3   3    1.00    0.70
   7  -3   3    2.70    1.90
   7  -3   3    1.30    1.30
   7  -3   3   -1.60    4.40
   6   2  -3    1.40    0.80
   6   2  -3    0.00    1.20
   6   2  -3    0.60    0.60
   6   2  -3    0.90    0.40
  -6  -2   3    0.60    1.30
  -6  -2   3    1.30    1.00
  -6  -2   3    0.60    0.70
  -6  -2   3    0.50    1.50
   5   2  -3    9.60    2.90
   5   2  -3    6.00    4.00
   5   2  -3   13.20    1.50
   5   2  -3   11.90    1.40
   5   2  -3   12.10    0.90
   5   2  -3   13.20    2.10
  -5  -2   3   12.00    1.50
  -5  -2   3   11.80    2.90
  -5  -2   3   21.90    4.30
  -5  -2   3   12.00    2.70
  -5  -2   3   10.50    2.00
  -5  -2   3   14.60    1.80
   4   2  -3    7.30    0.70
   4   2  -3    6.00    0.90
   4   2  -3    4.80    2.00
   4   2  -3    6.60    1.00
   4   2  -3    7.80    3.20
   4   2  -3    7.90    1.30
   4   2  -3    8.00    1.40
   4   2  -3    7.50    2.40
   4   2  -3    7.00    1.00
   4   2  -3    2.90    2.90
  -4  -2   3    6.00    1.00
  -4  -2   3   12.70    2.80
  -4  -2   3    7.00    0.80
  -4  -2   3    8.90    2.20
  -4  -2   3    7.90    3.70
  -4  -2   3    7.80    1.40
  -4  -2   3    5.70    1.20
  -4  -2   3    7.70    2.70
  -4  -2   3    7.20    0.90
   3   2  -3  108.09    5.40
   3   2  -3  104.39    4.60
   3   2  -3  108.79    4.70
   3   2  -3  105.59    5.50
   3   2  -3  112.99    8.00
   3   2  -3  106.09    4.80
   3   2  -3  101.39    7.70
   3   2  -3  108.29    4.80
   3   2  -3  102.89    5.10
   3   2  -3  112.89    7.50
   3   2  -3  106.89    4.70
  -3  -2   3  110.49    8.60
  -3  -2   3  114.39    7.00
  -3  -2   3  112.59    6.60
  -3  -2   3  110.09    7.20
  -3  -2   3  108.79    4.60
  -3  -2   3  115.09    5.40
  -3  -2   3  114.39    5.00
  -3  -2   3  107.69    4.70
  -3  -2   3  101.29    4.70
  -3  -2   3  104.29    5.20
  -3  -2   3  111.39    4.70
  -3  -2   3  111.99    5.40
   2   2  -3   -0.30    0.40
   2   2  -3    0.20    0.20
   2   2  -3    0.10    0.40
   2   2  -3   -0.30    1.40
   2   2  -3    0.60    0.20
   2   2  -3    0.00    0.20
   2   2  -3    0.50    0.30
   2   2  -3    0.60    0.40
   2   2  -3   -0.10    0.90
   2   2  -3    0.50    0.10
   2   2  -3    0.90    0.60
   2   2  -3    0.50    0.70
   2   2  -3    0.70    0.30
   2   2  -3    2.70    1.50
  -2  -2   3    0.50    0.40
  -2  -2   3    1.10    1.10
  -2  -2   3    0.30    0.20
  -2  -2   3    1.30    0.40
  -2  -2   3    0.90    0.90
  -2  -2   3    1.10    1.50
  -2  -2   3    0.50    0.50
  -2  -2   3    0.40    0.20
  -2  -2   3    0.20    0.50
  -2  -2   3    0.40    0.20
  -2  -2   3    0.40    0.50
   1   2  -3   26.80    1.30
   1   2  -3   21.90    1.70
   1   2  -3   28.20    2.90
   1   2  -3   27.20    1.40
   1   2  -3   25.70    1.30
   1   2  -3   28.50    2.70
   1   2  -3   26.10    1.50
   1   2  -3   25.60    2.30
   1   2  -3   25.50    1.10
   1   2  -3   24.40    1.30
   1   2  -3   24.90    1.30
  -1  -2   3   25.90    1.30
  -1  -2   3   26.90    1.30
  -1  -2   3   22.40    2.20
  -1  -2   3   26.00    1.30
  -1  -2   3   25.30    1.20
  -1  -2   3   24.30    1.50
  -1  -2   3   23.20    2.10
  -1  -2   3   19.00    2.60
  -1  -2   3   28.70    3.00
  -1  -2   3   26.50    1.20
  -1  -2   3   26.90    1.30
  -1  -2   3   23.90    1.60
  -1  -2   3   26.30    1.70
   0   2  -3    4.80    0.60
   0   2  -3    4.20    0.40
   0   2  -3    4.00    0.40
   0   2  -3    3.40    0.80
   0   2  -3    4.20    0.40
   0   2  -3    4.30    0.30
   0   2  -3    5.20    1.20
   0   2  -3    4.60    0.40
   0   2  -3    5.30    1.00
   0   2  -3    3.70    0.40
   0   2  -3    4.20    0.30
   0   2  -3    4.80    0.70
   0   2  -3    3.00    0.70
   0  -2   3    4.40    0.30
   0  -2   3    5.20    1.00
   0  -2   3    4.40    0.30
   0  -2   3    4.30    0.50
   0  -2   3    4.60    0.50
   0  -2   3    4.00    1.10
   0  -2   3    6.50    1.00
   0  -2   3    4.30    0.40
   0  -2   3    4.80    0.50
   0  -2   3    4.10    0.30
   0  -2   3    3.90    0.30
   0  -2   3    2.20    1.00
   0  -2   3    4.50    0.70
  -1   2  -3   56.29    2.90
  -1   2  -3   58.09    2.40
  -1   2  -3   63.09    3.30
  -1   2  -3   60.79    3.90
  -1   2  -3   60.19    2.60
  -1   2  -3   59.99    2.50
  -1   2  -3   57.09    2.60
  -1   2  -3   57.79    2.70
  -1   2  -3   58.19    2.60
  -1   2  -3   58.49    3.20
   1  -2   3   57.79    2.40
   1  -2   3   60.19    3.30
   1  -2   3   55.19    2.60
   1  -2   3   58.09    2.50
   1  -2   3   59.09    2.50
   1  -2   3   59.69    2.80
   1  -2   3   60.49    3.70
   1  -2   3   66.09    3.50
   1  -2   3   57.49    2.60
   1  -2   3   57.59    2.90
   1  -2   3   57.29    2.60
   1  -2   3   64.59    3.10
   1  -2   3   56.49    2.60
  -2   2  -3   67.19    3.80
  -2   2  -3   66.89    2.90
  -2   2  -3   67.29    4.60
  -2   2  -3   60.69    3.40
  -2   2  -3   68.59    4.00
  -2   2  -3   66.19    2.80
  -2   2  -3   68.49    3.20
  -2   2  -3   62.59    2.80
  -2   2  -3   65.09    2.90
  -2   2  -3   64.29    2.70
  -2   2  -3   63.59    2.90
  -2   2  -3   66.29    2.80
  -2   2  -3   66.29    2.90
   2  -2   3   66.19    2.90
   2  -2   3   66.59    2.90
   2  -2   3   65.89    2.70
   2  -2   3   63.39    3.10
   2  -2   3   64.19    3.40
   2  -2   3   65.19    4.40
   2  -2   3   66.79    4.00
   2  -2   3   65.59    2.80
   2  -2   3   65.39    2.90
   2  -2   3   62.69    2.80
   2  -2   3   65.49    3.20
   2  -2   3   61.49    2.90
   2  -2   3   64.19    3.20
   2  -2   3   64.39    2.90
   2  -2   3   67.69    4.20
  -3   2  -3   21.80    1.00
  -3   2  -3   19.60    1.20
  -3   2  -3   19.00    1.80
  -3   2  -3   21.70    1.10
  -3   2  -3   18.50    1.20
  -3   2  -3   23.30    1.50
  -3   2  -3   19.10    1.00
  -3   2  -3   18.70    2.60
  -3   2  -3   21.10    3.00
  -3   2  -3   19.80    1.10
  -3   2  -3   21.60    1.30
  -3   2  -3   20.80    2.90
  -3   2  -3   17.70    2.40
  -3   2  -3   20.20    1.20
  -3   2  -3   19.70    1.10
  -3   2  -3   19.60    1.10
   3  -2   3   20.40    1.60
   3  -2   3   19.40    1.00
   3  -2   3   18.50    1.10
   3  -2   3   20.00    1.50
   3  -2   3   19.60    1.20
   3  -2   3   20.30    3.10
   3  -2   3   20.20    1.00
   3  -2   3   22.90    1.90
   3  -2   3   19.90    1.20
   3  -2   3   17.40    1.50
   3  -2   3   19.00    1.20
   3  -2   3   20.10    1.30
   3  -2   3   22.20    3.30
   3  -2   3   22.10    1.30
  -4   2  -3  177.58    7.60
  -4   2  -3  165.28    7.20
  -4   2  -3  171.38    7.10
  -4   2  -3  171.38    9.90
  -4   2  -3  168.48    9.40
  -4   2  -3  167.58    7.30
  -4   2  -3  165.98    8.20
  -4   2  -3  179.58    9.80
  -4   2  -3  171.98    7.60
  -4   2  -3  161.28   10.00
  -4   2  -3  164.68    7.10
  -4   2  -3  168.38    7.40
   4  -2   3  171.18    7.40
   4  -2   3  171.28    7.30
   4  -2   3  161.68   10.20
   4  -2   3  174.98    7.20
   4  -2   3  152.58   10.10
   4  -2   3  167.28    8.10
   4  -2   3  164.68    7.50
   4  -2   3  172.68    7.20
   4  -2   3  162.18    7.70
   4  -2   3  162.68    8.10
   4  -2   3  174.98    6.90
  -5   2  -3   39.20    2.50
  -5   2  -3   37.10    5.20
  -5   2  -3   39.70    2.20
  -5   2  -3   42.40    1.70
  -5   2  -3   39.60    2.30
  -5   2  -3   42.10    3.10
  -5   2  -3   42.70    2.10
  -5   2  -3   47.40    4.50
  -5   2  -3   38.70    2.10
  -5   2  -3   40.60    2.20
  -5   2  -3   41.20    2.50
  -5   2  -3   43.20    2.70
  -5   2  -3   42.90    1.80
   5  -2   3   38.90    2.20
   5  -2   3   41.30    2.30
   5  -2   3   40.70    3.30
   5  -2   3   43.60    3.10
   5  -2   3   42.10    3.50
   5  -2   3   32.10    5.00
   5  -2   3   38.80    2.40
   5  -2   3   35.50    2.80
   5  -2   3   38.10    2.60
   5  -2   3   38.80    5.80
  -6   2  -3    4.60    0.70
  -6   2  -3    4.80    1.00
  -6   2  -3    4.40    3.30
  -6   2  -3    5.50    1.10
  -6   2  -3    4.90    2.20
  -6   2  -3    3.70    1.20
  -6   2  -3    5.30    1.00
  -6   2  -3    4.30    1.30
   6  -2   3    4.70    0.90
   6  -2   3    3.80    3.30
   6  -2   3    3.90    0.80
  -7   2  -3   98.89    5.10
  -7   2  -3   96.59    4.30
  -7   2  -3  100.29    5.20
  -7   2  -3   86.69    5.50
  -7   2  -3   84.39    4.60
  -7   2  -3   65.09    9.00
  -7   2  -3   76.99    7.60
   7  -2   3   73.59    9.80
  -8   2  -3    2.90    1.30
   8  -2   3    2.10    1.00
   8  -2   3    5.80    2.70
   8  -2   3    3.60    1.20
   8  -2   3    2.60    1.70
   7   1  -3  111.59    7.30
   7   1  -3  123.49    6.00
  -7  -1   3  127.49    7.00
  -7  -1   3  113.49    8.40
  -7  -1   3  120.59    6.30
  -7  -1   3  110.49    6.10
   6   1  -3   30.10    1.70
   6   1  -3   29.40    2.20
   6   1  -3   31.60    3.20
   6   1  -3   34.70    2.30
  -6  -1   3   27.30    2.50
  -6  -1   3   32.00    2.90
  -6  -1   3   32.40    3.00
  -6  -1   3   29.30    2.40
  -6  -1   3   31.80    4.00
   5   1  -3  337.37   15.10
   5   1  -3  327.27   14.10
   5   1  -3  343.97   14.20
   5   1  -3  327.57   13.60
   5   1  -3  320.57   14.50
   5   1  -3  346.77   19.80
   5   1  -3  318.97   18.50
  -5  -1   3  347.57   16.40
  -5  -1   3  312.97   17.40
  -5  -1   3  338.97   14.30
  -5  -1   3  365.96   18.60
  -5  -1   3  329.87   14.40
  -5  -1   3  341.07   14.90
   4   1  -3   38.50    2.10
   4   1  -3   41.60    5.80
   4   1  -3   33.50    2.30
   4   1  -3   36.30    2.80
   4   1  -3   41.10    5.50
   4   1  -3   38.00    2.10
   4   1  -3   32.40    2.30
   4   1  -3   27.70    3.70
   4   1  -3   34.00    1.70
   4   1  -3   37.50    2.40
   4   1  -3   31.30    4.70
  -4  -1   3   37.40    2.30
  -4  -1   3   40.00    3.60
  -4  -1   3   44.40    5.30
  -4  -1   3   35.10    1.90
  -4  -1   3   33.50    5.70
  -4  -1   3   35.20    2.00
  -4  -1   3   29.30    4.10
  -4  -1   3   34.00    2.50
  -4  -1   3   37.60    2.40
  -4  -1   3   31.30    2.60
   3   1  -3  318.37   16.60
   3   1  -3  293.87   16.50
   3   1  -3  326.37   13.50
   3   1  -3  311.87   13.60
   3   1  -3  299.57   16.00
   3   1  -3  329.77   13.60
   3   1  -3  314.37   14.00
  -3  -1   3  322.57   16.00
  -3  -1   3  360.96   16.00
  -3  -1   3  333.57   13.90
  -3  -1   3  344.77   15.20
   2   1  -3  104.09    6.80
   2   1  -3   96.99    6.30
   2   1  -3  105.79    6.70
   2   1  -3  103.69    4.50
   2   1  -3   99.09    4.80
   2   1  -3  102.39    4.70
   2   1  -3  103.39    4.60
   2   1  -3   97.29    4.40
   2   1  -3  101.59    5.00
   2   1  -3  103.29    4.40
   2   1  -3  105.69    4.60
  -2  -1   3  106.69    4.40
  -2  -1   3  100.89    4.40
  -2  -1   3  101.59    4.80
  -2  -1   3   98.49    5.90
  -2  -1   3  103.49    6.00
  -2  -1   3  108.29    7.10
  -2  -1   3  104.89    4.50
  -2  -1   3  101.99    4.40
  -2  -1   3  106.99    4.80
  -2  -1   3  104.09    6.20
  -2  -1   3  102.59    4.90
   1   1  -3    1.30    0.40
   1   1  -3    1.90    0.30
   1   1  -3    1.60    0.70
   1   1  -3    1.80    0.40
   1   1  -3    1.90    0.90
   1   1  -3    1.00    0.90
   1   1  -3    1.40    0.20
   1   1  -3    1.90    1.00
   1   1  -3    1.90    0.30
   1   1  -3    2.10    0.30
   1   1  -3    2.50    0.50
   1   1  -3    1.50    0.60
  -1  -1   3    2.10    0.40
  -1  -1   3    2.30    1.00
  -1  -1   3    0.80    0.90
  -1  -1   3    1.70    0.40
  -1  -1   3    2.00    0.70
  -1  -1   3    1.20    0.30
  -1  -1   3    1.60    0.80
  -1  -1   3    1.70    0.50
  -1  -1   3    2.20    0.70
  -1  -1   3    1.60    0.30
  -1  -1   3    1.90    0.30
   0   1  -3 1635.84   64.99
   0   1  -3 1567.74   65.49
   0  -1   3 1648.83   65.59
  -1   1  -3  164.08    8.40
  -1   1  -3  172.88    7.90
   1  -1   3  174.18    8.00
   1  -1   3  167.88    8.30
  -2   1  -3 1060.09   44.10
  -2   1  -3 1088.29   44.80
   2  -1   3 1090.59   44.40
   2  -1   3 1047.90   44.60
  -3   1  -3  105.99    5.20
  -3   1  -3  105.39    4.50
  -3   1  -3  108.79    4.60
  -3   1  -3  108.19    4.90
  -3   1  -3  109.19    4.60
  -3   1  -3  102.79    4.30
  -3   1  -3  104.59    4.40
  -3   1  -3   94.99    6.30
  -3   1  -3  100.19    4.40
  -3   1  -3  107.59    4.90
  -3   1  -3  100.69    6.10
  -3   1  -3  108.29    4.80
   3  -1   3  102.39    4.70
   3  -1   3  104.29    4.40
   3  -1   3   96.59    4.40
   3  -1   3  109.19    4.70
   3  -1   3  108.49    4.50
   3  -1   3  105.29    5.20
   3  -1   3   95.89    6.70
   3  -1   3  105.39    4.50
   3  -1   3   94.89    4.90
   3  -1   3  102.49    5.00
   3  -1   3  101.29    5.10
   3  -1   3  109.99    7.00
   3  -1   3  100.99    4.50
  -4   1  -3  229.98    9.40
  -4   1  -3  221.08    9.20
  -4   1  -3  232.58   12.30
  -4   1  -3  226.58   12.50
  -4   1  -3  230.58    9.90
  -4   1  -3  208.48   11.60
  -4   1  -3  222.18    9.60
  -4   1  -3  234.88   12.10
  -4   1  -3  228.18    9.70
  -4   1  -3  222.38   10.20
  -4   1  -3  219.68    9.10
  -4   1  -3  219.58    9.40
   4  -1   3  214.08    9.80
   4  -1   3  203.08   10.10
   4  -1   3  228.38   12.80
   4  -1   3  223.48    9.20
   4  -1   3  205.78    9.50
   4  -1   3  216.68   10.10
   4  -1   3  226.18   10.00
   4  -1   3  223.48    9.00
   4  -1   3  215.88    9.40
   4  -1   3  216.18   12.50
  -5   1  -3    3.30    0.70
  -5   1  -3    3.40    2.50
  -5   1  -3    4.30    0.50
  -5   1  -3    4.30    0.70
  -5   1  -3    3.30    1.60
  -5   1  -3    4.60    1.20
  -5   1  -3    6.10    2.00
  -5   1  -3    5.00    0.50
  -5   1  -3    4.90    1.20
  -5   1  -3    4.00    0.60
  -5   1  -3    3.50    0.60
  -5   1  -3    4.70    0.90
  -5   1  -3    4.00    1.30
  -5   1  -3    5.10    2.50
  -5   1  -3    4.40    0.60
   5  -1   3    4.70    2.50
   5  -1   3    4.60    2.60
   5  -1   3    5.00    0.80
   5  -1   3    3.80    1.10
   5  -1   3    5.10    1.30
   5  -1   3    4.40    0.80
   5  -1   3    5.10    0.70
   5  -1   3    4.50    1.30
   5  -1   3    5.80    1.50
   5  -1   3    3.70    1.00
   5  -1   3    5.40    0.80
  -6   1  -3  214.18   10.00
  -6   1  -3  224.28    9.80
  -6   1  -3  224.38   10.00
  -6   1  -3  210.38   10.20
  -6   1  -3  221.28    9.10
  -6   1  -3  248.38   13.80
  -6   1  -3  230.88   14.40
   6  -1   3  209.68    9.50
   6  -1   3  229.48   10.80
   6  -1   3  202.98   10.50
   6  -1   3  232.58   14.60
   6  -1   3  217.18    9.50
   6  -1   3  216.88   10.60
   6  -1   3  202.38    9.60
  -7   1  -3    4.40    2.10
  -7   1  -3    2.10    4.20
   7  -1   3    3.80    4.20
  -8   1  -3   33.40    6.00
  -8   1  -3   23.90    7.80
  -8   1  -3   48.10    3.60
  -8   1  -3   37.60    3.90
  -8   1  -3   53.29    3.70
   8  -1   3   29.50    9.80
   8  -1   3   54.39    3.30
   8  -1   3   54.39    3.40
   7   0  -3   27.70    2.30
   7   0  -3   26.10    3.80
  -7   0   3   22.00    3.80
  -7   0   3   31.10    3.40
  -7   0   3   26.50    2.40
  -7   0   3   21.90    2.30
   6   0  -3   38.20    3.60
   6   0  -3   39.00    3.30
   6   0  -3   38.00    2.50
   6   0  -3   37.30    2.50
  -6   0   3   41.20    4.40
  -6   0   3   34.10    2.60
  -6   0   3   43.30    3.40
  -6   0   3   36.90    2.70
  -6   0   3   40.50    2.80
   5   0  -3    8.40    1.10
   5   0  -3    8.40    1.50
   5   0  -3    8.10    1.30
   5   0  -3    7.30    1.10
   5   0  -3   10.90    2.00
   5   0  -3   10.00    4.00
   5   0  -3   10.20    3.00
   5   0  -3    6.80    4.00
  -5   0   3    8.20    4.40
  -5   0   3    9.20    1.70
  -5   0   3    7.80    3.00
  -5   0   3    8.30    2.50
  -5   0   3    9.70    1.40
  -5   0   3    7.70    2.10
  -5   0   3    7.50    1.50
   4   0  -3   74.59    3.10
   4   0  -3   67.29    3.90
   4   0  -3   63.29    4.10
   4   0  -3   65.09    3.60
   4   0  -3   71.09    3.50
   4   0  -3   78.69    6.90
   4   0  -3   75.19    6.80
   4   0  -3   67.89    4.10
   4   0  -3   68.29    6.00
   4   0  -3   67.59    3.80
   4   0  -3   73.99    3.40
   4   0  -3   73.69    3.50
  -4   0   3   78.29    3.70
  -4   0   3   75.29    5.10
  -4   0   3   70.79    4.10
  -4   0   3   70.69    3.70
  -4   0   3   88.79    6.60
  -4   0   3   70.79    3.40
  -4   0   3   72.69    5.70
  -4   0   3   67.99    3.40
  -4   0   3   71.99    7.40
  -4   0   3   74.59    3.30
  -4   0   3   65.89    3.90
   3   0  -3  133.29    5.60
   3   0  -3  125.19    6.40
   3   0  -3  130.39    5.40
   3   0  -3  123.99    5.80
   3   0  -3  115.89    8.40
   3   0  -3  133.49    6.30
   3   0  -3  129.29    6.10
   3   0  -3  121.99    7.90
   3   0  -3  134.59    8.60
   3   0  -3  133.49    5.70
   3   0  -3  127.79    5.90
  -3   0   3  138.09    6.20
  -3   0   3  130.19    7.70
  -3   0   3  135.69    5.90
  -3   0   3  125.39    5.60
  -3   0   3  141.69    9.20
  -3   0   3  140.89    8.20
  -3   0   3  137.29    5.90
  -3   0   3  139.99    7.40
  -3   0   3  128.39    5.60
  -3   0   3  134.89    6.30
  -3   0   3  130.89    5.60
   2   0  -3  149.39    6.50
   2   0  -3  142.89    6.90
   2   0  -3  134.49    8.50
   2   0  -3  139.09    6.40
   2   0  -3  146.79    8.10
   2   0  -3  152.58    8.50
  -2   0   3  159.98    8.20
  -2   0   3  151.88    6.40
  -2   0   3  170.18    8.10
  -2   0   3  150.08    7.80
  -2   0   3  160.58    6.90
  -2   0   3  147.19    9.00
  -2   0   3  152.48    6.50
   1   0  -3  534.95   22.50
   1   0  -3  508.85   22.90
  -1   0   3  534.75   22.40
  -1   0   3  516.05   23.00
   0   0  -3  177.08    8.10
   0   0  -3  172.58    8.60
   0   0  -3  173.08    7.40
   0   0   3  177.18    8.60
   0   0   3  171.38    7.50
   0   0   3  178.38    8.20
  -1   0  -3  710.93   28.90
  -1   0  -3  657.83   29.40
   1   0   3  697.23   29.40
   1   0   3  725.83   29.10
  -2   0  -3 1239.88   51.19
  -2   0  -3 1218.38   50.49
   2   0   3 1193.78   50.99
   2   0   3 1265.67   50.79
  -3   0  -3  326.37   16.20
  -3   0  -3  333.27   15.90
  -3   0  -3  357.16   16.10
   3   0   3  325.57   16.40
   3   0   3  316.37   16.30
   3   0   3  332.17   14.00
  -4   0  -3 1080.99   45.90
  -4   0  -3 1080.69   45.70
   4   0   3 1038.70   46.00
   4   0   3 1011.90   46.10
  -5   0  -3   -0.10    2.00
  -5   0  -3    1.20    0.40
  -5   0  -3    0.90    0.40
  -5   0  -3    0.80    0.90
  -5   0  -3    0.60    0.30
  -5   0  -3    1.10    0.60
  -5   0  -3    0.60    0.90
  -5   0  -3    0.70    0.20
  -5   0  -3    0.40    0.40
  -5   0  -3    1.10    1.00
  -5   0  -3    1.50    0.60
  -5   0  -3    0.90    0.70
  -5   0  -3    2.50    2.20
  -5   0  -3    2.50    1.50
  -5   0  -3    0.30    0.70
   5   0   3    0.80    0.80
   5   0   3    1.00    0.50
   5   0   3    1.80    1.00
   5   0   3    0.10    0.60
   5   0   3   -1.40    2.20
   5   0   3    1.70    1.00
   5   0   3    1.10    0.90
   5   0   3    0.60    0.50
   5   0   3    5.10    2.60
  -6   0  -3   94.69    4.90
  -6   0  -3   88.49    4.20
  -6   0  -3   86.09    4.20
  -6   0  -3   94.99    5.70
  -6   0  -3   94.89    5.10
  -6   0  -3   98.29    4.10
  -6   0  -3   90.89    4.70
  -6   0  -3   90.49    7.70
  -6   0  -3  105.19    9.00
   6   0   3   92.79    9.40
   6   0   3   86.29    4.50
   6   0   3   79.39    5.00
   6   0   3  105.29    5.80
  -7   0  -3    0.60    1.30
  -7   0  -3    1.20    0.90
  -7   0  -3    1.10    1.10
  -7   0  -3   -2.20    4.20
  -7   0  -3   -0.20    1.00
  -7   0  -3    1.40    0.80
   7   0   3    0.90    0.70
   7   0   3    1.80    4.90
   7   0   3    1.10    0.70
   7   0   3    5.70    2.10
  -8   0  -3   73.09    4.40
  -8   0  -3   67.89    4.60
  -8   0  -3   73.99    5.60
  -8   0  -3   75.09    4.70
   8   0   3   72.99    4.30
   8   0   3   81.99    5.90
   8   0   3   76.39    5.70
   8   0   3   69.39    4.20
   7  -1  -3   84.79    5.90
   7  -1  -3   81.49    7.10
   7  -1  -3   87.89    4.60
  -7   1   3   87.59    6.80
  -7   1   3   75.19    4.70
  -7   1   3   87.79    5.50
   6  -1  -3    3.70    1.00
   6  -1  -3    2.90    0.80
   6  -1  -3    2.30    1.30
   6  -1  -3    3.60    1.50
   6  -1  -3    3.90    0.70
  -6   1   3    2.90    1.70
  -6   1   3    3.10    1.10
  -6   1   3    2.00    1.60
  -6   1   3    3.30    0.90
  -6   1   3    3.20    0.70
   5  -1  -3    8.00    0.90
   5  -1  -3    7.80    2.60
   5  -1  -3    7.30    1.50
   5  -1  -3    8.10    1.10
   5  -1  -3    9.50    1.20
   5  -1  -3    5.40    3.50
   5  -1  -3    8.80    1.20
   5  -1  -3    7.60    1.60
   5  -1  -3    5.80    3.60
  -5   1   3    5.50    1.80
  -5   1   3   10.00    2.50
  -5   1   3    9.40    1.30
  -5   1   3   10.60    1.80
  -5   1   3    7.30    1.20
  -5   1   3    7.90    0.80
  -5   1   3    5.30    2.60
  -5   1   3    7.40    4.60
   4  -1  -3   48.50    2.70
   4  -1  -3   51.09    2.50
   4  -1  -3   55.49    5.70
   4  -1  -3   54.99    3.40
   4  -1  -3   55.19    2.70
   4  -1  -3   50.29    3.00
   4  -1  -3   50.79    3.60
   4  -1  -3   39.60    4.30
   4  -1  -3   44.10    5.50
   4  -1  -3   50.79    2.10
   4  -1  -3   50.99    3.30
   4  -1  -3   51.79    2.40
   4  -1  -3   50.79    2.70
   4  -1  -3   54.09    5.70
  -4   1   3   49.10    4.40
  -4   1   3   49.70    2.50
  -4   1   3   50.89    3.30
  -4   1   3   48.90    2.40
  -4   1   3   58.29    5.10
  -4   1   3   51.39    2.80
  -4   1   3   51.19    6.80
  -4   1   3   50.29    3.10
  -4   1   3   57.29    4.20
  -4   1   3   49.90    2.60
   3  -1  -3   95.79    6.40
   3  -1  -3   96.09    4.70
   3  -1  -3   91.59    4.80
   3  -1  -3   90.79    6.70
   3  -1  -3   93.89    4.50
   3  -1  -3   92.39    4.30
   3  -1  -3   92.39    4.90
   3  -1  -3   93.99    4.20
   3  -1  -3   92.49    3.80
   3  -1  -3   94.39    4.10
   3  -1  -3   90.39    6.80
   3  -1  -3   92.99    3.90
  -3   1   3   96.39    4.30
  -3   1   3   98.09    5.20
  -3   1   3   93.09    4.10
  -3   1   3   92.49    4.10
  -3   1   3   97.29    6.10
  -3   1   3  100.69    7.40
  -3   1   3   95.79    4.40
  -3   1   3   93.09    6.30
  -3   1   3   94.69    4.10
  -3   1   3   90.09    4.00
  -3   1   3   89.99    4.60
  -3   1   3   96.29    5.60
   2  -1  -3  209.28   10.70
   2  -1  -3  211.28   11.00
   2  -1  -3  210.58   11.30
   2  -1  -3  221.08    9.60
  -2   1   3  215.58   11.60
  -2   1   3  208.48   10.80
  -2   1   3  228.88   10.80
  -2   1   3  227.88   10.50
   1  -1  -3   28.30    1.50
   1  -1  -3   29.50    1.30
   1  -1  -3   29.50    2.80
   1  -1  -3   25.50    1.90
   1  -1  -3   29.50    2.30
   1  -1  -3   30.00    1.40
   1  -1  -3   29.40    1.40
   1  -1  -3   29.20    1.70
   1  -1  -3   28.00    1.30
   1  -1  -3   23.70    2.20
  -1   1   3   31.50    2.30
  -1   1   3   29.60    1.90
  -1   1   3   33.50    2.90
  -1   1   3   31.90    1.30
  -1   1   3   29.60    2.40
  -1   1   3   30.70    1.70
  -1   1   3   29.00    1.40
  -1   1   3   27.60    1.30
  -1   1   3   29.40    1.50
  -1   1   3   22.40    2.50
  -1   1   3   29.40    1.40
  -1   1   3   29.00    1.40
  -1   1   3   29.90    1.50
   0  -1  -3  800.52   35.00
   0  -1  -3  853.21   34.50
   0   1   3  847.52   35.00
   0   1   3  863.71   34.60
  -1  -1  -3  154.38    7.40
  -1  -1  -3  154.88    8.00
   1   1   3  159.28    7.60
   1   1   3  143.69    7.80
  -2  -1  -3  234.28   11.60
  -2  -1  -3  215.38   11.20
   2   1   3  205.98   11.00
  -3  -1  -3   54.19    3.00
  -3  -1  -3   51.59    2.60
  -3  -1  -3   58.99    3.20
  -3  -1  -3   58.09    4.80
  -3  -1  -3   54.89    4.50
  -3  -1  -3   57.79    3.10
  -3  -1  -3   53.49    2.60
  -3  -1  -3   54.59    3.00
  -3  -1  -3   55.29    2.20
  -3  -1  -3   57.79    4.30
  -3  -1  -3   51.99    2.70
  -3  -1  -3   58.59    4.50
  -3  -1  -3   53.99    2.60
  -3  -1  -3   55.59    2.70
   3   1   3   51.09    3.00
   3   1   3   61.19    5.00
   3   1   3   55.09    4.90
   3   1   3   56.29    2.40
   3   1   3   54.59    2.80
   3   1   3   53.39    2.60
   3   1   3   51.69    2.70
   3   1   3   56.99    3.30
   3   1   3   55.59    3.10
   3   1   3   50.19    2.60
   3   1   3   52.59    2.60
   3   1   3   54.59    3.10
  -4  -1  -3    2.20    0.30
  -4  -1  -3    2.10    0.50
  -4  -1  -3    3.00    1.50
  -4  -1  -3    2.00    0.40
  -4  -1  -3    2.20    0.60
  -4  -1  -3    3.00    1.30
  -4  -1  -3    1.70    0.50
  -4  -1  -3    1.80    0.80
  -4  -1  -3    3.00    1.80
  -4  -1  -3    2.80    0.90
  -4  -1  -3    1.90    0.60
  -4  -1  -3   -0.90    1.60
  -4  -1  -3    2.00    0.30
  -4  -1  -3    1.60    0.60
  -4  -1  -3    1.20    0.90
   4   1   3    1.50    0.90
   4   1   3    3.00    1.00
   4   1   3    2.20    0.60
   4   1   3    2.70    1.00
   4   1   3    1.40    0.50
   4   1   3    2.40    0.70
   4   1   3    2.20    2.20
   4   1   3   -0.40    1.60
   4   1   3    2.50    0.60
   4   1   3    2.50    0.60
   4   1   3    1.10    0.80
  -5  -1  -3    0.20    0.30
  -5  -1  -3    0.90    0.80
  -5  -1  -3    1.00    0.90
  -5  -1  -3    1.10    2.30
  -5  -1  -3    1.70    0.70
  -5  -1  -3    1.20    0.90
  -5  -1  -3    0.80    0.30
  -5  -1  -3    0.40    0.50
  -5  -1  -3    0.40    0.60
  -5  -1  -3    0.80    0.20
  -5  -1  -3    1.30    2.20
  -5  -1  -3    3.00    1.60
  -5  -1  -3    0.80    0.40
  -5  -1  -3    1.10    1.10
  -5  -1  -3    0.50    0.40
  -5  -1  -3    0.40    0.30
   5   1   3    0.90    0.60
   5   1   3    1.40    0.80
   5   1   3   -0.90    2.40
   5   1   3    1.70    0.90
   5   1   3    0.40    0.80
   5   1   3    0.80    0.50
   5   1   3    4.10    2.50
   5   1   3    0.60    0.50
   5   1   3    0.60    0.80
   5   1   3    1.40    1.00
  -6  -1  -3  122.49    5.60
  -6  -1  -3  117.69    7.00
  -6  -1  -3  105.79    9.40
  -6  -1  -3  118.49    5.10
  -6  -1  -3  127.29    6.10
  -6  -1  -3  122.79   10.20
  -6  -1  -3  128.89    6.20
  -6  -1  -3  131.19    6.40
   6   1   3  111.69    6.60
   6   1   3  127.09    6.90
   6   1   3  127.19    5.80
   6   1   3  120.49    5.80
  -7  -1  -3   40.90    6.40
  -7  -1  -3   48.70    3.40
  -7  -1  -3   45.80    3.40
  -7  -1  -3   49.40    3.60
  -7  -1  -3   49.40    4.40
  -7  -1  -3   26.90    7.00
   7   1   3   50.19    3.10
   7   1   3   52.59    4.30
   7   1   3   60.29    4.60
   7   1   3   45.90    3.10
  -8  -1  -3   15.90    2.20
  -8  -1  -3   15.50    2.30
  -8  -1  -3   12.20    2.80
  -8  -1  -3   13.50    2.20
   8   1   3   16.70    2.10
   8   1   3   11.00    1.70
   8   1   3   21.50    3.50
   8   1   3   24.60    3.70
   7  -2  -3   26.50    3.70
   7  -2  -3   21.40    2.00
   7  -2  -3   24.60    3.30
  -7   2   3   21.90    2.20
  -7   2   3   23.20    3.80
  -7   2   3   30.80    3.40
   6  -2  -3   23.40    3.00
   6  -2  -3   25.30    2.00
   6  -2  -3   27.20    2.00
   6  -2  -3   24.20    6.00
   6  -2  -3   26.90    3.00
  -6   2   3   24.60    1.90
  -6   2   3   26.50    2.60
  -6   2   3   38.20    7.80
  -6   2   3   20.50    1.70
  -6   2   3   23.60    2.10
   5  -2  -3  427.36   22.70
   5  -2  -3  402.76   19.40
   5  -2  -3  408.76   18.80
   5  -2  -3  426.26   18.70
  -5   2   3  455.75   19.80
  -5   2   3  415.96   20.10
  -5   2   3  433.56   17.80
  -5   2   3  416.96   18.00
  -5   2   3  498.55   24.60
   4  -2  -3   31.80    2.60
   4  -2  -3   27.70    4.50
   4  -2  -3   34.30    5.30
   4  -2  -3   30.30    1.80
   4  -2  -3   26.70    3.50
   4  -2  -3   30.70    2.20
   4  -2  -3   29.90    1.80
   4  -2  -3   33.60    1.90
   4  -2  -3   31.70    1.60
   4  -2  -3   32.20    1.60
   4  -2  -3   30.60    4.40
   4  -2  -3   31.80    2.40
   4  -2  -3   27.10    2.60
  -4   2   3   30.50    2.00
  -4   2   3   27.60    3.80
  -4   2   3   33.60    4.40
  -4   2   3   30.60    2.40
  -4   2   3   29.70    1.70
  -4   2   3   34.80    3.20
  -4   2   3   27.60    1.60
  -4   2   3   30.60    1.60
  -4   2   3   26.90    1.70
  -4   2   3   28.90    2.10
  -4   2   3   34.70    5.60
  -4   2   3   28.80    1.80
   3  -2  -3  352.16   17.00
   3  -2  -3  327.87   16.90
   3  -2  -3  333.67   14.50
   3  -2  -3  326.17   14.00
   3  -2  -3  335.47   16.30
   3  -2  -3  333.17   14.60
  -3   2   3  351.86   15.90
  -3   2   3  350.56   15.90
  -3   2   3  307.17   17.00
  -3   2   3  342.47   16.20
   2  -2  -3  516.55   22.80
   2  -2  -3  497.15   23.10
  -2   2   3  512.85   22.60
  -2   2   3  530.15   23.50
   1  -2  -3  126.79    6.30
   1  -2  -3  127.69    5.70
   1  -2  -3  122.09    6.40
   1  -2  -3  115.99    6.80
  -1   2   3  111.59    6.30
  -1   2   3  136.79    5.80
  -1   2   3  125.69    6.40
  -1   2   3  124.69    7.00
  -1   2   3  137.09    6.40
   0  -2  -3 1334.67   52.29
   0  -2  -3 1274.77   53.59
   0   2   3 1267.97   52.29
  -1  -2  -3  970.90   38.50
  -1  -2  -3  901.71   38.90
   1   2   3  940.41   39.00
   1   2   3  914.21   38.40
  -2  -2  -3 2026.60   82.59
   2   2   3 2023.00   82.49
   2   2   3 1996.30   81.99
  -3  -2  -3    1.50    0.70
  -3  -2  -3    1.60    1.10
  -3  -2  -3    1.50    0.70
  -3  -2  -3    1.40    0.50
  -3  -2  -3    1.70    1.20
  -3  -2  -3    1.90    0.20
  -3  -2  -3    0.70    1.20
  -3  -2  -3    1.30    0.40
  -3  -2  -3    1.30    0.70
  -3  -2  -3    2.10    0.70
  -3  -2  -3    2.10    1.00
  -3  -2  -3    1.10    0.50
  -3  -2  -3    1.20    0.40
  -3  -2  -3    1.30    0.40
   3   2   3    0.80    0.50
   3   2   3    3.80    1.80
   3   2   3    3.20    1.90
   3   2   3    1.90    0.70
   3   2   3    1.60    0.80
   3   2   3    1.30    0.40
   3   2   3    1.20    0.60
   3   2   3    1.70    0.20
   3   2   3    1.20    0.60
   3   2   3    1.60    0.50
   3   2   3    1.20    0.70
   3   2   3    1.30    0.50
  -4  -2  -3  268.37   12.10
  -4  -2  -3  306.27   15.50
  -4  -2  -3  278.37   11.70
  -4  -2  -3  284.17   14.50
  -4  -2  -3  265.77   14.50
  -4  -2  -3  284.37   12.00
  -4  -2  -3  281.67   14.90
  -4  -2  -3  287.07   11.50
  -4  -2  -3  274.57   12.10
  -4  -2  -3  286.77   12.50
   4   2   3  271.07   11.80
   4   2   3  256.87   15.10
   4   2   3  276.67   11.60
   4   2   3  258.17   12.00
   4   2   3  273.87   12.60
   4   2   3  260.47   15.30
   4   2   3  267.47   11.70
  -5  -2  -3   24.10    1.70
  -5  -2  -3   26.00    1.40
  -5  -2  -3   26.90    4.40
  -5  -2  -3   27.60    2.60
  -5  -2  -3   23.00    2.10
  -5  -2  -3   24.70    1.90
  -5  -2  -3   38.50    5.80
  -5  -2  -3   24.00    4.10
  -5  -2  -3   25.10    2.20
  -5  -2  -3   22.60    1.60
  -5  -2  -3   21.40    1.80
  -5  -2  -3   28.70    1.80
  -5  -2  -3   26.90    4.90
   5   2   3   27.50    2.60
   5   2   3   23.70    1.80
   5   2   3   26.00    1.80
   5   2   3   25.70    1.90
   5   2   3   25.20    2.20
   5   2   3   22.40    4.90
   5   2   3   25.60    5.30
   5   2   3   24.10    2.10
   5   2   3   22.60    2.50
   5   2   3   28.00    2.50
  -6  -2  -3  202.78   14.10
  -6  -2  -3  203.78   14.00
  -6  -2  -3  209.28    9.80
  -6  -2  -3  207.68    9.60
  -6  -2  -3  206.18    9.20
  -6  -2  -3  204.68   10.70
  -6  -2  -3  208.88   13.40
  -6  -2  -3  198.98   13.20
  -6  -2  -3  218.28    9.70
  -6  -2  -3  214.38    8.90
   6   2   3  206.68    9.40
   6   2   3  221.68    9.40
   6   2   3  181.38   14.30
   6   2   3  231.68   10.30
   6   2   3  223.48   15.20
   6   2   3  207.88   10.50
  -8  -2  -3   10.00    2.00
  -8  -2  -3   11.20    2.70
  -8  -2  -3    6.20    1.60
  -8  -2  -3    6.40    1.50
   8   2   3   16.10    2.10
   8   2   3   18.90    3.30
   8   2   3   11.60    1.70
   7  -3  -3   46.60    4.30
   7  -3  -3   57.79    4.80
   7  -3  -3   52.39    2.90
   7  -3  -3   49.99    3.20
  -7   3   3   57.09    4.10
  -7   3   3   52.29    3.50
  -7   3   3   57.49    5.30
   6  -3  -3  116.89   10.80
   6  -3  -3  113.29    6.50
   6  -3  -3  111.19    5.50
   6  -3  -3  113.89    5.50
   6  -3  -3  105.59    7.80
   6  -3  -3  114.39    5.20
  -6   3   3  119.99   12.20
  -6   3   3  119.89    6.40
  -6   3   3  114.69    7.30
  -6   3   3  118.69    5.40
  -6   3   3  106.39    5.70
   5  -3  -3    0.60    1.30
   5  -3  -3    0.80    0.40
   5  -3  -3    1.30    0.60
   5  -3  -3    0.60    0.80
   5  -3  -3   -0.20    1.10
   5  -3  -3    1.40    0.40
   5  -3  -3   -3.00    2.70
   5  -3  -3    1.70    0.60
  -5   3   3    2.50    1.20
  -5   3   3    2.00    0.70
  -5   3   3    1.20    1.30
  -5   3   3    1.00    0.50
  -5   3   3    1.20    0.70
  -5   3   3   -0.30    3.70
   4  -3  -3  144.89    9.70
   4  -3  -3  143.99    5.90
   4  -3  -3  135.29    6.50
   4  -3  -3  145.79    7.30
   4  -3  -3  140.59    6.80
   4  -3  -3  142.39    6.20
   4  -3  -3  115.49    8.10
   4  -3  -3  134.99    8.90
   4  -3  -3  137.49    5.90
   4  -3  -3  129.79    7.00
   4  -3  -3  138.69    6.40
   4  -3  -3  139.09    6.00
  -4   3   3  142.29    6.80
  -4   3   3  141.89    6.00
  -4   3   3  142.39    7.50
  -4   3   3  139.69    8.40
  -4   3   3  141.39    6.40
  -4   3   3  132.39    6.10
  -4   3   3  139.39    5.90
  -4   3   3  156.88    9.00
  -4   3   3  138.59    6.00
  -4   3   3  147.29    6.90
  -4   3   3  133.59    5.90
   3  -3  -3  135.39    5.70
   3  -3  -3  129.79    5.50
   3  -3  -3  129.49    5.90
   3  -3  -3  129.19    6.40
   3  -3  -3  114.49    7.90
   3  -3  -3  123.49    5.50
   3  -3  -3  129.09    6.60
   3  -3  -3  133.69    8.50
   3  -3  -3  134.49    5.70
   3  -3  -3  132.09    5.50
   3  -3  -3  125.19    7.80
   3  -3  -3  129.59    6.10
  -3   3   3  125.19    5.50
  -3   3   3  132.99    7.70
  -3   3   3  126.39    8.60
  -3   3   3  125.49    5.60
  -3   3   3  133.29    6.20
  -3   3   3  132.69    5.60
  -3   3   3  133.59    5.80
  -3   3   3  134.19    7.50
  -3   3   3  130.89    6.00
  -3   3   3  133.29    5.50
  -3   3   3  130.99    5.50
  -3   3   3  138.49    6.90
   2  -3  -3   95.99    4.90
   2  -3  -3  102.09    4.30
   2  -3  -3   93.79    6.30
   2  -3  -3  107.99    5.90
   2  -3  -3  102.39    6.10
   2  -3  -3  100.59    4.50
   2  -3  -3   95.99    4.20
   2  -3  -3   93.59    4.60
  -2   3   3   95.69    5.50
  -2   3   3   91.79    4.20
  -2   3   3   99.29    4.20
  -2   3   3   99.49    5.80
  -2   3   3  100.69    7.20
  -2   3   3  106.29    5.40
  -2   3   3   99.79    4.30
  -2   3   3  102.79    4.40
  -2   3   3  105.99    4.90
  -2   3   3   95.99    4.20
  -2   3   3   99.39    4.10
   1  -3  -3 1132.39   45.90
   1  -3  -3 1072.99   46.40
  -1   3   3 1161.38   46.60
   0  -3  -3 1390.86   55.89
   0  -3  -3 1389.26   56.59
   0   3   3 1362.06   56.39
  -1  -3  -3  170.38    8.70
  -1  -3  -3  167.98    7.40
  -1  -3  -3  159.68    8.00
  -1  -3  -3  169.68    7.50
  -1  -3  -3  178.28    8.00
   1   3   3  157.28    8.50
   1   3   3  138.39    7.60
  -2  -3  -3  651.43   28.80
  -2  -3  -3  664.33   28.10
   2   3   3  622.94   28.10
   2   3   3  647.84   28.60
  -3  -3  -3  525.25   23.80
  -3  -3  -3  492.95   24.00
  -3  -3  -3  548.85   24.00
   3   3   3  505.95   24.30
   3   3   3  511.25   24.30
  -4  -3  -3  576.24   25.90
  -4  -3  -3  554.04   25.90
  -4  -3  -3  540.45   23.00
  -4  -3  -3  548.75   26.40
  -4  -3  -3  553.04   26.30
   4   3   3  535.45   26.80
   4   3   3  548.35   23.60
   4   3   3  555.24   26.70
   4   3   3  555.94   23.00
  -5  -3  -3   91.39    4.00
  -5  -3  -3   86.69    4.20
  -5  -3  -3   83.79    4.70
  -5  -3  -3   88.19    5.40
  -5  -3  -3   89.09    4.00
  -5  -3  -3   93.19    7.40
  -5  -3  -3   96.39    4.60
  -5  -3  -3   94.39    8.10
  -5  -3  -3   94.09    8.40
  -5  -3  -3   92.99    5.60
  -5  -3  -3   87.79    5.00
  -5  -3  -3   86.79    4.40
  -5  -3  -3   92.59    7.30
  -5  -3  -3   90.09    4.60
  -5  -3  -3   89.99    4.80
   5   3   3   79.89    4.60
   5   3   3   84.89    3.70
   5   3   3   83.39    5.50
   5   3   3   90.19    4.30
   5   3   3   86.89    4.50
   5   3   3   85.69    4.80
   5   3   3   85.19    4.90
   5   3   3   99.29    8.50
   5   3   3   95.79    8.80
   5   3   3   90.69    4.70
  -6  -3  -3  163.48    7.80
  -6  -3  -3  164.68    9.00
  -6  -3  -3  169.48    8.00
  -6  -3  -3  144.59    8.60
  -6  -3  -3  178.48    8.90
  -6  -3  -3  157.88    7.70
   6   3   3  160.78    8.60
   6   3   3  154.58    7.40
   6   3   3  202.98   16.50
   6   3   3  150.98    7.50
   6   3   3  179.08    8.60
  -7  -3  -3    3.80    1.40
  -7  -3  -3    0.90    0.90
  -7  -3  -3    1.90    1.50
  -7  -3  -3    2.60    1.10
  -7  -3  -3    1.90    0.80
   7   3   3    3.60    1.10
   7   3   3    0.90    0.90
   7   3   3    4.00    1.80
   7  -4  -3   33.60    2.10
   7  -4  -3   30.60    2.50
   7  -4  -3   31.80    3.50
   7  -4  -3   38.30    4.20
  -7   4   3   33.50    2.30
  -7   4   3   31.40    2.60
   6  -4  -3   13.20    1.50
   6  -4  -3   15.30    1.20
   6  -4  -3   16.00    2.50
   6  -4  -3   15.90    1.70
   6  -4  -3   13.20    2.50
  -6   4   3   17.20    1.70
  -6   4   3   16.80    2.80
  -6   4   3   11.70    1.60
  -6   4   3   17.30    2.40
   5  -4  -3    1.60    3.00
   5  -4  -3    5.40    0.90
   5  -4  -3    7.80    0.80
   5  -4  -3    4.40    1.70
   5  -4  -3    7.30    1.50
   5  -4  -3    7.20    1.10
  -5   4   3    4.90    1.00
  -5   4   3    5.50    1.70
  -5   4   3    5.70    1.10
  -5   4   3   11.80    4.10
  -5   4   3    4.80    1.30
  -5   4   3    5.70    0.90
   4  -4  -3  176.68    7.50
   4  -4  -3  165.38   10.90
   4  -4  -3  174.98   10.60
   4  -4  -3  172.08   11.10
   4  -4  -3  155.48   10.10
   4  -4  -3  172.98    8.00
   4  -4  -3  159.78    8.40
   4  -4  -3  183.18    7.40
   4  -4  -3  185.18    7.70
   4  -4  -3  168.78    7.30
   4  -4  -3  173.88    7.60
   4  -4  -3  180.78    8.30
  -4   4   3  174.28    7.70
  -4   4   3  181.58    7.30
  -4   4   3  179.68    7.50
  -4   4   3  174.08   10.10
  -4   4   3  175.28    8.00
  -4   4   3  172.78    7.60
  -4   4   3  186.38    8.90
  -4   4   3  200.88   12.20
  -4   4   3  181.18    7.30
  -4   4   3  172.78    9.80
  -4   4   3  176.28    8.30
  -4   4   3  187.38    7.90
   3  -4  -3    2.20    0.40
   3  -4  -3    2.80    0.30
   3  -4  -3    2.40    1.50
   3  -4  -3    2.80    1.80
   3  -4  -3    2.20    0.50
   3  -4  -3    1.90    0.40
   3  -4  -3    2.60    1.50
   3  -4  -3    3.00    0.70
   3  -4  -3    1.70    0.60
   3  -4  -3    1.80    1.00
   3  -4  -3    2.20    0.50
   3  -4  -3    0.80    0.80
   3  -4  -3    1.40    1.00
  -3   4   3    1.70    1.70
  -3   4   3    1.50    0.30
  -3   4   3    1.80    0.30
  -3   4   3    2.70    0.30
  -3   4   3    3.10    0.60
  -3   4   3    2.90    0.90
  -3   4   3    2.70    0.50
  -3   4   3    2.20    0.40
  -3   4   3    2.60    0.60
  -3   4   3    2.40    1.00
  -3   4   3    2.40    0.60
   2  -4  -3 1297.77   52.69
   2  -4  -3 1231.98   53.09
  -2   4   3 1287.47   53.29
  -2   4   3 1274.67   52.29
   1  -4  -3    1.00    0.40
   1  -4  -3    1.10    0.30
   1  -4  -3    0.30    0.20
   1  -4  -3    0.50    0.20
   1  -4  -3    1.20    0.30
   1  -4  -3    0.90    0.20
   1  -4  -3    0.40    0.20
   1  -4  -3    0.30    0.90
   1  -4  -3    1.30    0.60
   1  -4  -3   -0.30    0.90
   1  -4  -3    0.40    0.70
   1  -4  -3    0.60    0.40
  -1   4   3    1.00    0.30
  -1   4   3    0.90    0.70
  -1   4   3    0.60    0.20
  -1   4   3    0.60    0.30
  -1   4   3    1.30    0.40
  -1   4   3    1.00    0.60
  -1   4   3    1.10    0.90
  -1   4   3    1.00    0.50
  -1   4   3    0.70    0.20
  -1   4   3    0.70    0.20
  -1   4   3   -0.10    0.70
  -1   4   3    1.10    0.20
  -1   4   3    1.00    0.40
   0  -4  -3  788.22   33.70
   0  -4  -3  824.82   33.00
   0   4   3  793.52   33.50
   0   4   3  787.92   33.10
  -1  -4  -3  697.53   30.10
  -1  -4  -3  715.83   29.30
   1   4   3  674.33   29.40
   1   4   3  689.33   29.80
  -2  -4  -3  472.45   20.20
  -2  -4  -3  424.46   20.70
   2   4   3  424.66   20.60
  -3  -4  -3   96.69    6.80
  -3  -4  -3  100.89    4.70
  -3  -4  -3   98.89    4.40
  -3  -4  -3  109.09    4.60
  -3  -4  -3  108.99    6.70
  -3  -4  -3  104.19    5.10
  -3  -4  -3  103.99    4.60
  -3  -4  -3   99.79    4.20
  -3  -4  -3   95.49    4.80
  -3  -4  -3   97.49    4.70
  -3  -4  -3  120.59    7.60
  -3  -4  -3  100.69    4.80
  -3  -4  -3  104.99    6.90
   3   4   3   96.99    5.30
   3   4   3   99.79    4.20
   3   4   3   91.79    4.60
   3   4   3   94.09    4.40
   3   4   3   95.29    4.70
   3   4   3   94.69    4.70
   3   4   3   93.09    4.90
   3   4   3   94.69    5.20
   3   4   3   93.49    7.30
   3   4   3   98.19    4.20
   3   4   3  105.39    5.10
   3   4   3  100.99    7.50
  -4  -4  -3  115.69    8.40
  -4  -4  -3  100.99    5.20
  -4  -4  -3   99.89    7.80
  -4  -4  -3  106.19    4.90
  -4  -4  -3  107.49    4.30
  -4  -4  -3  111.79    7.70
  -4  -4  -3  100.49    5.00
  -4  -4  -3  107.89    7.40
  -4  -4  -3   97.79    4.70
  -4  -4  -3  104.09    5.10
  -4  -4  -3  102.19    4.60
  -4  -4  -3  101.89    4.90
  -4  -4  -3  105.09    5.80
  -4  -4  -3  110.29    4.80
   4   4   3   95.69    4.90
   4   4   3  102.29    4.40
   4   4   3   94.29    5.00
   4   4   3   92.29    8.00
   4   4   3  104.69    5.70
   4   4   3  100.19    5.00
   4   4   3   97.89    5.20
   4   4   3  105.79    5.60
   4   4   3  100.89    8.10
   4   4   3  104.49    4.40
   4   4   3   99.59    5.80
  -5  -4  -3    1.10    1.30
  -5  -4  -3    2.40    0.90
  -5  -4  -3    1.70    0.40
  -5  -4  -3    2.10    1.30
  -5  -4  -3    1.30    1.40
  -5  -4  -3    4.70    2.90
  -5  -4  -3    2.30    0.80
  -5  -4  -3    1.50    0.80
  -5  -4  -3    2.10    0.90
  -5  -4  -3    0.70    3.00
  -5  -4  -3    4.00    1.30
  -5  -4  -3    1.90    0.80
   5   4   3    3.90    0.80
   5   4   3    3.00    0.90
   5   4   3    2.40    2.80
   5   4   3    1.30    1.20
   5   4   3    1.80    0.40
   5   4   3    1.60    0.90
   5   4   3    2.20    3.00
   5   4   3    2.40    0.40
  -6  -4  -3   30.40    6.00
  -6  -4  -3   34.80    5.70
  -6  -4  -3   40.00    2.80
  -6  -4  -3   46.30    3.30
  -6  -4  -3   46.10    3.60
  -6  -4  -3   41.20    3.10
   6   4   3   42.30    3.20
   6   4   3   48.30    4.00
   6   4   3   43.50    2.70
   6   4   3   41.90    2.20
   6   4   3   41.80    8.10
   7   4   3    6.50    0.70
   6  -5  -3  100.49    6.60
   6  -5  -3   92.29    4.80
   6  -5  -3   95.59    4.60
   6  -5  -3   93.09    4.70
   6  -5  -3   92.29    5.80
   6  -5  -3   93.39   10.20
  -6   5   3   93.49    5.00
  -6   5   3  119.89   11.80
   5  -5  -3   36.60    5.80
   5  -5  -3   34.50    2.90
   5  -5  -3   36.50    2.90
   5  -5  -3   36.00    1.90
   5  -5  -3   37.00    3.60
   5  -5  -3   35.00    2.20
  -5   5   3   35.30    3.20
  -5   5   3   39.60    2.40
  -5   5   3   36.20    2.40
  -5   5   3   32.70    2.80
  -5   5   3   38.60    6.90
   4  -5  -3  124.09    5.90
   4  -5  -3  115.39    8.70
   4  -5  -3  100.99    7.40
   4  -5  -3  125.69    5.30
   4  -5  -3  124.59    6.10
   4  -5  -3  121.59    6.90
   4  -5  -3  128.69    5.50
   4  -5  -3  123.89    5.60
  -4   5   3  115.69    5.60
  -4   5   3  122.19    6.10
  -4   5   3  110.59    7.60
  -4   5   3  121.09    5.30
  -4   5   3  131.59    5.60
  -4   5   3  132.19    9.60
   3  -5  -3  171.48    8.60
   3  -5  -3  176.38    9.60
   3  -5  -3  170.68   10.10
   3  -5  -3  166.78    8.00
   3  -5  -3  177.58    7.40
   3  -5  -3  167.48    7.30
   3  -5  -3  171.08    7.30
   3  -5  -3  168.78    7.00
   3  -5  -3  165.58    7.00
   3  -5  -3  181.68   10.10
   3  -5  -3  175.58    7.20
   3  -5  -3  164.98    7.60
   3  -5  -3  175.68    7.70
  -3   5   3  169.88    7.10
  -3   5   3  180.48    7.50
  -3   5   3  170.38    7.50
  -3   5   3  183.88   10.60
  -3   5   3  180.18    8.00
  -3   5   3  172.48    7.20
  -3   5   3  161.68    7.30
  -3   5   3  170.18    7.40
  -3   5   3  176.38    7.90
  -3   5   3  175.68    7.20
  -3   5   3  190.88    9.50
  -3   5   3  161.58    7.20
  -3   5   3  182.28    9.10
  -3   5   3  164.38    7.30
   2  -5  -3   43.10    2.30
   2  -5  -3   47.30    2.20
   2  -5  -3   49.60    2.60
   2  -5  -3   41.60    4.00
   2  -5  -3   47.70    2.50
   2  -5  -3   43.90    2.70
   2  -5  -3   48.40    3.60
   2  -5  -3   48.40    2.30
   2  -5  -3   44.90    2.30
   2  -5  -3   47.60    3.70
   2  -5  -3   53.19    2.30
   2  -5  -3   47.70    2.40
  -2   5   3   49.60    2.40
  -2   5   3   52.09    3.70
  -2   5   3   53.79    2.80
  -2   5   3   50.49    2.80
  -2   5   3   47.60    2.40
  -2   5   3   50.89    2.30
  -2   5   3   47.50    2.30
  -2   5   3   44.10    2.30
  -2   5   3   46.70    2.10
  -2   5   3   49.80    2.40
  -2   5   3   44.90    2.50
  -2   5   3   49.90    3.40
  -2   5   3   45.30    2.30
  -2   5   3   50.49    2.20
  -2   5   3   44.30    4.10
   1  -5  -3  523.25   22.70
   1  -5  -3  504.35   21.90
  -1   5   3  516.85   22.50
  -1   5   3  512.95   22.00
   0  -5  -3  102.49    4.20
   0  -5  -3   91.89    5.90
   0  -5  -3  106.69    4.30
   0  -5  -3   96.49    4.10
   0  -5  -3  104.99    4.50
   0  -5  -3  102.29    4.10
   0  -5  -3  106.99    4.50
   0  -5  -3  102.89    4.20
   0  -5  -3   93.89    5.00
   0   5   3  105.19    5.80
   0   5   3   85.29    5.30
   0   5   3   89.99    4.40
   0   5   3   94.39    4.20
   0   5   3   96.49    4.20
   0   5   3   91.79    5.20
   0   5   3   97.39    4.20
   0   5   3   91.89    4.30
  -1  -5  -3  942.51   39.60
  -1  -5  -3  949.71   38.70
   1   5   3  900.11   38.90
  -2  -5  -3   38.30    1.90
  -2  -5  -3   30.90    4.20
  -2  -5  -3   33.10    3.00
  -2  -5  -3   31.80    3.20
  -2  -5  -3   37.80    2.50
  -2  -5  -3   33.00    2.20
  -2  -5  -3   35.40    1.70
  -2  -5  -3   39.10    2.50
  -2  -5  -3   38.90    1.90
  -2  -5  -3   35.60    2.10
  -2  -5  -3   36.50    1.90
  -2  -5  -3   35.10    1.80
  -2  -5  -3   38.70    2.10
   2   5   3   40.10    3.40
   2   5   3   35.00    1.80
   2   5   3   29.70    4.00
   2   5   3   35.30    2.20
   2   5   3   34.50    1.70
   2   5   3   38.00    2.10
   2   5   3   34.60    1.60
   2   5   3   34.40    2.00
   2   5   3   33.30    3.40
   2   5   3   38.80    1.90
  -3  -5  -3  274.17   11.30
  -3  -5  -3  266.17   13.80
  -3  -5  -3  271.37   11.90
  -3  -5  -3  252.67   11.20
  -3  -5  -3  260.67   10.70
  -3  -5  -3  261.27   11.10
  -3  -5  -3  269.17   14.40
  -3  -5  -3  257.77   11.60
  -3  -5  -3  249.48   11.00
  -3  -5  -3  287.17   14.10
  -3  -5  -3  262.97   11.20
  -3  -5  -3  260.97   13.40
   3   5   3  245.38   11.30
   3   5   3  255.97   11.20
   3   5   3  279.17   14.80
   3   5   3  249.68   11.10
   3   5   3  277.67   12.10
   3   5   3  269.27   11.80
   3   5   3  247.78   11.30
  -4  -5  -3    1.90    0.40
  -4  -5  -3    3.00    0.90
  -4  -5  -3    2.50    1.40
  -4  -5  -3    2.50    0.70
  -4  -5  -3    2.00    0.90
  -4  -5  -3    2.60    0.90
  -4  -5  -3    3.20    0.90
  -4  -5  -3    1.90    0.60
  -4  -5  -3    3.20    1.70
  -4  -5  -3    1.30    1.00
  -4  -5  -3    2.00    0.50
  -4  -5  -3    3.50    2.50
  -4  -5  -3    2.70    2.00
   4   5   3    3.30    0.90
   4   5   3    3.70    1.00
   4   5   3    2.60    0.80
   4   5   3    1.30    1.00
   4   5   3    1.20    2.40
   4   5   3    4.10    2.60
   4   5   3    1.40    0.40
   4   5   3    2.40    0.40
   4   5   3    2.70    1.20
  -5  -5  -3   27.90    2.30
  -5  -5  -3   32.50    5.30
  -5  -5  -3   26.80    2.30
  -5  -5  -3   30.20    5.80
  -5  -5  -3   28.00    2.20
  -5  -5  -3   25.10    2.20
  -5  -5  -3   26.80    2.10
  -5  -5  -3   27.20    2.40
  -5  -5  -3   22.90    2.80
   5   5   3   29.40    2.70
   5   5   3   32.10    3.30
   5   5   3   40.80    6.90
   5   5   3   28.30    1.50
   5   5   3   31.10    2.00
   5   5   3   28.00    3.40
   5   5   3   32.20    4.50
   5   5   3   27.90    1.60
  -6  -5  -3    1.20    1.10
  -6  -5  -3    4.70    1.20
  -6  -5  -3    4.40    3.90
  -6  -5  -3    4.30    1.20
  -6  -5  -3    0.30    1.50
  -6  -5  -3    1.80    1.40
  -6  -5  -3    1.40    1.00
   6   5   3    5.20    1.90
   6   5   3    3.60    1.00
   6   5   3    2.70    0.50
   6   5   3    3.80    5.20
   6   5   3    2.60    1.50
   7   5   3    8.80    1.00
   6  -6  -3   35.60    2.50
   6  -6  -3   35.40    3.30
   6  -6  -3   35.60    2.20
   6  -6  -3   32.40    4.10
  -6   6   3   37.40    2.50
  -6   6   3   32.30    2.50
  -6   6   3   35.20    2.20
   5  -6  -3   48.80    2.50
   5  -6  -3   50.89    3.50
   5  -6  -3   43.20    2.80
   5  -6  -3   52.19    4.60
   5  -6  -3   51.79    6.80
  -5   6   3   49.60    2.90
  -5   6   3   45.80    7.40
  -5   6   3   48.90    2.60
  -5   6   3   50.39    3.00
   4  -6  -3   33.70    2.10
   4  -6  -3   30.10    4.70
   4  -6  -3   33.00    1.90
   4  -6  -3   28.40    3.70
   4  -6  -3   33.10    3.40
   4  -6  -3   26.20    2.70
   4  -6  -3   32.80    2.40
  -4   6   3   32.00    2.10
  -4   6   3   33.10    2.10
  -4   6   3   33.90    1.90
  -4   6   3   33.20    3.00
  -4   6   3   34.60    5.50
  -4   6   3   34.40    2.50
  -4   6   3   33.10    1.80
   3  -6  -3   24.00    1.20
   3  -6  -3   24.20    1.80
   3  -6  -3   27.10    3.90
   3  -6  -3   22.90    1.50
   3  -6  -3   22.30    1.70
   3  -6  -3   25.90    2.10
   3  -6  -3   17.60    2.90
   3  -6  -3   24.20    1.20
   3  -6  -3   23.40    1.40
   3  -6  -3   24.80    1.40
   3  -6  -3   22.80    3.00
  -3   6   3   25.00    1.60
  -3   6   3   25.00    1.60
  -3   6   3   22.10    1.30
  -3   6   3   24.10    1.30
  -3   6   3   23.20    1.60
  -3   6   3   23.00    1.30
  -3   6   3   23.40    1.50
  -3   6   3   24.40    2.00
  -3   6   3   22.60    1.40
  -3   6   3   24.00    1.60
  -3   6   3   23.20    1.40
  -3   6   3   23.40    1.60
  -3   6   3   26.60    4.20
   2  -6  -3  107.49    4.80
   2  -6  -3  106.69    4.60
   2  -6  -3  109.59    4.60
   2  -6  -3  108.39    4.50
   2  -6  -3   94.89    4.60
   2  -6  -3  105.29    6.80
   2  -6  -3  110.79    4.90
   2  -6  -3  105.79    4.80
   2  -6  -3  111.69    6.20
   2  -6  -3  107.49    4.60
   2  -6  -3  105.99    4.90
   2  -6  -3  107.29    6.40
   2  -6  -3  103.99    4.80
  -2   6   3  105.39    5.10
  -2   6   3  102.89    4.70
  -2   6   3  102.19    4.70
  -2   6   3  109.79    6.10
  -2   6   3  106.49    5.80
  -2   6   3  104.99    4.70
  -2   6   3  105.49    4.50
  -2   6   3  107.99    4.60
  -2   6   3  102.19    4.80
  -2   6   3  102.19    4.50
  -2   6   3  102.29    4.70
  -2   6   3  118.09    7.00
   1  -6  -3   39.00    2.00
   1  -6  -3   30.80    3.30
   1  -6  -3   39.20    1.90
   1  -6  -3   38.10    1.90
   1  -6  -3   40.60    2.90
   1  -6  -3   38.30    2.00
   1  -6  -3   41.10    1.70
   1  -6  -3   36.90    2.60
   1  -6  -3   39.80    2.00
   1  -6  -3   35.90    1.70
   1  -6  -3   36.50    1.90
   1  -6  -3   37.30    2.00
   1  -6  -3   36.30    1.90
   1  -6  -3   35.00    1.90
   1  -6  -3   40.20    2.10
  -1   6   3   37.20    2.00
  -1   6   3   45.30    3.10
  -1   6   3   36.90    1.80
  -1   6   3   37.60    2.00
  -1   6   3   36.00    2.10
  -1   6   3   33.90    2.20
  -1   6   3   41.50    3.40
  -1   6   3   41.70    2.00
  -1   6   3   41.10    1.70
  -1   6   3   39.40    1.80
  -1   6   3   35.60    2.60
  -1   6   3   35.80    2.30
   0  -6  -3  240.78   10.70
   0  -6  -3  268.47   10.50
   0  -6  -3  281.67   10.80
   0  -6  -3  252.97   10.90
   0  -6  -3  259.77   10.90
   0  -6  -3  279.87   10.70
   0  -6  -3  235.48   11.60
   0  -6  -3  245.18   11.50
   0   6   3  274.67   10.70
   0   6   3  268.57   11.90
   0   6   3  252.87   10.60
  -1  -6  -3    3.90    0.50
  -1  -6  -3    4.30    0.40
  -1  -6  -3    4.60    0.90
  -1  -6  -3    4.50    0.80
  -1  -6  -3    7.10    1.20
  -1  -6  -3    3.40    0.60
  -1  -6  -3    3.80    0.60
  -1  -6  -3    5.10    0.70
  -1  -6  -3    4.20    0.70
  -1  -6  -3    5.10    0.50
  -1  -6  -3    4.30    0.60
  -1  -6  -3    3.00    0.40
  -1  -6  -3    5.90    0.90
  -1  -6  -3    3.80    1.60
   1   6   3    2.60    0.60
   1   6   3    1.80    1.50
   1   6   3    3.70    0.80
   1   6   3    2.00    1.20
   1   6   3    5.90    0.80
   1   6   3    4.40    0.60
   1   6   3    3.60    0.50
   1   6   3    4.70    1.40
  -2  -6  -3   67.69    3.10
  -2  -6  -3   67.29    2.80
  -2  -6  -3   61.29    3.10
  -2  -6  -3   73.39    4.70
  -2  -6  -3   74.99    3.50
  -2  -6  -3   67.39    4.90
  -2  -6  -3   58.29    3.60
  -2  -6  -3   58.49    2.90
  -2  -6  -3   63.89    2.80
  -2  -6  -3   58.39    3.20
  -2  -6  -3   61.19    3.00
  -2  -6  -3   61.99    3.00
   2   6   3   60.99    5.50
   2   6   3   63.19    2.90
   2   6   3   62.99    3.00
   2   6   3   63.39    3.50
   2   6   3   63.49    2.70
   2   6   3   64.29    3.10
   2   6   3   61.29    3.10
   2   6   3   58.49    3.20
   2   6   3   70.19    3.80
  -3  -6  -3  222.68   10.00
  -3  -6  -3  244.58   12.30
  -3  -6  -3  240.18   12.60
  -3  -6  -3  236.88    9.90
  -3  -6  -3  234.78   13.00
  -3  -6  -3  221.58    9.90
  -3  -6  -3  223.98   10.00
  -3  -6  -3  230.78   12.50
  -3  -6  -3  222.48    9.80
  -3  -6  -3  221.88   10.30
  -3  -6  -3  230.78   10.60
  -3  -6  -3  238.78    9.60
  -3  -6  -3  221.48    9.50
   3   6   3  215.48   13.10
   3   6   3  221.98    9.40
   3   6   3  208.58   10.00
   3   6   3  219.28    9.90
   3   6   3  213.58    9.80
   3   6   3  232.78    9.60
   3   6   3  235.98   10.50
   3   6   3  227.18   10.00
   3   6   3  219.48   13.10
   3   6   3  225.58   10.70
   3   6   3  235.38    9.40
  -4  -6  -3   18.60    2.00
  -4  -6  -3   24.20    4.50
  -4  -6  -3   17.00    1.70
  -4  -6  -3   18.70    1.70
  -4  -6  -3   15.20    3.30
  -4  -6  -3   18.30    1.70
  -4  -6  -3   15.20    1.40
  -4  -6  -3   16.40    1.90
  -4  -6  -3   16.20    1.30
   4   6   3   18.20    2.30
   4   6   3   15.50    1.40
   4   6   3   15.70    1.30
   4   6   3   17.90    2.50
   4   6   3   17.40    1.80
   4   6   3   17.90    2.60
   4   6   3   21.30    4.80
   4   6   3   17.30    1.10
  -5  -6  -3  137.19    6.70
  -5  -6  -3  140.89    7.00
  -5  -6  -3  141.99    7.10
  -5  -6  -3  173.68   10.90
  -5  -6  -3  143.79    8.10
  -5  -6  -3  142.99    6.90
  -5  -6  -3  155.08   11.40
   5   6   3  137.69    8.40
   5   6   3  135.49    6.60
   5   6   3  138.49    7.50
   5   6   3  151.98   11.90
   5   6   3  147.19    6.10
   5   6   3  144.79    6.20
  -6  -6  -3    0.40    1.10
  -6  -6  -3    1.50    0.90
  -6  -6  -3    1.60    0.90
  -6  -6  -3    0.40    0.80
   6   6   3    1.60    1.40
   6   6   3    0.60    0.40
   6   6   3    1.00    0.40
  -7  -6  -3   45.10    4.70
  -7  -6  -3   50.89    3.50
  -7  -6  -3   48.50    3.70
  -7  -6  -3   44.60    3.40
  -7  -6  -3   43.40    3.40
   7   6   3   44.90    3.50
   7   6   3   47.90    4.50
   7   6   3   50.19    2.50
   6  -7  -3   16.20    1.80
   6  -7  -3   15.00    2.40
   6  -7  -3   14.30    1.70
   6  -7  -3   18.50    3.60
  -6   7   3   13.80    1.70
  -6   7   3   12.40    1.70
   5  -7  -3   39.30    6.20
   5  -7  -3   51.79    3.10
   5  -7  -3   52.49    3.60
   5  -7  -3   56.09    2.70
   5  -7  -3   55.59    4.90
  -5   7   3   56.69    3.20
  -5   7   3   55.99    2.80
  -5   7   3   46.40    7.10
  -5   7   3   56.09    3.20
   4  -7  -3  151.88    6.60
   4  -7  -3  159.68    7.00
   4  -7  -3  148.69   10.80
   4  -7  -3  147.99    6.70
  -4   7   3  155.68    7.00
  -4   7   3  165.58   11.30
  -4   7   3  162.98    7.20
  -4   7   3  151.98    6.60
   3  -7  -3   25.30    3.80
   3  -7  -3   19.80    4.90
   3  -7  -3   21.70    1.30
   3  -7  -3   19.60    1.10
   3  -7  -3   20.40    1.60
   3  -7  -3   16.80    3.00
   3  -7  -3   20.80    1.50
   3  -7  -3   22.20    3.10
   3  -7  -3   19.90    1.60
   3  -7  -3   21.50    1.30
  -3   7   3   24.80    3.90
  -3   7   3   19.90    1.50
  -3   7   3   20.30    1.20
  -3   7   3   18.10    1.30
  -3   7   3   20.20    1.20
  -3   7   3   22.00    1.60
  -3   7   3   20.40    1.50
  -3   7   3   19.40    1.30
   2  -7  -3  140.99    6.10
   2  -7  -3  137.49    7.50
   2  -7  -3  148.79    6.00
   2  -7  -3  149.69    8.00
   2  -7  -3  134.09    8.20
   2  -7  -3  149.39    6.20
   2  -7  -3  137.29    6.40
   2  -7  -3  139.89    6.30
   2  -7  -3  138.99    7.10
   2  -7  -3  135.59    6.10
   2  -7  -3  139.39    6.10
  -2   7   3  139.69    6.20
  -2   7   3  140.69    6.30
  -2   7   3  139.89    8.30
  -2   7   3  147.99    6.00
  -2   7   3  140.69    6.40
  -2   7   3  142.59    6.50
  -2   7   3  148.49    6.20
  -2   7   3  144.99    6.00
  -2   7   3  146.49    7.30
  -2   7   3  142.29    6.10
  -2   7   3  146.49    6.30
  -2   7   3  149.09    7.60
   1  -7  -3   42.60    1.90
   1  -7  -3   40.40    2.20
   1  -7  -3   43.00    2.00
   1  -7  -3   43.90    3.10
   1  -7  -3   43.70    2.20
   1  -7  -3   41.60    2.00
   1  -7  -3   41.60    2.20
   1  -7  -3   43.00    3.80
   1  -7  -3   43.70    2.20
   1  -7  -3   41.40    2.80
   1  -7  -3   41.10    2.10
   1  -7  -3   43.20    2.00
   1  -7  -3   39.60    2.20
   1  -7  -3   48.00    2.40
  -1   7   3   41.60    3.30
  -1   7   3   40.50    2.30
  -1   7   3   41.10    2.00
  -1   7   3   41.50    3.60
  -1   7   3   42.90    2.00
  -1   7   3   40.00    2.40
  -1   7   3   42.80    2.50
  -1   7   3   37.10    2.20
  -1   7   3   41.20    2.10
  -1   7   3   41.00    2.90
  -1   7   3   47.40    2.00
   0  -7  -3   97.09    5.30
   0  -7  -3  109.59    4.60
   0  -7  -3  121.29    4.80
   0  -7  -3  102.49    4.30
   0  -7  -3  113.39    6.60
   0  -7  -3  111.49    4.50
   0  -7  -3   93.89    4.80
   0  -7  -3  101.39    4.40
   0  -7  -3   93.39    4.80
   0  -7  -3  106.29    5.50
   0   7   3   96.69    5.60
   0   7   3  105.89    4.70
   0   7   3   93.39    4.60
   0   7   3  108.19    4.70
   0   7   3  125.79    6.30
   0   7   3  103.39    6.00
   0   7   3  101.39    4.50
  -1  -7  -3   16.50    1.10
  -1  -7  -3   16.00    2.30
  -1  -7  -3   16.00    1.00
  -1  -7  -3   17.60    2.20
  -1  -7  -3   19.00    1.60
  -1  -7  -3   18.30    1.30
  -1  -7  -3   23.70    1.60
  -1  -7  -3   15.00    1.20
  -1  -7  -3   17.60    1.60
  -1  -7  -3   19.00    1.10
  -1  -7  -3   21.90    1.50
  -1  -7  -3   17.80    1.00
  -1  -7  -3   15.30    2.80
   1   7   3   15.40    2.70
   1   7   3   19.30    1.10
   1   7   3   21.80    1.40
   1   7   3   19.40    1.20
   1   7   3   19.90    1.20
   1   7   3   21.40    1.30
   1   7   3   22.40    3.10
  -2  -7  -3  148.99    5.90
  -2  -7  -3  119.79    8.30
  -2  -7  -3  128.69    5.80
  -2  -7  -3  132.29    8.00
  -2  -7  -3  153.38    7.20
  -2  -7  -3  133.89    6.20
  -2  -7  -3  144.49    7.80
  -2  -7  -3  132.59    8.00
   2   7   3  128.79    8.70
   2   7   3  144.79    6.50
   2   7   3  135.89    5.80
   2   7   3  128.79    6.00
   2   7   3  139.69    5.70
   2   7   3  123.69    5.70
  -3  -7  -3  245.18   10.10
  -3  -7  -3  224.78   12.50
  -3  -7  -3  198.28   10.40
  -3  -7  -3  223.68   13.10
  -3  -7  -3  242.38   10.80
  -3  -7  -3  226.58   10.10
  -3  -7  -3  226.28   10.50
   3   7   3  226.68    9.50
   3   7   3  237.38    9.60
   3   7   3  222.38   13.40
   3   7   3  239.28    9.40
   3   7   3  226.68    9.60
   3   7   3  215.38    9.90
   3   7   3  199.58   10.00
  -4  -7  -3   22.90    4.50
  -4  -7  -3   25.80    1.90
  -4  -7  -3   21.70    2.60
  -4  -7  -3   29.00    4.60
  -4  -7  -3   25.80    2.20
  -4  -7  -3   26.00    2.20
  -4  -7  -3   25.50    2.00
   4   7   3   25.70    1.60
   4   7   3   25.30    4.10
   4   7   3   23.30    5.30
   4   7   3   28.30    1.80
   4   7   3   25.80    1.50
  -5  -7  -3  107.39    5.50
  -5  -7  -3   98.79    9.20
  -5  -7  -3   95.19    8.30
  -5  -7  -3  127.69   10.20
  -5  -7  -3   96.89    5.10
  -5  -7  -3   98.09    5.00
  -5  -7  -3   96.89    5.40
   5   7   3   96.19    6.10
   5   7   3   97.99    4.60
   5   7   3   98.09    4.50
  -6  -7  -3   33.50    4.30
  -6  -7  -3   32.20    6.60
  -6  -7  -3   36.00    2.90
  -6  -7  -3   39.00    2.80
  -6  -7  -3   34.30    3.00
  -6  -7  -3   37.50    4.00
  -6  -7  -3   14.90    7.40
   6   7   3   22.80    7.20
   6   7   3   35.00    2.00
   5  -8  -3   26.40    2.40
   5  -8  -3   27.00    2.10
   5  -8  -3   27.30    1.90
   5  -8  -3   21.00    3.50
   5  -8  -3   25.70    1.60
  -5   8   3   25.70    2.10
  -5   8   3   26.60    1.70
  -5   8   3   22.10    2.30
   4  -8  -3   92.69    7.90
   4  -8  -3   98.49    5.10
   4  -8  -3   92.99    4.40
   4  -8  -3   99.89    4.80
   4  -8  -3  101.49    6.70
  -4   8   3   98.69    8.70
  -4   8   3   98.89    4.80
  -4   8   3   99.39    4.90
   3  -8  -3  148.79    6.20
   3  -8  -3  149.59    6.80
   3  -8  -3  138.39    9.00
   3  -8  -3  144.59    6.60
   3  -8  -3  148.49    8.40
   3  -8  -3  144.29    6.40
  -3   8   3  159.88    9.50
  -3   8   3  146.99    6.50
  -3   8   3  152.68    6.30
  -3   8   3  147.49    6.70
  -3   8   3  143.39    6.70
   2  -8  -3  123.59    5.80
   2  -8  -3  125.29    5.60
   2  -8  -3  134.09    7.60
   2  -8  -3  128.39    5.70
   2  -8  -3  124.89    5.20
   2  -8  -3  131.49    5.80
   2  -8  -3  119.99    7.10
   2  -8  -3  121.09    5.50
   2  -8  -3  124.79    6.80
  -2   8   3  131.29    5.80
  -2   8   3  125.89    5.30
  -2   8   3  122.79    5.40
  -2   8   3  135.89    5.70
  -2   8   3  133.39    6.90
  -2   8   3  132.29    6.60
  -2   8   3  123.99    7.50
  -2   8   3  117.99    5.60
  -2   8   3  129.99    5.40
  -2   8   3  122.59    5.80
   1  -8  -3   32.30    3.70
   1  -8  -3   39.40    2.80
   1  -8  -3   39.70    2.10
   1  -8  -3   40.70    1.70
   1  -8  -3   39.30    2.20
   1  -8  -3   40.30    2.00
   1  -8  -3   46.60    2.40
   1  -8  -3   37.10    2.00
   1  -8  -3   39.10    2.00
   1  -8  -3   35.60    2.90
   1  -8  -3   38.30    2.60
  -1   8   3   36.70    3.30
  -1   8   3   36.50    2.70
  -1   8   3   40.40    1.90
  -1   8   3   38.70    2.20
  -1   8   3   38.20    3.20
  -1   8   3   35.20    2.40
  -1   8   3   41.90    2.30
  -1   8   3   36.30    2.00
   0  -8  -3  305.87   12.40
   0  -8  -3  330.07   13.30
   0  -8  -3  335.47   13.40
   0  -8  -3  308.37   14.20
   0  -8  -3  275.17   11.80
   0  -8  -3  295.87   12.60
   0  -8  -3  260.67   12.10
   0  -8  -3  299.07   12.10
   0  -8  -3  257.57   13.00
   0   8   3  340.57   13.90
   0   8   3  276.77   12.60
   0   8   3  287.27   13.60
   0   8   3  282.97   13.30
   0   8   3  303.47   12.30
   0   8   3  321.27   12.20
  -1  -8  -3  266.57   10.60
  -1  -8  -3  223.78   10.70
  -1  -8  -3  221.58   11.40
  -1  -8  -3  216.38   11.20
  -1  -8  -3  228.88   10.00
  -1  -8  -3  245.98   10.40
  -1  -8  -3  251.47   12.40
  -1  -8  -3  254.77   12.00
   1   8   3  237.78   10.10
   1   8   3  277.47   12.60
   1   8   3  277.77   10.30
   1   8   3  242.18   12.50
  -2  -8  -3    0.40    0.30
  -2  -8  -3    0.30    0.80
  -2  -8  -3    0.00    1.50
  -2  -8  -3    0.40    0.70
  -2  -8  -3    0.20    0.20
  -2  -8  -3    1.50    0.80
  -2  -8  -3    1.20    0.60
  -2  -8  -3    1.10    0.40
  -2  -8  -3    1.10    2.00
  -2  -8  -3    0.10    0.60
  -2  -8  -3    0.60    0.70
  -2  -8  -3    2.00    1.20
  -2  -8  -3    0.60    0.60
  -2  -8  -3    0.40    0.90
   2   8   3    0.30    0.50
   2   8   3    0.70    0.40
   2   8   3    0.20    0.60
   2   8   3    0.70    0.50
   2   8   3   -2.30    2.20
   2   8   3    0.10    2.20
   2   8   3    0.60    0.30
   2   8   3    0.20    0.50
  -3  -8  -3   25.90    2.20
  -3  -8  -3   23.60    2.20
  -3  -8  -3   29.10    1.80
  -3  -8  -3   33.00    4.50
  -3  -8  -3   30.60    5.10
  -3  -8  -3   27.40    2.70
   3   8   3   27.50    4.90
   3   8   3   30.30    1.80
   3   8   3   29.50    1.90
   3   8   3   28.30    1.70
  -4  -8  -3    0.60    1.30
  -4  -8  -3    0.60    0.90
  -4  -8  -3   -0.20    0.90
  -4  -8  -3   -0.30    0.60
  -4  -8  -3    0.20    0.60
  -4  -8  -3    2.80    3.40
   4   8   3    0.10    0.40
   4   8   3   -0.10    0.40
   4   8   3    1.10    3.70
   4   8   3    0.20    0.50
  -5  -8  -3   87.69    4.60
  -5  -8  -3   88.19    6.10
  -5  -8  -3   85.79    5.10
  -5  -8  -3   91.29    5.20
   5   8   3   78.79   13.90
   5   8   3   87.59    4.30
   5   8   3   91.89    4.20
   5   8   3   89.99    4.40
   4  -9  -3   -0.60    0.50
   4  -9  -3   -1.10    1.80
   4  -9  -3    0.50    0.40
  -4   9   3   -0.20    0.30
  -4   9   3   -0.10    0.50
   3  -9  -3   16.10    1.50
   3  -9  -3   14.20    1.10
   3  -9  -3   10.00    3.00
   3  -9  -3   19.50    3.30
  -3   9   3   16.70    1.60
  -3   9   3   15.70    1.80
  -3   9   3   19.50    3.30
  -3   9   3   14.00    1.00
   2  -9  -3    0.10    0.50
   2  -9  -3   -0.70    1.50
   2  -9  -3   -0.60    0.30
   2  -9  -3    1.00    1.70
   2  -9  -3   -1.00    1.40
   2  -9  -3    0.50    0.50
  -2   9   3   -0.10    0.40
  -2   9   3    1.30    1.80
  -2   9   3   -0.50    1.40
  -2   9   3    0.30    0.50
  -2   9   3    0.40    0.30
  -2   9   3    0.40    0.50
   1  -9  -3    7.60    1.80
   1  -9  -3    4.10    0.80
   1  -9  -3    3.90    0.90
   1  -9  -3    4.40    0.80
   1  -9  -3    2.50    0.60
   1  -9  -3    2.90    0.60
   1  -9  -3    2.10    1.10
  -1   9   3    4.70    1.50
  -1   9   3    2.70    0.70
  -1   9   3    2.60    0.40
  -1   9   3    4.80    0.90
  -1   9   3    3.10    1.40
  -1   9   3    4.70    0.80
   0  -9  -3   80.09    4.00
   0  -9  -3   84.19    4.40
   0  -9  -3   86.79    3.90
   0  -9  -3   87.89    4.80
   0  -9  -3   89.39    4.10
   0   9   3   84.59    4.00
   0   9   3   81.29    4.90
   0   9   3   87.49    4.00
   0   9   3   67.79    6.10
   0   9   3   91.59    4.20
  -1  -9  -3   85.69    4.00
  -1  -9  -3   99.99    5.60
  -1  -9  -3   86.39    3.80
  -1  -9  -3   90.19    4.40
  -1  -9  -3  102.89    4.70
  -1  -9  -3   79.59    5.30
  -1  -9  -3   97.99    6.20
  -1  -9  -3   81.49    4.90
  -1  -9  -3   89.79    4.80
  -1  -9  -3   98.09    4.90
   1   9   3   92.99    4.20
   1   9   3   92.49    4.30
   1   9   3  100.19    6.50
   1   9   3  102.19    4.50
  -2  -9  -3   20.60    1.30
  -2  -9  -3   23.60    1.30
  -2  -9  -3   23.10    1.80
  -2  -9  -3   23.40    3.80
  -2  -9  -3   23.60    2.10
  -2  -9  -3   25.60    2.30
   2   9   3   23.30    4.40
   2   9   3   19.00    1.40
   2   9   3   23.40    1.70
   2   9   3   23.50    1.40
  -3  -9  -3   25.90    2.60
  -3  -9  -3   24.30    2.30
  -3  -9  -3   28.20    4.70
  -3  -9  -3   26.20    2.40
  -3  -9  -3   26.50    2.00
  -3  -9  -3   24.50    1.60
  -3  -9  -3   24.20    3.80
   3   9   3   20.80    4.70
   3   9   3   27.70    1.90
   3   9   3   27.80    1.90
   3   9   3   23.70    1.60
  -4  -9  -3   10.90    1.80
  -4  -9  -3    9.10    1.20
  -4  -9  -3   11.30    1.90
  -4  -9  -3    9.90    2.10
   4   9   3    8.60    1.20
   4   9   3   11.60    1.10
   4   9   3   11.80    1.20
  -5  -9  -3   13.40    2.20
  -5  -9  -3   13.90    2.20
  -5  -9  -3   12.50    2.60
  -5  -9  -3   12.00    1.50
   5   9   3   13.60    1.40
   5   9   3   13.50    1.30
   5   9   3   11.20    1.30
   4 -10  -3   92.49    4.90
   4 -10  -3  109.09    7.40
  -4  10   3   96.99    5.00
   3 -10  -3   11.30    1.30
   3 -10  -3   16.80    3.30
   3 -10  -3    7.50    2.40
  -3  10   3    8.80    1.30
  -3  10   3   10.60    1.40
   2 -10  -3  162.88    7.20
   2 -10  -3  171.48    9.40
   2 -10  -3  167.68    7.40
  -2  10   3  160.98    7.00
  -2  10   3  163.28    7.50
  -2  10   3  160.18    7.40
   1 -10  -3   12.20    1.50
   1 -10  -3    9.50    1.00
   1 -10  -3   11.00    1.20
  -1  10   3    8.30    1.20
  -1  10   3   13.10    1.30
   0 -10  -3   36.10    2.30
   0 -10  -3   35.50    2.50
   0 -10  -3   36.00    2.60
   0 -10  -3   41.10    2.20
   0  10   3   40.20    2.20
   0  10   3   39.30    2.50
   0  10   3   42.20    3.50
  -1 -10  -3   97.89    5.90
  -1 -10  -3   99.19    4.90
  -1 -10  -3   96.99    5.40
  -1 -10  -3  102.19    5.50
   1  10   3  110.09    6.30
   1  10   3  110.69    5.00
   1  10   3   91.79    4.50
  -2 -10  -3  138.19    7.60
  -2 -10  -3  109.79    6.00
  -2 -10  -3  150.18    6.90
   2  10   3  113.59    8.80
   2  10   3  140.29    6.10
  -3 -10  -3   12.30    1.50
  -3 -10  -3   10.20    1.80
  -3 -10  -3   11.40    1.90
  -3 -10  -3   13.30    1.20
   3  10   3   11.80    1.40
   3  10   3    9.30    1.30
   3  10   3   11.20    1.20
  -4 -10  -3   50.59    2.70
  -4 -10  -3   43.80    3.50
  -4 -10  -3   50.09    3.70
  -4 -10  -3   53.59    3.30
   4  10   3   48.70    2.70
   4  10   3   46.80    2.90
   4  10   3   45.70    2.80
   2 -11  -3   79.39    4.20
   2 -11  -3   82.29    4.00
  -2  11   3   83.59    4.40
  -2  11   3   77.39    4.20
   1 -11  -3    3.20    0.80
   1 -11  -3    5.90    2.30
   1 -11  -3    2.40    0.80
  -1  11   3    4.70    0.90
  -1  11   3    4.60    1.00
   0 -11  -3  191.48    8.20
   0 -11  -3  171.58    9.10
   0 -11  -3  176.78    8.10
   0  11   3  179.08    8.00
   0  11   3  200.48    8.20
   0  11   3  178.38    8.30
  -1 -11  -3   93.59    5.10
  -1 -11  -3   86.69    4.60
  -1 -11  -3   87.69    4.50
   1  11   3   89.39    4.50
   1  11   3   99.79    4.70
  -2 -11  -3   13.30    1.60
   2  11   3   15.60    1.40
   0   9  -4   19.70    1.50
   0   9  -4   13.10    1.60
   0   9  -4   18.10    1.60
   0  -9   4   17.60    1.40
   0  -9   4   12.80    2.00
   0  -9   4   17.10    2.30
  -1   9  -4   88.79    4.50
  -1   9  -4   93.79    4.70
  -1   9  -4   90.99    4.40
   1  -9   4   92.09    4.50
   1  -9   4   85.89    5.20
   1  -9   4   90.69    5.10
  -2   9  -4    6.80    1.00
  -2   9  -4    6.40    1.10
  -2   9  -4    7.20    1.00
   2  -9   4    6.60    2.10
   2  -9   4    6.80    1.10
   2   8  -4    2.60    0.80
   2   8  -4    3.40    0.90
   2   8  -4    3.00    0.70
  -2  -8   4    3.40    1.40
  -2  -8   4    3.00    1.40
   1   8  -4   41.40    2.20
   1   8  -4   31.60    2.40
   1   8  -4   37.30    2.50
   1   8  -4   40.60    4.70
  -1  -8   4   42.10    2.90
  -1  -8   4   38.10    3.10
  -1  -8   4   38.70    3.20
  -1  -8   4   36.80    3.50
   0   8  -4   41.40    2.70
   0   8  -4   44.40    2.60
   0   8  -4   45.70    2.50
   0  -8   4   48.50    3.30
   0  -8   4   46.20    3.30
   0  -8   4   47.10    2.50
  -1   8  -4    7.40    1.00
  -1   8  -4    6.20    0.90
  -1   8  -4    7.90    1.20
   1  -8   4    8.60    2.30
   1  -8   4    8.80    1.50
   1  -8   4    8.20    1.00
  -2   8  -4    1.60    0.50
  -2   8  -4    1.80    0.60
  -2   8  -4    1.80    0.60
  -2   8  -4    2.10    0.60
   2  -8   4    2.30    0.60
   2  -8   4    3.50    1.10
  -3   8  -4   11.30    1.20
  -3   8  -4   11.10    1.90
  -3   8  -4    9.80    1.20
   3  -8   4    8.10    1.40
   3  -8   4    8.00    1.10
  -4   8  -4    4.50    0.90
  -4   8  -4    4.60    0.90
  -4   8  -4    4.90    0.90
   4  -8   4    4.00    1.70
   4  -8   4    3.50    0.90
   3   7  -4  178.08    8.00
   3   7  -4  191.68    8.00
   3   7  -4  184.48    8.30
  -3  -7   4  181.98    9.10
  -3  -7   4  175.28    8.20
  -3  -7   4  182.88    9.30
  -3  -7   4  186.28   11.50
   2   7  -4  414.36   16.70
   2   7  -4  400.26   19.70
   2   7  -4  394.36   20.30
   2   7  -4  416.26   17.00
   2   7  -4  405.86   16.80
  -2  -7   4  420.36   18.00
  -2  -7   4  370.56   19.40
  -2  -7   4  391.66   16.70
  -2  -7   4  430.26   17.90
  -2  -7   4  401.06   19.30
   1   7  -4    8.20    1.60
   1   7  -4    8.90    0.90
   1   7  -4    7.50    1.00
   1   7  -4    9.00    1.80
   1   7  -4    5.70    2.40
  -1  -7   4    6.20    1.40
  -1  -7   4    7.30    1.60
  -1  -7   4    7.40    1.40
  -1  -7   4    8.90    2.20
   0   7  -4  423.96   17.30
   0   7  -4  434.56   18.00
   0  -7   4  418.66   18.10
   0  -7   4  424.96   17.50
   0  -7   4  424.36   17.70
   0  -7   4  409.06   18.10
  -1   7  -4    1.00    0.50
  -1   7  -4    0.60    0.40
  -1   7  -4    1.70    0.50
  -1   7  -4    0.90    0.50
   1  -7   4    1.00    0.50
   1  -7   4    0.80    0.90
   1  -7   4    0.80    0.80
   1  -7   4    1.90    0.50
   2  -7   4  491.55   20.70
   2  -7   4  524.45   21.00
   2  -7   4  478.65   21.10
  -3   7  -4   14.60    1.20
  -3   7  -4   17.20    1.30
  -3   7  -4   16.70    1.30
   3  -7   4   14.50    2.20
   3  -7   4   15.10    1.30
  -4   7  -4  366.86   15.70
  -4   7  -4  387.36   15.60
  -4   7  -4  385.26   15.70
  -4   7  -4  378.36   15.70
   4  -7   4  383.16   17.40
   4  -7   4  373.76   15.90
  -5   7  -4    3.10    0.80
  -5   7  -4    4.40    0.80
   5  -7   4    5.50    2.00
   5  -7   4    3.90    0.90
   4   6  -4   23.70    1.60
   4   6  -4   24.20    1.70
   4   6  -4   21.40    1.80
  -4  -6   4   20.60    2.60
  -4  -6   4   23.80    2.90
  -4  -6   4   23.50    2.20
  -4  -6   4   26.30    3.90
   3   6  -4    8.30    2.40
   3   6  -4    8.80    1.20
   3   6  -4    7.90    1.00
   3   6  -4    8.80    1.00
   3   6  -4    4.20    4.10
  -3  -6   4   10.50    1.90
  -3  -6   4    8.50    2.10
  -3  -6   4    8.80    1.90
  -3  -6   4   11.10    3.20
  -3  -6   4    7.50    2.30
   2   6  -4   70.89    8.40
   2   6  -4   64.09    3.20
   2   6  -4   60.19    7.00
   2   6  -4   64.59    3.40
   2   6  -4   60.69    3.10
  -2  -6   4   64.79    4.00
  -2  -6   4   71.19    5.20
  -2  -6   4   63.99    3.40
  -2  -6   4   62.89    5.10
  -2  -6   4   65.69    4.70
   1   6  -4  124.49    5.30
   1   6  -4  118.49    5.60
   1   6  -4  127.09    5.70
   1   6  -4  116.09    7.70
   1   6  -4  132.09    5.50
   1   6  -4  121.99    7.20
  -1  -6   4  122.19    5.40
  -1  -6   4  125.79    6.10
  -1  -6   4  122.89    6.20
  -1  -6   4  138.59    7.20
  -1  -6   4  110.99    7.10
  -1  -6   4  119.89    6.60
   0   6  -4  465.75   20.10
   0   6  -4  472.05   18.50
   0   6  -4  453.95   19.80
   0   6  -4  426.46   19.40
   0  -6   4  457.55   19.10
   0  -6   4  463.05   19.40
   0  -6   4  464.05   19.20
   0  -6   4  449.86   18.00
   0  -6   4  414.86   19.80
  -1   6  -4  124.69    5.20
  -1   6  -4  117.99    5.30
  -1   6  -4  115.29    5.40
  -1   6  -4  121.89    5.20
   1  -6   4  111.39    5.30
   1  -6   4  120.79    5.20
   1  -6   4  126.69    5.30
   1  -6   4  112.89    5.60
   1  -6   4  124.09    5.90
  -3   6  -4    0.20    0.80
  -3   6  -4    0.20    0.20
  -3   6  -4    0.30    0.30
  -3   6  -4    0.50    0.40
  -3   6  -4   -0.10    0.30
  -3   6  -4    0.30    0.30
  -3   6  -4    0.50    0.60
   3  -6   4    0.70    0.30
   3  -6   4    0.40    1.00
   3  -6   4    0.40    0.90
   3  -6   4    0.40    0.40
   3  -6   4    0.20    0.90
  -4   6  -4  560.94   23.30
  -4   6  -4  562.74   23.50
   4  -6   4  570.74   24.00
   4  -6   4  512.25   24.00
  -5   6  -4    1.40    0.60
  -5   6  -4    3.20    2.10
  -5   6  -4    1.70    0.60
  -5   6  -4    2.60    0.60
  -5   6  -4    0.70    0.80
   5  -6   4    1.30    0.60
   5  -6   4    0.60    0.50
   5  -6   4    2.70    2.60
   5  -6   4    0.70    1.50
  -6   6  -4  324.47   13.60
  -6   6  -4  318.97   13.60
   6  -6   4  319.57   15.50
   5   5  -4   96.69    4.60
  -5  -5   4   93.29    7.30
  -5  -5   4  105.39    5.90
  -5  -5   4   97.09    6.00
  -5  -5   4   96.79    5.60
   4   5  -4   10.30    1.10
   4   5  -4   11.00    1.20
   4   5  -4   11.80    3.30
   4   5  -4    9.50    4.80
   4   5  -4   11.40    1.10
  -4  -5   4    9.80    3.90
  -4  -5   4    9.30    2.50
  -4  -5   4   10.80    1.70
  -4  -5   4   11.60    2.20
  -4  -5   4    9.80    1.80
  -4  -5   4   12.00    2.80
   3   5  -4   19.50    1.40
   3   5  -4   18.90    4.20
   3   5  -4   19.40    1.30
   3   5  -4   21.70    1.50
   3   5  -4   19.90    5.40
  -3  -5   4   18.00    1.80
  -3  -5   4   17.00    2.10
  -3  -5   4   23.60    3.40
  -3  -5   4   16.90    4.70
   2   5  -4    0.50    0.30
   2   5  -4   -0.30    2.20
   2   5  -4   -0.20    0.20
   2   5  -4    0.80    1.00
   2   5  -4    0.10    0.40
   2   5  -4   -0.30    0.30
  -2  -5   4   -0.10    0.60
  -2  -5   4   -0.50    0.30
  -2  -5   4   -0.10    0.20
  -2  -5   4    0.00    0.30
  -2  -5   4    0.60    0.60
  -2  -5   4    1.20    1.40
  -2  -5   4   -0.40    0.80
  -2  -5   4    0.50    1.60
   1   5  -4   27.50    1.50
   1   5  -4   31.20    4.10
   1   5  -4   25.80    3.60
   1   5  -4   26.60    1.60
   1   5  -4   24.50    3.10
   1   5  -4   26.10    1.50
   1   5  -4   26.00    1.40
   1   5  -4   23.20    2.10
  -1  -5   4   24.50    1.50
  -1  -5   4   24.10    3.70
  -1  -5   4   25.50    1.70
  -1  -5   4   28.50    2.50
  -1  -5   4   23.30    1.50
  -1  -5   4   30.60    2.90
  -1  -5   4   29.00    2.20
  -1  -5   4   25.00    1.70
  -1  -5   4   28.80    1.40
   0   5  -4   75.49    5.10
   0   5  -4   87.99    3.80
   0   5  -4   83.89    4.80
   0   5  -4   92.39    6.70
   0   5  -4   90.09    3.60
   0   5  -4   82.09    3.70
   0   5  -4   85.09    3.90
   0   5  -4   82.89    4.00
   0   5  -4   82.09    3.70
   0  -5   4   83.89    3.90
   0  -5   4   80.39    4.50
   0  -5   4   80.09    3.70
   0  -5   4   81.49    3.60
   0  -5   4   82.29    3.50
   0  -5   4   81.09    3.90
   0  -5   4   87.59    4.90
   0  -5   4   82.59    3.70
   0  -5   4   85.19    3.80
   0  -5   4   84.69    3.80
   0  -5   4   86.89    4.70
   0  -5   4   82.09    5.50
  -1   5  -4    9.90    0.70
  -1   5  -4    9.90    0.70
  -1   5  -4    8.80    1.20
  -1   5  -4    8.80    1.40
  -1   5  -4    9.90    0.60
  -1   5  -4    8.60    1.80
  -1   5  -4    8.40    0.70
  -1   5  -4    7.60    0.80
   1  -5   4    9.50    0.80
   1  -5   4    7.10    0.80
   1  -5   4    8.00    1.10
   1  -5   4    8.70    1.50
   1  -5   4    9.10    0.80
   1  -5   4    7.20    1.60
   1  -5   4    7.90    1.20
   1  -5   4    8.20    0.60
   1  -5   4    9.50    1.50
   1  -5   4    8.50    0.60
   1  -5   4    9.00    1.30
  -2   5  -4  136.19    5.60
  -2   5  -4  132.39    6.40
  -2   5  -4  134.99    5.50
  -2   5  -4  129.79    5.80
  -2   5  -4  131.29    6.10
  -2   5  -4  132.29    6.00
  -2   5  -4  137.09    5.50
  -2   5  -4  135.39    5.40
  -2   5  -4  128.39    6.60
  -2   5  -4  127.09    5.70
  -2   5  -4  134.29    5.70
   2  -5   4  128.29    5.80
   2  -5   4  133.59    5.50
   2  -5   4  139.09    5.80
   2  -5   4  132.59    5.50
   2  -5   4  129.89    6.50
   2  -5   4  122.39    5.80
   2  -5   4  144.09    6.30
   2  -5   4  133.19    6.50
  -3   5  -4  149.19    7.10
  -3   5  -4  142.29    6.20
  -3   5  -4  155.08    6.40
  -3   5  -4  132.39    7.30
  -3   5  -4  143.49    6.20
  -3   5  -4  141.99    7.20
  -3   5  -4  147.29    7.60
  -3   5  -4  142.59    6.80
  -3   5  -4  149.09    6.10
  -3   5  -4  144.69    6.30
   3  -5   4  143.79    6.30
   3  -5   4  146.99    7.60
   3  -5   4  133.69    7.70
   3  -5   4  125.59    6.10
   3  -5   4  146.09    6.10
   3  -5   4  141.19    7.20
   3  -5   4  153.48    6.10
   3  -5   4  145.89    6.60
  -4   5  -4   22.00    2.60
  -4   5  -4   24.80    1.40
  -4   5  -4   23.50    1.40
  -4   5  -4   27.90    2.70
  -4   5  -4   28.50    3.50
  -4   5  -4   27.70    1.50
  -4   5  -4   25.70    1.60
  -4   5  -4   34.20    3.20
  -4   5  -4   26.00    1.60
   4  -5   4   22.90    1.50
   4  -5   4   26.90    3.70
   4  -5   4   25.40    1.70
   4  -5   4   24.40    1.50
   4  -5   4   23.70    1.70
   4  -5   4   25.80    2.70
   4  -5   4   20.20    3.50
  -5   5  -4   95.59    4.50
  -5   5  -4   86.19    6.70
  -5   5  -4   95.79    4.70
  -5   5  -4   98.09    4.50
  -5   5  -4   96.69    4.30
  -5   5  -4   83.19    6.70
   5  -5   4   92.79    5.20
   5  -5   4   95.09    4.60
   5  -5   4   96.39    4.40
   5  -5   4  105.49    6.30
   5  -5   4   96.49    7.60
  -6   5  -4    2.50    0.70
  -6   5  -4    1.90    0.90
  -6   5  -4    2.60    0.80
   6  -5   4    2.60    1.20
   6  -5   4    3.20    0.80
   6  -5   4    1.10    1.80
   6  -5   4    2.80    0.70
  -7   5  -4    5.40    1.00
  -7   5  -4    5.00    1.00
  -7   5  -4    4.80    1.30
   7  -5   4    5.80    1.00
   7  -5   4    9.40    1.40
   5   4  -4   56.69    2.90
   5   4  -4   51.29    7.30
   5   4  -4   53.69    3.30
   5   4  -4   42.90    7.90
  -5  -4   4   54.89    3.90
  -5  -4   4   57.09    3.90
  -5  -4   4   59.09    5.80
  -5  -4   4   52.59    5.20
  -5  -4   4   87.59    9.40
  -5  -4   4   53.39    4.00
  -5  -4   4   57.39    3.30
   4   4  -4   13.90    1.90
   4   4  -4   13.00    1.20
   4   4  -4   12.90    1.30
   4   4  -4    9.50    4.50
   4   4  -4   14.30    3.60
   4   4  -4   13.10    1.10
  -4  -4   4   14.20    1.90
  -4  -4   4   14.20    3.80
  -4  -4   4   13.20    1.30
  -4  -4   4   12.70    1.90
  -4  -4   4   20.00    3.50
  -4  -4   4   14.60    2.90
   3   4  -4  135.69    9.20
   3   4  -4  134.99    6.60
   3   4  -4  145.99   10.20
   3   4  -4  133.29    6.10
   3   4  -4  138.99    6.00
   3   4  -4  144.09    6.20
  -3  -4   4  141.39    6.90
  -3  -4   4  136.69    6.70
  -3  -4   4  149.49    8.50
  -3  -4   4  132.89    8.70
  -3  -4   4  134.29    6.10
  -3  -4   4  134.99    8.40
   2   4  -4   15.70    1.10
   2   4  -4   16.10    1.40
   2   4  -4   15.40    1.20
   2   4  -4   16.00    0.90
   2   4  -4   14.10    2.70
   2   4  -4   17.00    1.30
   2   4  -4   16.00    1.00
   2   4  -4   22.10    4.00
   2   4  -4   18.10    2.00
   2   4  -4   21.40    3.90
   2   4  -4   17.60    1.10
   2   4  -4   11.00    2.20
  -2  -4   4   18.70    3.80
  -2  -4   4   17.80    1.30
  -2  -4   4   15.60    1.10
  -2  -4   4   16.10    2.70
  -2  -4   4   19.60    3.10
  -2  -4   4   17.90    1.60
  -2  -4   4   22.50    2.90
  -2  -4   4   17.50    1.70
  -2  -4   4   15.80    1.00
  -2  -4   4   16.10    1.10
  -2  -4   4   16.00    1.50
   1   4  -4    4.10    1.20
   1   4  -4    3.80    1.00
   1   4  -4    3.10    0.50
   1   4  -4    3.50    0.50
   1   4  -4    4.30    1.70
   1   4  -4    1.90    1.70
   1   4  -4    3.70    0.40
   1   4  -4    3.80    0.60
   1   4  -4    3.40    0.50
   1   4  -4    3.50    0.50
   1   4  -4    2.30    0.40
   1   4  -4    2.70    0.50
  -1  -4   4    3.00    1.50
  -1  -4   4    4.10    0.50
  -1  -4   4    2.70    0.40
  -1  -4   4    4.00    0.70
  -1  -4   4    3.20    0.50
  -1  -4   4    3.10    1.30
  -1  -4   4    3.10    0.40
  -1  -4   4    3.70    0.50
  -1  -4   4    3.90    0.50
  -1  -4   4    2.10    1.70
  -1  -4   4    3.30    0.90
  -1  -4   4    2.80    0.90
  -1  -4   4    4.00    0.80
   0   4  -4   28.10    3.40
   0   4  -4   24.30    2.10
   0   4  -4   23.60    1.40
   0   4  -4   24.00    1.30
   0   4  -4   23.70    1.40
   0   4  -4   27.20    2.60
   0   4  -4   22.50    1.60
   0   4  -4   24.10    1.20
   0   4  -4   22.50    1.20
   0  -4   4   17.40    2.70
   0  -4   4   25.20    1.20
   0  -4   4   24.10    1.50
   0  -4   4   21.20    1.90
   0  -4   4   23.80    1.30
   0  -4   4   23.10    1.30
   0  -4   4   25.10    1.40
   0  -4   4   22.00    3.00
   0  -4   4   24.70    1.40
   0  -4   4   23.50    1.30
   0  -4   4   21.30    1.80
   0  -4   4   27.40    2.40
   0  -4   4   25.30    1.10
   0  -4   4   25.80    1.50
  -1   4  -4   24.10    1.30
  -1   4  -4   26.20    1.40
  -1   4  -4   26.80    1.90
  -1   4  -4   28.00    1.30
  -1   4  -4   24.50    1.20
  -1   4  -4   27.00    3.00
  -1   4  -4   25.40    2.10
  -1   4  -4   24.50    1.30
  -1   4  -4   26.90    2.00
  -1   4  -4   24.70    1.40
  -1   4  -4   24.60    1.30
   1  -4   4   25.30    1.40
   1  -4   4   23.10    1.30
   1  -4   4   22.70    1.70
   1  -4   4   24.60    1.10
   1  -4   4   25.90    2.50
   1  -4   4   24.70    1.20
   1  -4   4   27.40    2.40
   1  -4   4   22.50    1.30
   1  -4   4   23.40    1.40
   1  -4   4   29.00    2.80
   1  -4   4   23.90    1.40
   1  -4   4   23.30    1.40
   1  -4   4   25.30    1.40
  -2   4  -4  119.49    5.20
  -2   4  -4  126.29    5.10
  -2   4  -4  122.29    5.30
  -2   4  -4  122.39    6.00
  -2   4  -4  124.49    6.00
  -2   4  -4  122.39    5.10
  -2   4  -4  120.59    5.10
  -2   4  -4  119.19    5.20
  -2   4  -4  122.49    6.90
  -2   4  -4  121.39    5.30
  -2   4  -4  122.89    5.80
   2  -4   4  123.79    6.30
   2  -4   4  122.79    5.00
   2  -4   4  120.59    5.00
   2  -4   4  122.89    5.00
   2  -4   4  122.09    5.40
   2  -4   4  119.29    6.50
   2  -4   4  122.19    5.40
   2  -4   4  121.69    6.50
   2  -4   4  115.09    5.30
   2  -4   4  118.89    5.40
   2  -4   4  120.79    5.10
   2  -4   4  124.69    5.90
   2  -4   4  120.29    5.30
   2  -4   4  120.49    5.20
   2  -4   4  119.19    5.30
   2  -4   4  130.59    5.80
  -3   4  -4   25.70    1.40
  -3   4  -4   25.50    1.40
  -3   4  -4   25.70    1.40
  -3   4  -4   26.40    1.30
  -3   4  -4   24.70    1.40
  -3   4  -4   27.40    1.70
  -3   4  -4   26.30    2.20
  -3   4  -4   23.10    2.80
  -3   4  -4   27.30    2.40
  -3   4  -4   24.00    1.50
  -3   4  -4   27.00    2.60
  -3   4  -4   26.00    1.40
  -3   4  -4   28.30    3.30
   3  -4   4   23.70    1.50
   3  -4   4   23.50    1.80
   3  -4   4   23.30    1.30
   3  -4   4   25.50    2.30
   3  -4   4   26.30    1.70
   3  -4   4   25.60    1.80
   3  -4   4   24.30    1.40
   3  -4   4   30.30    3.20
   3  -4   4   27.10    1.70
   3  -4   4   25.80    1.50
   3  -4   4   26.60    1.90
   3  -4   4   24.80    1.30
   3  -4   4   25.60    1.50
   3  -4   4   26.10    3.40
  -4   4  -4  214.18    8.90
  -4   4  -4  216.18   10.80
  -4   4  -4  222.28    9.30
  -4   4  -4  221.98    8.90
  -4   4  -4  210.48   11.50
  -4   4  -4  226.38   11.20
  -4   4  -4  222.18    9.00
  -4   4  -4  201.38   10.20
  -4   4  -4  212.28    9.00
  -4   4  -4  215.48   11.20
   4  -4   4  190.68   11.60
   4  -4   4  200.78    9.50
   4  -4   4  229.48   10.70
   4  -4   4  213.88    8.90
   4  -4   4  216.78    9.10
   4  -4   4  206.48   11.80
   4  -4   4  202.48    8.70
   4  -4   4  217.28    9.90
   4  -4   4  212.58    8.90
   4  -4   4  201.38    9.50
  -5   4  -4   11.40    1.10
  -5   4  -4    7.40    0.90
  -5   4  -4    8.00    0.70
  -5   4  -4    8.70    2.10
  -5   4  -4   10.70    2.90
  -5   4  -4    7.10    0.90
  -5   4  -4    8.10    1.30
   5  -4   4    8.60    1.20
   5  -4   4   11.90    3.30
   5  -4   4    7.50    1.00
   5  -4   4    8.10    1.00
   5  -4   4   10.80    1.60
   5  -4   4    8.20    1.50
   5  -4   4   11.90    2.20
   5  -4   4    8.70    1.00
  -6   4  -4  192.58   11.30
  -6   4  -4  193.58    8.60
  -6   4  -4  189.08   12.10
  -6   4  -4  179.28    7.90
   6  -4   4  185.88    9.90
   6  -4   4  178.38    8.10
   6  -4   4  178.28    9.10
   6  -4   4  175.38   12.60
   6  -4   4  180.78    8.00
  -7   4  -4   11.20    1.30
  -7   4  -4   10.80    1.30
  -7   4  -4   12.00    1.80
   7  -4   4    9.80    2.10
   7  -4   4   10.50    1.50
   7  -4   4   10.20    1.30
   7  -4   4   12.20    3.00
   6   3  -4   75.49    4.20
   6   3  -4   74.79    4.20
   6   3  -4   75.59    3.60
   6   3  -4   69.39    5.10
  -6  -3   4   65.29    4.70
  -6  -3   4   75.99    6.60
  -6  -3   4   65.69    4.10
  -6  -3   4   77.79    4.80
  -6  -3   4   81.09    5.10
   5   3  -4   50.59    2.60
   5   3  -4   60.69   10.30
   5   3  -4   56.29    8.50
   5   3  -4   49.20    3.80
   5   3  -4   47.80    2.90
   5   3  -4   47.00    3.00
  -5  -3   4   58.29    3.80
  -5  -3   4   52.69    7.00
  -5  -3   4   46.60    3.00
  -5  -3   4   58.49    5.20
  -5  -3   4   52.59    3.60
  -5  -3   4   56.79    7.10
   4   3  -4  121.59    5.20
   4   3  -4  115.89    9.70
   4   3  -4  100.39    6.00
   4   3  -4  114.59    6.50
   4   3  -4  114.09    5.40
   4   3  -4  111.79    8.80
   4   3  -4  117.89    5.20
   4   3  -4  123.09    5.50
  -4  -3   4  119.29    6.10
  -4  -3   4  131.19    8.80
  -4  -3   4  113.89    7.60
  -4  -3   4  115.59    8.00
  -4  -3   4  120.19    6.00
  -4  -3   4  116.19    5.50
   3   3  -4   96.29    7.30
   3   3  -4   93.89    4.10
   3   3  -4  104.59    8.30
   3   3  -4  101.49    4.60
   3   3  -4   97.89    5.10
   3   3  -4   93.79    4.80
   3   3  -4  102.99    4.50
   3   3  -4  100.89    4.40
  -3  -3   4  105.39    5.20
  -3  -3   4  109.99    7.30
  -3  -3   4   97.39    4.40
  -3  -3   4  101.39    4.60
  -3  -3   4   97.49    5.10
  -3  -3   4  101.49    6.70
  -3  -3   4  103.29    4.40
  -3  -3   4   98.99    5.10
   2   3  -4   97.29    4.40
   2   3  -4   89.69    6.80
   2   3  -4  101.19    4.60
   2   3  -4   99.59    4.10
   2   3  -4   97.99    4.80
   2   3  -4  103.29    6.70
   2   3  -4   96.39    4.30
   2   3  -4  100.39    4.40
   2   3  -4   93.29    7.20
   2   3  -4   91.29    5.10
   2   3  -4  100.19    4.40
  -2  -3   4   99.69    4.90
  -2  -3   4   92.29    6.20
  -2  -3   4  116.79    8.00
  -2  -3   4   95.09    6.10
  -2  -3   4   99.39    4.30
  -2  -3   4   99.69    4.30
  -2  -3   4   98.79    4.40
  -2  -3   4   99.49    4.90
  -2  -3   4  105.49    6.60
  -2  -3   4  100.09    4.30
  -2  -3   4  103.59    4.40
  -2  -3   4   96.19    4.80
   1   3  -4   47.60    2.30
   1   3  -4   48.30    2.20
   1   3  -4   51.49    3.80
   1   3  -4   46.80    2.40
   1   3  -4   51.99    4.10
   1   3  -4   48.80    2.20
   1   3  -4   37.60    2.70
   1   3  -4   60.79    4.60
   1   3  -4   47.20    2.00
   1   3  -4   45.30    2.20
   1   3  -4   44.50    2.70
  -1  -3   4   49.40    2.20
  -1  -3   4   43.20    3.50
  -1  -3   4   49.60    2.10
  -1  -3   4   45.30    2.10
  -1  -3   4   41.90    4.30
  -1  -3   4   46.40    2.60
  -1  -3   4   42.60    3.20
  -1  -3   4   47.20    2.20
  -1  -3   4   45.10    2.70
  -1  -3   4   47.90    2.20
  -1  -3   4   46.60    2.60
   0   3  -4  552.54   24.20
   0   3  -4  540.25   23.50
   0  -3   4  536.05   24.00
   0  -3   4  571.94   23.60
  -1   3  -4    0.80    0.20
  -1   3  -4    0.80    0.40
  -1   3  -4    0.40    0.20
  -1   3  -4    0.60    0.20
  -1   3  -4    0.50    0.20
  -1   3  -4    0.60    0.50
  -1   3  -4    1.00    0.20
  -1   3  -4    1.00    0.40
  -1   3  -4   -0.30    0.60
  -1   3  -4    0.30    0.90
  -1   3  -4    0.80    0.20
  -1   3  -4    0.70    0.30
   1  -3   4    0.80    0.20
   1  -3   4    0.50    0.40
   1  -3   4    0.60    0.10
   1  -3   4    0.70    0.30
   1  -3   4    0.30    0.20
   1  -3   4    0.60    0.90
   1  -3   4    0.60    0.20
   1  -3   4    0.40    0.40
   1  -3   4    0.70    0.70
   1  -3   4    0.60    0.50
   1  -3   4    1.00    0.90
   1  -3   4    0.80    0.20
  -2   3  -4   62.39    2.80
  -2   3  -4   55.29    2.90
  -2   3  -4   62.99    3.60
  -2   3  -4   61.59    2.80
  -2   3  -4   65.59    2.80
  -2   3  -4   61.39    4.60
  -2   3  -4   62.09    2.60
  -2   3  -4   61.99    3.00
  -2   3  -4   65.39    3.80
  -2   3  -4   62.89    2.70
  -2   3  -4   61.49    2.70
  -2   3  -4   60.99    2.70
  -2   3  -4   59.69    3.50
   2  -3   4   60.09    2.80
   2  -3   4   62.19    2.90
   2  -3   4   60.59    4.20
   2  -3   4   63.49    2.70
   2  -3   4   62.89    3.00
   2  -3   4   60.89    2.80
   2  -3   4   61.19    3.00
   2  -3   4   61.79    2.60
   2  -3   4   62.49    3.40
   2  -3   4   62.19    2.60
   2  -3   4   71.39    3.40
   2  -3   4   59.49    3.90
   2  -3   4   62.59    2.50
   2  -3   4   61.39    2.80
   2  -3   4   64.59    3.00
   2  -3   4   61.39    4.30
   2  -3   4   62.79    3.30
  -3   3  -4    1.20    0.60
  -3   3  -4    1.20    0.30
  -3   3  -4    0.80    0.20
  -3   3  -4    0.90    0.30
  -3   3  -4    0.60    0.20
  -3   3  -4    0.90    0.30
  -3   3  -4    0.60    0.20
  -3   3  -4    0.50    0.30
  -3   3  -4    0.40    0.80
  -3   3  -4    0.60    1.20
  -3   3  -4    0.30    0.60
   3  -3   4    0.60    0.40
   3  -3   4    1.10    0.40
   3  -3   4    0.90    0.40
   3  -3   4   -0.10    0.60
   3  -3   4    0.50    0.30
   3  -3   4   -0.60    1.10
   3  -3   4    0.30    0.30
   3  -3   4    0.30    0.30
   3  -3   4    0.20    0.20
   3  -3   4    0.00    0.50
   3  -3   4    1.10    0.50
   3  -3   4    0.10    0.50
   3  -3   4    0.40    0.20
   3  -3   4    1.00    0.30
  -4   3  -4   34.20    1.70
  -4   3  -4   38.00    4.60
  -4   3  -4   32.10    3.90
  -4   3  -4   35.10    1.70
  -4   3  -4   33.50    1.80
  -4   3  -4   36.30    1.80
  -4   3  -4   36.90    1.90
  -4   3  -4   35.30    1.60
  -4   3  -4   32.50    1.70
  -4   3  -4   36.80    3.00
  -4   3  -4   34.30    1.90
  -4   3  -4   36.10    3.80
  -4   3  -4   33.30    2.20
  -4   3  -4   41.10    3.50
  -4   3  -4   32.40    1.90
   4  -3   4   32.40    1.60
   4  -3   4   32.10    2.00
   4  -3   4   32.80    2.90
   4  -3   4   33.30    1.90
   4  -3   4   34.20    2.60
   4  -3   4   29.20    2.30
   4  -3   4   32.20    2.00
   4  -3   4   30.90    1.90
   4  -3   4   35.50    1.60
   4  -3   4   34.60    2.00
   4  -3   4   29.50    2.50
   4  -3   4   41.30    4.50
   4  -3   4   30.10    4.30
  -5   3  -4    0.30    0.40
  -5   3  -4    0.10    0.30
  -5   3  -4   -0.20    0.50
  -5   3  -4    0.40    0.20
  -5   3  -4    0.70    2.20
  -5   3  -4    0.10    0.30
  -5   3  -4    0.80    0.40
  -5   3  -4   -0.70    0.60
  -5   3  -4    1.10    1.10
   5  -3   4    0.50    0.80
   5  -3   4    0.30    1.10
   5  -3   4   -0.20    0.40
   5  -3   4    0.10    0.90
   5  -3   4    0.60    0.50
   5  -3   4   -0.30    0.40
   5  -3   4    0.00    0.70
   5  -3   4    0.30    2.50
  -6   3  -4   21.50    1.60
  -6   3  -4   29.20    5.00
  -6   3  -4   15.00    3.20
  -6   3  -4   26.20    2.30
  -6   3  -4   23.50    1.60
   6  -3   4   23.50    1.70
   6  -3   4   23.50    1.80
   6  -3   4   25.40    2.60
   6  -3   4   22.90    5.30
  -7   3  -4    2.80    1.90
  -7   3  -4    1.10    4.60
  -7   3  -4    1.10    0.60
  -7   3  -4    0.20    0.50
  -7   3  -4    0.50    0.90
   7  -3   4    2.30    2.10
   7  -3   4    2.10    5.00
   7  -3   4    0.50    0.70
   7  -3   4    1.20    0.70
   7  -3   4    1.70    1.30
   6   2  -4   23.50    2.10
   6   2  -4   24.70    1.60
   6   2  -4   23.00    3.10
   6   2  -4   29.30    2.20
  -6  -2   4   26.40    2.60
  -6  -2   4   27.90    4.30
  -6  -2   4   26.10    2.60
  -6  -2   4   31.50    3.10
  -6  -2   4   28.80    2.30
   5   2  -4   44.10    6.50
   5   2  -4   37.80    3.30
   5   2  -4   41.60    2.10
   5   2  -4   41.00    2.50
   5   2  -4   38.10    2.50
   5   2  -4   47.80    8.10
  -5  -2   4   39.70    2.60
  -5  -2   4   47.70    4.70
  -5  -2   4   45.80    4.20
  -5  -2   4   40.80    3.30
  -5  -2   4   32.20    5.20
  -5  -2   4   38.10    5.10
   4   2  -4  132.09    6.90
   4   2  -4  138.79    7.00
   4   2  -4  140.59    6.00
   4   2  -4  140.79    6.20
   4   2  -4  141.29   10.60
   4   2  -4  145.29    9.90
   4   2  -4  136.89    6.20
   4   2  -4  138.39    6.30
  -4  -2   4  144.09    7.00
  -4  -2   4  136.19    9.40
  -4  -2   4  142.39    6.40
  -4  -2   4  139.09    6.10
  -4  -2   4  140.29    6.70
  -4  -2   4  131.49    6.10
  -4  -2   4  134.39    8.80
  -4  -2   4  149.39    8.60
   3   2  -4  121.39    5.50
   3   2  -4  117.39    6.00
   3   2  -4  132.79    5.00
   3   2  -4  114.89    5.40
   3   2  -4  116.19    5.60
   3   2  -4  122.59    8.80
   3   2  -4  119.79    5.20
   3   2  -4  116.19    6.20
   3   2  -4  122.69    5.20
   3   2  -4  121.19    5.20
   3   2  -4  123.19    8.20
   3   2  -4  128.19    8.90
  -3  -2   4  128.19    7.70
  -3  -2   4  123.39    5.90
  -3  -2   4  123.39    5.50
  -3  -2   4  116.09    5.20
  -3  -2   4  118.79    5.20
  -3  -2   4  117.59    5.90
  -3  -2   4  127.49    7.50
  -3  -2   4  128.59    8.00
  -3  -2   4  111.19    5.20
  -3  -2   4  124.59    9.40
   2   2  -4  811.52   35.60
   2   2  -4  781.12   33.30
   2   2  -4  825.22   35.90
  -2  -2   4  849.02   36.50
  -2  -2   4  800.42   34.90
   1   2  -4 1519.05   64.59
   1   2  -4 1536.95   64.19
  -1  -2   4 1580.64   63.89
  -1  -2   4 1624.34   65.09
   0   2  -4  201.38    9.00
   0   2  -4  211.48    9.80
   0   2  -4  196.58   10.50
   0   2  -4  202.68    9.90
   0   2  -4  229.28    9.30
   0  -2   4  201.58   10.50
   0  -2   4  212.88    9.00
   0  -2   4  215.78   10.00
   0  -2   4  213.88    9.80
  -1   2  -4  524.55   22.40
  -1   2  -4  563.04   23.40
   1  -2   4  527.05   22.60
   1  -2   4  512.25   22.90
  -2   2  -4  212.08   11.00
  -2   2  -4  219.88    9.20
  -2   2  -4  208.88    9.40
  -2   2  -4  198.28   10.00
   2  -2   4  208.58   10.70
   2  -2   4  226.98   10.40
   2  -2   4  219.48   10.60
   2  -2   4  217.18    8.90
   2  -2   4  217.48    9.10
  -3   2  -4  143.49    6.20
  -3   2  -4  143.59    6.50
  -3   2  -4  138.59    6.90
  -3   2  -4  157.28    9.00
  -3   2  -4  149.69    6.20
  -3   2  -4  140.09    6.00
  -3   2  -4  140.49    7.60
  -3   2  -4  138.59    7.90
  -3   2  -4  145.79    6.00
  -3   2  -4  146.09    6.10
  -3   2  -4  145.59    6.10
   3  -2   4  146.19    6.70
   3  -2   4  141.69    6.10
   3  -2   4  155.38    6.20
   3  -2   4  146.19    6.00
   3  -2   4  140.89    6.20
   3  -2   4  141.49    8.30
   3  -2   4  137.89    6.60
   3  -2   4  153.18    8.10
   3  -2   4  140.49    6.30
   3  -2   4  145.39    6.70
   3  -2   4  135.29    8.40
   3  -2   4  140.49    7.30
  -4   2  -4   12.20    0.60
  -4   2  -4   15.70    2.80
  -4   2  -4   16.30    2.90
  -4   2  -4   13.20    1.40
  -4   2  -4   10.90    1.00
  -4   2  -4   12.20    0.90
  -4   2  -4    9.80    2.70
  -4   2  -4    9.60    2.00
  -4   2  -4   12.80    2.10
  -4   2  -4   11.20    0.90
  -4   2  -4   11.20    1.10
  -4   2  -4   11.30    0.80
  -4   2  -4   11.10    1.00
  -4   2  -4   11.00    1.00
  -4   2  -4   12.10    0.70
   4  -2   4   12.20    0.90
   4  -2   4   17.20    3.70
   4  -2   4   11.60    0.90
   4  -2   4   10.60    2.90
   4  -2   4   11.50    1.70
   4  -2   4    9.80    1.00
   4  -2   4   11.10    1.00
   4  -2   4   11.80    0.80
   4  -2   4   14.80    1.60
   4  -2   4   12.90    1.60
   4  -2   4   10.30    0.60
   4  -2   4   11.00    1.10
   4  -2   4   13.10    1.00
  -5   2  -4  184.08    8.20
  -5   2  -4  204.58   12.20
  -5   2  -4  200.88    8.00
  -5   2  -4  200.38    8.20
  -5   2  -4  195.78   11.70
  -5   2  -4  195.68    8.50
  -5   2  -4  211.58    8.60
  -5   2  -4  215.58    9.30
  -5   2  -4  192.48    8.60
  -5   2  -4  198.98   11.60
  -5   2  -4  194.18   11.20
  -5   2  -4  189.48    8.30
  -5   2  -4  199.58    8.90
   5  -2   4  198.88    8.40
   5  -2   4  180.58    9.50
   5  -2   4  195.68   12.50
   5  -2   4  195.78    8.40
   5  -2   4  186.68    9.10
   5  -2   4  186.78    8.60
   5  -2   4  195.88   12.30
   5  -2   4  197.78    9.60
   5  -2   4  189.58    8.00
   5  -2   4  177.78    8.70
   5  -2   4  192.68    9.20
   5  -2   4  189.78    8.30
  -6   2  -4   20.30    3.80
  -6   2  -4   21.60    2.20
  -6   2  -4   20.00    1.80
  -6   2  -4   20.60    1.40
  -6   2  -4   22.90    4.80
  -6   2  -4   20.40    2.10
   6  -2   4   19.60    1.60
   6  -2   4   23.00    2.50
   6  -2   4   27.60    5.30
   6  -2   4   22.80    1.70
  -7   2  -4   61.59    4.20
  -7   2  -4   69.49    4.40
  -7   2  -4   56.69    8.50
  -7   2  -4   57.59    7.30
  -7   2  -4   66.99    3.70
  -7   2  -4   70.19    3.30
   7  -2   4   51.89    8.50
   7  -2   4   71.09    5.50
   7  -2   4   66.19    3.70
   7  -2   4   69.39    4.90
   7  -2   4   69.29    3.70
  -8   2  -4    0.70    1.10
  -8   2  -4    4.60    1.40
   8  -2   4    6.50    2.50
   8  -2   4    0.90    1.00
   6   1  -4   12.00    2.40
   6   1  -4   12.30    1.50
   6   1  -4   12.20    1.60
  -6  -1   4   10.20    1.60
  -6  -1   4   10.30    2.10
  -6  -1   4   12.00    1.80
  -6  -1   4   13.30    3.10
   5   1  -4   43.60    7.10
   5   1  -4   45.80    2.60
   5   1  -4   42.10    3.50
   5   1  -4   39.70    6.10
   5   1  -4   41.80    2.60
   5   1  -4   42.80    2.20
  -5  -1   4   42.00    5.30
  -5  -1   4   37.60    2.80
  -5  -1   4   43.30    6.00
  -5  -1   4   45.50    2.80
  -5  -1   4   48.00    4.70
  -5  -1   4   47.40    5.70
   4   1  -4   23.90    1.70
   4   1  -4   25.50    2.40
   4   1  -4   23.40    1.90
   4   1  -4   22.70    5.10
   4   1  -4   17.20    4.30
   4   1  -4   23.20    2.00
   4   1  -4   25.60    2.00
   4   1  -4   25.10    1.40
   4   1  -4   25.70    4.50
   4   1  -4   26.00    1.60
  -4  -1   4   30.10    3.40
  -4  -1   4   25.80    1.80
  -4  -1   4   25.20    1.60
  -4  -1   4   24.80    4.40
  -4  -1   4   23.70    5.00
  -4  -1   4   24.00    2.40
  -4  -1   4   21.10    3.60
  -4  -1   4   23.00    1.50
   3   1  -4  167.48    7.70
   3   1  -4  158.68    7.60
   3   1  -4  174.38    7.30
   3   1  -4  190.98   11.20
   3   1  -4  176.98    7.60
   3   1  -4  165.88    7.40
   3   1  -4  166.28    8.20
   3   1  -4  159.08   10.00
   3   1  -4  179.58    8.10
  -3  -1   4  176.08    7.80
  -3  -1   4  172.28   10.00
  -3  -1   4  177.68    8.10
  -3  -1   4  174.78    7.30
  -3  -1   4  186.18    9.60
  -3  -1   4  166.58    7.20
  -3  -1   4  168.28    7.90
  -3  -1   4  168.38    7.50
  -3  -1   4  174.18    7.30
  -3  -1   4  180.98    9.80
   2   1  -4  428.46   19.70
   2   1  -4  402.36   19.90
   2   1  -4  414.06   18.00
   2   1  -4  420.36   20.30
  -2  -1   4  430.56   20.80
  -2  -1   4  409.66   19.40
  -2  -1   4  457.75   17.90
  -2  -1   4  427.46   19.40
   1   1  -4   87.09    5.50
   1   1  -4   87.59    3.80
   1   1  -4   84.19    3.80
   1   1  -4   90.29    4.20
   1   1  -4   87.89    5.40
   1   1  -4   88.69    3.90
   1   1  -4   76.59    5.70
   1   1  -4   79.59    4.40
   1   1  -4   89.79    3.80
   1   1  -4   90.39    3.70
   1   1  -4   96.19    4.00
  -1  -1   4   84.29    5.90
  -1  -1   4   92.89    4.50
  -1  -1   4   88.59    3.80
  -1  -1   4   88.09    3.90
  -1  -1   4   92.69    5.40
  -1  -1   4   94.09    5.20
  -1  -1   4   91.19    4.20
  -1  -1   4   90.29    3.70
  -1  -1   4   87.29    4.20
  -1  -1   4   93.79    3.80
   0   1  -4   63.59    2.90
   0   1  -4   59.49    2.70
   0   1  -4   52.99    3.60
   0   1  -4   64.09    2.70
   0   1  -4   61.09    2.80
   0   1  -4   62.09    2.90
   0   1  -4   61.69    3.90
   0   1  -4   61.89    3.20
   0   1  -4   62.69    2.50
   0   1  -4   67.89    3.80
   0  -1   4   62.69    2.70
   0  -1   4   61.99    2.70
   0  -1   4   63.19    2.80
   0  -1   4   67.89    3.80
   0  -1   4   64.39    4.00
   0  -1   4   64.39    2.90
   0  -1   4   63.19    2.60
   0  -1   4   59.49    4.30
   0  -1   4   60.49    2.60
   0  -1   4   60.09    3.10
   0  -1   4   62.59    3.30
  -1   1  -4   93.09    5.80
  -1   1  -4   95.89    4.10
  -1   1  -4   95.79    5.00
  -1   1  -4   95.49    4.40
  -1   1  -4   93.69    4.20
  -1   1  -4   96.19    4.20
  -1   1  -4   99.19    5.20
  -1   1  -4  100.79    4.50
   1  -1   4   93.39    4.40
   1  -1   4   95.59    5.20
   1  -1   4   97.69    5.40
   1  -1   4   92.59    4.20
   1  -1   4   91.99    4.40
   1  -1   4   90.29    5.00
   1  -1   4   94.49    5.70
   1  -1   4   95.79    4.10
   1  -1   4  100.69    4.10
  -2   1  -4  141.89    5.90
  -2   1  -4  137.89    6.30
  -2   1  -4  151.28    8.30
  -2   1  -4  133.09    6.40
   2  -1   4  138.99    6.00
   2  -1   4  139.59    6.00
   2  -1   4  142.49    7.40
   2  -1   4  136.79    5.90
   2  -1   4  142.29    5.90
   2  -1   4  133.69    7.80
   2  -1   4  147.29    6.60
   2  -1   4  137.79    7.60
  -3   1  -4  596.94   26.80
   3  -1   4  600.94   27.50
   3  -1   4  637.84   27.30
  -4   1  -4   97.49    7.00
  -4   1  -4  105.99    4.50
  -4   1  -4   85.59    7.20
  -4   1  -4  105.89    4.70
  -4   1  -4  108.49    4.40
  -4   1  -4   91.39    6.90
  -4   1  -4  100.79    4.60
  -4   1  -4  103.29    5.10
  -4   1  -4  104.99    4.40
  -4   1  -4  102.89    5.10
  -4   1  -4   99.19    4.70
  -4   1  -4  111.09    6.90
  -4   1  -4  102.49    5.50
  -4   1  -4  103.79    5.00
  -4   1  -4  108.39    4.50
  -4   1  -4  107.69    4.20
   4  -1   4  104.19    5.30
   4  -1   4   98.39    7.60
   4  -1   4  101.39    7.60
   4  -1   4  100.99    4.60
   4  -1   4  101.19    5.50
   4  -1   4  103.89    4.50
   4  -1   4  100.39    4.80
   4  -1   4  101.99    4.70
   4  -1   4  108.19    4.60
   4  -1   4   90.89    5.10
   4  -1   4  111.39    5.60
   4  -1   4  103.49    4.60
   4  -1   4   99.19    4.90
  -5   1  -4  103.39    4.80
  -5   1  -4  113.89    4.60
  -5   1  -4  102.29    4.10
  -5   1  -4   98.69    7.20
  -5   1  -4  107.19    7.70
  -5   1  -4  102.99    4.90
  -5   1  -4   91.29    5.70
  -5   1  -4  112.29    5.30
  -5   1  -4  101.19    4.30
  -5   1  -4   95.19    4.50
  -5   1  -4   99.49    5.00
  -5   1  -4   95.29    8.00
  -5   1  -4   99.29    7.80
  -5   1  -4  100.59    5.30
  -5   1  -4  103.59    4.60
  -5   1  -4  100.29    4.70
   5  -1   4   95.09    5.80
   5  -1   4  107.09    4.70
   5  -1   4   92.69    4.80
   5  -1   4   85.99    5.20
   5  -1   4  102.09    4.70
   5  -1   4   97.29    8.30
   5  -1   4   95.59    5.00
   5  -1   4   98.99    4.40
   5  -1   4  100.29    5.70
   5  -1   4  102.89    5.60
   5  -1   4   97.69    8.40
  -6   1  -4    3.20    0.90
  -6   1  -4    2.40    0.50
  -6   1  -4    3.20    0.80
  -6   1  -4    1.60    3.10
  -6   1  -4    3.80    1.20
  -6   1  -4    2.30    1.50
  -6   1  -4    1.30    1.00
  -6   1  -4    2.90    0.90
   6  -1   4    2.70    0.80
   6  -1   4    2.60    1.40
   6  -1   4    1.90    1.10
   6  -1   4    1.30    3.20
   6  -1   4    3.50    0.90
  -7   1  -4  143.29    8.10
  -7   1  -4  144.19    6.60
  -7   1  -4  141.49    7.40
  -7   1  -4  154.88   12.30
  -7   1  -4  147.49   11.00
  -7   1  -4  168.68    7.90
  -7   1  -4  149.69    7.30
   7  -1   4  168.98    7.30
   7  -1   4  139.09   12.40
   7  -1   4  181.28    7.40
  -8   1  -4   31.80    2.70
  -8   1  -4   39.50    3.40
  -8   1  -4   29.20    3.40
   8  -1   4   40.30    2.80
   8  -1   4   45.40    4.70
   8  -1   4   43.20    3.00
   8  -1   4   45.10    4.30
   6   0  -4    4.70    1.00
   6   0  -4    3.20    1.00
   6   0  -4    5.80    1.70
  -6   0   4    5.20    1.70
  -6   0   4    5.70    1.30
  -6   0   4    3.20    1.90
  -6   0   4    5.10    1.20
   5   0  -4    4.70    1.00
   5   0  -4    4.70    1.30
   5   0  -4    6.10    0.90
   5   0  -4    6.40    1.00
   5   0  -4    8.10    1.80
   5   0  -4   10.60    3.10
   5   0  -4    6.10    3.80
  -5   0   4    7.10    1.20
  -5   0   4    6.40    1.60
  -5   0   4    7.20    1.20
  -5   0   4   -0.30    3.30
  -5   0   4    7.50    2.30
  -5   0   4    5.70    2.40
   4   0  -4  104.79    7.80
   4   0  -4   98.29    5.10
   4   0  -4   91.99    5.20
   4   0  -4   94.79    8.20
   4   0  -4   95.19    4.30
   4   0  -4   83.99    4.60
   4   0  -4   87.39    7.90
   4   0  -4   94.49    4.00
   4   0  -4   94.39    4.90
   4   0  -4   99.69    4.50
   4   0  -4   96.39    4.40
  -4   0   4  104.59    6.60
  -4   0   4   91.49    8.70
  -4   0   4   90.19    4.60
  -4   0   4   92.99    4.30
  -4   0   4   93.79    5.20
  -4   0   4   97.09    6.80
  -4   0   4   96.89    4.80
  -4   0   4  123.29    8.00
[truncated: 511,215 more chars]
